# Supplementary material for: Molecular Determinants of EphA2 and EphB2 Antagonism Enable the Design of Ligands with Improved Selectivity
Source: J Chem Inf Model. 2023 Nov 1;63(21):6900–11. doi: 10.1021/acs.jcim.3c01064 (PMC10647059; doi:10.1021/acs.jcim.3c01064)
Supplement: Supplementary file 2 — ci3c01064_si_002.zip [file ci3c01064_si_002.zip]

Archive with 10 entries (9 files):
- Supplemental_Material/
- Supplemental_Material/desmond_MD_EphA2.cfg
- Supplemental_Material/desmond_MD_EphA2.cms
- Supplemental_Material/desmond_MD_ephA2_2.msj
- Supplemental_Material/desmond_MD_EphB2.cfg
- Supplemental_Material/desmond_MD_EphB2.cms
- Supplemental_Material/desmond_MD_ephB2_2.msj
- Supplemental_Material/Supplemental_material.txt
- Supplemental_Material/UniPR1447_EphA2.pdb
- Supplemental_Material/UniPR1447_EphB2.pdb
