# Supplementary material for: Molecular Determinants of EphA2 and EphB2 Antagonism Enable the Design of Ligands with Improved Selectivity
Source: J Chem Inf Model. 2023 Nov 1;63(21):6900–11. doi: 10.1021/acs.jcim.3c01064 (PMC10647059; doi:10.1021/acs.jcim.3c01064)
Supplement: Supplementary file 2 — ci3c01064_si_002.zip [file ci3c01064_si_002.zip › Supplemental_Material/desmond_MD_EphA2.cms]

{ 
 s_m_m2io_version
 :::
 2.0.0 
} 

f_m_ct { 
 s_m_title
 i_m_stars
 s_m_entry_id
 s_m_entry_name
 i_i_glide_lignum
 r_i_docking_score
 r_i_glide_gscore
 r_i_glide_lipo
 r_i_glide_hbond
 r_i_glide_metal
 r_i_glide_rewards
 r_i_glide_evdw
 r_i_glide_ecoul
 r_i_glide_erotb
 r_i_glide_esite
 r_i_glide_emodel
 r_i_glide_energy
 r_i_glide_einternal
 r_i_glide_ligand_efficiency
 r_i_glide_ligand_efficiency_sa
 r_i_glide_ligand_efficiency_ln
 i_i_glide_confnum
 i_i_glide_posenum
 s_m_job_name
 b_glide_receptor
 r_i_glide_rmsd
 r_glide_gridbox_xcent
 r_glide_gridbox_ycent
 r_glide_gridbox_zcent
 r_glide_gridbox_xrange
 r_glide_gridbox_yrange
 r_glide_gridbox_zrange
 r_glide_gridbox_ligxrange
 r_glide_gridbox_ligyrange
 r_glide_gridbox_ligzrange
 s_i_glide_gridfile
 r_i_glide_eff_state_penalty
 i_glide_grid_version
 i_i_glide_rotatable_bonds
 b_glide_conssat_A:ARG:103:HH12(hbond)
 r_mmod_Potential_Energy-S-OPLS
 r_mmod_Stretch_Energy-S-OPLS
 r_mmod_Bend_Energy-S-OPLS
 r_mmod_Torsional_Energy-S-OPLS
 r_mmod_Improper_Torsional_Energy-S-OPLS
 r_mmod_Van_der_Waal_Energy-S-OPLS
 r_mmod_Electrostatic_Energy-S-OPLS
 b_mmod_Minimization_Converged-S-OPLS
 r_mmod_RMS_Derivative-S-OPLS
 s_glide_grid_type
 r_i_glide_emodel_strain
 r_i_glide_gscore_strain
 b_glide_conssat_A:ARG:159:HH22(hbond)
 s_m_Source_Path
 s_m_Source_File
 i_m_Source_File_Index
 b_glide_conssat_A:ARG:103:HH11(hbond)
 r_chorus_box_ax
 r_chorus_box_ay
 r_chorus_box_az
 r_chorus_box_bx
 r_chorus_box_by
 r_chorus_box_bz
 r_chorus_box_cx
 r_chorus_box_cy
 r_chorus_box_cz
 s_ffio_ct_type
 s_m_subgroup_title
 s_m_subgroupid
 b_m_subgroup_collapsed
 i_m_ct_format
 :::
 "EphA2(3HEI) UPR1447_chainmin EphA2(3HEI) UPR1447_chainmin_ligand" 
  3
  5 
  "merge merge_ligand merge merge_ligand_ligand merge merge_ligand merge merge_ligand_ligand_ligand" 
  1
  -7.19286362396912
  -7.19286362396912
  -3.60631313312012
  -0.36
  0
  -0.0166959861159901
  -45.5128593444824
  -7.60255193710327
  0.28336365290962
  -0.0771923998530174
  -85.2138024952798
  -53.1154112815857
  7.73098850250244
  -0.141036541646453
  -0.523024108910579
  -1.45845862356569
  1
  1
  EphA2_UPR1447_chainmin 
  1
  0.0517275472281881
  -37.3894630879121
  -9.24945720879121
  23.709764978022
  31.7856644264743
  31.7856644264743
  31.7856644264743
  10
  10
  10
  2020_01_20_EphA2_3HEI_UPR1331_allmin_GRID 
  0
  90156
  13
  1
  -1295.88842773438
  352.797119140625
  892.295349121094
  1366.82873535156
  25.8977756500244
  -2803.63305664063
  -1130.07434082031
  1
  0.0976675897836685
  glide 
  2.48944854736328
  0
  1
  /home/laura/Eph 
  2022_05_03_UPR1447_dock_EphA2_refine_pv.maegz 
  1
  1
  78.810452
  0
  0
  0
  70.275431
  0
  0
  0
  68.749733
  full_system 
  "MD: desmond_setup_EphA2_UPR1477" 
  "MD: desmond_setup_EphA2_UPR1477" 
  0
  2
 m_atom[36921] { 
  # First column is atom index #
  i_m_mmod_type
  r_m_x_coord
  r_m_y_coord
  r_m_z_coord
  i_m_residue_number
  s_m_mmod_res
  s_m_chain_name
  i_m_color
  r_m_charge1
  r_m_charge2
  s_m_pdb_residue_name
  s_m_pdb_atom_name
  s_m_grow_name
  i_m_atomic_number
  i_m_formal_charge
  i_m_visibility
  s_m_color_rgb
  s_m_atom_name
  i_m_secondary_structure
  i_m_ribbon_style
  i_m_ribbon_color
  s_m_ribbon_color_rgb
  r_m_pdb_occupancy
  r_m_pdb_tfactor
  i_i_constraint
  i_i_internal_atom_index
  i_m_Hcount
  i_pa_atomindex
  i_pdb_PDB_serial
  i_pdb_seqres_index
  b_glide_flexr_movable
  s_pa_state
  i_glide_core_atom
  b_st_NoSrcChirality
  :::
  1 32 -22.151972 -5.797988 -0.954246 28 E "A" 38 -0.30000 -0.30000 "GLU " " N  " "    " 7 1 0 2F2FFF  "N1"  0 1 3 <> 1 17.82 0 1 3 1 1 1 0 <> <> <>
  2 3 -20.971971 -4.887099 -1.187318 28 E "A" 104 0.25000 0.25000 "GLU " " CA " "    " 6 0 0 E0E0E0  "C2"  0 1 -104 E6E6E6  1 17.21 0 2 1 2 2 1 0 <> <> <>
  3 2 -20.236399 -5.431243 -2.450512 28 E "A" 104 0.50000 0.50000 "GLU " " C  " "    " 6 0 0 E0E0E0  "C3"  0 1 3 <> 1 15.16 0 3 0 3 3 1 0 <> <> <>
  4 15 -20.410151 -6.600099 -2.816147 28 E "A" 70 -0.50000 -0.50000 "GLU " " O  " "    " 8 0 0 FF2F2F  "O4"  0 1 3 <> 1 14.5 0 4 0 4 4 1 0 <> <> <>
  5 3 -20.047617 -4.807429 0.053363 28 E "A" 104 -0.12000 -0.12000 "GLU " " CB " "    " 6 0 0 E0E0E0  "C5"  0 1 3 <> 1 18.61 0 5 2 5 5 1 0 <> <> <>
  6 3 -20.737436 -4.234080 1.319484 28 E "A" 104 -0.22000 -0.22000 "GLU " " CG " "    " 6 0 0 E0E0E0  "C6"  0 1 3 <> 1 23.89 0 6 2 6 6 1 0 <> <> <>
  7 2 -19.847200 -4.107794 2.566821 28 E "A" 104 0.70000 0.70000 "GLU " " CD " "    " 6 0 0 E0E0E0  "C7"  0 1 3 <> 1 30.79 0 7 0 7 7 1 0 <> <> <>
  8 15 -18.717745 -4.645846 2.565250 28 E "A" 70 -0.80000 -0.80000 "GLU " " OE1" "    " 8 0 0 FF2F2F  "O8"  0 1 3 <> 1 33.71 0 8 0 8 8 1 0 <> <> <>
  9 18 -20.328936 -3.463527 3.524431 28 E "A" 70 -0.80000 -0.80000 "GLU " " OE2" "    " 8 -1 0 FF2F2F  "O9"  0 1 3 <> 1 36.29 0 9 0 9 9 1 0 <> <> <>
  10 25 -19.466417 -4.570996 -3.131966 29 V "A" 38 -0.50000 -0.50000 "VAL " " N  " "    " 7 0 0 2F2FFF  "N10"  0 1 3 <> 1 12.09 0 18 1 10 10 2 0 <> <> <>
  11 3 -18.815126 -4.894458 -4.403558 29 V "A" 104 0.14000 0.14000 "VAL " " CA " "    " 6 0 0 E0E0E0  "C11"  0 1 -104 E6E6E6  1 9.7 0 19 1 11 11 2 0 <> <> <>
  12 2 -17.353281 -4.414910 -4.353307 29 V "A" 104 0.50000 0.50000 "VAL " " C  " "    " 6 0 0 E0E0E0  "C12"  0 1 3 <> 1 7.96 0 20 0 12 12 2 0 <> <> <>
  13 15 -17.104357 -3.241993 -4.072876 29 V "A" 70 -0.50000 -0.50000 "VAL " " O  " "    " 8 0 0 FF2F2F  "O13"  0 1 3 <> 1 6.14 0 21 0 13 13 2 0 <> <> <>
  14 3 -19.527605 -4.207437 -5.607433 29 V "A" 104 -0.06000 -0.06000 "VAL " " CB " "    " 6 0 0 E0E0E0  "C14"  0 1 3 <> 1 9.54 0 22 1 14 14 2 0 <> <> <>
  15 3 -18.792841 -4.373820 -6.957094 29 V "A" 104 -0.18000 -0.18000 "VAL " " CG1" "    " 6 0 0 E0E0E0  "C15"  0 1 3 <> 1 12.46 0 23 3 15 15 2 0 <> <> <>
  16 3 -20.983347 -4.683740 -5.764233 29 V "A" 104 -0.18000 -0.18000 "VAL " " CG2" "    " 6 0 0 E0E0E0  "C16"  0 1 3 <> 1 13.12 0 24 3 16 16 2 0 <> <> <>
  17 25 -16.421122 -5.335639 -4.618169 30 V "A" 38 -0.50000 -0.50000 "VAL " " N  " "    " 7 0 0 2F2FFF  "N17"  2 1 3 <> 1 5.36 0 34 1 17 17 3 0 <> <> <>
  18 3 -14.983473 -5.087433 -4.694265 30 V "A" 104 0.14000 0.14000 "VAL " " CA " "    " 6 0 0 E0E0E0  "C18"  2 1 -104 E6E6E6  1 4.65 0 35 1 18 18 3 0 <> <> <>
  19 2 -14.619329 -4.501376 -6.076122 30 V "A" 104 0.50000 0.50000 "VAL " " C  " "    " 6 0 0 E0E0E0  "C19"  2 1 3 <> 1 3.7 0 36 0 19 19 3 0 <> <> <>
  20 15 -15.128893 -4.981133 -7.092001 30 V "A" 70 -0.50000 -0.50000 "VAL " " O  " "    " 8 0 0 FF2F2F  "O20"  2 1 3 <> 1 3.82 0 37 0 20 20 3 0 <> <> <>
  21 3 -14.199862 -6.415469 -4.474731 30 V "A" 104 -0.06000 -0.06000 "VAL " " CB " "    " 6 0 0 E0E0E0  "C21"  2 1 3 <> 1 4.64 0 38 1 21 21 3 0 <> <> <>
  22 3 -12.686869 -6.346255 -4.764857 30 V "A" 104 -0.18000 -0.18000 "VAL " " CG1" "    " 6 0 0 E0E0E0  "C22"  2 1 3 <> 1 2.48 0 39 3 22 22 3 0 <> <> <>
  23 3 -14.411585 -6.945441 -3.044245 30 V "A" 104 -0.18000 -0.18000 "VAL " " CG2" "    " 6 0 0 E0E0E0  "C23"  2 1 3 <> 1 5.69 0 40 3 23 23 3 0 <> <> <>
  24 25 -13.734369 -3.499004 -6.084601 31 L "A" 38 -0.50000 -0.50000 "LEU " " N  " "    " 7 0 0 2F2FFF  "N24"  2 1 3 <> 1 2 0 50 1 24 24 4 0 <> <> <>
  25 3 -13.214354 -2.848974 -7.288867 31 L "A" 104 0.14000 0.14000 "LEU " " CA " "    " 6 0 0 E0E0E0  "C25"  2 1 -104 E6E6E6  1 2.31 0 51 1 25 25 4 0 <> <> <>
  26 2 -11.752897 -3.252803 -7.550219 31 L "A" 104 0.50000 0.50000 "LEU " " C  " "    " 6 0 0 E0E0E0  "C26"  2 1 3 <> 1 2.48 0 52 0 26 26 4 0 <> <> <>
  27 15 -11.360517 -3.353893 -8.712703 31 L "A" 70 -0.50000 -0.50000 "LEU " " O  " "    " 8 0 0 FF2F2F  "O27"  2 1 3 <> 1 4.18 0 53 0 27 27 4 0 <> <> <>
  28 3 -13.316599 -1.313450 -7.148057 31 L "A" 104 -0.12000 -0.12000 "LEU " " CB " "    " 6 0 0 E0E0E0  "C28"  2 1 3 <> 1 2 0 54 2 28 28 4 0 <> <> <>
  29 3 -14.759150 -0.767585 -7.132649 31 L "A" 104 -0.06000 -0.06000 "LEU " " CG " "    " 6 0 0 E0E0E0  "C29"  2 1 3 <> 1 7.96 0 55 1 29 29 4 0 <> <> <>
  30 3 -14.774069 0.748556 -6.850930 31 L "A" 104 -0.18000 -0.18000 "LEU " " CD1" "    " 6 0 0 E0E0E0  "C30"  2 1 3 <> 1 5.94 0 56 3 30 30 4 0 <> <> <>
  31 3 -15.535761 -1.112774 -8.420134 31 L "A" 104 -0.18000 -0.18000 "LEU " " CD2" "    " 6 0 0 E0E0E0  "C31"  2 1 3 <> 1 8.88 0 57 3 31 31 4 0 <> <> <>
  32 25 -10.978876 -3.503660 -6.487525 32 L "A" 38 -0.50000 -0.50000 "LEU " " N  " "    " 7 0 0 2F2FFF  "N32"  2 1 3 <> 1 2 0 69 1 32 32 5 0 <> <> <>
  33 3 -9.585749 -3.936324 -6.549089 32 L "A" 104 0.14000 0.14000 "LEU " " CA " "    " 6 0 0 E0E0E0  "C33"  2 1 -104 E6E6E6  1 2.27 0 70 1 33 33 5 0 <> <> <>
  34 2 -9.305731 -4.754604 -5.282619 32 L "A" 104 0.50000 0.50000 "LEU " " C  " "    " 6 0 0 E0E0E0  "C34"  2 1 3 <> 1 2 0 71 0 34 34 5 0 <> <> <>
  35 15 -9.778749 -4.371919 -4.213589 32 L "A" 70 -0.50000 -0.50000 "LEU " " O  " "    " 8 0 0 FF2F2F  "O35"  2 1 3 <> 1 2 0 72 0 35 35 5 0 <> <> <>
  36 3 -8.657553 -2.699644 -6.677269 32 L "A" 104 -0.12000 -0.12000 "LEU " " CB " "    " 6 0 0 E0E0E0  "C36"  2 1 3 <> 1 2 0 73 2 36 36 5 0 <> <> <>
  37 3 -7.143843 -3.000121 -6.800149 32 L "A" 104 -0.06000 -0.06000 "LEU " " CG " "    " 6 0 0 E0E0E0  "C37"  2 1 3 <> 1 4.29 0 74 1 37 37 5 0 <> <> <>
  38 3 -6.819315 -3.837135 -8.054466 32 L "A" 104 -0.18000 -0.18000 "LEU " " CD1" "    " 6 0 0 E0E0E0  "C38"  2 1 3 <> 1 5.27 0 75 3 38 38 5 0 <> <> <>
  39 3 -6.309546 -1.701456 -6.733001 32 L "A" 104 -0.18000 -0.18000 "LEU " " CD2" "    " 6 0 0 E0E0E0  "C39"  2 1 3 <> 1 5.26 0 76 3 39 39 5 0 <> <> <>
  40 25 -8.545229 -5.845132 -5.408739 33 D "A" 38 -0.50000 -0.50000 "ASP " " N  " "    " 7 0 0 2F2FFF  "N40"  2 1 3 <> 1 2.35 0 88 1 40 40 6 0 <> <> <>
  41 3 -8.129717 -6.701280 -4.297049 33 D "A" 104 0.14000 0.14000 "ASP " " CA " "    " 6 0 0 E0E0E0  "C41"  2 1 -104 E6E6E6  1 3.09 0 89 1 41 41 6 0 <> <> <>
  42 2 -6.800009 -7.341998 -4.711706 33 D "A" 104 0.50000 0.50000 "ASP " " C  " "    " 6 0 0 E0E0E0  "C42"  2 1 3 <> 1 4.14 0 90 0 42 42 6 0 <> <> <>
  43 15 -6.762190 -8.099241 -5.684386 33 D "A" 70 -0.50000 -0.50000 "ASP " " O  " "    " 8 0 0 FF2F2F  "O43"  2 1 3 <> 1 2.01 0 91 0 43 43 6 0 <> <> <>
  44 3 -9.255049 -7.687408 -3.885628 33 D "A" 104 -0.22000 -0.22000 "ASP " " CB " "    " 6 0 0 E0E0E0  "C44"  2 1 3 <> 1 3.54 0 92 2 44 44 6 0 <> <> <>
  45 2 -9.019686 -8.639874 -2.698887 33 D "A" 104 0.70000 0.70000 "ASP " " CG " "    " 6 0 0 E0E0E0  "C45"  2 1 3 <> 1 6.25 0 93 0 45 45 6 0 <> <> <>
  46 15 -9.997114 -9.344310 -2.364522 33 D "A" 70 -0.80000 -0.80000 "ASP " " OD1" "    " 8 0 0 FF2F2F  "O46"  2 1 3 <> 1 7.09 0 94 0 46 46 6 0 <> <> <>
  47 18 -7.909712 -8.670280 -2.124380 33 D "A" 70 -0.80000 -0.80000 "ASP " " OD2" "    " 8 -1 0 FF2F2F  "O47"  2 1 3 <> 1 2.01 0 95 0 47 47 6 0 <> <> <>
  48 25 -5.730215 -6.974231 -4.000620 34 F "A" 38 -0.50000 -0.50000 "PHE " " N  " "    " 7 0 0 2F2FFF  "N48"  0 1 3 <> 1 2 0 100 1 48 48 7 0 <> <> <>
  49 3 -4.370020 -7.456578 -4.230721 34 F "A" 104 0.14000 0.14000 "PHE " " CA " "    " 6 0 0 E0E0E0  "C49"  0 1 -104 E6E6E6  1 2.52 0 101 1 49 49 7 0 <> <> <>
  50 2 -4.169931 -8.937742 -3.847293 34 F "A" 104 0.50000 0.50000 "PHE " " C  " "    " 6 0 0 E0E0E0  "C50"  0 1 3 <> 1 3.92 0 102 0 50 50 7 0 <> <> <>
  51 15 -3.406683 -9.638826 -4.514365 34 F "A" 70 -0.50000 -0.50000 "PHE " " O  " "    " 8 0 0 FF2F2F  "O51"  0 1 3 <> 1 4.05 0 103 0 51 51 7 0 <> <> <>
  52 3 -3.387369 -6.514927 -3.503073 34 F "A" 104 -0.00500 -0.00500 "PHE " " CB " "    " 6 0 0 E0E0E0  "C52"  0 1 3 <> 1 3.35 0 104 2 52 52 7 0 <> <> <>
  53 2 -1.910574 -6.864846 -3.596313 34 F "A" 104 -0.11500 -0.11500 "PHE " " CG " "    " 6 0 0 E0E0E0  "C53"  0 1 3 <> 1 3.91 0 105 0 53 53 7 0 <> <> <>
  54 2 -1.175722 -6.550434 -4.759946 34 F "A" 104 -0.11500 -0.11500 "PHE " " CD1" "    " 6 0 0 E0E0E0  "C54"  0 1 3 <> 1 4.16 0 106 1 54 54 7 0 <> <> <>
  55 2 -1.296080 -7.640375 -2.590043 34 F "A" 104 -0.11500 -0.11500 "PHE " " CD2" "    " 6 0 0 E0E0E0  "C55"  0 1 3 <> 1 6.52 0 107 1 55 55 7 0 <> <> <>
  56 2 0.153841 -6.937476 -4.867941 34 F "A" 104 -0.11500 -0.11500 "PHE " " CE1" "    " 6 0 0 E0E0E0  "C56"  0 1 3 <> 1 4.12 0 108 1 56 56 7 0 <> <> <>
  57 2 0.034388 -8.011858 -2.714528 34 F "A" 104 -0.11500 -0.11500 "PHE " " CE2" "    " 6 0 0 E0E0E0  "C57"  0 1 3 <> 1 5.23 0 109 1 57 57 7 0 <> <> <>
  58 2 0.759829 -7.654525 -3.843362 34 F "A" 104 -0.11500 -0.11500 "PHE " " CZ " "    " 6 0 0 E0E0E0  "C58"  0 1 3 <> 1 6.91 0 110 1 58 58 7 0 <> <> <>
  59 25 -4.858656 -9.404919 -2.796324 35 A "A" 38 -0.50000 -0.50000 "ALA " " N  " "    " 7 0 0 2F2FFF  "N59"  0 1 3 <> 1 4.39 0 120 1 59 59 8 0 <> <> <>
  60 3 -4.738108 -10.772266 -2.297953 35 A "A" 104 0.14000 0.14000 "ALA " " CA " "    " 6 0 0 E0E0E0  "C60"  0 1 -104 E6E6E6  1 3.22 0 121 1 60 60 8 0 <> <> <>
  61 2 -5.489592 -11.759074 -3.201200 35 A "A" 104 0.50000 0.50000 "ALA " " C  " "    " 6 0 0 E0E0E0  "C61"  0 1 3 <> 1 4.03 0 122 0 61 61 8 0 <> <> <>
  62 15 -4.943846 -12.814646 -3.528247 35 A "A" 70 -0.50000 -0.50000 "ALA " " O  " "    " 8 0 0 FF2F2F  "O62"  0 1 3 <> 1 5.29 0 123 0 62 62 8 0 <> <> <>
  63 3 -5.237505 -10.846039 -0.847540 35 A "A" 104 -0.18000 -0.18000 "ALA " " CB " "    " 6 0 0 E0E0E0  "C63"  0 1 3 <> 1 4.54 0 124 3 63 63 8 0 <> <> <>
  64 25 -6.699034 -11.378615 -3.638008 36 A "A" 38 -0.50000 -0.50000 "ALA " " N  " "    " 7 0 0 2F2FFF  "N64"  0 1 3 <> 1 3.72 0 130 1 64 64 9 0 <> <> <>
  65 3 -7.520311 -12.151722 -4.574698 36 A "A" 104 0.14000 0.14000 "ALA " " CA " "    " 6 0 0 E0E0E0  "C65"  0 1 -104 E6E6E6  1 3.36 0 131 1 65 65 9 0 <> <> <>
  66 2 -6.882326 -12.307485 -5.968435 36 A "A" 104 0.50000 0.50000 "ALA " " C  " "    " 6 0 0 E0E0E0  "C66"  0 1 3 <> 1 5.11 0 132 0 66 66 9 0 <> <> <>
  67 15 -7.180655 -13.280951 -6.661494 36 A "A" 70 -0.50000 -0.50000 "ALA " " O  " "    " 8 0 0 FF2F2F  "O67"  0 1 3 <> 1 5.35 0 133 0 67 67 9 0 <> <> <>
  68 3 -8.917768 -11.537457 -4.700133 36 A "A" 104 -0.18000 -0.18000 "ALA " " CB " "    " 6 0 0 E0E0E0  "C68"  0 1 3 <> 1 4.04 0 134 3 68 68 9 0 <> <> <>
  69 25 -6.004461 -11.367966 -6.347260 37 A "A" 38 -0.50000 -0.50000 "ALA " " N  " "    " 7 0 0 2F2FFF  "N69"  0 1 3 <> 1 4.47 0 140 1 69 69 10 0 <> <> <>
  70 3 -5.228212 -11.411013 -7.584920 37 A "A" 104 0.14000 0.14000 "ALA " " CA " "    " 6 0 0 E0E0E0  "C70"  0 1 -104 E6E6E6  1 5.55 0 141 1 70 70 10 0 <> <> <>
  71 2 -4.112200 -12.472844 -7.582302 37 A "A" 104 0.50000 0.50000 "ALA " " C  " "    " 6 0 0 E0E0E0  "C71"  0 1 3 <> 1 5.99 0 142 0 71 71 10 0 <> <> <>
  72 15 -3.616110 -12.806107 -8.655897 37 A "A" 70 -0.50000 -0.50000 "ALA " " O  " "    " 8 0 0 FF2F2F  "O72"  0 1 3 <> 1 5.42 0 143 0 72 72 10 0 <> <> <>
  73 3 -4.650526 -10.018941 -7.871933 37 A "A" 104 -0.18000 -0.18000 "ALA " " CB " "    " 6 0 0 E0E0E0  "C73"  0 1 3 <> 1 4.78 0 144 3 73 73 10 0 <> <> <>
  74 25 -3.719728 -12.985151 -6.405758 38 G "A" 38 -0.50000 -0.50000 "GLY " " N  " "    " 7 0 0 2F2FFF  "N74"  0 1 3 <> 1 7.59 0 150 1 74 74 11 0 <> <> <>
  75 3 -2.774733 -14.098675 -6.258476 38 G "A" 104 0.08000 0.08000 "GLY " " CA " "    " 6 0 0 E0E0E0  "C75"  0 1 -104 E6E6E6  1 5.93 0 151 2 75 75 11 0 <> <> <>
  76 2 -1.362375 -13.778452 -6.780256 38 G "A" 104 0.50000 0.50000 "GLY " " C  " "    " 6 0 0 E0E0E0  "C76"  0 1 3 <> 1 7.96 0 152 0 76 76 11 0 <> <> <>
  77 15 -0.636518 -14.694682 -7.164657 38 G "A" 70 -0.50000 -0.50000 "GLY " " O  " "    " 8 0 0 FF2F2F  "O77"  0 1 3 <> 1 8.49 0 153 0 77 77 11 0 <> <> <>
  78 25 -0.983347 -12.494017 -6.824476 39 G "A" 38 -0.50000 -0.50000 "GLY " " N  " "    " 7 0 0 2F2FFF  "N78"  0 1 3 <> 1 7.29 0 157 1 78 78 12 0 <> <> <>
  79 3 0.318666 -12.036760 -7.311238 39 G "A" 104 0.08000 0.08000 "GLY " " CA " "    " 6 0 0 E0E0E0  "C79"  0 1 -104 E6E6E6  1 9.32 0 158 2 79 79 12 0 <> <> <>
  80 2 0.331533 -11.806700 -8.831748 39 G "A" 104 0.50000 0.50000 "GLY " " C  " "    " 6 0 0 E0E0E0  "C80"  0 1 3 <> 1 9.68 0 159 0 80 80 12 0 <> <> <>
  81 15 1.392050 -11.495709 -9.373381 39 G "A" 70 -0.50000 -0.50000 "GLY " " O  " "    " 8 0 0 FF2F2F  "O81"  0 1 3 <> 1 10.37 0 160 0 81 81 12 0 <> <> <>
  82 25 -0.807882 -11.937147 -9.534667 40 E "A" 38 -0.50000 -0.50000 "GLU " " N  " "    " 7 0 0 2F2FFF  "N82"  0 1 3 <> 1 7.8 0 164 1 82 82 13 0 <> <> <>
  83 3 -0.911734 -11.643795 -10.970709 40 E "A" 104 0.14000 0.14000 "GLU " " CA " "    " 6 0 0 E0E0E0  "C83"  0 1 -104 E6E6E6  1 7.35 0 165 1 83 83 13 0 <> <> <>
  84 2 -0.889894 -10.131134 -11.282602 40 E "A" 104 0.50000 0.50000 "GLU " " C  " "    " 6 0 0 E0E0E0  "C84"  0 1 3 <> 1 7.07 0 166 0 84 84 13 0 <> <> <>
  85 15 -0.552801 -9.758162 -12.407525 40 E "A" 70 -0.50000 -0.50000 "GLU " " O  " "    " 8 0 0 FF2F2F  "O85"  0 1 3 <> 1 4.92 0 167 0 85 85 13 0 <> <> <>
  86 3 -2.168852 -12.310236 -11.563893 40 E "A" 104 -0.12000 -0.12000 "GLU " " CB " "    " 6 0 0 E0E0E0  "C86"  0 1 3 <> 1 6.54 0 168 2 86 86 13 0 <> <> <>
  87 3 -2.165411 -13.853566 -11.445043 40 E "A" 104 -0.22000 -0.22000 "GLU " " CG " "    " 6 0 0 E0E0E0  "C87"  0 1 3 <> 1 12.54 0 169 2 87 87 13 0 <> <> <>
  88 2 -3.409548 -14.566166 -12.005159 40 E "A" 104 0.70000 0.70000 "GLU " " CD " "    " 6 0 0 E0E0E0  "C88"  0 1 3 <> 1 21.63 0 170 0 88 88 13 0 <> <> <>
  89 15 -4.332579 -13.885386 -12.507989 40 E "A" 70 -0.80000 -0.80000 "GLU " " OE1" "    " 8 0 0 FF2F2F  "O89"  0 1 3 <> 1 25.21 0 171 0 89 89 13 0 <> <> <>
  90 18 -3.414267 -15.814228 -11.921449 40 E "A" 70 -0.80000 -0.80000 "GLU " " OE2" "    " 8 -1 0 FF2F2F  "O90"  0 1 3 <> 1 26.55 0 172 0 90 90 13 0 <> <> <>
  91 25 -1.215929 -9.284506 -10.294341 41 L "A" 38 -0.50000 -0.50000 "LEU " " N  " "    " 7 0 0 2F2FFF  "N91"  0 1 3 <> 1 5.99 0 179 1 91 91 14 0 <> <> <>
  92 3 -1.008417 -7.837385 -10.360915 41 L "A" 104 0.14000 0.14000 "LEU " " CA " "    " 6 0 0 E0E0E0  "C92"  0 1 -104 E6E6E6  1 6.18 0 180 1 92 92 14 0 <> <> <>
  93 2 0.490202 -7.517734 -10.226463 41 L "A" 104 0.50000 0.50000 "LEU " " C  " "    " 6 0 0 E0E0E0  "C93"  0 1 3 <> 1 6.76 0 181 0 93 93 14 0 <> <> <>
  94 15 1.103968 -7.884872 -9.223271 41 L "A" 70 -0.50000 -0.50000 "LEU " " O  " "    " 8 0 0 FF2F2F  "O94"  0 1 3 <> 1 7.7 0 182 0 94 94 14 0 <> <> <>
  95 3 -1.790087 -7.129590 -9.227252 41 L "A" 104 -0.12000 -0.12000 "LEU " " CB " "    " 6 0 0 E0E0E0  "C95"  0 1 3 <> 1 6.09 0 183 2 95 95 14 0 <> <> <>
  96 3 -3.294466 -6.921277 -9.499812 41 L "A" 104 -0.06000 -0.06000 "LEU " " CG " "    " 6 0 0 E0E0E0  "C96"  0 1 3 <> 1 13.94 0 184 1 96 96 14 0 <> <> <>
  97 3 -4.003599 -6.389117 -8.236356 41 L "A" 104 -0.18000 -0.18000 "LEU " " CD1" "    " 6 0 0 E0E0E0  "C97"  0 1 3 <> 1 11.29 0 185 3 97 97 14 0 <> <> <>
  98 3 -3.552938 -6.016998 -10.724509 41 L "A" 104 -0.18000 -0.18000 "LEU " " CD2" "    " 6 0 0 E0E0E0  "C98"  0 1 3 <> 1 6.76 0 186 3 98 98 14 0 <> <> <>
  99 25 1.032389 -6.814328 -11.222655 42 G "A" 38 -0.50000 -0.50000 "GLY " " N  " "    " 7 0 0 2F2FFF  "N99"  0 1 3 <> 1 3.46 0 198 1 99 99 15 0 <> <> <>
  100 3 2.321894 -6.141268 -11.144052 42 G "A" 104 0.08000 0.08000 "GLY " " CA " "    " 6 0 0 E0E0E0  "C100"  0 1 -104 E6E6E6  1 3.6 0 199 2 100 100 15 0 <> <> <>
  101 2 1.974436 -4.653822 -11.197827 42 G "A" 104 0.50000 0.50000 "GLY " " C  " "    " 6 0 0 E0E0E0  "C101"  0 1 3 <> 1 5.75 0 200 0 101 101 15 0 <> <> <>
  102 15 1.265081 -4.220776 -12.109909 42 G "A" 70 -0.50000 -0.50000 "GLY " " O  " "    " 8 0 0 FF2F2F  "O102"  0 1 3 <> 1 4.98 0 201 0 102 102 15 0 <> <> <>
  103 25 2.459383 -3.883836 -10.224655 43 W "A" 38 -0.50000 -0.50000 "TRP " " N  " "    " 7 0 0 2F2FFF  "N103"  0 1 3 <> 1 2.22 0 205 1 103 103 16 0 <> <> <>
  104 3 2.189962 -2.458746 -10.060918 43 W "A" 104 0.14000 0.14000 "TRP " " CA " "    " 6 0 0 E0E0E0  "C104"  0 1 -104 E6E6E6  1 3.19 0 206 1 104 104 16 0 <> <> <>
  105 2 3.472544 -1.634960 -10.258420 43 W "A" 104 0.50000 0.50000 "TRP " " C  " "    " 6 0 0 E0E0E0  "C105"  0 1 3 <> 1 2.86 0 207 0 105 105 16 0 <> <> <>
  106 15 4.576967 -2.185931 -10.270499 43 W "A" 70 -0.50000 -0.50000 "TRP " " O  " "    " 8 0 0 FF2F2F  "O106"  0 1 3 <> 1 3 0 208 0 106 106 16 0 <> <> <>
  107 3 1.584272 -2.241481 -8.662489 43 W "A" 104 -0.12000 -0.12000 "TRP " " CB " "    " 6 0 0 E0E0E0  "C107"  0 1 3 <> 1 3.52 0 209 2 107 107 16 0 <> <> <>
  108 2 0.176008 -2.703922 -8.427275 43 W "A" 104 0.07500 0.07500 "TRP " " CG " "    " 6 0 0 E0E0E0  "C108"  0 1 3 <> 1 2 0 210 0 108 108 16 0 <> <> <>
  109 2 -0.755766 -2.976752 -9.371956 43 W "A" 104 -0.11500 -0.11500 "TRP " " CD1" "    " 6 0 0 E0E0E0  "C109"  0 1 3 <> 1 3.11 0 211 1 109 109 16 0 <> <> <>
  110 2 -0.514418 -2.816883 -7.147071 43 W "A" 104 -0.05500 -0.05500 "TRP " " CD2" "    " 6 0 0 E0E0E0  "C110"  0 1 3 <> 1 2 0 212 0 110 110 16 0 <> <> <>
  111 25 -1.960554 -3.261142 -8.767332 43 W "A" 38 -0.57000 -0.57000 "TRP " " NE1" "    " 7 0 0 2F2FFF  "N111"  0 1 3 <> 1 4.26 0 213 1 111 111 16 0 <> <> <>
  112 2 -1.875414 -3.171850 -7.395677 43 W "A" 104 0.13000 0.13000 "TRP " " CE2" "    " 6 0 0 E0E0E0  "C112"  0 1 3 <> 1 5.3 0 214 0 112 112 16 0 <> <> <>
  113 2 -0.132105 -2.634874 -5.796716 43 W "A" 104 -0.11500 -0.11500 "TRP " " CE3" "    " 6 0 0 E0E0E0  "C113"  0 1 3 <> 1 3.21 0 215 1 113 113 16 0 <> <> <>
  114 2 -2.809443 -3.337879 -6.360606 43 W "A" 104 -0.11500 -0.11500 "TRP " " CZ2" "    " 6 0 0 E0E0E0  "C114"  0 1 3 <> 1 2.49 0 216 1 114 114 16 0 <> <> <>
  115 2 -1.060122 -2.796035 -4.748838 43 W "A" 104 -0.11500 -0.11500 "TRP " " CZ3" "    " 6 0 0 E0E0E0  "C115"  0 1 3 <> 1 2.52 0 217 1 115 115 16 0 <> <> <>
  116 2 -2.394873 -3.142670 -5.032202 43 W "A" 104 -0.11500 -0.11500 "TRP " " CH2" "    " 6 0 0 E0E0E0  "C116"  0 1 3 <> 1 2 0 218 1 116 116 16 0 <> <> <>
  117 25 3.289793 -0.329117 -10.484639 44 L "A" 38 -0.50000 -0.50000 "LEU " " N  " "    " 7 0 0 2F2FFF  "N117"  2 1 3 <> 1 2.1 0 229 1 117 117 17 0 <> <> <>
  118 3 4.344454 0.612604 -10.846576 44 L "A" 104 0.14000 0.14000 "LEU " " CA " "    " 6 0 0 E0E0E0  "C118"  2 1 -104 E6E6E6  1 2.93 0 230 1 118 118 17 0 <> <> <>
  119 2 5.099646 1.065811 -9.587397 44 L "A" 104 0.50000 0.50000 "LEU " " C  " "    " 6 0 0 E0E0E0  "C119"  2 1 3 <> 1 2.89 0 231 0 119 119 17 0 <> <> <>
  120 15 4.468370 1.402703 -8.587202 44 L "A" 70 -0.50000 -0.50000 "LEU " " O  " "    " 8 0 0 FF2F2F  "O120"  2 1 3 <> 1 3.8 0 232 0 120 120 17 0 <> <> <>
  121 3 3.688936 1.770736 -11.641810 44 L "A" 104 -0.12000 -0.12000 "LEU " " CB " "    " 6 0 0 E0E0E0  "C121"  2 1 3 <> 1 2.07 0 233 2 121 121 17 0 <> <> <>
  122 3 4.637941 2.878985 -12.167385 44 L "A" 104 -0.06000 -0.06000 "LEU " " CG " "    " 6 0 0 E0E0E0  "C122"  2 1 3 <> 1 5.02 0 234 1 122 122 17 0 <> <> <>
  123 3 4.073526 3.558099 -13.434726 44 L "A" 104 -0.18000 -0.18000 "LEU " " CD1" "    " 6 0 0 E0E0E0  "C123"  2 1 3 <> 1 2.38 0 235 3 123 123 17 0 <> <> <>
  124 3 5.012091 3.925406 -11.094695 44 L "A" 104 -0.18000 -0.18000 "LEU " " CD2" "    " 6 0 0 E0E0E0  "C124"  2 1 3 <> 1 6.25 0 236 3 124 124 17 0 <> <> <>
  125 25 6.431128 1.076445 -9.667579 45 T "A" 38 -0.50000 -0.50000 "THR " " N  " "    " 7 0 0 2F2FFF  "N125"  2 1 3 <> 1 2.82 0 248 1 125 125 18 0 <> <> <>
  126 3 7.335051 1.465476 -8.592767 45 T "A" 104 0.14000 0.14000 "THR " " CA " "    " 6 0 0 E0E0E0  "C126"  2 1 -104 E6E6E6  1 5.27 0 249 1 126 126 18 0 <> <> <>
  127 2 8.237047 2.593898 -9.136247 45 T "A" 104 0.50000 0.50000 "THR " " C  " "    " 6 0 0 E0E0E0  "C127"  2 1 3 <> 1 7.66 0 250 0 127 127 18 0 <> <> <>
  128 15 8.931242 2.380311 -10.134840 45 T "A" 70 -0.50000 -0.50000 "THR " " O  " "    " 8 0 0 FF2F2F  "O128"  2 1 3 <> 1 9.36 0 251 0 128 128 18 0 <> <> <>
  129 3 8.216749 0.263672 -8.137505 45 T "A" 104 0.20500 0.20500 "THR " " CB " "    " 6 0 0 E0E0E0  "C129"  2 1 3 <> 1 6.48 0 252 1 129 129 18 0 <> <> <>
  130 16 9.037573 -0.255274 -9.170752 45 T "A" 70 -0.68300 -0.68300 "THR " " OG1" "    " 8 0 0 FF2F2F  "O130"  2 1 3 <> 1 7.98 0 253 1 130 130 18 0 <> <> <>
  131 3 7.391993 -0.896273 -7.556663 45 T "A" 104 -0.18000 -0.18000 "THR " " CG2" "    " 6 0 0 E0E0E0  "C131"  2 1 3 <> 1 4.24 0 254 3 131 131 18 0 <> <> <>
  132 25 8.199797 3.770384 -8.502168 46 H "A" 38 -0.50000 -0.50000 "HIS " " N  " "    " 7 0 0 2F2FFF  "N132"  2 1 3 <> 1 7.56 0 262 1 132 132 19 0 <> <> <>
  133 3 8.984625 4.947961 -8.879653 46 H "A" 104 0.14000 0.14000 "HIS " " CA " "    " 6 0 0 E0E0E0  "C133"  2 1 -104 E6E6E6  1 8.74 0 263 1 133 133 19 0 <> <> <>
  134 2 9.778002 5.436695 -7.647086 46 H "A" 104 0.50000 0.50000 "HIS " " C  " "    " 6 0 0 E0E0E0  "C134"  2 1 3 <> 1 10.35 0 264 0 134 134 19 0 <> <> <>
  135 15 9.155779 5.611707 -6.596163 46 H "A" 70 -0.50000 -0.50000 "HIS " " O  " "    " 8 0 0 FF2F2F  "O135"  2 1 3 <> 1 9.22 0 265 0 135 135 19 0 <> <> <>
  136 3 8.007330 6.036567 -9.368534 46 H "A" 104 -0.00500 -0.00500 "HIS " " CB " "    " 6 0 0 E0E0E0  "C136"  2 1 3 <> 1 8.36 0 266 2 136 136 19 0 <> <> <>
  137 2 8.677153 7.278630 -9.909982 46 H "A" 104 0.01500 0.01500 "HIS " " CG " "    " 6 0 0 E0E0E0  "C137"  2 1 3 <> 1 12.84 0 267 0 137 137 19 0 "Flip HIS"  <> <>
  138 25 9.209581 8.266149 -9.097355 46 H "A" 38 -0.57000 -0.57000 "HIS " " ND1" "    " 7 0 0 2F2FFF  "N138"  2 1 3 <> 1 14.03 0 268 1 138 138 19 0 <> <> <>
  139 2 8.898745 7.705662 -11.200903 46 H "A" 104 -0.01500 -0.01500 "HIS " " CD2" "    " 6 0 0 E0E0E0  "C139"  2 1 3 <> 1 15.8 0 269 1 139 139 19 0 <> <> <>
  140 2 9.724150 9.202544 -9.898270 46 H "A" 104 0.29500 0.29500 "HIS " " CE1" "    " 6 0 0 E0E0E0  "C140"  2 1 3 <> 1 22 0 270 1 140 140 19 0 <> <> <>
  141 25 9.567255 8.931624 -11.187667 46 H "A" 38 -0.49000 -0.49000 "HIS " " NE2" "    " 7 0 0 2F2FFF  "N141"  2 1 3 <> 1 22.08 0 271 0 141 141 19 0 <> <> <>
  142 25 11.100767 5.707230 -7.763078 47 P "A" 38 -0.14000 -0.14000 "PRO " " N  " "    " 7 0 0 2F2FFF  "N142"  0 1 3 <> 1 11.42 0 279 0 142 142 20 0 <> <> <>
  143 3 11.967306 5.461783 -8.932862 47 P "A" 104 0.01000 0.01000 "PRO " " CA " "    " 6 0 0 E0E0E0  "C143"  0 1 -104 E6E6E6  1 13.29 0 280 1 143 143 20 0 <> <> <>
  144 2 12.167288 3.959884 -9.214504 47 P "A" 104 0.50000 0.50000 "PRO " " C  " "    " 6 0 0 E0E0E0  "C144"  0 1 3 <> 1 16.1 0 281 0 144 144 20 0 <> <> <>
  145 15 12.221853 3.159505 -8.281945 47 P "A" 70 -0.50000 -0.50000 "PRO " " O  " "    " 8 0 0 FF2F2F  "O145"  0 1 3 <> 1 15.13 0 282 0 145 145 20 0 <> <> <>
  146 3 13.283758 6.167852 -8.563332 47 P "A" 104 -0.12000 -0.12000 "PRO " " CB " "    " 6 0 0 E0E0E0  "C146"  0 1 3 <> 1 13.12 0 283 2 146 146 20 0 <> <> <>
  147 3 13.311365 6.196165 -7.044028 47 P "A" 104 -0.12000 -0.12000 "PRO " " CG " "    " 6 0 0 E0E0E0  "C147"  0 1 3 <> 1 13.25 0 284 2 147 147 20 0 <> <> <>
  148 3 11.843802 6.338977 -6.671720 47 P "A" 104 -0.05000 -0.05000 "PRO " " CD " "    " 6 0 0 E0E0E0  "C148"  0 1 3 <> 1 11.26 0 285 2 148 148 20 0 <> <> <>
  149 25 12.215448 3.602753 -10.502939 48 Y "A" 38 -0.50000 -0.50000 "TYR " " N  " "    " 7 0 0 2F2FFF  "N149"  0 1 3 <> 1 18.94 0 293 1 149 149 21 0 <> <> <>
  150 3 12.303267 2.220047 -10.976999 48 Y "A" 104 0.14000 0.14000 "TYR " " CA " "    " 6 0 0 E0E0E0  "C150"  0 1 -104 E6E6E6  1 21.82 0 294 1 150 150 21 0 <> <> <>
  151 2 13.617151 1.536384 -10.545547 48 Y "A" 104 0.50000 0.50000 "TYR " " C  " "    " 6 0 0 E0E0E0  "C151"  0 1 3 <> 1 22.32 0 295 0 151 151 21 0 <> <> <>
  152 15 14.686289 2.142553 -10.647285 48 Y "A" 70 -0.50000 -0.50000 "TYR " " O  " "    " 8 0 0 FF2F2F  "O152"  0 1 3 <> 1 21.68 0 296 0 152 152 21 0 <> <> <>
  153 3 12.101294 2.195932 -12.505430 48 Y "A" 104 -0.00500 -0.00500 "TYR " " CB " "    " 6 0 0 E0E0E0  "C153"  0 1 3 <> 1 23.67 0 297 2 153 153 21 0 <> <> <>
  154 2 12.052340 0.806191 -13.117986 48 Y "A" 104 -0.11500 -0.11500 "TYR " " CG " "    " 6 0 0 E0E0E0  "C154"  0 1 3 <> 1 29.71 0 298 0 154 154 21 0 <> <> <>
  155 2 10.917444 -0.008196 -12.919560 48 Y "A" 104 -0.11500 -0.11500 "TYR " " CD1" "    " 6 0 0 E0E0E0  "C155"  0 1 3 <> 1 35.76 0 299 1 155 155 21 0 <> <> <>
  156 2 13.140684 0.316945 -13.870884 48 Y "A" 104 -0.11500 -0.11500 "TYR " " CD2" "    " 6 0 0 E0E0E0  "C156"  0 1 3 <> 1 36.56 0 300 1 156 156 21 0 <> <> <>
  157 2 10.871740 -1.304632 -13.467683 48 Y "A" 104 -0.11500 -0.11500 "TYR " " CE1" "    " 6 0 0 E0E0E0  "C157"  0 1 3 <> 1 40.03 0 301 1 157 157 21 0 <> <> <>
  158 2 13.094252 -0.979372 -14.419566 48 Y "A" 104 -0.11500 -0.11500 "TYR " " CE2" "    " 6 0 0 E0E0E0  "C158"  0 1 3 <> 1 41.03 0 302 1 158 158 21 0 <> <> <>
  159 2 11.960638 -1.790961 -14.218148 48 Y "A" 104 0.15000 0.15000 "TYR " " CZ " "    " 6 0 0 E0E0E0  "C159"  0 1 3 <> 1 42.21 0 303 0 159 159 21 0 <> <> <>
  160 16 11.920389 -3.046972 -14.749434 48 Y "A" 70 -0.58500 -0.58500 "TYR " " OH " "    " 8 0 0 FF2F2F  "O160"  0 1 3 <> 1 46.32 0 304 1 160 160 21 0 <> <> <>
  161 25 13.509626 0.286022 -10.077823 49 G "A" 38 -0.50000 -0.50000 "GLY " " N  " "    " 7 0 0 2F2FFF  "N161"  0 1 3 <> 1 22.95 0 314 1 161 161 22 0 <> <> <>
  162 3 14.640047 -0.530497 -9.629091 49 G "A" 104 0.08000 0.08000 "GLY " " CA " "    " 6 0 0 E0E0E0  "C162"  0 1 -104 E6E6E6  1 23.76 0 315 2 162 162 22 0 <> <> <>
  163 2 15.088797 -0.177696 -8.199796 49 G "A" 104 0.50000 0.50000 "GLY " " C  " "    " 6 0 0 E0E0E0  "C163"  0 1 3 <> 1 24.26 0 316 0 163 163 22 0 <> <> <>
  164 15 16.122656 -0.676672 -7.754740 49 G "A" 70 -0.50000 -0.50000 "GLY " " O  " "    " 8 0 0 FF2F2F  "O164"  0 1 3 <> 1 25.17 0 317 0 164 164 22 0 <> <> <>
  165 25 14.344816 0.677707 -7.487612 50 K "A" 38 -0.50000 -0.50000 "LYS " " N  " "    " 7 0 0 2F2FFF  "N165"  0 1 3 <> 1 21.74 0 321 1 165 165 23 0 <> <> <>
  166 3 14.615385 1.128005 -6.125637 50 K "A" 104 0.14000 0.14000 "LYS " " CA " "    " 6 0 0 E0E0E0  "C166"  0 1 -104 E6E6E6  1 20.64 0 322 1 166 166 23 0 <> <> <>
  167 2 13.302229 1.110472 -5.323064 50 K "A" 104 0.50000 0.50000 "LYS " " C  " "    " 6 0 0 E0E0E0  "C167"  0 1 3 <> 1 18.03 0 323 0 167 167 23 0 <> <> <>
  168 15 12.216623 1.071250 -5.907435 50 K "A" 70 -0.50000 -0.50000 "LYS " " O  " "    " 8 0 0 FF2F2F  "O168"  0 1 3 <> 1 21.39 0 324 0 168 168 23 0 <> <> <>
  169 3 15.191141 2.560226 -6.172362 50 K "A" 104 -0.12000 -0.12000 "LYS " " CB " "    " 6 0 0 E0E0E0  "C169"  0 1 3 <> 1 22.36 0 325 2 169 169 23 0 <> <> <>
  170 3 16.547430 2.687522 -6.886083 50 K "A" 104 -0.12000 -0.12000 "LYS " " CG " "    " 6 0 0 E0E0E0  "C170"  0 1 3 <> 1 24.66 0 326 2 170 170 23 0 <> <> <>
  171 3 17.088678 4.123688 -6.858334 50 K "A" 104 -0.12000 -0.12000 "LYS " " CD " "    " 6 0 0 E0E0E0  "C171"  0 1 3 <> 1 29.39 0 327 2 171 171 23 0 <> <> <>
  172 3 18.422480 4.257460 -7.610133 50 K "A" 104 0.19000 0.19000 "LYS " " CE " "    " 6 0 0 E0E0E0  "C172"  0 1 3 <> 1 30.7 0 328 2 172 172 23 0 <> <> <>
  173 32 18.934937 5.638690 -7.573361 50 K "A" 38 -0.30000 -0.30000 "LYS " " NZ " "    " 7 1 0 2F2FFF  "N173"  0 1 3 <> 1 28.53 0 329 3 173 173 23 0 <> <> <>
  174 25 13.422556 1.180862 -3.992525 51 G "A" 38 -0.50000 -0.50000 "GLY " " N  " "    " 7 0 1 2F2FFF  "N174"  0 1 3 <> 1 13.16 0 343 1 174 174 24 0 <> <> <>
  175 3 12.285658 1.272198 -3.079780 51 G "A" 104 0.08000 0.08000 "GLY " " CA " "    " 6 0 1 E0E0E0  "C175"  0 1 -104 E6E6E6  1 6.04 0 344 2 175 175 24 0 <> <> <>
  176 2 11.573267 -0.082743 -2.989445 51 G "A" 104 0.50000 0.50000 "GLY " " C  " "    " 6 0 1 E0E0E0  "C176"  0 1 3 <> 1 6.02 0 345 0 176 176 24 0 <> <> <>
  177 15 12.209929 -1.100572 -2.714413 51 G "A" 70 -0.50000 -0.50000 "GLY " " O  " "    " 8 0 1 FF2F2F  "O177"  0 1 3 <> 1 2 0 346 0 177 177 24 0 <> <> <>
  178 25 10.248858 -0.066944 -3.178813 52 W "A" 38 -0.50000 -0.50000 "TRP " " N  " "    " 7 0 0 2F2FFF  "N178"  0 1 3 <> 1 3.12 0 350 1 178 178 25 0 <> <> <>
  179 3 9.347719 -1.217188 -3.112257 52 W "A" 104 0.14000 0.14000 "TRP " " CA " "    " 6 0 0 E0E0E0  "C179"  0 1 -104 E6E6E6  1 2.57 0 351 1 179 179 25 0 <> <> <>
  180 2 9.727354 -2.338850 -4.099036 52 W "A" 104 0.50000 0.50000 "TRP " " C  " "    " 6 0 0 E0E0E0  "C180"  0 1 3 <> 1 3.31 0 352 0 180 180 25 0 <> <> <>
  181 15 9.785059 -2.087236 -5.303084 52 W "A" 70 -0.50000 -0.50000 "TRP " " O  " "    " 8 0 0 FF2F2F  "O181"  0 1 3 <> 1 2.47 0 353 0 181 181 25 0 <> <> <>
  182 3 7.901037 -0.749547 -3.381551 52 W "A" 104 -0.12000 -0.12000 "TRP " " CB " "    " 6 0 0 E0E0E0  "C182"  0 1 3 <> 1 2.7 0 354 2 182 182 25 0 <> <> <>
  183 2 7.339151 0.320893 -2.489960 52 W "A" 104 0.07500 0.07500 "TRP " " CG " "    " 6 0 0 E0E0E0  "C183"  0 1 3 <> 1 2 0 355 0 183 183 25 0 <> <> <>
  184 2 7.406778 1.652527 -2.721090 52 W "A" 104 -0.11500 -0.11500 "TRP " " CD1" "    " 6 0 0 E0E0E0  "C184"  0 1 3 <> 1 2 0 356 1 184 184 25 0 <> <> <>
  185 2 6.645449 0.174056 -1.212089 52 W "A" 104 -0.05500 -0.05500 "TRP " " CD2" "    " 6 0 0 E0E0E0  "C185"  0 1 3 <> 1 2 0 357 0 185 185 25 0 <> <> <>
  186 25 6.764727 2.332137 -1.707112 52 W "A" 38 -0.57000 -0.57000 "TRP " " NE1" "    " 7 0 0 2F2FFF  "N186"  0 1 3 <> 1 2 0 358 1 186 186 25 0 <> <> <>
  187 2 6.270403 1.472408 -0.748244 52 W "A" 104 0.13000 0.13000 "TRP " " CE2" "    " 6 0 0 E0E0E0  "C187"  0 1 3 <> 1 2.58 0 359 0 187 187 25 0 <> <> <>
  188 2 6.279440 -0.925533 -0.400410 52 W "A" 104 -0.11500 -0.11500 "TRP " " CE3" "    " 6 0 0 E0E0E0  "C188"  0 1 3 <> 1 2 0 360 1 188 188 25 0 <> <> <>
  189 2 5.555292 1.666491 0.447440 52 W "A" 104 -0.11500 -0.11500 "TRP " " CZ2" "    " 6 0 0 E0E0E0  "C189"  0 1 3 <> 1 4.26 0 361 1 189 189 25 0 <> <> <>
  190 2 5.570948 -0.744918 0.805640 52 W "A" 104 -0.11500 -0.11500 "TRP " " CZ3" "    " 6 0 0 E0E0E0  "C190"  0 1 3 <> 1 3.28 0 362 1 190 190 25 0 <> <> <>
  191 2 5.206114 0.548887 1.228385 52 W "A" 104 -0.11500 -0.11500 "TRP " " CH2" "    " 6 0 0 E0E0E0  "C191"  0 1 3 <> 1 3.96 0 363 1 191 191 25 0 <> <> <>
  192 25 9.914053 -3.553817 -3.575678 53 D "A" 38 -0.50000 -0.50000 "ASP " " N  " "    " 7 0 1 2F2FFF  "N192"  2 1 3 <> 1 2.91 0 374 1 192 192 26 0 <> <> <>
  193 3 10.027056 -4.802000 -4.337001 53 D "A" 104 0.14000 0.14000 "ASP " " CA " "    " 6 0 1 E0E0E0  "C193"  2 1 -104 E6E6E6  1 4.06 0 375 1 193 193 26 0 <> <> <>
  194 2 8.861479 -5.707684 -3.931827 53 D "A" 104 0.50000 0.50000 "ASP " " C  " "    " 6 0 1 E0E0E0  "C194"  2 1 3 <> 1 3.09 0 376 0 194 194 26 0 <> <> <>
  195 15 8.445711 -5.688195 -2.770007 53 D "A" 70 -0.50000 -0.50000 "ASP " " O  " "    " 8 0 1 FF2F2F  "O195"  2 1 3 <> 1 2 0 377 0 195 195 26 0 <> <> <>
  196 3 11.366964 -5.545381 -4.092477 53 D "A" 104 -0.22000 -0.22000 "ASP " " CB " "    " 6 0 1 E0E0E0  "C196"  2 1 3 <> 1 5.59 0 378 2 196 196 26 0 <> <> <>
  197 2 12.661592 -4.765767 -4.389946 53 D "A" 104 0.70000 0.70000 "ASP " " CG " "    " 6 0 1 E0E0E0  "C197"  2 1 3 <> 1 9.28 0 379 0 197 197 26 0 <> <> <>
  198 15 12.641386 -3.879648 -5.273649 53 D "A" 70 -0.80000 -0.80000 "ASP " " OD1" "    " 8 0 1 FF2F2F  "O198"  2 1 3 <> 1 16.12 0 380 0 198 198 26 0 <> <> <>
  199 18 13.701456 -5.192890 -3.840920 53 D "A" 70 -0.80000 -0.80000 "ASP " " OD2" "    " 8 -1 1 FF2F2F  "O199"  2 1 3 <> 1 10.46 0 381 0 199 199 26 0 <> <> <>
  200 25 8.370985 -6.502543 -4.889921 54 L "A" 38 -0.50000 -0.50000 "LEU " " N  " "    " 7 0 0 2F2FFF  "N200"  2 1 3 <> 1 2.68 0 386 1 200 200 27 0 <> <> <>
  201 3 7.398958 -7.568147 -4.655572 54 L "A" 104 0.14000 0.14000 "LEU " " CA " "    " 6 0 0 E0E0E0  "C201"  2 1 -104 E6E6E6  1 3.15 0 387 1 201 201 27 0 <> <> <>
  202 2 8.133173 -8.783018 -4.060292 54 L "A" 104 0.50000 0.50000 "LEU " " C  " "    " 6 0 0 E0E0E0  "C202"  2 1 3 <> 1 2.09 0 388 0 202 202 27 0 <> <> <>
  203 15 9.087072 -9.270236 -4.672444 54 L "A" 70 -0.50000 -0.50000 "LEU " " O  " "    " 8 0 0 FF2F2F  "O203"  2 1 3 <> 1 2.64 0 389 0 203 203 27 0 <> <> <>
  204 3 6.678640 -7.901237 -5.984860 54 L "A" 104 -0.12000 -0.12000 "LEU " " CB " "    " 6 0 0 E0E0E0  "C204"  2 1 3 <> 1 3.63 0 390 2 204 204 27 0 <> <> <>
  205 3 5.600180 -9.011493 -5.912306 54 L "A" 104 -0.06000 -0.06000 "LEU " " CG " "    " 6 0 0 E0E0E0  "C205"  2 1 3 <> 1 7.68 0 391 1 205 205 27 0 <> <> <>
  206 3 4.467031 -8.679245 -4.918627 54 L "A" 104 -0.18000 -0.18000 "LEU " " CD1" "    " 6 0 0 E0E0E0  "C206"  2 1 3 <> 1 5.42 0 392 3 206 206 27 0 <> <> <>
  207 3 5.056219 -9.346513 -7.318415 54 L "A" 104 -0.18000 -0.18000 "LEU " " CD2" "    " 6 0 0 E0E0E0  "C207"  2 1 3 <> 1 11.58 0 393 3 207 207 27 0 <> <> <>
  208 25 7.682032 -9.239629 -2.890873 55 M "A" 38 -0.50000 -0.50000 "MET " " N  " "    " 7 0 1 2F2FFF  "N208"  2 1 3 <> 1 2 0 405 1 208 208 28 0 <> <> <>
  209 3 8.216341 -10.392712 -2.172777 55 M "A" 104 0.14000 0.14000 "MET " " CA " "    " 6 0 1 E0E0E0  "C209"  2 1 -104 E6E6E6  1 2 0 406 1 209 209 28 0 <> <> <>
  210 2 7.187315 -11.531757 -2.214432 55 M "A" 104 0.50000 0.50000 "MET " " C  " "    " 6 0 1 E0E0E0  "C210"  2 1 3 <> 1 2 0 407 0 210 210 28 0 <> <> <>
  211 15 5.983496 -11.272357 -2.292873 55 M "A" 70 -0.50000 -0.50000 "MET " " O  " "    " 8 0 1 FF2F2F  "O211"  2 1 3 <> 1 2 0 408 0 211 211 28 0 <> <> <>
  212 3 8.514891 -10.017325 -0.701604 55 M "A" 104 -0.12000 -0.12000 "MET " " CB " "    " 6 0 1 E0E0E0  "C212"  2 1 3 <> 1 2 0 409 2 212 212 28 0 <> <> <>
  213 3 9.247683 -8.685899 -0.472911 55 M "A" 104 0.00020 0.00020 "MET " " CG " "    " 6 0 1 E0E0E0  "C213"  2 1 3 <> 1 6.48 0 410 2 213 213 28 0 <> <> <>
  214 49 10.882364 -8.532584 -1.238787 55 M "A" 143 -0.24040 -0.24040 "MET " " SD " "    " 16 0 1 FFDF9F  "S214"  2 1 3 <> 1 10.23 0 411 0 214 214 28 0 <> <> <>
  215 3 11.387487 -6.952019 -0.510564 55 M "A" 104 -0.05980 -0.05980 "MET " " CE " "    " 6 0 1 E0E0E0  "C215"  2 1 3 <> 1 6.94 0 412 3 215 215 28 0 <> <> <>
  216 25 7.687525 -12.764518 -2.098812 56 Q "A" 38 -0.50000 -0.50000 "GLN " " N  " "    " 7 0 0 2F2FFF  "N216"  2 1 3 <> 1 2 0 422 1 216 216 29 0 <> <> <>
  217 3 6.909170 -13.981450 -1.887471 56 Q "A" 104 0.14000 0.14000 "GLN " " CA " "    " 6 0 0 E0E0E0  "C217"  2 1 -104 E6E6E6  1 2 0 423 1 217 217 29 0 <> <> <>
  218 2 7.292570 -14.546256 -0.510335 56 Q "A" 104 0.50000 0.50000 "GLN " " C  " "    " 6 0 0 E0E0E0  "C218"  2 1 3 <> 1 2 0 424 0 218 218 29 0 <> <> <>
  219 15 8.480833 -14.563939 -0.181382 56 Q "A" 70 -0.50000 -0.50000 "GLN " " O  " "    " 8 0 0 FF2F2F  "O219"  2 1 3 <> 1 2 0 425 0 219 219 29 0 <> <> <>
  220 3 7.258581 -15.009165 -2.983363 56 Q "A" 104 -0.12000 -0.12000 "GLN " " CB " "    " 6 0 0 E0E0E0  "C220"  2 1 3 <> 1 2 0 426 2 220 220 29 0 <> <> <>
  221 3 6.755548 -14.621772 -4.386760 56 Q "A" 104 -0.12000 -0.12000 "GLN " " CG " "    " 6 0 0 E0E0E0  "C221"  2 1 3 <> 1 2 0 427 2 221 221 29 0 <> <> <>
  222 2 7.239809 -15.591984 -5.469303 56 Q "A" 104 0.50000 0.50000 "GLN " " CD " "    " 6 0 0 E0E0E0  "C222"  2 1 3 <> 1 2 0 428 0 222 222 29 0 "Flip"  <> <>
  223 15 8.390989 -16.022400 -5.461236 56 Q "A" 70 -0.50000 -0.50000 "GLN " " OE1" "    " 8 0 0 FF2F2F  "O223"  2 1 3 <> 1 3.27 0 429 0 223 223 29 0 <> <> <>
  224 25 6.376471 -15.920624 -6.431365 56 Q "A" 38 -0.76000 -0.76000 "GLN " " NE2" "    " 7 0 0 2F2FFF  "N224"  2 1 3 <> 1 2 0 430 2 224 224 29 0 <> <> <>
  225 25 6.303568 -15.033828 0.241775 57 N "A" 38 -0.50000 -0.50000 "ASN " " N  " "    " 7 0 1 2F2FFF  "N225"  2 1 3 <> 1 2 0 439 1 225 225 30 0 <> <> <>
  226 3 6.460508 -15.782293 1.496841 57 N "A" 104 0.14000 0.14000 "ASN " " CA " "    " 6 0 1 E0E0E0  "C226"  2 1 -104 E6E6E6  1 2 0 440 1 226 226 30 0 <> <> <>
  227 2 5.367346 -16.859048 1.523710 57 N "A" 104 0.50000 0.50000 "ASN " " C  " "    " 6 0 1 E0E0E0  "C227"  2 1 3 <> 1 3.55 0 441 0 227 227 30 0 <> <> <>
  228 15 4.468821 -16.842362 0.681358 57 N "A" 70 -0.50000 -0.50000 "ASN " " O  " "    " 8 0 1 FF2F2F  "O228"  2 1 3 <> 1 2 0 442 0 228 228 30 0 <> <> <>
  229 3 6.347898 -14.830218 2.717454 57 N "A" 104 -0.12000 -0.12000 "ASN " " CB " "    " 6 0 1 E0E0E0  "C229"  2 1 3 <> 1 4.93 0 443 2 229 229 30 0 <> <> <>
  230 2 7.617182 -14.019728 2.999738 57 N "A" 104 0.50000 0.50000 "ASN " " CG " "    " 6 0 1 E0E0E0  "C230"  2 1 3 <> 1 14.79 0 444 0 230 230 30 0 "No Flip"  <> <>
  231 15 8.688253 -14.590058 3.191222 57 N "A" 70 -0.50000 -0.50000 "ASN " " OD1" "    " 8 0 1 FF2F2F  "O231"  2 1 3 <> 1 20.34 0 445 0 231 231 30 0 <> <> <>
  232 25 7.505209 -12.691863 3.060020 57 N "A" 38 -0.76000 -0.76000 "ASN " " ND2" "    " 7 0 1 2F2FFF  "N232"  2 1 3 <> 1 17.27 0 446 2 232 232 30 0 <> <> <>
  233 25 5.447744 -17.780690 2.486369 58 I "A" 38 -0.50000 -0.50000 "ILE " " N  " "    " 7 0 1 2F2FFF  "N233"  2 1 3 <> 1 3.1 0 453 1 233 233 31 0 <> <> <>
  234 3 4.406454 -18.767346 2.762800 58 I "A" 104 0.14000 0.14000 "ILE " " CA " "    " 6 0 1 E0E0E0  "C234"  2 1 -104 E6E6E6  1 4.84 0 454 1 234 234 31 0 <> <> <>
  235 2 3.900076 -18.496222 4.188901 58 I "A" 104 0.50000 0.50000 "ILE " " C  " "    " 6 0 1 E0E0E0  "C235"  2 1 3 <> 1 5.66 0 455 0 235 235 31 0 <> <> <>
  236 15 4.712149 -18.412453 5.112434 58 I "A" 70 -0.50000 -0.50000 "ILE " " O  " "    " 8 0 1 FF2F2F  "O236"  2 1 3 <> 1 5.76 0 456 0 236 236 31 0 <> <> <>
  237 3 4.936770 -20.230071 2.650914 58 I "A" 104 -0.06000 -0.06000 "ILE " " CB " "    " 6 0 1 E0E0E0  "C237"  2 1 3 <> 1 4.44 0 457 1 237 237 31 0 <> <> <>
  238 3 5.283670 -20.561677 1.179675 58 I "A" 104 -0.12000 -0.12000 "ILE " " CG1" "    " 6 0 1 E0E0E0  "C238"  2 1 3 <> 1 9.54 0 458 2 238 238 31 0 <> <> <>
  239 3 3.976152 -21.304522 3.217777 58 I "A" 104 -0.18000 -0.18000 "ILE " " CG2" "    " 6 0 1 E0E0E0  "C239"  2 1 3 <> 1 4.87 0 459 3 239 239 31 0 <> <> <>
  240 3 6.073221 -21.866248 0.996019 58 I "A" 104 -0.18000 -0.18000 "ILE " " CD1" "    " 6 0 1 E0E0E0  "C240"  2 1 3 <> 1 17.34 0 460 3 240 240 31 0 <> <> <>
  241 25 2.580484 -18.358182 4.338184 59 M "A" 38 -0.50000 -0.50000 "MET " " N  " "    " 7 0 1 2F2FFF  "N241"  2 1 3 <> 1 6.18 0 472 1 241 241 32 0 <> <> <>
  242 3 1.900915 -18.110335 5.604615 59 M "A" 104 0.14000 0.14000 "MET " " CA " "    " 6 0 1 E0E0E0  "C242"  2 1 -104 E6E6E6  1 6.59 0 473 1 242 242 32 0 <> <> <>
  243 2 0.633081 -18.967210 5.609349 59 M "A" 104 0.50000 0.50000 "MET " " C  " "    " 6 0 1 E0E0E0  "C243"  2 1 3 <> 1 8.92 0 474 0 243 243 32 0 <> <> <>
  244 15 -0.061033 -19.006848 4.595598 59 M "A" 70 -0.50000 -0.50000 "MET " " O  " "    " 8 0 1 FF2F2F  "O244"  2 1 3 <> 1 8.5 0 475 0 244 244 32 0 <> <> <>
  245 3 1.604712 -16.604378 5.740672 59 M "A" 104 -0.12000 -0.12000 "MET " " CB " "    " 6 0 1 E0E0E0  "C245"  2 1 3 <> 1 6.52 0 476 2 245 245 32 0 <> <> <>
  246 3 0.999121 -16.202963 7.093807 59 M "A" 104 0.00020 0.00020 "MET " " CG " "    " 6 0 1 E0E0E0  "C246"  2 1 3 <> 1 10.04 0 477 2 246 246 32 0 <> <> <>
  247 49 0.806318 -14.414934 7.309203 59 M "A" 143 -0.24040 -0.24040 "MET " " SD " "    " 16 0 1 FFDF9F  "S247"  2 1 3 <> 1 13.31 0 478 0 247 247 32 0 <> <> <>
  248 3 0.055399 -14.397821 8.957767 59 M "A" 104 -0.05980 -0.05980 "MET " " CE " "    " 6 0 1 E0E0E0  "C248"  2 1 3 <> 1 16.86 0 479 3 248 248 32 0 <> <> <>
  249 25 0.351809 -19.648480 6.727968 60 N "A" 38 -0.50000 -0.50000 "ASN " " N  " "    " 7 0 0 2F2FFF  "N249"  0 1 3 <> 1 10.91 0 489 1 249 249 33 0 <> <> <>
  250 3 -0.808165 -20.542598 6.923383 60 N "A" 104 0.14000 0.14000 "ASN " " CA " "    " 6 0 0 E0E0E0  "C250"  0 1 -104 E6E6E6  1 12.97 0 490 1 250 250 33 0 <> <> <>
  251 2 -0.806906 -21.724438 5.925336 60 N "A" 104 0.50000 0.50000 "ASN " " C  " "    " 6 0 0 E0E0E0  "C251"  0 1 3 <> 1 13.79 0 491 0 251 251 33 0 <> <> <>
  252 15 -1.869291 -22.195966 5.517612 60 N "A" 70 -0.50000 -0.50000 "ASN " " O  " "    " 8 0 0 FF2F2F  "O252"  0 1 3 <> 1 13.22 0 492 0 252 252 33 0 <> <> <>
  253 3 -2.153105 -19.758954 6.898416 60 N "A" 104 -0.12000 -0.12000 "ASN " " CB " "    " 6 0 0 E0E0E0  "C253"  0 1 3 <> 1 13.55 0 493 2 253 253 33 0 <> <> <>
  254 2 -2.236433 -18.596169 7.896421 60 N "A" 104 0.50000 0.50000 "ASN " " CG " "    " 6 0 0 E0E0E0  "C254"  0 1 3 <> 1 17.76 0 494 0 254 254 33 0 "No Flip"  <> <>
  255 15 -1.600569 -18.611785 8.948423 60 N "A" 70 -0.50000 -0.50000 "ASN " " OD1" "    " 8 0 0 FF2F2F  "O255"  0 1 3 <> 1 24.66 0 495 0 255 255 33 0 <> <> <>
  256 25 -3.037481 -17.579724 7.571397 60 N "A" 38 -0.76000 -0.76000 "ASN " " ND2" "    " 7 0 0 2F2FFF  "N256"  0 1 3 <> 1 22 0 496 2 256 256 33 0 <> <> <>
  257 25 0.399221 -22.174144 5.547170 61 D "A" 38 -0.50000 -0.50000 "ASP " " N  " "    " 7 0 0 2F2FFF  "N257"  0 1 3 <> 1 13.55 0 503 1 257 257 34 0 <> <> <>
  258 3 0.684076 -23.280621 4.620807 61 D "A" 104 0.14000 0.14000 "ASP " " CA " "    " 6 0 0 E0E0E0  "C258"  0 1 -104 E6E6E6  1 14.18 0 504 1 258 258 34 0 <> <> <>
  259 2 0.227964 -22.996997 3.172475 61 D "A" 104 0.50000 0.50000 "ASP " " C  " "    " 6 0 0 E0E0E0  "C259"  0 1 3 <> 1 13.59 0 505 0 259 259 34 0 <> <> <>
  260 15 -0.082773 -23.935271 2.436000 61 D "A" 70 -0.50000 -0.50000 "ASP " " O  " "    " 8 0 0 FF2F2F  "O260"  0 1 3 <> 1 15.55 0 506 0 260 260 34 0 <> <> <>
  261 3 0.215021 -24.678071 5.128524 61 D "A" 104 -0.22000 -0.22000 "ASP " " CB " "    " 6 0 0 E0E0E0  "C261"  0 1 3 <> 1 12.8 0 507 2 261 261 34 0 <> <> <>
  262 2 0.628263 -25.070838 6.561477 61 D "A" 104 0.70000 0.70000 "ASP " " CG " "    " 6 0 0 E0E0E0  "C262"  0 1 3 <> 1 17.34 0 508 0 262 262 34 0 <> <> <>
  263 15 1.643251 -24.538241 7.066741 61 D "A" 70 -0.80000 -0.80000 "ASP " " OD1" "    " 8 0 0 FF2F2F  "O263"  0 1 3 <> 1 20.7 0 509 0 263 263 34 0 <> <> <>
  264 18 -0.001833 -26.019387 7.078826 61 D "A" 70 -0.80000 -0.80000 "ASP " " OD2" "    " 8 -1 0 FF2F2F  "O264"  0 1 3 <> 1 21.4 0 510 0 264 264 34 0 <> <> <>
  265 25 0.213743 -21.720652 2.763913 62 M "A" 38 -0.50000 -0.50000 "MET " " N  " "    " 7 0 0 2F2FFF  "N265"  2 1 3 <> 1 11.41 0 515 1 265 265 35 0 <> <> <>
  266 3 -0.116194 -21.284953 1.403997 62 M "A" 104 0.14000 0.14000 "MET " " CA " "    " 6 0 0 E0E0E0  "C266"  2 1 -104 E6E6E6  1 9.31 0 516 1 266 266 35 0 <> <> <>
  267 2 0.776960 -20.083665 1.018848 62 M "A" 104 0.50000 0.50000 "MET " " C  " "    " 6 0 0 E0E0E0  "C267"  2 1 3 <> 1 7.92 0 517 0 267 267 35 0 <> <> <>
  268 15 1.133898 -19.302739 1.906123 62 M "A" 70 -0.50000 -0.50000 "MET " " O  " "    " 8 0 0 FF2F2F  "O268"  2 1 3 <> 1 6.42 0 518 0 268 268 35 0 <> <> <>
  269 3 -1.629534 -20.968991 1.319154 62 M "A" 104 -0.12000 -0.12000 "MET " " CB " "    " 6 0 0 E0E0E0  "C269"  2 1 3 <> 1 10.4 0 519 2 269 269 35 0 <> <> <>
  270 3 -2.142694 -19.882832 2.283160 62 M "A" 104 0.00020 0.00020 "MET " " CG " "    " 6 0 0 E0E0E0  "C270"  2 1 3 <> 1 15.67 0 520 2 270 270 35 0 <> <> <>
  271 49 -3.926573 -19.575286 2.205949 62 M "A" 143 -0.24040 -0.24040 "MET " " SD " "    " 16 0 0 FFDF9F  "S271"  2 1 3 <> 1 34.96 0 521 0 271 271 35 0 <> <> <>
  272 3 -4.535059 -21.011094 3.131141 62 M "A" 104 -0.05980 -0.05980 "MET " " CE " "    " 6 0 0 E0E0E0  "C272"  2 1 3 <> 1 6.83 0 522 3 272 272 35 0 <> <> <>
  273 25 1.156149 -19.962966 -0.276112 63 P "A" 38 -0.14000 -0.14000 "PRO " " N  " "    " 7 0 0 2F2FFF  "N273"  2 1 3 <> 1 6.76 0 532 0 273 273 36 0 <> <> <>
  274 3 1.973436 -18.832690 -0.752874 63 P "A" 104 0.01000 0.01000 "PRO " " CA " "    " 6 0 0 E0E0E0  "C274"  2 1 -104 E6E6E6  1 5.63 0 533 1 274 274 36 0 <> <> <>
  275 2 1.206133 -17.496598 -0.719080 63 P "A" 104 0.50000 0.50000 "PRO " " C  " "    " 6 0 0 E0E0E0  "C275"  2 1 3 <> 1 6.13 0 534 0 275 275 36 0 <> <> <>
  276 15 0.050577 -17.445296 -1.146259 63 P "A" 70 -0.50000 -0.50000 "PRO " " O  " "    " 8 0 0 FF2F2F  "O276"  2 1 3 <> 1 5.48 0 535 0 276 276 36 0 <> <> <>
  277 3 2.360601 -19.247308 -2.181515 63 P "A" 104 -0.12000 -0.12000 "PRO " " CB " "    " 6 0 0 E0E0E0  "C277"  2 1 3 <> 1 7.93 0 536 2 277 277 36 0 <> <> <>
  278 3 1.223707 -20.143153 -2.645900 63 P "A" 104 -0.12000 -0.12000 "PRO " " CG " "    " 6 0 0 E0E0E0  "C278"  2 1 3 <> 1 3.13 0 537 2 278 278 36 0 <> <> <>
  279 3 0.823221 -20.878070 -1.371855 63 P "A" 104 -0.05000 -0.05000 "PRO " " CD " "    " 6 0 0 E0E0E0  "C279"  2 1 3 <> 1 5.53 0 538 2 279 279 36 0 <> <> <>
  280 25 1.863661 -16.448089 -0.220122 64 I "A" 38 -0.50000 -0.50000 "ILE " " N  " "    " 7 0 1 2F2FFF  "N280"  2 1 3 <> 1 3.16 0 546 1 280 280 37 0 <> <> <>
  281 3 1.350225 -15.085123 -0.150994 64 I "A" 104 0.14000 0.14000 "ILE " " CA " "    " 6 0 1 E0E0E0  "C281"  2 1 -104 E6E6E6  1 2 0 547 1 281 281 37 0 <> <> <>
  282 2 2.363047 -14.109970 -0.787612 64 I "A" 104 0.50000 0.50000 "ILE " " C  " "    " 6 0 1 E0E0E0  "C282"  2 1 3 <> 1 2.3 0 548 0 282 282 37 0 <> <> <>
  283 15 3.565744 -14.386625 -0.814667 64 I "A" 70 -0.50000 -0.50000 "ILE " " O  " "    " 8 0 1 FF2F2F  "O283"  2 1 3 <> 1 2.53 0 549 0 283 283 37 0 <> <> <>
  284 3 1.057562 -14.653915 1.317386 64 I "A" 104 -0.06000 -0.06000 "ILE " " CB " "    " 6 0 1 E0E0E0  "C284"  2 1 3 <> 1 2 0 550 1 284 284 37 0 <> <> <>
  285 3 2.269903 -14.722963 2.281129 64 I "A" 104 -0.12000 -0.12000 "ILE " " CG1" "    " 6 0 1 E0E0E0  "C285"  2 1 3 <> 1 3.27 0 551 2 285 285 37 0 <> <> <>
  286 3 -0.146517 -15.431627 1.885267 64 I "A" 104 -0.18000 -0.18000 "ILE " " CG2" "    " 6 0 1 E0E0E0  "C286"  2 1 3 <> 1 3.11 0 552 3 286 286 37 0 <> <> <>
  287 3 2.094141 -13.864039 3.540590 64 I "A" 104 -0.18000 -0.18000 "ILE " " CD1" "    " 6 0 1 E0E0E0  "C287"  2 1 3 <> 1 7.82 0 553 3 287 287 37 0 <> <> <>
  288 25 1.844282 -12.989689 -1.296736 65 Y "A" 38 -0.50000 -0.50000 "TYR " " N  " "    " 7 0 0 2F2FFF  "N288"  2 1 3 <> 1 2 0 565 1 288 288 38 0 <> <> <>
  289 3 2.602190 -11.912610 -1.931968 65 Y "A" 104 0.14000 0.14000 "TYR " " CA " "    " 6 0 0 E0E0E0  "C289"  2 1 -104 E6E6E6  1 2.52 0 566 1 289 289 38 0 <> <> <>
  290 2 2.444792 -10.632602 -1.102659 65 Y "A" 104 0.50000 0.50000 "TYR " " C  " "    " 6 0 0 E0E0E0  "C290"  2 1 3 <> 1 4.07 0 567 0 290 290 38 0 <> <> <>
  291 15 1.461599 -10.494115 -0.372336 65 Y "A" 70 -0.50000 -0.50000 "TYR " " O  " "    " 8 0 0 FF2F2F  "O291"  2 1 3 <> 1 4.12 0 568 0 291 291 38 0 <> <> <>
  292 3 2.062803 -11.684695 -3.359870 65 Y "A" 104 -0.00500 -0.00500 "TYR " " CB " "    " 6 0 0 E0E0E0  "C292"  2 1 3 <> 1 2.94 0 569 2 292 292 38 0 <> <> <>
  293 2 2.424612 -12.769073 -4.358427 65 Y "A" 104 -0.11500 -0.11500 "TYR " " CG " "    " 6 0 0 E0E0E0  "C293"  2 1 3 <> 1 4.33 0 570 0 293 293 38 0 <> <> <>
  294 2 1.690519 -13.973240 -4.400928 65 Y "A" 104 -0.11500 -0.11500 "TYR " " CD1" "    " 6 0 0 E0E0E0  "C294"  2 1 3 <> 1 2.75 0 571 1 294 294 38 0 <> <> <>
  295 2 3.489409 -12.568308 -5.262156 65 Y "A" 104 -0.11500 -0.11500 "TYR " " CD2" "    " 6 0 0 E0E0E0  "C295"  2 1 3 <> 1 6.52 0 572 1 295 295 38 0 <> <> <>
  296 2 2.018980 -14.969938 -5.338987 65 Y "A" 104 -0.11500 -0.11500 "TYR " " CE1" "    " 6 0 0 E0E0E0  "C296"  2 1 3 <> 1 11.13 0 573 1 296 296 38 0 <> <> <>
  297 2 3.805639 -13.557249 -6.212955 65 Y "A" 104 -0.11500 -0.11500 "TYR " " CE2" "    " 6 0 0 E0E0E0  "C297"  2 1 3 <> 1 7.25 0 574 1 297 297 38 0 <> <> <>
  298 2 3.070791 -14.758518 -6.251291 65 Y "A" 104 0.15000 0.15000 "TYR " " CZ " "    " 6 0 0 E0E0E0  "C298"  2 1 3 <> 1 7.28 0 575 0 298 298 38 0 <> <> <>
  299 16 3.375811 -15.714236 -7.174972 65 Y "A" 70 -0.58500 -0.58500 "TYR " " OH " "    " 8 0 0 FF2F2F  "O299"  2 1 3 <> 1 11.41 0 576 1 299 299 38 0 <> <> <>
  300 25 3.397001 -9.709391 -1.255018 66 M "A" 38 -0.50000 -0.50000 "MET " " N  " "    " 7 0 1 2F2FFF  "N300"  2 1 3 <> 1 3.93 0 586 1 300 300 39 0 <> <> <>
  301 3 3.407755 -8.398739 -0.609904 66 M "A" 104 0.14000 0.14000 "MET " " CA " "    " 6 0 1 E0E0E0  "C301"  2 1 -104 E6E6E6  1 2 0 587 1 301 301 39 0 <> <> <>
  302 2 4.431444 -7.521452 -1.339533 66 M "A" 104 0.50000 0.50000 "MET " " C  " "    " 6 0 1 E0E0E0  "C302"  2 1 3 <> 1 3.69 0 588 0 302 302 39 0 <> <> <>
  303 15 5.485891 -8.028067 -1.725707 66 M "A" 70 -0.50000 -0.50000 "MET " " O  " "    " 8 0 1 FF2F2F  "O303"  2 1 3 <> 1 3.41 0 589 0 303 303 39 0 <> <> <>
  304 3 3.741262 -8.540840 0.893239 66 M "A" 104 -0.12000 -0.12000 "MET " " CB " "    " 6 0 1 E0E0E0  "C304"  2 1 3 <> 1 2 0 590 2 304 304 39 0 <> <> <>
  305 3 5.136549 -9.117268 1.187791 66 M "A" 104 0.00020 0.00020 "MET " " CG " "    " 6 0 1 E0E0E0  "C305"  2 1 3 <> 1 4.24 0 591 2 305 305 39 0 <> <> <>
  306 49 5.242132 -10.047899 2.727008 66 M "A" 143 -0.24040 -0.24040 "MET " " SD " "    " 16 0 1 FFDF9F  "S306"  2 1 3 <> 1 7.6 0 592 0 306 306 39 0 <> <> <>
  307 3 4.423327 -11.573310 2.197454 66 M "A" 104 -0.05980 -0.05980 "MET " " CE " "    " 6 0 1 E0E0E0  "C307"  2 1 3 <> 1 8.15 0 593 3 307 307 39 0 <> <> <>
  308 25 4.146318 -6.223957 -1.465246 67 Y "A" 38 -0.50000 -0.50000 "TYR " " N  " "    " 7 0 0 2F2FFF  "N308"  2 1 3 <> 1 2.07 0 603 1 308 308 40 0 <> <> <>
  309 3 5.161509 -5.221472 -1.791935 67 Y "A" 104 0.14000 0.14000 "TYR " " CA " "    " 6 0 0 E0E0E0  "C309"  2 1 -104 E6E6E6  1 3.39 0 604 1 309 309 40 0 <> <> <>
  310 2 5.794905 -4.756542 -0.474213 67 Y "A" 104 0.50000 0.50000 "TYR " " C  " "    " 6 0 0 E0E0E0  "C310"  2 1 3 <> 1 2.33 0 605 0 310 310 40 0 <> <> <>
  311 15 5.065397 -4.515722 0.488427 67 Y "A" 70 -0.50000 -0.50000 "TYR " " O  " "    " 8 0 0 FF2F2F  "O311"  2 1 3 <> 1 3.24 0 606 0 311 311 40 0 <> <> <>
  312 3 4.528585 -4.046751 -2.562913 67 Y "A" 104 -0.00500 -0.00500 "TYR " " CB " "    " 6 0 0 E0E0E0  "C312"  2 1 3 <> 1 2 0 607 2 312 312 40 0 <> <> <>
  313 2 4.495855 -4.251503 -4.066517 67 Y "A" 104 -0.11500 -0.11500 "TYR " " CG " "    " 6 0 0 E0E0E0  "C313"  2 1 3 <> 1 2.07 0 608 0 313 313 40 0 <> <> <>
  314 2 3.333582 -4.729901 -4.707100 67 Y "A" 104 -0.11500 -0.11500 "TYR " " CD1" "    " 6 0 0 E0E0E0  "C314"  2 1 3 <> 1 2 0 609 1 314 314 40 0 <> <> <>
  315 2 5.644705 -3.957651 -4.831135 67 Y "A" 104 -0.11500 -0.11500 "TYR " " CD2" "    " 6 0 0 E0E0E0  "C315"  2 1 3 <> 1 2 0 610 1 315 315 40 0 <> <> <>
  316 2 3.324286 -4.912986 -6.104768 67 Y "A" 104 -0.11500 -0.11500 "TYR " " CE1" "    " 6 0 0 E0E0E0  "C316"  2 1 3 <> 1 4.46 0 611 1 316 316 40 0 <> <> <>
  317 2 5.634287 -4.136891 -6.226377 67 Y "A" 104 -0.11500 -0.11500 "TYR " " CE2" "    " 6 0 0 E0E0E0  "C317"  2 1 3 <> 1 2 0 612 1 317 317 40 0 <> <> <>
  318 2 4.474802 -4.618710 -6.863500 67 Y "A" 104 0.15000 0.15000 "TYR " " CZ " "    " 6 0 0 E0E0E0  "C318"  2 1 3 <> 1 6.25 0 613 0 318 318 40 0 <> <> <>
  319 16 4.470182 -4.804630 -8.214322 67 Y "A" 70 -0.58500 -0.58500 "TYR " " OH " "    " 8 0 0 FF2F2F  "O319"  2 1 3 <> 1 5.89 0 614 1 319 319 40 0 <> <> <>
  320 25 7.125589 -4.653674 -0.428746 68 S "A" 38 -0.50000 -0.50000 "SER " " N  " "    " 7 0 1 2F2FFF  "N320"  2 1 3 <> 1 2 0 624 1 320 320 41 0 <> <> <>
  321 3 7.858206 -4.304608 0.783084 68 S "A" 104 0.14000 0.14000 "SER " " CA " "    " 6 0 1 E0E0E0  "C321"  2 1 -104 E6E6E6  1 2.14 0 625 1 321 321 41 0 <> <> <>
  322 2 9.132902 -3.519412 0.437625 68 S "A" 104 0.50000 0.50000 "SER " " C  " "    " 6 0 1 E0E0E0  "C322"  2 1 3 <> 1 2.35 0 626 0 322 322 41 0 <> <> <>
  323 15 9.654074 -3.631427 -0.674414 68 S "A" 70 -0.50000 -0.50000 "SER " " O  " "    " 8 0 1 FF2F2F  "O323"  2 1 3 <> 1 2 0 627 0 323 323 41 0 <> <> <>
  324 3 8.142611 -5.607188 1.571849 68 S "A" 104 0.14500 0.14500 "SER " " CB " "    " 6 0 1 E0E0E0  "C324"  2 1 3 <> 1 2.47 0 628 2 324 324 41 0 <> <> <>
  325 16 8.874308 -5.404346 2.764535 68 S "A" 70 -0.68300 -0.68300 "SER " " OG " "    " 8 0 1 FF2F2F  "O325"  2 1 3 <> 1 5.98 0 629 1 325 325 41 0 <> <> <>
  326 25 9.594149 -2.734760 1.412349 69 V "A" 38 -0.50000 -0.50000 "VAL " " N  " "    " 7 0 1 2F2FFF  "N326"  2 1 3 <> 1 2 0 635 1 326 326 42 0 <> <> <>
  327 3 10.762465 -1.868661 1.377340 69 V "A" 104 0.14000 0.14000 "VAL " " CA " "    " 6 0 1 E0E0E0  "C327"  2 1 -104 E6E6E6  1 2.65 0 636 1 327 327 42 0 <> <> <>
  328 2 11.321501 -1.798780 2.816739 69 V "A" 104 0.50000 0.50000 "VAL " " C  " "    " 6 0 1 E0E0E0  "C328"  2 1 3 <> 1 2.67 0 637 0 328 328 42 0 <> <> <>
  329 15 10.571230 -2.043476 3.764808 69 V "A" 70 -0.50000 -0.50000 "VAL " " O  " "    " 8 0 1 FF2F2F  "O329"  2 1 3 <> 1 2.96 0 638 0 329 329 42 0 <> <> <>
  330 3 10.335749 -0.453053 0.880319 69 V "A" 104 -0.06000 -0.06000 "VAL " " CB " "    " 6 0 1 E0E0E0  "C330"  2 1 3 <> 1 2.87 0 639 1 330 330 42 0 <> <> <>
  331 3 9.258818 0.219481 1.757676 69 V "A" 104 -0.18000 -0.18000 "VAL " " CG1" "    " 6 0 1 E0E0E0  "C331"  2 1 3 <> 1 3.37 0 640 3 331 331 42 0 <> <> <>
  332 3 11.514097 0.510824 0.667838 69 V "A" 104 -0.18000 -0.18000 "VAL " " CG2" "    " 6 0 1 E0E0E0  "C332"  2 1 3 <> 1 2 0 641 3 332 332 42 0 <> <> <>
  333 25 12.617140 -1.499537 2.969623 70 C "A" 38 -0.50000 -0.50000 "CYS " " N  " "    " 7 0 1 2F2FFF  "N333"  0 1 3 <> 1 3.2 0 651 1 333 333 43 0 <> <> <>
  334 3 13.281546 -1.376772 4.270791 70 C "A" 104 0.14000 0.14000 "CYS " " CA " "    " 6 0 1 E0E0E0  "C334"  0 1 -104 E6E6E6  1 3.19 0 652 1 334 334 43 0 <> <> <>
  335 2 14.471060 -0.413637 4.140136 70 C "A" 104 0.50000 0.50000 "CYS " " C  " "    " 6 0 1 E0E0E0  "C335"  0 1 3 <> 1 3.6 0 653 0 335 335 43 0 <> <> <>
  336 15 15.597624 -0.740133 4.507215 70 C "A" 70 -0.50000 -0.50000 "CYS " " O  " "    " 8 0 1 FF2F2F  "O336"  0 1 3 <> 1 6.21 0 654 0 336 336 43 0 <> <> <>
  337 3 13.615374 -2.771516 4.851625 70 C "A" 104 0.02520 0.02520 "CYS " " CB " "    " 6 0 1 E0E0E0  "C337"  0 1 3 <> 1 3.75 0 655 2 337 337 43 0 <> <> <>
  338 49 13.826574 -2.852876 6.654786 70 C "A" 143 -0.18520 -0.18520 "CYS " " SG " "    " 16 0 1 FFDF9F  "S338"  0 1 3 <> 1 7.38 0 656 0 338 338 43 0 <> <> <>
  339 25 14.206438 0.771372 3.578363 71 N "A" 38 -0.50000 -0.50000 "ASN " " N  " "    " 7 0 1 2F2FFF  "N339"  0 1 3 <> 1 2 0 661 1 339 339 44 0 <> <> <>
  340 3 15.212652 1.785807 3.241287 71 N "A" 104 0.14000 0.14000 "ASN " " CA " "    " 6 0 1 E0E0E0  "C340"  0 1 -104 E6E6E6  1 2.58 0 662 1 340 340 44 0 <> <> <>
  341 2 15.383493 2.744259 4.432323 71 N "A" 104 0.50000 0.50000 "ASN " " C  " "    " 6 0 1 E0E0E0  "C341"  0 1 3 <> 1 3.68 0 663 0 341 341 44 0 <> <> <>
  342 15 15.116247 3.939315 4.321622 71 N "A" 70 -0.50000 -0.50000 "ASN " " O  " "    " 8 0 1 FF2F2F  "O342"  0 1 3 <> 1 5.47 0 664 0 342 342 44 0 <> <> <>
  343 3 14.801241 2.486427 1.921092 71 N "A" 104 -0.12000 -0.12000 "ASN " " CB " "    " 6 0 1 E0E0E0  "C343"  0 1 3 <> 1 2 0 665 2 343 343 44 0 <> <> <>
  344 2 14.909090 1.597786 0.669973 71 N "A" 104 0.50000 0.50000 "ASN " " CG " "    " 6 0 1 E0E0E0  "C344"  0 1 3 <> 1 8.7 0 666 0 344 344 44 0 "Flip"  <> <>
  345 15 14.939260 0.370889 0.746251 71 N "A" 70 -0.50000 -0.50000 "ASN " " OD1" "    " 8 0 1 FF2F2F  "O345"  0 1 3 <> 1 10.31 0 667 0 345 345 44 0 <> <> <>
  346 25 14.960131 2.220348 -0.507325 71 N "A" 38 -0.76000 -0.76000 "ASN " " ND2" "    " 7 0 1 2F2FFF  "N346"  0 1 3 <> 1 2.16 0 668 2 346 346 44 0 <> <> <>
  347 25 15.804617 2.183284 5.570165 72 V "A" 38 -0.50000 -0.50000 "VAL " " N  " "    " 7 0 1 2F2FFF  "N347"  0 1 3 <> 1 3.86 0 675 1 347 347 45 0 <> <> <>
  348 3 15.887320 2.874371 6.857240 72 V "A" 104 0.14000 0.14000 "VAL " " CA " "    " 6 0 1 E0E0E0  "C348"  0 1 -104 E6E6E6  1 3.21 0 676 1 348 348 45 0 <> <> <>
  349 2 17.299242 3.399194 7.189294 72 V "A" 104 0.50000 0.50000 "VAL " " C  " "    " 6 0 1 E0E0E0  "C349"  0 1 3 <> 1 6.41 0 677 0 349 349 45 0 <> <> <>
  350 15 17.427452 4.238422 8.080480 72 V "A" 70 -0.50000 -0.50000 "VAL " " O  " "    " 8 0 1 FF2F2F  "O350"  0 1 3 <> 1 4.27 0 678 0 350 350 45 0 <> <> <>
  351 3 15.450472 1.928271 8.005090 72 V "A" 104 -0.06000 -0.06000 "VAL " " CB " "    " 6 0 1 E0E0E0  "C351"  0 1 3 <> 1 2.29 0 679 1 351 351 45 0 <> <> <>
  352 3 13.957048 1.600698 7.902412 72 V "A" 104 -0.18000 -0.18000 "VAL " " CG1" "    " 6 0 1 E0E0E0  "C352"  0 1 3 <> 1 2 0 680 3 352 352 45 0 <> <> <>
  353 3 16.296820 0.645843 8.147128 72 V "A" 104 -0.18000 -0.18000 "VAL " " CG2" "    " 6 0 1 E0E0E0  "C353"  0 1 3 <> 1 2 0 681 3 353 353 45 0 <> <> <>
  354 25 18.327101 2.894265 6.492404 73 M "A" 38 -0.50000 -0.50000 "MET " " N  " "    " 7 0 1 2F2FFF  "N354"  0 1 3 <> 1 7.27 0 691 1 354 354 46 0 <> <> <>
  355 3 19.720568 3.316941 6.668891 73 M "A" 104 0.14000 0.14000 "MET " " CA " "    " 6 0 1 E0E0E0  "C355"  0 1 -104 E6E6E6  1 11.7 0 692 1 355 355 46 0 <> <> <>
  356 2 20.106827 4.438957 5.687579 73 M "A" 104 0.50000 0.50000 "MET " " C  " "    " 6 0 1 E0E0E0  "C356"  0 1 3 <> 1 11.46 0 693 0 356 356 46 0 <> <> <>
  357 15 21.051874 5.179943 5.959720 73 M "A" 70 -0.50000 -0.50000 "MET " " O  " "    " 8 0 1 FF2F2F  "O357"  0 1 3 <> 1 12.72 0 694 0 357 357 46 0 <> <> <>
  358 3 20.664190 2.106234 6.489913 73 M "A" 104 -0.12000 -0.12000 "MET " " CB " "    " 6 0 1 E0E0E0  "C358"  0 1 3 <> 1 12.84 0 695 2 358 358 46 0 <> <> <>
  359 3 20.394711 0.911326 7.424897 73 M "A" 104 0.00020 0.00020 "MET " " CG " "    " 6 0 1 E0E0E0  "C359"  0 1 3 <> 1 16.99 0 696 2 359 359 46 0 <> <> <>
  360 49 20.356174 1.246274 9.209983 73 M "A" 143 -0.24040 -0.24040 "MET " " SD " "    " 16 0 1 FFDF9F  "S360"  0 1 3 <> 1 22.97 0 697 0 360 360 46 0 <> <> <>
  361 3 22.014952 1.923166 9.479406 73 M "A" 104 -0.05980 -0.05980 "MET " " CE " "    " 6 0 1 E0E0E0  "C361"  0 1 3 <> 1 25.52 0 698 3 361 361 46 0 <> <> <>
  362 25 19.397774 4.535391 4.558349 74 S "A" 38 -0.50000 -0.50000 "SER " " N  " "    " 7 0 0 2F2FFF  "N362"  0 1 3 <> 1 12.32 0 708 1 362 362 47 0 <> <> <>
  363 3 19.575998 5.548179 3.525430 74 S "A" 104 0.14000 0.14000 "SER " " CA " "    " 6 0 0 E0E0E0  "C363"  0 1 -104 E6E6E6  1 15.25 0 709 1 363 363 47 0 <> <> <>
  364 2 18.739843 6.809562 3.829492 74 S "A" 104 0.50000 0.50000 "SER " " C  " "    " 6 0 0 E0E0E0  "C364"  0 1 3 <> 1 14.95 0 710 0 364 364 47 0 <> <> <>
  365 15 17.745323 6.742317 4.558048 74 S "A" 70 -0.50000 -0.50000 "SER " " O  " "    " 8 0 0 FF2F2F  "O365"  0 1 3 <> 1 15.31 0 711 0 365 365 47 0 <> <> <>
  366 3 19.215012 4.904327 2.171878 74 S "A" 104 0.14500 0.14500 "SER " " CB " "    " 6 0 0 E0E0E0  "C366"  0 1 3 <> 1 15.82 0 712 2 366 366 47 0 <> <> <>
  367 16 17.876768 4.447813 2.146943 74 S "A" 70 -0.68300 -0.68300 "SER " " OG " "    " 8 0 0 FF2F2F  "O367"  0 1 3 <> 1 18.34 0 713 1 367 367 47 0 <> <> <>
  368 25 19.177223 7.952740 3.290633 75 G "A" 38 -0.50000 -0.50000 "GLY " " N  " "    " 7 0 0 2F2FFF  "N368"  0 1 3 <> 1 13.6 0 719 1 368 368 48 0 <> <> <>
  369 3 18.491680 9.240163 3.405101 75 G "A" 104 0.08000 0.08000 "GLY " " CA " "    " 6 0 0 E0E0E0  "C369"  0 1 -104 E6E6E6  1 14.66 0 720 2 369 369 48 0 <> <> <>
  370 2 17.804449 9.569351 2.072362 75 G "A" 104 0.50000 0.50000 "GLY " " C  " "    " 6 0 0 E0E0E0  "C370"  0 1 3 <> 1 10.51 0 721 0 370 370 48 0 <> <> <>
  371 15 17.987762 8.866521 1.074123 75 G "A" 70 -0.50000 -0.50000 "GLY " " O  " "    " 8 0 0 FF2F2F  "O371"  0 1 3 <> 1 7.97 0 722 0 371 371 48 0 <> <> <>
  372 25 17.023521 10.659083 2.063380 76 D "A" 38 -0.50000 -0.50000 "ASP " " N  " "    " 7 0 0 2F2FFF  "N372"  0 1 3 <> 1 9.79 0 726 1 372 372 49 0 <> <> <>
  373 3 16.380190 11.284414 0.889657 76 D "A" 104 0.14000 0.14000 "ASP " " CA " "    " 6 0 0 E0E0E0  "C373"  0 1 -104 E6E6E6  1 9 0 727 1 373 373 49 0 <> <> <>
  374 2 15.371119 10.363228 0.169732 76 D "A" 104 0.50000 0.50000 "ASP " " C  " "    " 6 0 0 E0E0E0  "C374"  0 1 3 <> 1 7.33 0 728 0 374 374 49 0 <> <> <>
  375 15 15.188387 10.467493 -1.044842 76 D "A" 70 -0.50000 -0.50000 "ASP " " O  " "    " 8 0 0 FF2F2F  "O375"  0 1 3 <> 1 8.37 0 729 0 375 375 49 0 <> <> <>
  376 3 17.387367 11.931884 -0.108910 76 D "A" 104 -0.22000 -0.22000 "ASP " " CB " "    " 6 0 0 E0E0E0  "C376"  0 1 3 <> 1 10.54 0 730 2 376 376 49 0 <> <> <>
  377 2 18.456238 12.869763 0.487214 76 D "A" 104 0.70000 0.70000 "ASP " " CG " "    " 6 0 0 E0E0E0  "C377"  0 1 3 <> 1 15.1 0 731 0 377 377 49 0 <> <> <>
  378 15 19.441927 13.118584 -0.241433 76 D "A" 70 -0.80000 -0.80000 "ASP " " OD1" "    " 8 0 0 FF2F2F  "O378"  0 1 3 <> 1 9.4 0 732 0 378 378 49 0 <> <> <>
  379 18 18.223393 13.436857 1.579349 76 D "A" 70 -0.80000 -0.80000 "ASP " " OD2" "    " 8 -1 0 FF2F2F  "O379"  0 1 3 <> 1 21.15 0 733 0 379 379 49 0 <> <> <>
  380 25 14.735262 9.464981 0.929855 77 Q "A" 38 -0.50000 -0.50000 "GLN " " N  " "    " 7 0 0 2F2FFF  "N380"  0 1 3 <> 1 3.17 0 738 1 380 380 50 0 <> <> <>
  381 3 13.790731 8.473501 0.421914 77 Q "A" 104 0.14000 0.14000 "GLN " " CA " "    " 6 0 0 E0E0E0  "C381"  0 1 -104 E6E6E6  1 2.44 0 739 1 381 381 50 0 <> <> <>
  382 2 12.407957 9.100463 0.167091 77 Q "A" 104 0.50000 0.50000 "GLN " " C  " "    " 6 0 0 E0E0E0  "C382"  0 1 3 <> 1 3.49 0 740 0 382 382 50 0 <> <> <>
  383 15 11.913744 9.867294 0.996112 77 Q "A" 70 -0.50000 -0.50000 "GLN " " O  " "    " 8 0 0 FF2F2F  "O383"  0 1 3 <> 1 2.21 0 741 0 383 383 50 0 <> <> <>
  384 3 13.729700 7.286467 1.406024 77 Q "A" 104 -0.12000 -0.12000 "GLN " " CB " "    " 6 0 0 E0E0E0  "C384"  0 1 3 <> 1 3.12 0 742 2 384 384 50 0 <> <> <>
  385 3 15.072256 6.541328 1.589505 77 Q "A" 104 -0.12000 -0.12000 "GLN " " CG " "    " 6 0 0 E0E0E0  "C385"  0 1 3 <> 1 2 0 743 2 385 385 50 0 <> <> <>
  386 2 15.675077 6.025876 0.277393 77 Q "A" 104 0.50000 0.50000 "GLN " " CD " "    " 6 0 0 E0E0E0  "C386"  0 1 3 <> 1 2.24 0 744 0 386 386 50 0 "No Flip"  <> <>
  387 15 15.129145 5.124118 -0.348197 77 Q "A" 70 -0.50000 -0.50000 "GLN " " OE1" "    " 8 0 0 FF2F2F  "O387"  0 1 3 <> 1 2 0 745 0 387 387 50 0 <> <> <>
  388 25 16.809347 6.580218 -0.148602 77 Q "A" 38 -0.76000 -0.76000 "GLN " " NE2" "    " 7 0 0 2F2FFF  "N388"  0 1 3 <> 1 3.02 0 746 2 388 388 50 0 <> <> <>
  389 25 11.831762 8.762062 -0.987019 78 D "A" 38 -0.50000 -0.50000 "ASP " " N  " "    " 7 0 0 2F2FFF  "N389"  0 1 3 <> 1 2 0 755 1 389 389 51 0 <> <> <>
  390 3 10.567232 9.266740 -1.522754 78 D "A" 104 0.14000 0.14000 "ASP " " CA " "    " 6 0 0 E0E0E0  "C390"  0 1 -104 E6E6E6  1 2.56 0 756 1 390 390 51 0 <> <> <>
  391 2 10.182386 8.249172 -2.608855 78 D "A" 104 0.50000 0.50000 "ASP " " C  " "    " 6 0 0 E0E0E0  "C391"  0 1 3 <> 1 2.39 0 757 0 391 391 51 0 <> <> <>
  392 15 10.428049 8.484612 -3.794301 78 D "A" 70 -0.50000 -0.50000 "ASP " " O  " "    " 8 0 0 FF2F2F  "O392"  0 1 3 <> 1 4.49 0 758 0 392 392 51 0 <> <> <>
  393 3 10.783701 10.722900 -2.038295 78 D "A" 104 -0.22000 -0.22000 "ASP " " CB " "    " 6 0 0 E0E0E0  "C393"  0 1 3 <> 1 2.5 0 759 2 393 393 51 0 <> <> <>
  394 2 9.579367 11.466574 -2.625108 78 D "A" 104 0.70000 0.70000 "ASP " " CG " "    " 6 0 0 E0E0E0  "C394"  0 1 3 <> 1 6.82 0 760 0 394 394 51 0 <> <> <>
  395 15 9.819242 12.499995 -3.286604 78 D "A" 70 -0.80000 -0.80000 "ASP " " OD1" "    " 8 0 0 FF2F2F  "O395"  0 1 3 <> 1 10.83 0 761 0 395 395 51 0 <> <> <>
  396 18 8.434290 11.078388 -2.321983 78 D "A" 70 -0.80000 -0.80000 "ASP " " OD2" "    " 8 -1 0 FF2F2F  "O396"  0 1 3 <> 1 6.59 0 762 0 396 396 51 0 <> <> <>
  397 25 9.740835 7.068386 -2.164608 79 N "A" 38 -0.50000 -0.50000 "ASN " " N  " "    " 7 0 0 2F2FFF  "N397"  2 1 3 <> 1 2 0 767 1 397 397 52 0 <> <> <>
  398 3 9.587488 5.874590 -2.999083 79 N "A" 104 0.14000 0.14000 "ASN " " CA " "    " 6 0 0 E0E0E0  "C398"  2 1 -104 E6E6E6  1 2 0 768 1 398 398 52 0 <> <> <>
  399 2 8.094149 5.566028 -3.111179 79 N "A" 104 0.50000 0.50000 "ASN " " C  " "    " 6 0 0 E0E0E0  "C399"  2 1 3 <> 1 2 0 769 0 399 399 52 0 <> <> <>
  400 15 7.452623 5.266789 -2.103045 79 N "A" 70 -0.50000 -0.50000 "ASN " " O  " "    " 8 0 0 FF2F2F  "O400"  2 1 3 <> 1 2 0 770 0 400 400 52 0 <> <> <>
  401 3 10.356359 4.674388 -2.410965 79 N "A" 104 -0.12000 -0.12000 "ASN " " CB " "    " 6 0 0 E0E0E0  "C401"  2 1 3 <> 1 2 0 771 2 401 401 52 0 <> <> <>
  402 2 11.868090 4.889081 -2.330546 79 N "A" 104 0.50000 0.50000 "ASN " " CG " "    " 6 0 0 E0E0E0  "C402"  2 1 3 <> 1 4.82 0 772 0 402 402 52 0 "No Flip"  <> <>
  403 15 12.529158 5.126582 -3.338340 79 N "A" 70 -0.50000 -0.50000 "ASN " " OD1" "    " 8 0 0 FF2F2F  "O403"  2 1 3 <> 1 5.37 0 773 0 403 403 52 0 <> <> <>
  404 25 12.420378 4.785805 -1.123656 79 N "A" 38 -0.76000 -0.76000 "ASN " " ND2" "    " 7 0 0 2F2FFF  "N404"  2 1 3 <> 1 2.34 0 774 2 404 404 52 0 <> <> <>
  405 25 7.559229 5.657512 -4.327694 80 W "A" 38 -0.50000 -0.50000 "TRP " " N  " "    " 7 0 0 2F2FFF  "N405"  2 1 3 <> 1 2 0 781 1 405 405 53 0 <> <> <>
  406 3 6.135050 5.570533 -4.612872 80 W "A" 104 0.14000 0.14000 "TRP " " CA " "    " 6 0 0 E0E0E0  "C406"  2 1 -104 E6E6E6  1 2.35 0 782 1 406 406 53 0 <> <> <>
  407 2 5.840765 4.239723 -5.303827 80 W "A" 104 0.50000 0.50000 "TRP " " C  " "    " 6 0 0 E0E0E0  "C407"  2 1 3 <> 1 2 0 783 0 407 407 53 0 <> <> <>
  408 15 6.333273 4.001520 -6.408601 80 W "A" 70 -0.50000 -0.50000 "TRP " " O  " "    " 8 0 0 FF2F2F  "O408"  2 1 3 <> 1 2 0 784 0 408 408 53 0 <> <> <>
  409 3 5.682268 6.745364 -5.504329 80 W "A" 104 -0.12000 -0.12000 "TRP " " CB " "    " 6 0 0 E0E0E0  "C409"  2 1 3 <> 1 2 0 785 2 409 409 53 0 <> <> <>
  410 2 5.608904 8.092666 -4.848398 80 W "A" 104 0.07500 0.07500 "TRP " " CG " "    " 6 0 0 E0E0E0  "C410"  2 1 3 <> 1 2 0 786 0 410 410 53 0 <> <> <>
  411 2 6.650366 8.766069 -4.314859 80 W "A" 104 -0.11500 -0.11500 "TRP " " CD1" "    " 6 0 0 E0E0E0  "C411"  2 1 3 <> 1 2 0 787 1 411 411 53 0 <> <> <>
  412 2 4.443041 8.956657 -4.662781 80 W "A" 104 -0.05500 -0.05500 "TRP " " CD2" "    " 6 0 0 E0E0E0  "C412"  2 1 3 <> 1 2 0 788 0 412 412 53 0 <> <> <>
  413 25 6.214167 9.976465 -3.826523 80 W "A" 38 -0.57000 -0.57000 "TRP " " NE1" "    " 7 0 0 2F2FFF  "N413"  2 1 3 <> 1 2 0 789 1 413 413 53 0 <> <> <>
  414 2 4.863771 10.157089 -4.015827 80 W "A" 104 0.13000 0.13000 "TRP " " CE2" "    " 6 0 0 E0E0E0  "C414"  2 1 3 <> 1 2 0 790 0 414 414 53 0 <> <> <>
  415 2 3.070868 8.858892 -4.989385 80 W "A" 104 -0.11500 -0.11500 "TRP " " CE3" "    " 6 0 0 E0E0E0  "C415"  2 1 3 <> 1 4.04 0 791 1 415 415 53 0 <> <> <>
  416 2 3.976435 11.204208 -3.712328 80 W "A" 104 -0.11500 -0.11500 "TRP " " CZ2" "    " 6 0 0 E0E0E0  "C416"  2 1 3 <> 1 3.44 0 792 1 416 416 53 0 <> <> <>
  417 2 2.169165 9.900278 -4.694494 80 W "A" 104 -0.11500 -0.11500 "TRP " " CZ3" "    " 6 0 0 E0E0E0  "C417"  2 1 3 <> 1 2.69 0 793 1 417 417 53 0 <> <> <>
  418 2 2.621172 11.075714 -4.065010 80 W "A" 104 -0.11500 -0.11500 "TRP " " CH2" "    " 6 0 0 E0E0E0  "C418"  2 1 3 <> 1 4.24 0 794 1 418 418 53 0 <> <> <>
  419 25 5.009108 3.421224 -4.659155 81 L "A" 38 -0.50000 -0.50000 "LEU " " N  " "    " 7 0 0 2F2FFF  "N419"  2 1 3 <> 1 2 0 805 1 419 419 54 0 <> <> <>
  420 3 4.246908 2.362904 -5.307791 81 L "A" 104 0.14000 0.14000 "LEU " " CA " "    " 6 0 0 E0E0E0  "C420"  2 1 -104 E6E6E6  1 2 0 806 1 420 420 54 0 <> <> <>
  421 2 2.940889 3.013872 -5.791028 81 L "A" 104 0.50000 0.50000 "LEU " " C  " "    " 6 0 0 E0E0E0  "C421"  2 1 3 <> 1 2 0 807 0 421 421 54 0 <> <> <>
  422 15 2.303019 3.707727 -4.999855 81 L "A" 70 -0.50000 -0.50000 "LEU " " O  " "    " 8 0 0 FF2F2F  "O422"  2 1 3 <> 1 2.27 0 808 0 422 422 54 0 <> <> <>
  423 3 4.001543 1.225685 -4.286690 81 L "A" 104 -0.12000 -0.12000 "LEU " " CB " "    " 6 0 0 E0E0E0  "C423"  2 1 3 <> 1 2 0 809 2 423 423 54 0 <> <> <>
  424 3 3.019693 0.112442 -4.725600 81 L "A" 104 -0.06000 -0.06000 "LEU " " CG " "    " 6 0 0 E0E0E0  "C424"  2 1 3 <> 1 2.99 0 810 1 424 424 54 0 <> <> <>
  425 3 3.524950 -0.638053 -5.974962 81 L "A" 104 -0.18000 -0.18000 "LEU " " CD1" "    " 6 0 0 E0E0E0  "C425"  2 1 3 <> 1 2 0 811 3 425 425 54 0 <> <> <>
  426 3 2.700380 -0.836073 -3.550972 81 L "A" 104 -0.18000 -0.18000 "LEU " " CD2" "    " 6 0 0 E0E0E0  "C426"  2 1 3 <> 1 4.57 0 812 3 426 426 54 0 <> <> <>
  427 25 2.561754 2.790418 -7.049782 82 R "A" 38 -0.50000 -0.50000 "ARG " " N  " "    " 7 0 0 2F2FFF  "N427"  2 1 3 <> 1 3.89 0 824 1 427 427 55 0 <> <> <>
  428 3 1.291422 3.222027 -7.622557 82 R "A" 104 0.14000 0.14000 "ARG " " CA " "    " 6 0 0 E0E0E0  "C428"  2 1 -104 E6E6E6  1 2 0 825 1 428 428 55 0 <> <> <>
  429 2 0.585222 1.976549 -8.173840 82 R "A" 104 0.50000 0.50000 "ARG " " C  " "    " 6 0 0 E0E0E0  "C429"  2 1 3 <> 1 2.6 0 826 0 429 429 55 0 <> <> <>
  430 15 1.223063 1.176671 -8.862423 82 R "A" 70 -0.50000 -0.50000 "ARG " " O  " "    " 8 0 0 FF2F2F  "O430"  2 1 3 <> 1 2 0 827 0 430 430 55 0 <> <> <>
  431 3 1.553659 4.264578 -8.723416 82 R "A" 104 -0.12000 -0.12000 "ARG " " CB " "    " 6 0 0 E0E0E0  "C431"  2 1 3 <> 1 2.63 0 828 2 431 431 55 0 <> <> <>
  432 3 0.282423 4.998555 -9.201511 82 R "A" 104 -0.05000 -0.05000 "ARG " " CG " "    " 6 0 0 E0E0E0  "C432"  2 1 3 <> 1 2.62 0 829 2 432 432 55 0 <> <> <>
  433 3 0.366125 5.485963 -10.653810 82 R "A" 104 0.19000 0.19000 "ARG " " CD " "    " 6 0 0 E0E0E0  "C433"  2 1 3 <> 1 2 0 830 2 433 433 55 0 <> <> <>
  434 25 0.233667 4.378577 -11.610045 82 R "A" 38 -0.69997 -0.69997 "ARG " " NE " "    " 7 0 0 2F2FFF  "N434"  2 1 3 <> 1 2 0 831 1 434 434 55 0 <> <> <>
  435 2 0.283735 4.450513 -12.948413 82 R "A" 104 0.63990 0.63990 "ARG " " CZ " "    " 6 0 0 E0E0E0  "C435"  2 1 3 <> 1 2 0 832 0 435 435 55 0 <> <> <>
  436 25 0.459307 5.615692 -13.590274 82 R "A" 38 -0.79997 -0.79997 "ARG " " NH1" "    " 7 0 0 2F2FFF  "N436"  2 1 3 <> 1 2 0 833 2 436 436 55 0 <> <> <>
  437 31 0.153414 3.319289 -13.651405 82 R "A" 38 -0.79997 -0.79997 "ARG " " NH2" "    " 7 1 0 2F2FFF  "N437"  2 1 3 <> 1 2.07 0 834 2 437 437 55 0 <> <> <>
  438 25 -0.720427 1.855299 -7.917759 83 T "A" 38 -0.50000 -0.50000 "THR " " N  " "    " 7 0 0 2F2FFF  "N438"  0 1 3 <> 1 3.14 0 848 1 438 438 56 0 <> <> <>
  439 3 -1.564905 0.801253 -8.473328 83 T "A" 104 0.14000 0.14000 "THR " " CA " "    " 6 0 0 E0E0E0  "C439"  0 1 -104 E6E6E6  1 2.16 0 849 1 439 439 56 0 <> <> <>
  440 2 -1.760065 0.961965 -10.002096 83 T "A" 104 0.50000 0.50000 "THR " " C  " "    " 6 0 0 E0E0E0  "C440"  0 1 3 <> 1 2.42 0 850 0 440 440 56 0 <> <> <>
  441 15 -1.343225 1.962178 -10.596750 83 T "A" 70 -0.50000 -0.50000 "THR " " O  " "    " 8 0 0 FF2F2F  "O441"  0 1 3 <> 1 2 0 851 0 441 441 56 0 <> <> <>
  442 3 -2.944895 0.762941 -7.757173 83 T "A" 104 0.20500 0.20500 "THR " " CB " "    " 6 0 0 E0E0E0  "C442"  0 1 3 <> 1 4.7 0 852 1 442 442 56 0 <> <> <>
  443 16 -3.757273 1.881173 -8.064080 83 T "A" 70 -0.68300 -0.68300 "THR " " OG1" "    " 8 0 0 FF2F2F  "O443"  0 1 3 <> 1 2 0 853 1 443 443 56 0 <> <> <>
  444 3 -2.832743 0.613601 -6.231597 83 T "A" 104 -0.18000 -0.18000 "THR " " CG2" "    " 6 0 0 E0E0E0  "C444"  0 1 3 <> 1 4.82 0 854 3 444 444 56 0 <> <> <>
  445 25 -2.436159 -0.012320 -10.621158 84 N "A" 38 -0.50000 -0.50000 "ASN " " N  " "    " 7 0 0 2F2FFF  "N445"  0 1 3 <> 1 2 0 862 1 445 445 57 0 <> <> <>
  446 3 -3.106096 0.163801 -11.914136 84 N "A" 104 0.14000 0.14000 "ASN " " CA " "    " 6 0 0 E0E0E0  "C446"  0 1 -104 E6E6E6  1 2 0 863 1 446 446 57 0 <> <> <>
  447 2 -4.265390 1.179732 -11.809170 84 N "A" 104 0.50000 0.50000 "ASN " " C  " "    " 6 0 0 E0E0E0  "C447"  0 1 3 <> 1 2 0 864 0 447 447 57 0 <> <> <>
  448 15 -4.734137 1.473363 -10.704728 84 N "A" 70 -0.50000 -0.50000 "ASN " " O  " "    " 8 0 0 FF2F2F  "O448"  0 1 3 <> 1 2 0 865 0 448 448 57 0 <> <> <>
  449 3 -3.603361 -1.213801 -12.430846 84 N "A" 104 -0.12000 -0.12000 "ASN " " CB " "    " 6 0 0 E0E0E0  "C449"  0 1 3 <> 1 2 0 866 2 449 449 57 0 <> <> <>
  450 2 -4.621237 -1.922932 -11.520607 84 N "A" 104 0.50000 0.50000 "ASN " " CG " "    " 6 0 0 E0E0E0  "C450"  0 1 3 <> 1 4.02 0 867 0 450 450 57 0 "No Flip"  <> <>
  451 15 -4.251501 -2.488744 -10.494748 84 N "A" 70 -0.50000 -0.50000 "ASN " " OD1" "    " 8 0 0 FF2F2F  "O451"  0 1 3 <> 1 6.2 0 868 0 451 451 57 0 <> <> <>
  452 25 -5.903090 -1.900792 -11.891843 84 N "A" 38 -0.76000 -0.76000 "ASN " " ND2" "    " 7 0 0 2F2FFF  "N452"  0 1 3 <> 1 8.12 0 869 2 452 452 57 0 <> <> <>
  453 25 -4.724672 1.664410 -12.968899 85 W "A" 38 -0.50000 -0.50000 "TRP " " N  " "    " 7 0 0 2F2FFF  "N453"  0 1 3 <> 1 2 0 876 1 453 453 58 0 <> <> <>
  454 3 -5.963839 2.429912 -13.099330 85 W "A" 104 0.14000 0.14000 "TRP " " CA " "    " 6 0 0 E0E0E0  "C454"  0 1 -104 E6E6E6  1 3.35 0 877 1 454 454 58 0 <> <> <>
  455 2 -7.156370 1.486648 -12.855062 85 W "A" 104 0.50000 0.50000 "TRP " " C  " "    " 6 0 0 E0E0E0  "C455"  0 1 3 <> 1 2.94 0 878 0 455 455 58 0 <> <> <>
  456 15 -7.241903 0.439457 -13.505459 85 W "A" 70 -0.50000 -0.50000 "TRP " " O  " "    " 8 0 0 FF2F2F  "O456"  0 1 3 <> 1 4.78 0 879 0 456 456 58 0 <> <> <>
  457 3 -5.982660 3.057715 -14.503392 85 W "A" 104 -0.12000 -0.12000 "TRP " " CB " "    " 6 0 0 E0E0E0  "C457"  0 1 3 <> 1 2.43 0 880 2 457 457 58 0 <> <> <>
  458 2 -7.157045 3.918346 -14.846632 85 W "A" 104 0.07500 0.07500 "TRP " " CG " "    " 6 0 0 E0E0E0  "C458"  0 1 3 <> 1 4.31 0 881 0 458 458 58 0 <> <> <>
  459 2 -7.276384 5.229192 -14.542261 85 W "A" 104 -0.11500 -0.11500 "TRP " " CD1" "    " 6 0 0 E0E0E0  "C459"  0 1 3 <> 1 5.52 0 882 1 459 459 58 0 <> <> <>
  460 2 -8.405676 3.540664 -15.501869 85 W "A" 104 -0.05500 -0.05500 "TRP " " CD2" "    " 6 0 0 E0E0E0  "C460"  0 1 3 <> 1 8.12 0 883 0 460 460 58 0 <> <> <>
  461 25 -8.487780 5.696807 -15.002722 85 W "A" 38 -0.57000 -0.57000 "TRP " " NE1" "    " 7 0 0 2F2FFF  "N461"  0 1 3 <> 1 4.1 0 884 1 461 461 58 0 <> <> <>
  462 2 -9.227282 4.702526 -15.605058 85 W "A" 104 0.13000 0.13000 "TRP " " CE2" "    " 6 0 0 E0E0E0  "C462"  0 1 3 <> 1 9.25 0 885 0 462 462 58 0 <> <> <>
  463 2 -8.930780 2.335172 -16.023840 85 W "A" 104 -0.11500 -0.11500 "TRP " " CE3" "    " 6 0 0 E0E0E0  "C463"  0 1 3 <> 1 13.58 0 886 1 463 463 58 0 <> <> <>
  464 2 -10.499136 4.675227 -16.201756 85 W "A" 104 -0.11500 -0.11500 "TRP " " CZ2" "    " 6 0 0 E0E0E0  "C464"  0 1 3 <> 1 13.36 0 887 1 464 464 58 0 <> <> <>
  465 2 -10.212187 2.290070 -16.608897 85 W "A" 104 -0.11500 -0.11500 "TRP " " CZ3" "    " 6 0 0 E0E0E0  "C465"  0 1 3 <> 1 16.05 0 888 1 465 465 58 0 <> <> <>
  466 2 -10.997499 3.455617 -16.694644 85 W "A" 104 -0.11500 -0.11500 "TRP " " CH2" "    " 6 0 0 E0E0E0  "C466"  0 1 3 <> 1 16.4 0 889 1 466 466 58 0 <> <> <>
  467 25 -8.018229 1.846483 -11.906271 86 V "A" 38 -0.50000 -0.50000 "VAL " " N  " "    " 7 0 0 2F2FFF  "N467"  2 1 3 <> 1 3.16 0 900 1 467 467 59 0 <> <> <>
  468 3 -9.212870 1.106558 -11.531305 86 V "A" 104 0.14000 0.14000 "VAL " " CA " "    " 6 0 0 E0E0E0  "C468"  2 1 -104 E6E6E6  1 3.45 0 901 1 468 468 59 0 <> <> <>
  469 2 -10.418535 1.883071 -12.091120 86 V "A" 104 0.50000 0.50000 "VAL " " C  " "    " 6 0 0 E0E0E0  "C469"  2 1 3 <> 1 3.83 0 902 0 469 469 59 0 <> <> <>
  470 15 -10.550859 3.076725 -11.820662 86 V "A" 70 -0.50000 -0.50000 "VAL " " O  " "    " 8 0 0 FF2F2F  "O470"  2 1 3 <> 1 3.38 0 903 0 470 470 59 0 <> <> <>
  471 3 -9.341780 1.012655 -9.982313 86 V "A" 104 -0.06000 -0.06000 "VAL " " CB " "    " 6 0 0 E0E0E0  "C471"  2 1 3 <> 1 4.35 0 904 1 471 471 59 0 <> <> <>
  472 3 -10.656656 0.368668 -9.496073 86 V "A" 104 -0.18000 -0.18000 "VAL " " CG1" "    " 6 0 0 E0E0E0  "C472"  2 1 3 <> 1 2 0 905 3 472 472 59 0 <> <> <>
  473 3 -8.147993 0.261713 -9.363411 86 V "A" 104 -0.18000 -0.18000 "VAL " " CG2" "    " 6 0 0 E0E0E0  "C473"  2 1 3 <> 1 3.82 0 906 3 473 473 59 0 <> <> <>
  474 25 -11.268400 1.200590 -12.869190 87 Y "A" 38 -0.50000 -0.50000 "TYR " " N  " "    " 7 0 0 2F2FFF  "N474"  2 1 3 <> 1 3.04 0 916 1 474 474 60 0 <> <> <>
  475 3 -12.537592 1.729566 -13.375293 87 Y "A" 104 0.14000 0.14000 "TYR " " CA " "    " 6 0 0 E0E0E0  "C475"  2 1 -104 E6E6E6  1 5.62 0 917 1 475 475 60 0 <> <> <>
  476 2 -13.538141 1.911057 -12.216929 87 Y "A" 104 0.50000 0.50000 "TYR " " C  " "    " 6 0 0 E0E0E0  "C476"  2 1 3 <> 1 4.73 0 918 0 476 476 60 0 <> <> <>
  477 15 -13.718405 0.981524 -11.427256 87 Y "A" 70 -0.50000 -0.50000 "TYR " " O  " "    " 8 0 0 FF2F2F  "O477"  2 1 3 <> 1 3.29 0 919 0 477 477 60 0 <> <> <>
  478 3 -13.070650 0.778717 -14.468727 87 Y "A" 104 -0.00500 -0.00500 "TYR " " CB " "    " 6 0 0 E0E0E0  "C478"  2 1 3 <> 1 7.47 0 920 2 478 478 60 0 <> <> <>
  479 2 -14.468637 1.073331 -14.991955 87 Y "A" 104 -0.11500 -0.11500 "TYR " " CG " "    " 6 0 0 E0E0E0  "C479"  2 1 3 <> 1 17.77 0 921 0 479 479 60 0 <> <> <>
  480 2 -14.718950 2.247005 -15.733863 87 Y "A" 104 -0.11500 -0.11500 "TYR " " CD1" "    " 6 0 0 E0E0E0  "C480"  2 1 3 <> 1 24.85 0 922 1 480 480 60 0 <> <> <>
  481 2 -15.523230 0.169680 -14.740774 87 Y "A" 104 -0.11500 -0.11500 "TYR " " CD2" "    " 6 0 0 E0E0E0  "C481"  2 1 3 <> 1 21.9 0 923 1 481 481 60 0 <> <> <>
  482 2 -16.012171 2.510346 -16.226501 87 Y "A" 104 -0.11500 -0.11500 "TYR " " CE1" "    " 6 0 0 E0E0E0  "C482"  2 1 3 <> 1 28.14 0 924 1 482 482 60 0 <> <> <>
  483 2 -16.815180 0.433259 -15.233903 87 Y "A" 104 -0.11500 -0.11500 "TYR " " CE2" "    " 6 0 0 E0E0E0  "C483"  2 1 3 <> 1 26 0 925 1 483 483 60 0 <> <> <>
  484 2 -17.060297 1.603183 -15.977961 87 Y "A" 104 0.15000 0.15000 "TYR " " CZ " "    " 6 0 0 E0E0E0  "C484"  2 1 3 <> 1 29.1 0 926 0 484 484 60 0 <> <> <>
  485 16 -18.314661 1.858171 -16.450005 87 Y "A" 70 -0.58500 -0.58500 "TYR " " OH " "    " 8 0 0 FF2F2F  "O485"  2 1 3 <> 1 32.33 0 927 1 485 485 60 0 <> <> <>
  486 25 -14.152288 3.096690 -12.124905 88 R "A" 38 -0.50000 -0.50000 "ARG " " N  " "    " 7 0 0 2F2FFF  "N486"  0 1 3 <> 1 2.77 0 937 1 486 486 61 0 <> <> <>
  487 3 -15.031046 3.467735 -11.018416 88 R "A" 104 0.14000 0.14000 "ARG " " CA " "    " 6 0 0 E0E0E0  "C487"  0 1 -104 E6E6E6  1 5.21 0 938 1 487 487 61 0 <> <> <>
  488 2 -16.415522 2.799896 -11.100408 88 R "A" 104 0.50000 0.50000 "ARG " " C  " "    " 6 0 0 E0E0E0  "C488"  0 1 3 <> 1 7.07 0 939 0 488 488 61 0 <> <> <>
  489 15 -16.950212 2.382016 -10.072587 88 R "A" 70 -0.50000 -0.50000 "ARG " " O  " "    " 8 0 0 FF2F2F  "O489"  0 1 3 <> 1 8.19 0 940 0 489 489 61 0 <> <> <>
  490 3 -15.156168 5.013346 -10.963160 88 R "A" 104 -0.12000 -0.12000 "ARG " " CB " "    " 6 0 0 E0E0E0  "C490"  0 1 3 <> 1 5.65 0 941 2 490 490 61 0 <> <> <>
  491 3 -16.117838 5.572013 -9.886469 88 R "A" 104 -0.05000 -0.05000 "ARG " " CG " "    " 6 0 0 E0E0E0  "C491"  0 1 3 <> 1 8.29 0 942 2 491 491 61 0 <> <> <>
  492 3 -16.253923 7.108033 -9.877368 88 R "A" 104 0.19000 0.19000 "ARG " " CD " "    " 6 0 0 E0E0E0  "C492"  0 1 3 <> 1 6.92 0 943 2 492 492 61 0 <> <> <>
  493 25 -16.967386 7.646934 -11.050182 88 R "A" 38 -0.69997 -0.69997 "ARG " " NE " "    " 7 0 0 2F2FFF  "N493"  0 1 3 <> 1 9.03 0 944 1 493 493 61 0 <> <> <>
  494 2 -18.288797 7.803692 -11.249884 88 R "A" 104 0.63990 0.63990 "ARG " " CZ " "    " 6 0 0 E0E0E0  "C494"  0 1 3 <> 1 11.38 0 945 0 494 494 61 0 <> <> <>
  495 25 -19.203569 7.444076 -10.339349 88 R "A" 38 -0.79997 -0.79997 "ARG " " NH1" "    " 7 0 0 2F2FFF  "N495"  0 1 3 <> 1 10.34 0 946 2 495 495 61 0 <> <> <>
  496 31 -18.701181 8.345935 -12.402054 88 R "A" 38 -0.79997 -0.79997 "ARG " " NH2" "    " 7 1 0 2F2FFF  "N496"  0 1 3 <> 1 12.04 0 947 2 496 496 61 0 <> <> <>
  497 25 -16.986605 2.725687 -12.309306 89 G "A" 38 -0.50000 -0.50000 "GLY " " N  " "    " 7 0 0 2F2FFF  "N497"  0 1 3 <> 1 6.4 0 961 1 497 497 62 0 <> <> <>
  498 3 -18.355532 2.257987 -12.523334 89 G "A" 104 0.08000 0.08000 "GLY " " CA " "    " 6 0 0 E0E0E0  "C498"  0 1 -104 E6E6E6  1 8.52 0 962 2 498 498 62 0 <> <> <>
  499 2 -19.350374 3.246440 -11.891843 89 G "A" 104 0.50000 0.50000 "GLY " " C  " "    " 6 0 0 E0E0E0  "C499"  0 1 3 <> 1 9.09 0 963 0 499 499 62 0 <> <> <>
  500 15 -19.231295 4.458571 -12.076565 89 G "A" 70 -0.50000 -0.50000 "GLY " " O  " "    " 8 0 0 FF2F2F  "O500"  0 1 3 <> 1 8.25 0 964 0 500 500 62 0 <> <> <>
  501 25 -20.343828 2.719016 -11.169062 90 E "A" 38 -0.50000 -0.50000 "GLU " " N  " "    " 7 0 0 2F2FFF  "N501"  0 1 3 <> 1 10.18 0 968 1 501 501 63 0 <> <> <>
  502 3 -21.405855 3.482332 -10.509582 90 E "A" 104 0.14000 0.14000 "GLU " " CA " "    " 6 0 0 E0E0E0  "C502"  0 1 -104 E6E6E6  1 11.54 0 969 1 502 502 63 0 <> <> <>
  503 2 -21.001329 4.071074 -9.137239 90 E "A" 104 0.50000 0.50000 "GLU " " C  " "    " 6 0 0 E0E0E0  "C503"  0 1 3 <> 1 10.85 0 970 0 503 503 63 0 <> <> <>
  504 15 -21.785158 4.837881 -8.576369 90 E "A" 70 -0.50000 -0.50000 "GLU " " O  " "    " 8 0 0 FF2F2F  "O504"  0 1 3 <> 1 11.76 0 971 0 504 504 63 0 <> <> <>
  505 3 -22.674677 2.606359 -10.386270 90 E "A" 104 -0.12000 -0.12000 "GLU " " CB " "    " 6 0 0 E0E0E0  "C505"  0 1 3 <> 1 12.89 0 972 2 505 505 63 0 <> <> <>
  506 3 -22.540934 1.349338 -9.487338 90 E "A" 104 -0.22000 -0.22000 "GLU " " CG " "    " 6 0 0 E0E0E0  "C506"  0 1 3 <> 1 17.53 0 973 2 506 506 63 0 <> <> <>
  507 2 -23.854624 0.596908 -9.201615 90 E "A" 104 0.70000 0.70000 "GLU " " CD " "    " 6 0 0 E0E0E0  "C507"  0 1 3 <> 1 22.62 0 974 0 507 507 63 0 <> <> <>
  508 15 -24.916277 0.987674 -9.735545 90 E "A" 70 -0.80000 -0.80000 "GLU " " OE1" "    " 8 0 0 FF2F2F  "O508"  0 1 3 <> 1 24.4 0 975 0 508 508 63 0 <> <> <>
  509 18 -23.778704 -0.364465 -8.405035 90 E "A" 70 -0.80000 -0.80000 "GLU " " OE2" "    " 8 -1 0 FF2F2F  "O509"  0 1 3 <> 1 25.1 0 976 0 509 509 63 0 <> <> <>
  510 25 -19.839296 3.678473 -8.591014 91 A "A" 38 -0.50000 -0.50000 "ALA " " N  " "    " 7 0 0 2F2FFF  "N510"  0 1 3 <> 1 9.24 0 983 1 510 510 64 0 <> <> <>
  511 3 -19.389132 4.031093 -7.241658 91 A "A" 104 0.14000 0.14000 "ALA " " CA " "    " 6 0 0 E0E0E0  "C511"  0 1 -104 E6E6E6  1 8.8 0 984 1 511 511 64 0 <> <> <>
  512 2 -19.179941 5.546827 -7.068764 91 A "A" 104 0.50000 0.50000 "ALA " " C  " "    " 6 0 0 E0E0E0  "C512"  0 1 3 <> 1 8.53 0 985 0 512 512 64 0 <> <> <>
  513 15 -18.357157 6.124904 -7.778150 91 A "A" 70 -0.50000 -0.50000 "ALA " " O  " "    " 8 0 0 FF2F2F  "O513"  0 1 3 <> 1 7.51 0 986 0 513 513 64 0 <> <> <>
  514 3 -18.089731 3.269171 -6.935060 91 A "A" 104 -0.18000 -0.18000 "ALA " " CB " "    " 6 0 0 E0E0E0  "C514"  0 1 3 <> 1 7.98 0 987 3 514 514 64 0 <> <> <>
  515 25 -19.921236 6.167631 -6.144108 92 E "A" 38 -0.50000 -0.50000 "GLU " " N  " "    " 7 0 0 2F2FFF  "N515"  0 1 3 <> 1 8.45 0 993 1 515 515 65 0 <> <> <>
  516 3 -19.790293 7.592420 -5.815764 92 E "A" 104 0.14000 0.14000 "GLU " " CA " "    " 6 0 0 E0E0E0  "C516"  0 1 -104 E6E6E6  1 9.49 0 994 1 516 516 65 0 <> <> <>
  517 2 -18.732164 7.834023 -4.721294 92 E "A" 104 0.50000 0.50000 "GLU " " C  " "    " 6 0 0 E0E0E0  "C517"  0 1 3 <> 1 8.76 0 995 0 517 517 65 0 <> <> <>
  518 15 -18.161638 8.922960 -4.652524 92 E "A" 70 -0.50000 -0.50000 "GLU " " O  " "    " 8 0 0 FF2F2F  "O518"  0 1 3 <> 1 7.93 0 996 0 518 518 65 0 <> <> <>
  519 3 -21.168772 8.124635 -5.334613 92 E "A" 104 -0.12000 -0.12000 "GLU " " CB " "    " 6 0 0 E0E0E0  "C519"  0 1 3 <> 1 11.22 0 997 2 519 519 65 0 <> <> <>
  520 3 -22.420412 7.633583 -6.119041 92 E "A" 104 -0.22000 -0.22000 "GLU " " CG " "    " 6 0 0 E0E0E0  "C520"  0 1 3 <> 1 17.5 0 998 2 520 520 65 0 <> <> <>
  521 2 -23.057276 6.293890 -5.677356 92 E "A" 104 0.70000 0.70000 "GLU " " CD " "    " 6 0 0 E0E0E0  "C521"  0 1 3 <> 1 24.42 0 999 0 521 521 65 0 <> <> <>
  522 15 -22.551500 5.648854 -4.729908 92 E "A" 70 -0.80000 -0.80000 "GLU " " OE1" "    " 8 0 0 FF2F2F  "O522"  0 1 3 <> 1 27.22 0 1000 0 522 522 65 0 <> <> <>
  523 18 -24.060198 5.913205 -6.320014 92 E "A" 70 -0.80000 -0.80000 "GLU " " OE2" "    " 8 -1 0 FF2F2F  "O523"  0 1 3 <> 1 29.89 0 1001 0 523 523 65 0 <> <> <>
  524 25 -18.495890 6.820608 -3.883693 93 R "A" 38 -0.50000 -0.50000 "ARG " " N  " "    " 7 0 0 2F2FFF  "N524"  0 1 3 <> 1 6.42 0 1008 1 524 524 66 0 <> <> <>
  525 3 -17.526316 6.811580 -2.799673 93 R "A" 104 0.14000 0.14000 "ARG " " CA " "    " 6 0 0 E0E0E0  "C525"  0 1 -104 E6E6E6  1 6.11 0 1009 1 525 525 66 0 <> <> <>
  526 2 -16.956827 5.389188 -2.734314 93 R "A" 104 0.50000 0.50000 "ARG " " C  " "    " 6 0 0 E0E0E0  "C526"  0 1 3 <> 1 5.54 0 1010 0 526 526 66 0 <> <> <>
  527 15 -17.714090 4.431331 -2.917098 93 R "A" 70 -0.50000 -0.50000 "ARG " " O  " "    " 8 0 0 FF2F2F  "O527"  0 1 3 <> 1 4.97 0 1011 0 527 527 66 0 <> <> <>
  528 3 -18.224421 7.237770 -1.485669 93 R "A" 104 -0.12000 -0.12000 "ARG " " CB " "    " 6 0 0 E0E0E0  "C528"  0 1 3 <> 1 6.67 0 1012 2 528 528 66 0 <> <> <>
  529 3 -17.259661 7.453430 -0.308129 93 R "A" 104 -0.05000 -0.05000 "ARG " " CG " "    " 6 0 0 E0E0E0  "C529"  0 1 3 <> 1 13.6 0 1013 2 529 529 66 0 <> <> <>
  530 3 -17.953135 7.846778 1.004451 93 R "A" 104 0.19000 0.19000 "ARG " " CD " "    " 6 0 0 E0E0E0  "C530"  0 1 3 <> 1 21.02 0 1014 2 530 530 66 0 <> <> <>
  531 25 -16.973429 8.332588 1.993009 93 R "A" 38 -0.69997 -0.69997 "ARG " " NE " "    " 7 0 0 2F2FFF  "N531"  0 1 3 <> 1 26.42 0 1015 1 531 531 66 0 <> <> <>
  532 2 -16.492609 9.586451 2.106857 93 R "A" 104 0.63990 0.63990 "ARG " " CZ " "    " 6 0 0 E0E0E0  "C532"  0 1 3 <> 1 28.4 0 1016 0 532 532 66 0 <> <> <>
  533 25 -16.933702 10.596504 1.341260 93 R "A" 38 -0.79997 -0.79997 "ARG " " NH1" "    " 7 0 0 2F2FFF  "N533"  0 1 3 <> 1 24.21 0 1017 2 533 533 66 0 <> <> <>
  534 31 -15.535204 9.832035 3.008643 93 R "A" 38 -0.79997 -0.79997 "ARG " " NH2" "    " 7 1 0 2F2FFF  "N534"  0 1 3 <> 1 32.82 0 1018 2 534 534 66 0 <> <> <>
  535 25 -15.656546 5.281822 -2.463211 94 I "A" 38 -0.50000 -0.50000 "ILE " " N  " "    " 7 0 0 2F2FFF  "N535"  2 1 3 <> 1 3.17 0 1032 1 535 535 67 0 <> <> <>
  536 3 -14.961103 4.019566 -2.246682 94 I "A" 104 0.14000 0.14000 "ILE " " CA " "    " 6 0 0 E0E0E0  "C536"  2 1 -104 E6E6E6  1 2.17 0 1033 1 536 536 67 0 <> <> <>
  537 2 -14.515345 3.921089 -0.781968 94 I "A" 104 0.50000 0.50000 "ILE " " C  " "    " 6 0 0 E0E0E0  "C537"  2 1 3 <> 1 2.04 0 1034 0 537 537 67 0 <> <> <>
  538 15 -14.247812 4.938648 -0.138699 94 I "A" 70 -0.50000 -0.50000 "ILE " " O  " "    " 8 0 0 FF2F2F  "O538"  2 1 3 <> 1 2.3 0 1035 0 538 538 67 0 <> <> <>
  539 3 -13.704653 3.872002 -3.154383 94 I "A" 104 -0.06000 -0.06000 "ILE " " CB " "    " 6 0 0 E0E0E0  "C539"  2 1 3 <> 1 2.87 0 1036 1 539 539 67 0 <> <> <>
  540 3 -12.752714 5.095688 -3.131222 94 I "A" 104 -0.12000 -0.12000 "ILE " " CG1" "    " 6 0 0 E0E0E0  "C540"  2 1 3 <> 1 2 0 1037 2 540 540 67 0 <> <> <>
  541 3 -14.128221 3.478766 -4.579087 94 I "A" 104 -0.18000 -0.18000 "ILE " " CG2" "    " 6 0 0 E0E0E0  "C541"  2 1 3 <> 1 4.04 0 1038 3 541 541 67 0 <> <> <>
  542 3 -11.444838 4.899645 -3.910257 94 I "A" 104 -0.18000 -0.18000 "ILE " " CD1" "    " 6 0 0 E0E0E0  "C542"  2 1 3 <> 1 2 0 1039 3 542 542 67 0 <> <> <>
  543 25 -14.444292 2.682207 -0.303572 95 F "A" 38 -0.50000 -0.50000 "PHE " " N  " "    " 7 0 0 2F2FFF  "N543"  2 1 3 <> 1 2 0 1051 1 543 543 68 0 <> <> <>
  544 3 -13.906744 2.273946 0.982145 95 F "A" 104 0.14000 0.14000 "PHE " " CA " "    " 6 0 0 E0E0E0  "C544"  2 1 -104 E6E6E6  1 2 0 1052 1 544 544 68 0 <> <> <>
  545 2 -12.635237 1.475586 0.666734 95 F "A" 104 0.50000 0.50000 "PHE " " C  " "    " 6 0 0 E0E0E0  "C545"  2 1 3 <> 1 2 0 1053 0 545 545 68 0 <> <> <>
  546 15 -12.664164 0.600974 -0.201312 95 F "A" 70 -0.50000 -0.50000 "PHE " " O  " "    " 8 0 0 FF2F2F  "O546"  2 1 3 <> 1 2 0 1054 0 546 546 68 0 <> <> <>
  547 3 -14.959719 1.429415 1.722764 95 F "A" 104 -0.00500 -0.00500 "PHE " " CB " "    " 6 0 0 E0E0E0  "C547"  2 1 3 <> 1 2 0 1055 2 547 547 68 0 <> <> <>
  548 2 -16.212099 2.194265 2.119703 95 F "A" 104 -0.11500 -0.11500 "PHE " " CG " "    " 6 0 0 E0E0E0  "C548"  2 1 3 <> 1 6.49 0 1056 0 548 548 68 0 <> <> <>
  549 2 -17.257051 2.382673 1.190089 95 F "A" 104 -0.11500 -0.11500 "PHE " " CD1" "    " 6 0 0 E0E0E0  "C549"  2 1 3 <> 1 4.73 0 1057 1 549 549 68 0 <> <> <>
  550 2 -16.269220 2.874383 3.353740 95 F "A" 104 -0.11500 -0.11500 "PHE " " CD2" "    " 6 0 0 E0E0E0  "C550"  2 1 3 <> 1 6.83 0 1058 1 550 550 68 0 <> <> <>
  551 2 -18.343782 3.183778 1.512637 95 F "A" 104 -0.11500 -0.11500 "PHE " " CE1" "    " 6 0 0 E0E0E0  "C551"  2 1 3 <> 1 9.99 0 1059 1 551 551 68 0 <> <> <>
  552 2 -17.364565 3.670979 3.660453 95 F "A" 104 -0.11500 -0.11500 "PHE " " CE2" "    " 6 0 0 E0E0E0  "C552"  2 1 3 <> 1 11.78 0 1060 1 552 552 68 0 <> <> <>
  553 2 -18.398890 3.821853 2.745265 95 F "A" 104 -0.11500 -0.11500 "PHE " " CZ " "    " 6 0 0 E0E0E0  "C553"  2 1 3 <> 1 11.77 0 1061 1 553 553 68 0 <> <> <>
  554 25 -11.532408 1.834125 1.321952 96 I "A" 38 -0.50000 -0.50000 "ILE " " N  " "    " 7 0 0 2F2FFF  "N554"  2 1 3 <> 1 2 0 1071 1 554 554 69 0 <> <> <>
  555 3 -10.193926 1.330388 1.050086 96 I "A" 104 0.14000 0.14000 "ILE " " CA " "    " 6 0 0 E0E0E0  "C555"  2 1 -104 E6E6E6  1 2 0 1072 1 555 555 69 0 <> <> <>
  556 2 -9.700476 0.669751 2.347148 96 I "A" 104 0.50000 0.50000 "ILE " " C  " "    " 6 0 0 E0E0E0  "C556"  2 1 3 <> 1 3.23 0 1073 0 556 556 69 0 <> <> <>
  557 15 -9.428835 1.376049 3.318900 96 I "A" 70 -0.50000 -0.50000 "ILE " " O  " "    " 8 0 0 FF2F2F  "O557"  2 1 3 <> 1 4.83 0 1074 0 557 557 69 0 <> <> <>
  558 3 -9.234030 2.498191 0.656711 96 I "A" 104 -0.06000 -0.06000 "ILE " " CB " "    " 6 0 0 E0E0E0  "C558"  2 1 3 <> 1 2 0 1075 1 558 558 69 0 <> <> <>
  559 3 -9.686811 3.183999 -0.656588 96 I "A" 104 -0.12000 -0.12000 "ILE " " CG1" "    " 6 0 0 E0E0E0  "C559"  2 1 3 <> 1 2 0 1076 2 559 559 69 0 <> <> <>
  560 3 -7.751783 2.072982 0.550973 96 I "A" 104 -0.18000 -0.18000 "ILE " " CG2" "    " 6 0 0 E0E0E0  "C560"  2 1 3 <> 1 2 0 1077 3 560 560 69 0 <> <> <>
  561 3 -8.966852 4.508088 -0.953539 96 I "A" 104 -0.18000 -0.18000 "ILE " " CD1" "    " 6 0 0 E0E0E0  "C561"  2 1 3 <> 1 7.15 0 1078 3 561 561 69 0 <> <> <>
  562 25 -9.622507 -0.663388 2.344369 97 E "A" 38 -0.50000 -0.50000 "GLU " " N  " "    " 7 0 0 2F2FFF  "N562"  2 1 3 <> 1 2.22 0 1090 1 562 562 70 0 <> <> <>
  563 3 -9.040701 -1.474246 3.406282 97 E "A" 104 0.14000 0.14000 "GLU " " CA " "    " 6 0 0 E0E0E0  "C563"  2 1 -104 E6E6E6  1 2 0 1091 1 563 563 70 0 <> <> <>
  564 2 -7.559896 -1.716008 3.060270 97 E "A" 104 0.50000 0.50000 "GLU " " C  " "    " 6 0 0 E0E0E0  "C564"  2 1 3 <> 1 2 0 1092 0 564 564 70 0 <> <> <>
  565 15 -7.250460 -2.086995 1.924226 97 E "A" 70 -0.50000 -0.50000 "GLU " " O  " "    " 8 0 0 FF2F2F  "O565"  2 1 3 <> 1 2.04 0 1093 0 565 565 70 0 <> <> <>
  566 3 -9.832491 -2.782424 3.570472 97 E "A" 104 -0.12000 -0.12000 "GLU " " CB " "    " 6 0 0 E0E0E0  "C566"  2 1 3 <> 1 2.08 0 1094 2 566 566 70 0 <> <> <>
  567 3 -9.375158 -3.616654 4.791259 97 E "A" 104 -0.22000 -0.22000 "GLU " " CG " "    " 6 0 0 E0E0E0  "C567"  2 1 3 <> 1 5.82 0 1095 2 567 567 70 0 <> <> <>
  568 2 -10.197855 -4.886317 5.052608 97 E "A" 104 0.70000 0.70000 "GLU " " CD " "    " 6 0 0 E0E0E0  "C568"  2 1 3 <> 1 11.24 0 1096 0 568 568 70 0 <> <> <>
  569 15 -10.179331 -5.335390 6.219022 97 E "A" 70 -0.80000 -0.80000 "GLU " " OE1" "    " 8 0 0 FF2F2F  "O569"  2 1 3 <> 1 8.95 0 1097 0 569 569 70 0 <> <> <>
  570 18 -10.807856 -5.417795 4.098888 97 E "A" 70 -0.80000 -0.80000 "GLU " " OE2" "    " 8 -1 0 FF2F2F  "O570"  2 1 3 <> 1 8.59 0 1098 0 570 570 70 0 <> <> <>
  571 25 -6.680300 -1.514093 4.042979 98 L "A" 38 -0.50000 -0.50000 "LEU " " N  " "    " 7 0 0 2F2FFF  "N571"  2 1 3 <> 1 2 0 1105 1 571 571 71 0 <> <> <>
  572 3 -5.235338 -1.691626 3.936599 98 L "A" 104 0.14000 0.14000 "LEU " " CA " "    " 6 0 0 E0E0E0  "C572"  2 1 -104 E6E6E6  1 2 0 1106 1 572 572 71 0 <> <> <>
  573 2 -4.822351 -2.711924 5.003236 98 L "A" 104 0.50000 0.50000 "LEU " " C  " "    " 6 0 0 E0E0E0  "C573"  2 1 3 <> 1 2 0 1107 0 573 573 71 0 <> <> <>
  574 15 -5.225451 -2.556203 6.156583 98 L "A" 70 -0.50000 -0.50000 "LEU " " O  " "    " 8 0 0 FF2F2F  "O574"  2 1 3 <> 1 2 0 1108 0 574 574 71 0 <> <> <>
  575 3 -4.529119 -0.341987 4.214401 98 L "A" 104 -0.12000 -0.12000 "LEU " " CB " "    " 6 0 0 E0E0E0  "C575"  2 1 3 <> 1 2 0 1109 2 575 575 71 0 <> <> <>
  576 3 -4.944971 0.825915 3.293060 98 L "A" 104 -0.06000 -0.06000 "LEU " " CG " "    " 6 0 0 E0E0E0  "C576"  2 1 3 <> 1 2.03 0 1110 1 576 576 71 0 <> <> <>
  577 3 -4.273649 2.141863 3.738214 98 L "A" 104 -0.18000 -0.18000 "LEU " " CD1" "    " 6 0 0 E0E0E0  "C577"  2 1 3 <> 1 3.5 0 1111 3 577 577 71 0 <> <> <>
  578 3 -4.693407 0.516339 1.805993 98 L "A" 104 -0.18000 -0.18000 "LEU " " CD2" "    " 6 0 0 E0E0E0  "C578"  2 1 3 <> 1 2.28 0 1112 3 578 578 71 0 <> <> <>
  579 25 -4.023611 -3.714339 4.625608 99 K "A" 38 -0.50000 -0.50000 "LYS " " N  " "    " 7 0 0 2F2FFF  "N579"  2 1 3 <> 1 2 0 1124 1 579 579 72 0 <> <> <>
  580 3 -3.452639 -4.708698 5.532111 99 K "A" 104 0.14000 0.14000 "LYS " " CA " "    " 6 0 0 E0E0E0  "C580"  2 1 -104 E6E6E6  1 2 0 1125 1 580 580 72 0 <> <> <>
  581 2 -1.931272 -4.687135 5.334958 99 K "A" 104 0.50000 0.50000 "LYS " " C  " "    " 6 0 0 E0E0E0  "C581"  2 1 3 <> 1 2.21 0 1126 0 581 581 72 0 <> <> <>
  582 15 -1.469286 -4.748646 4.192491 99 K "A" 70 -0.50000 -0.50000 "LYS " " O  " "    " 8 0 0 FF2F2F  "O582"  2 1 3 <> 1 3.63 0 1127 0 582 582 72 0 <> <> <>
  583 3 -4.012117 -6.110366 5.211368 99 K "A" 104 -0.12000 -0.12000 "LYS " " CB " "    " 6 0 0 E0E0E0  "C583"  2 1 3 <> 1 2 0 1128 2 583 583 72 0 <> <> <>
  584 3 -5.543905 -6.222254 5.294713 99 K "A" 104 -0.12000 -0.12000 "LYS " " CG " "    " 6 0 0 E0E0E0  "C584"  2 1 3 <> 1 2 0 1129 2 584 584 72 0 <> <> <>
  585 3 -6.027754 -7.674260 5.126954 99 K "A" 104 -0.12000 -0.12000 "LYS " " CD " "    " 6 0 0 E0E0E0  "C585"  2 1 3 <> 1 4.92 0 1130 2 585 585 72 0 <> <> <>
  586 3 -7.551668 -7.848216 5.247686 99 K "A" 104 0.19000 0.19000 "LYS " " CE " "    " 6 0 0 E0E0E0  "C586"  2 1 3 <> 1 6.57 0 1131 2 586 586 72 0 <> <> <>
  587 32 -8.028219 -7.681843 6.632802 99 K "A" 38 -0.30000 -0.30000 "LYS " " NZ " "    " 7 1 0 2F2FFF  "N587"  2 1 3 <> 1 10.36 0 1132 3 587 587 72 0 <> <> <>
  588 25 -1.172663 -4.570623 6.427333 100 F "A" 38 -0.50000 -0.50000 "PHE " " N  " "    " 7 0 0 2F2FFF  "N588"  2 1 3 <> 1 2 0 1146 1 588 588 73 0 <> <> <>
  589 3 0.252447 -4.249567 6.388049 100 F "A" 104 0.14000 0.14000 "PHE " " CA " "    " 6 0 0 E0E0E0  "C589"  2 1 -104 E6E6E6  1 2 0 1147 1 589 589 73 0 <> <> <>
  590 2 0.963861 -4.698826 7.678327 100 F "A" 104 0.50000 0.50000 "PHE " " C  " "    " 6 0 0 E0E0E0  "C590"  2 1 3 <> 1 2 0 1148 0 590 590 73 0 <> <> <>
  591 15 0.312700 -5.035803 8.668590 100 F "A" 70 -0.50000 -0.50000 "PHE " " O  " "    " 8 0 0 FF2F2F  "O591"  2 1 3 <> 1 3.2 0 1149 0 591 591 73 0 <> <> <>
  592 3 0.424334 -2.733653 6.096927 100 F "A" 104 -0.00500 -0.00500 "PHE " " CB " "    " 6 0 0 E0E0E0  "C592"  2 1 3 <> 1 2 0 1150 2 592 592 73 0 <> <> <>
  593 2 -0.114176 -1.785205 7.157686 100 F "A" 104 -0.11500 -0.11500 "PHE " " CG " "    " 6 0 0 E0E0E0  "C593"  2 1 3 <> 1 2.45 0 1151 0 593 593 73 0 <> <> <>
  594 2 0.735296 -1.295234 8.170203 100 F "A" 104 -0.11500 -0.11500 "PHE " " CD1" "    " 6 0 0 E0E0E0  "C594"  2 1 3 <> 1 2 0 1152 1 594 594 73 0 <> <> <>
  595 2 -1.495775 -1.509369 7.233453 100 F "A" 104 -0.11500 -0.11500 "PHE " " CD2" "    " 6 0 0 E0E0E0  "C595"  2 1 3 <> 1 2 0 1153 1 595 595 73 0 <> <> <>
  596 2 0.222506 -0.503154 9.189550 100 F "A" 104 -0.11500 -0.11500 "PHE " " CE1" "    " 6 0 0 E0E0E0  "C596"  2 1 3 <> 1 2 0 1154 1 596 596 73 0 <> <> <>
  597 2 -1.993357 -0.737332 8.271814 100 F "A" 104 -0.11500 -0.11500 "PHE " " CE2" "    " 6 0 0 E0E0E0  "C597"  2 1 3 <> 1 4.94 0 1155 1 597 597 73 0 <> <> <>
  598 2 -1.137968 -0.226584 9.240552 100 F "A" 104 -0.11500 -0.11500 "PHE " " CZ " "    " 6 0 0 E0E0E0  "C598"  2 1 3 <> 1 2 0 1156 1 598 598 73 0 <> <> <>
  599 25 2.297503 -4.684786 7.649522 101 T "A" 38 -0.50000 -0.50000 "THR " " N  " "    " 7 0 1 2F2FFF  "N599"  2 1 3 <> 1 2 0 1166 1 599 599 74 0 <> <> <>
  600 3 3.171198 -4.826536 8.810804 101 T "A" 104 0.14000 0.14000 "THR " " CA " "    " 6 0 1 E0E0E0  "C600"  2 1 -104 E6E6E6  1 2 0 1167 1 600 600 74 0 <> <> <>
  601 2 4.245386 -3.715175 8.718831 101 T "A" 104 0.50000 0.50000 "THR " " C  " "    " 6 0 1 E0E0E0  "C601"  2 1 3 <> 1 2 0 1168 0 601 601 74 0 <> <> <>
  602 15 4.548296 -3.250751 7.614545 101 T "A" 70 -0.50000 -0.50000 "THR " " O  " "    " 8 0 1 FF2F2F  "O602"  2 1 3 <> 1 2 0 1169 0 602 602 74 0 <> <> <>
  603 3 3.871012 -6.216695 8.863948 101 T "A" 104 0.20500 0.20500 "THR " " CB " "    " 6 0 1 E0E0E0  "C603"  2 1 3 <> 1 2 0 1170 1 603 603 74 0 <> <> <>
  604 16 4.916189 -6.363734 7.924278 101 T "A" 70 -0.68300 -0.68300 "THR " " OG1" "    " 8 0 1 FF2F2F  "O604"  2 1 3 <> 1 2 0 1171 1 604 604 74 0 <> <> <>
  605 3 2.924437 -7.420684 8.747995 101 T "A" 104 -0.18000 -0.18000 "THR " " CG2" "    " 6 0 1 E0E0E0  "C605"  2 1 3 <> 1 2 0 1172 3 605 605 74 0 <> <> <>
  606 25 4.781328 -3.281200 9.868844 102 V "A" 38 -0.50000 -0.50000 "VAL " " N  " "    " 7 0 0 2F2FFF  "N606"  2 1 3 <> 1 2 0 1180 1 606 606 75 0 <> <> <>
  607 3 5.838457 -2.271485 9.971538 102 V "A" 104 0.14000 0.14000 "VAL " " CA " "    " 6 0 0 E0E0E0  "C607"  2 1 -104 E6E6E6  1 2.41 0 1181 1 607 607 75 0 <> <> <>
  608 2 6.829271 -2.738018 11.058450 102 V "A" 104 0.50000 0.50000 "VAL " " C  " "    " 6 0 0 E0E0E0  "C608"  2 1 3 <> 1 2 0 1182 0 608 608 75 0 <> <> <>
  609 15 6.386812 -3.312217 12.061158 102 V "A" 70 -0.50000 -0.50000 "VAL " " O  " "    " 8 0 0 FF2F2F  "O609"  2 1 3 <> 1 2.34 0 1183 0 609 609 75 0 <> <> <>
  610 3 5.278616 -0.878907 10.394893 102 V "A" 104 -0.06000 -0.06000 "VAL " " CB " "    " 6 0 0 E0E0E0  "C610"  2 1 3 <> 1 2 0 1184 1 610 610 75 0 <> <> <>
  611 3 6.343283 0.236099 10.468452 102 V "A" 104 -0.18000 -0.18000 "VAL " " CG1" "    " 6 0 0 E0E0E0  "C611"  2 1 3 <> 1 2 0 1185 3 611 611 75 0 <> <> <>
  612 3 4.121851 -0.413001 9.495887 102 V "A" 104 -0.18000 -0.18000 "VAL " " CG2" "    " 6 0 0 E0E0E0  "C612"  2 1 3 <> 1 2.73 0 1186 3 612 612 75 0 <> <> <>
  613 25 8.129911 -2.496527 10.847802 103 R "A" 38 -0.50000 -0.50000 "ARG " " N  " "    " 7 0 1 2F2FFF  "N613"  0 1 3 <> 1 2 0 1196 1 613 613 76 0 <> <> <>
  614 3 9.204485 -2.859068 11.774154 103 R "A" 104 0.14000 0.14000 "ARG " " CA " "    " 6 0 1 E0E0E0  "C614"  0 1 -104 E6E6E6  1 2 0 1197 1 614 614 76 0 <> <> <>
  615 2 9.649969 -1.653201 12.627055 103 R "A" 104 0.50000 0.50000 "ARG " " C  " "    " 6 0 1 E0E0E0  "C615"  0 1 3 <> 1 2 0 1198 0 615 615 76 0 <> <> <>
  616 15 9.791636 -0.548064 12.103589 103 R "A" 70 -0.50000 -0.50000 "ARG " " O  " "    " 8 0 1 FF2F2F  "O616"  0 1 3 <> 1 2 0 1199 0 616 616 76 0 <> <> <>
  617 3 10.349092 -3.494712 10.953492 103 R "A" 104 -0.12000 -0.12000 "ARG " " CB " "    " 6 0 1 E0E0E0  "C617"  0 1 3 <> 1 2.89 0 1200 2 617 617 76 0 <> <> <>
  618 3 11.537802 -4.005085 11.783704 103 R "A" 104 -0.05000 -0.05000 "ARG " " CG " "    " 6 0 1 E0E0E0  "C618"  0 1 3 <> 1 2.14 0 1201 2 618 618 76 0 <> <> <>
  619 3 12.505285 -4.893483 10.978910 103 R "A" 104 0.19000 0.19000 "ARG " " CD " "    " 6 0 1 E0E0E0  "C619"  0 1 3 <> 1 2.41 0 1202 2 619 619 76 0 <> <> <>
  620 25 13.690363 -5.245578 11.779559 103 R "A" 38 -0.69997 -0.69997 "ARG " " NE " "    " 7 0 1 2F2FFF  "N620"  0 1 3 <> 1 3.63 0 1203 1 620 620 76 0 <> <> <>
  621 2 14.621122 -6.187660 11.546535 103 R "A" 104 0.63990 0.63990 "ARG " " CZ " "    " 6 0 1 E0E0E0  "C621"  0 1 3 <> 1 4.4 0 1204 0 621 621 76 0 <> <> <>
  622 25 14.586813 -6.972425 10.463672 103 R "A" 38 -0.79997 -0.79997 "ARG " " NH1" "    " 7 0 1 2F2FFF  "N622"  0 1 3 <> 1 2 0 1205 2 622 622 76 0 <> <> <>
  623 31 15.614756 -6.348868 12.428876 103 R "A" 38 -0.79997 -0.79997 "ARG " " NH2" "    " 7 1 1 2F2FFF  "N623"  0 1 3 <> 1 2 0 1206 2 623 623 76 0 <> <> <>
  624 25 9.886286 -1.926403 13.917566 104 D "A" 38 -0.50000 -0.50000 "ASP " " N  " "    " 7 0 0 2F2FFF  "N624"  0 1 3 <> 1 2 0 1220 1 624 624 77 0 <> <> <>
  625 3 10.433764 -1.051813 14.964950 104 D "A" 104 0.14000 0.14000 "ASP " " CA " "    " 6 0 0 E0E0E0  "C625"  0 1 -104 E6E6E6  1 2.21 0 1221 1 625 625 77 0 <> <> <>
  626 2 11.796129 -0.459450 14.562148 104 D "A" 104 0.50000 0.50000 "ASP " " C  " "    " 6 0 0 E0E0E0  "C626"  0 1 3 <> 1 2.01 0 1222 0 626 626 77 0 <> <> <>
  627 15 12.718073 -1.228964 14.282396 104 D "A" 70 -0.50000 -0.50000 "ASP " " O  " "    " 8 0 0 FF2F2F  "O627"  0 1 3 <> 1 2 0 1223 0 627 627 77 0 <> <> <>
  628 3 10.526030 -1.883098 16.274871 104 D "A" 104 -0.22000 -0.22000 "ASP " " CB " "    " 6 0 0 E0E0E0  "C628"  0 1 3 <> 1 2.07 0 1224 2 628 628 77 0 <> <> <>
  629 2 11.111845 -1.225583 17.533649 104 D "A" 104 0.70000 0.70000 "ASP " " CG " "    " 6 0 0 E0E0E0  "C629"  0 1 3 <> 1 8.58 0 1225 0 629 629 77 0 <> <> <>
  630 15 11.533556 -2.006077 18.415157 104 D "A" 70 -0.80000 -0.80000 "ASP " " OD1" "    " 8 0 0 FF2F2F  "O630"  0 1 3 <> 1 14.05 0 1226 0 630 630 77 0 <> <> <>
  631 18 11.010817 0.013198 17.670535 104 D "A" 70 -0.80000 -0.80000 "ASP " " OD2" "    " 8 -1 0 FF2F2F  "O631"  0 1 3 <> 1 2 0 1227 0 631 631 77 0 <> <> <>
  632 25 11.936392 0.870487 14.600555 105 C "A" 38 -0.50000 -0.50000 "CYS " " N  " "    " 7 0 0 2F2FFF  "N632"  0 1 3 <> 1 2 0 1232 1 632 632 78 0 <> <> <>
  633 3 13.203730 1.551750 14.319871 105 C "A" 104 0.14000 0.14000 "CYS " " CA " "    " 6 0 0 E0E0E0  "C633"  0 1 -104 E6E6E6  1 2 0 1233 1 633 633 78 0 <> <> <>
  634 2 14.336481 1.249119 15.322917 105 C "A" 104 0.50000 0.50000 "CYS " " C  " "    " 6 0 0 E0E0E0  "C634"  0 1 3 <> 1 3.16 0 1234 0 634 634 78 0 <> <> <>
  635 15 15.500601 1.453455 14.978181 105 C "A" 70 -0.50000 -0.50000 "CYS " " O  " "    " 8 0 0 FF2F2F  "O635"  0 1 3 <> 1 4.28 0 1235 0 635 635 78 0 <> <> <>
  636 3 12.977209 3.066525 14.164142 105 C "A" 104 0.02520 0.02520 "CYS " " CB " "    " 6 0 0 E0E0E0  "C636"  0 1 3 <> 1 2 0 1236 2 636 636 78 0 <> <> <>
  637 49 12.067083 3.547209 12.669053 105 C "A" 143 -0.18520 -0.18520 "CYS " " SG " "    " 16 0 0 FFDF9F  "S637"  0 1 3 <> 1 7.19 0 1237 0 637 637 78 0 <> <> <>
  638 25 14.021059 0.742165 16.522918 106 N "A" 38 -0.50000 -0.50000 "ASN " " N  " "    " 7 0 0 2F2FFF  "N638"  0 1 3 <> 1 2 0 1242 1 638 638 79 0 <> <> <>
  639 3 15.025332 0.347056 17.520717 106 N "A" 104 0.14000 0.14000 "ASN " " CA " "    " 6 0 0 E0E0E0  "C639"  0 1 -104 E6E6E6  1 3.73 0 1243 1 639 639 79 0 <> <> <>
  640 2 15.613226 -1.045464 17.222427 106 N "A" 104 0.50000 0.50000 "ASN " " C  " "    " 6 0 0 E0E0E0  "C640"  0 1 3 <> 1 3.47 0 1244 0 640 640 79 0 <> <> <>
  641 15 16.640551 -1.393034 17.805686 106 N "A" 70 -0.50000 -0.50000 "ASN " " O  " "    " 8 0 0 FF2F2F  "O641"  0 1 3 <> 1 3.19 0 1245 0 641 641 79 0 <> <> <>
  642 3 14.417711 0.392631 18.941367 106 N "A" 104 -0.12000 -0.12000 "ASN " " CB " "    " 6 0 0 E0E0E0  "C642"  0 1 3 <> 1 3.84 0 1246 2 642 642 79 0 <> <> <>
  643 2 13.956495 1.793482 19.355693 106 N "A" 104 0.50000 0.50000 "ASN " " CG " "    " 6 0 0 E0E0E0  "C643"  0 1 3 <> 1 8.19 0 1247 0 643 643 79 0 "Flip"  <> <>
  644 15 14.774344 2.635145 19.719714 106 N "A" 70 -0.50000 -0.50000 "ASN " " OD1" "    " 8 0 0 FF2F2F  "O644"  0 1 3 <> 1 7.74 0 1248 0 644 644 79 0 <> <> <>
  645 25 12.647326 2.047186 19.308391 106 N "A" 38 -0.76000 -0.76000 "ASN " " ND2" "    " 7 0 0 2F2FFF  "N645"  0 1 3 <> 1 11.79 0 1249 2 645 645 79 0 <> <> <>
  646 25 14.971113 -1.831833 16.344928 107 S "A" 38 -0.50000 -0.50000 "SER " " N  " "    " 7 0 0 2F2FFF  "N646"  0 1 3 <> 1 2 0 1256 1 646 646 80 0 <> <> <>
  647 3 15.346796 -3.219083 16.057941 107 S "A" 104 0.14000 0.14000 "SER " " CA " "    " 6 0 0 E0E0E0  "C647"  0 1 -104 E6E6E6  1 2.42 0 1257 1 647 647 80 0 <> <> <>
  648 2 16.519987 -3.362773 15.062410 107 S "A" 104 0.50000 0.50000 "SER " " C  " "    " 6 0 0 E0E0E0  "C648"  0 1 3 <> 1 2.79 0 1258 0 648 648 80 0 <> <> <>
  649 15 16.944733 -4.490954 14.805202 107 S "A" 70 -0.50000 -0.50000 "SER " " O  " "    " 8 0 0 FF2F2F  "O649"  0 1 3 <> 1 2.42 0 1259 0 649 649 80 0 <> <> <>
  650 3 14.095984 -4.039728 15.687454 107 S "A" 104 0.14500 0.14500 "SER " " CB " "    " 6 0 0 E0E0E0  "C650"  0 1 3 <> 1 2 0 1260 2 650 650 80 0 <> <> <>
  651 16 13.661829 -3.790068 14.374002 107 S "A" 70 -0.68300 -0.68300 "SER " " OG " "    " 8 0 0 FF2F2F  "O651"  0 1 3 <> 1 3.33 0 1261 1 651 651 80 0 <> <> <>
  652 25 17.017935 -2.247860 14.512511 108 F "A" 38 -0.50000 -0.50000 "PHE " " N  " "    " 7 0 1 2F2FFF  "N652"  0 1 3 <> 1 4.22 0 1267 1 652 652 81 0 <> <> <>
  653 3 18.147032 -2.208676 13.582738 108 F "A" 104 0.14000 0.14000 "PHE " " CA " "    " 6 0 1 E0E0E0  "C653"  0 1 -104 E6E6E6  1 8.07 0 1268 1 653 653 81 0 <> <> <>
  654 2 19.431686 -1.918997 14.389270 108 F "A" 104 0.50000 0.50000 "PHE " " C  " "    " 6 0 1 E0E0E0  "C654"  0 1 3 <> 1 10.89 0 1269 0 654 654 81 0 <> <> <>
  655 15 19.504553 -0.840425 14.987109 108 F "A" 70 -0.50000 -0.50000 "PHE " " O  " "    " 8 0 1 FF2F2F  "O655"  0 1 3 <> 1 12.23 0 1270 0 655 655 81 0 <> <> <>
  656 3 17.888357 -1.094933 12.544423 108 F "A" 104 -0.00500 -0.00500 "PHE " " CB " "    " 6 0 1 E0E0E0  "C656"  0 1 3 <> 1 5.52 0 1271 2 656 656 81 0 <> <> <>
  657 2 16.637386 -1.308774 11.708371 108 F "A" 104 -0.11500 -0.11500 "PHE " " CG " "    " 6 0 1 E0E0E0  "C657"  0 1 3 <> 1 5.13 0 1272 0 657 657 81 0 <> <> <>
  658 2 15.465075 -0.578797 11.991782 108 F "A" 104 -0.11500 -0.11500 "PHE " " CD1" "    " 6 0 1 E0E0E0  "C658"  0 1 3 <> 1 2.01 0 1273 1 658 658 81 0 <> <> <>
  659 2 16.585812 -2.339364 10.745382 108 F "A" 104 -0.11500 -0.11500 "PHE " " CD2" "    " 6 0 1 E0E0E0  "C659"  0 1 3 <> 1 3.8 0 1274 1 659 659 81 0 <> <> <>
  660 2 14.289881 -0.849182 11.304944 108 F "A" 104 -0.11500 -0.11500 "PHE " " CE1" "    " 6 0 1 E0E0E0  "C660"  0 1 3 <> 1 2.42 0 1275 1 660 660 81 0 <> <> <>
  661 2 15.399668 -2.596845 10.070184 108 F "A" 104 -0.11500 -0.11500 "PHE " " CE2" "    " 6 0 1 E0E0E0  "C661"  0 1 3 <> 1 2 0 1276 1 661 661 81 0 <> <> <>
  662 2 14.259886 -1.853241 10.348558 108 F "A" 104 -0.11500 -0.11500 "PHE " " CZ " "    " 6 0 1 E0E0E0  "C662"  0 1 3 <> 1 2 0 1277 1 662 662 81 0 <> <> <>
  663 25 20.421240 -2.849087 14.410886 109 P "A" 38 -0.14000 -0.14000 "PRO " " N  " "    " 7 0 0 2F2FFF  "N663"  0 1 3 <> 1 14.47 0 1287 0 663 663 82 0 <> <> <>
  664 3 21.694658 -2.660676 15.146238 109 P "A" 104 0.01000 0.01000 "PRO " " CA " "    " 6 0 0 E0E0E0  "C664"  0 1 -104 E6E6E6  1 17.45 0 1288 1 664 664 82 0 <> <> <>
  665 2 22.494576 -1.371352 14.862634 109 P "A" 104 0.50000 0.50000 "PRO " " C  " "    " 6 0 0 E0E0E0  "C665"  0 1 3 <> 1 21.52 0 1289 0 665 665 82 0 <> <> <>
  666 15 23.209576 -0.907646 15.751132 109 P "A" 70 -0.50000 -0.50000 "PRO " " O  " "    " 8 0 0 FF2F2F  "O666"  0 1 3 <> 1 21.91 0 1290 0 666 666 82 0 <> <> <>
  667 3 22.519394 -3.909090 14.793332 109 P "A" 104 -0.12000 -0.12000 "PRO " " CB " "    " 6 0 0 E0E0E0  "C667"  0 1 3 <> 1 18.94 0 1291 2 667 667 82 0 <> <> <>
  668 3 21.482344 -4.971198 14.484084 109 P "A" 104 -0.12000 -0.12000 "PRO " " CG " "    " 6 0 0 E0E0E0  "C668"  0 1 3 <> 1 16.11 0 1292 2 668 668 82 0 <> <> <>
  669 3 20.373095 -4.181663 13.802472 109 P "A" 104 -0.05000 -0.05000 "PRO " " CD " "    " 6 0 0 E0E0E0  "C669"  0 1 3 <> 1 14.75 0 1293 2 669 669 82 0 <> <> <>
  670 25 22.365824 -0.808219 13.652351 110 G "A" 38 -0.50000 -0.50000 "GLY " " N  " "    " 7 0 0 2F2FFF  "N670"  0 1 3 <> 1 24.88 0 1301 1 670 670 83 0 <> <> <>
  671 3 23.028482 0.435216 13.247754 110 G "A" 104 0.08000 0.08000 "GLY " " CA " "    " 6 0 0 E0E0E0  "C671"  0 1 -104 E6E6E6  1 27.59 0 1302 2 671 671 83 0 <> <> <>
  672 2 22.319220 1.689178 13.794082 110 G "A" 104 0.50000 0.50000 "GLY " " C  " "    " 6 0 0 E0E0E0  "C672"  0 1 3 <> 1 30.07 0 1303 0 672 672 83 0 <> <> <>
  673 15 22.827568 2.795647 13.618703 110 G "A" 70 -0.50000 -0.50000 "GLY " " O  " "    " 8 0 0 FF2F2F  "O673"  0 1 3 <> 1 30.79 0 1304 0 673 673 83 0 <> <> <>
  674 25 21.149563 1.546566 14.432901 111 G "A" 38 -0.50000 -0.50000 "GLY " " N  " "    " 7 0 0 2F2FFF  "N674"  0 1 3 <> 1 30.8 0 1308 1 674 674 84 0 <> <> <>
  675 3 20.381733 2.623000 15.064210 111 G "A" 104 0.08000 0.08000 "GLY " " CA " "    " 6 0 0 E0E0E0  "C675"  0 1 -104 E6E6E6  1 31.53 0 1309 2 675 675 84 0 <> <> <>
  676 2 19.416567 3.299582 14.077262 111 G "A" 104 0.50000 0.50000 "GLY " " C  " "    " 6 0 0 E0E0E0  "C676"  0 1 3 <> 1 31.36 0 1310 0 676 676 84 0 <> <> <>
  677 15 18.385471 3.807453 14.515014 111 G "A" 70 -0.50000 -0.50000 "GLY " " O  " "    " 8 0 0 FF2F2F  "O677"  0 1 3 <> 1 32.46 0 1311 0 677 677 84 0 <> <> <>
  678 25 19.727922 3.274076 12.769372 112 A "A" 38 -0.50000 -0.50000 "ALA " " N  " "    " 7 0 0 2F2FFF  "N678"  0 1 3 <> 1 29.36 0 1315 1 678 678 85 0 <> <> <>
  679 3 18.911943 3.700566 11.626085 112 A "A" 104 0.14000 0.14000 "ALA " " CA " "    " 6 0 0 E0E0E0  "C679"  0 1 -104 E6E6E6  1 28.19 0 1316 1 679 679 85 0 <> <> <>
  680 2 18.328943 5.121229 11.788318 112 A "A" 104 0.50000 0.50000 "ALA " " C  " "    " 6 0 0 E0E0E0  "C680"  0 1 3 <> 1 26.82 0 1317 0 680 680 85 0 <> <> <>
  681 15 17.121824 5.289714 11.955495 112 A "A" 70 -0.50000 -0.50000 "ALA " " O  " "    " 8 0 0 FF2F2F  "O681"  0 1 3 <> 1 26.86 0 1318 0 681 681 85 0 <> <> <>
  682 3 17.831579 2.632597 11.365770 112 A "A" 104 -0.18000 -0.18000 "ALA " " CB " "    " 6 0 0 E0E0E0  "C682"  0 1 3 <> 1 29.39 0 1319 3 682 682 85 0 <> <> <>
  683 25 19.207159 6.129588 11.782836 113 S "A" 38 -0.50000 -0.50000 "SER " " N  " "    " 7 0 0 2F2FFF  "N683"  0 1 3 <> 1 25.5 0 1325 1 683 683 86 0 <> <> <>
  684 3 18.888901 7.527616 12.092019 113 S "A" 104 0.14000 0.14000 "SER " " CA " "    " 6 0 0 E0E0E0  "C684"  0 1 -104 E6E6E6  1 23 0 1326 1 684 684 86 0 <> <> <>
  685 2 17.831982 8.200960 11.182159 113 S "A" 104 0.50000 0.50000 "SER " " C  " "    " 6 0 0 E0E0E0  "C685"  0 1 3 <> 1 20.4 0 1327 0 685 685 86 0 <> <> <>
  686 15 17.167028 9.135964 11.631707 113 S "A" 70 -0.50000 -0.50000 "SER " " O  " "    " 8 0 0 FF2F2F  "O686"  0 1 3 <> 1 22.04 0 1328 0 686 686 86 0 <> <> <>
  687 3 20.203043 8.333157 12.157146 113 S "A" 104 0.14500 0.14500 "SER " " CB " "    " 6 0 0 E0E0E0  "C687"  0 1 3 <> 1 24.81 0 1329 2 687 687 86 0 <> <> <>
  688 16 20.797487 8.487619 10.881921 113 S "A" 70 -0.68300 -0.68300 "SER " " OG " "    " 8 0 0 FF2F2F  "O688"  0 1 3 <> 1 26.26 0 1330 1 688 688 86 0 <> <> <>
  689 25 17.662121 7.711196 9.948766 114 S "A" 38 -0.50000 -0.50000 "SER " " N  " "    " 7 0 0 2F2FFF  "N689"  0 1 3 <> 1 16.63 0 1336 1 689 689 87 0 <> <> <>
  690 3 16.686914 8.191057 8.969154 114 S "A" 104 0.14000 0.14000 "SER " " CA " "    " 6 0 0 E0E0E0  "C690"  0 1 -104 E6E6E6  1 12.26 0 1337 1 690 690 87 0 <> <> <>
  691 2 15.412455 7.316289 8.891860 114 S "A" 104 0.50000 0.50000 "SER " " C  " "    " 6 0 0 E0E0E0  "C691"  0 1 3 <> 1 9.73 0 1338 0 691 691 87 0 <> <> <>
  692 15 14.568918 7.572477 8.031627 114 S "A" 70 -0.50000 -0.50000 "SER " " O  " "    " 8 0 0 FF2F2F  "O692"  0 1 3 <> 1 6.1 0 1339 0 692 692 87 0 <> <> <>
  693 3 17.418205 8.308376 7.619249 114 S "A" 104 0.14500 0.14500 "SER " " CB " "    " 6 0 0 E0E0E0  "C693"  0 1 3 <> 1 13.42 0 1340 2 693 693 87 0 <> <> <>
  694 16 17.964623 7.059868 7.251983 114 S "A" 70 -0.68300 -0.68300 "SER " " OG " "    " 8 0 0 FF2F2F  "O694"  0 1 3 <> 1 20.9 0 1341 1 694 694 87 0 <> <> <>
  695 25 15.271223 6.327060 9.787317 115 C "A" 38 -0.50000 -0.50000 "CYS " " N  " "    " 7 0 0 2F2FFF  "N695"  0 1 3 <> 1 3.74 0 1347 1 695 695 88 0 <> <> <>
  696 3 14.133745 5.403985 9.866103 115 C "A" 104 0.14000 0.14000 "CYS " " CA " "    " 6 0 0 E0E0E0  "C696"  0 1 -104 E6E6E6  1 2.06 0 1348 1 696 696 88 0 <> <> <>
  697 2 12.802519 6.112891 10.186433 115 C "A" 104 0.50000 0.50000 "CYS " " C  " "    " 6 0 0 E0E0E0  "C697"  0 1 3 <> 1 2.21 0 1349 0 697 697 88 0 <> <> <>
  698 15 12.783442 7.046904 10.992822 115 C "A" 70 -0.50000 -0.50000 "CYS " " O  " "    " 8 0 0 FF2F2F  "O698"  0 1 3 <> 1 2 0 1350 0 698 698 88 0 <> <> <>
  699 3 14.443754 4.324244 10.921491 115 C "A" 104 0.02520 0.02520 "CYS " " CB " "    " 6 0 0 E0E0E0  "C699"  0 1 3 <> 1 2 0 1351 2 699 699 88 0 <> <> <>
  700 49 13.261999 2.960477 11.124059 115 C "A" 143 -0.18520 -0.18520 "CYS " " SG " "    " 16 0 0 FFDF9F  "S700"  0 1 3 <> 1 3.06 0 1352 0 700 700 88 0 <> <> <>
  701 25 11.717348 5.633394 9.570501 116 K "A" 38 -0.50000 -0.50000 "LYS " " N  " "    " 7 0 0 2F2FFF  "N701"  0 1 3 <> 1 2 0 1357 1 701 701 89 0 <> <> <>
  702 3 10.339037 6.061677 9.790179 116 K "A" 104 0.14000 0.14000 "LYS " " CA " "    " 6 0 0 E0E0E0  "C702"  0 1 -104 E6E6E6  1 2 0 1358 1 702 702 89 0 <> <> <>
  703 2 9.487780 4.815343 10.109449 116 K "A" 104 0.50000 0.50000 "LYS " " C  " "    " 6 0 0 E0E0E0  "C703"  0 1 3 <> 1 2 0 1359 0 703 703 89 0 <> <> <>
  704 15 9.842337 3.709870 9.696033 116 K "A" 70 -0.50000 -0.50000 "LYS " " O  " "    " 8 0 0 FF2F2F  "O704"  0 1 3 <> 1 2 0 1360 0 704 704 89 0 <> <> <>
  705 3 9.822836 6.767110 8.514896 116 K "A" 104 -0.12000 -0.12000 "LYS " " CB " "    " 6 0 0 E0E0E0  "C705"  0 1 3 <> 1 2.32 0 1361 2 705 705 89 0 <> <> <>
  706 3 10.622244 8.018547 8.100215 116 K "A" 104 -0.12000 -0.12000 "LYS " " CG " "    " 6 0 0 E0E0E0  "C706"  0 1 3 <> 1 5.57 0 1362 2 706 706 89 0 <> <> <>
  707 3 10.540411 9.184202 9.103475 116 K "A" 104 -0.12000 -0.12000 "LYS " " CD " "    " 6 0 0 E0E0E0  "C707"  0 1 3 <> 1 7.98 0 1363 2 707 707 89 0 <> <> <>
  708 3 11.401011 10.396319 8.708625 116 K "A" 104 0.19000 0.19000 "LYS " " CE " "    " 6 0 0 E0E0E0  "C708"  0 1 3 <> 1 15.47 0 1364 2 708 708 89 0 <> <> <>
  709 32 12.843393 10.130744 8.864188 116 K "A" 38 -0.30000 -0.30000 "LYS " " NZ " "    " 7 1 0 2F2FFF  "N709"  0 1 3 <> 1 24.01 0 1365 3 709 709 89 0 <> <> <>
  710 25 8.355165 5.015898 10.793550 117 E "A" 38 -0.50000 -0.50000 "GLU " " N  " "    " 7 0 0 2F2FFF  "N710"  0 1 3 <> 1 2 0 1379 1 710 710 90 0 <> <> <>
  711 3 7.399569 3.955831 11.149528 117 E "A" 104 0.14000 0.14000 "GLU " " CA " "    " 6 0 0 E0E0E0  "C711"  0 1 -104 E6E6E6  1 2 0 1380 1 711 711 90 0 <> <> <>
  712 2 6.007956 4.245226 10.550210 117 E "A" 104 0.50000 0.50000 "GLU " " C  " "    " 6 0 0 E0E0E0  "C712"  0 1 3 <> 1 2 0 1381 0 712 712 90 0 <> <> <>
  713 15 5.002413 3.779807 11.084522 117 E "A" 70 -0.50000 -0.50000 "GLU " " O  " "    " 8 0 0 FF2F2F  "O713"  0 1 3 <> 1 2.98 0 1382 0 713 713 90 0 <> <> <>
  714 3 7.312063 3.766827 12.683593 117 E "A" 104 -0.12000 -0.12000 "GLU " " CB " "    " 6 0 0 E0E0E0  "C714"  0 1 3 <> 1 2 0 1383 2 714 714 90 0 <> <> <>
  715 3 8.646223 3.400326 13.365360 117 E "A" 104 -0.22000 -0.22000 "GLU " " CG " "    " 6 0 0 E0E0E0  "C715"  0 1 3 <> 1 3.13 0 1384 2 715 715 90 0 <> <> <>
  716 2 8.553835 3.043129 14.860662 117 E "A" 104 0.70000 0.70000 "GLU " " CD " "    " 6 0 0 E0E0E0  "C716"  0 1 3 <> 1 2 0 1385 0 716 716 90 0 <> <> <>
  717 15 7.441389 3.076619 15.433822 117 E "A" 70 -0.80000 -0.80000 "GLU " " OE1" "    " 8 0 0 FF2F2F  "O717"  0 1 3 <> 1 2 0 1386 0 717 717 90 0 <> <> <>
  718 18 9.627657 2.734841 15.421539 117 E "A" 70 -0.80000 -0.80000 "GLU " " OE2" "    " 8 -1 0 FF2F2F  "O718"  0 1 3 <> 1 2.38 0 1387 0 718 718 90 0 <> <> <>
  719 25 5.958933 5.027388 9.467885 118 T "A" 38 -0.50000 -0.50000 "THR " " N  " "    " 7 0 0 2F2FFF  "N719"  0 1 3 <> 1 2 0 1394 1 719 719 91 0 <> <> <>
  720 3 4.731867 5.472496 8.817373 118 T "A" 104 0.14000 0.14000 "THR " " CA " "    " 6 0 0 E0E0E0  "C720"  0 1 -104 E6E6E6  1 2 0 1395 1 720 720 91 0 <> <> <>
  721 2 4.971220 5.566068 7.297899 118 T "A" 104 0.50000 0.50000 "THR " " C  " "    " 6 0 0 E0E0E0  "C721"  0 1 3 <> 1 3.19 0 1396 0 721 721 91 0 <> <> <>
  722 15 6.115351 5.726156 6.866021 118 T "A" 70 -0.50000 -0.50000 "THR " " O  " "    " 8 0 0 FF2F2F  "O722"  0 1 3 <> 1 5.71 0 1397 0 722 722 91 0 <> <> <>
  723 3 4.280733 6.876475 9.323007 118 T "A" 104 0.20500 0.20500 "THR " " CB " "    " 6 0 0 E0E0E0  "C723"  0 1 3 <> 1 2 0 1398 1 723 723 91 0 <> <> <>
  724 16 5.176527 7.914686 8.962386 118 T "A" 70 -0.68300 -0.68300 "THR " " OG1" "    " 8 0 0 FF2F2F  "O724"  0 1 3 <> 1 4.33 0 1399 1 724 724 91 0 <> <> <>
  725 3 4.021799 6.954448 10.834653 118 T "A" 104 -0.18000 -0.18000 "THR " " CG2" "    " 6 0 0 E0E0E0  "C725"  0 1 3 <> 1 2 0 1400 3 725 725 91 0 <> <> <>
  726 25 3.885237 5.510426 6.524503 119 F "A" 38 -0.50000 -0.50000 "PHE " " N  " "    " 7 0 0 2F2FFF  "N726"  2 1 3 <> 1 2 0 1408 1 726 726 92 0 <> <> <>
  727 3 3.858992 5.690403 5.074374 119 F "A" 104 0.14000 0.14000 "PHE " " CA " "    " 6 0 0 E0E0E0  "C727"  2 1 -104 E6E6E6  1 2.26 0 1409 1 727 727 92 0 <> <> <>
  728 2 2.568033 6.448465 4.722303 119 F "A" 104 0.50000 0.50000 "PHE " " C  " "    " 6 0 0 E0E0E0  "C728"  2 1 3 <> 1 2 0 1410 0 728 728 92 0 <> <> <>
  729 15 1.609343 6.415622 5.496745 119 F "A" 70 -0.50000 -0.50000 "PHE " " O  " "    " 8 0 0 FF2F2F  "O729"  2 1 3 <> 1 2 0 1411 0 729 729 92 0 <> <> <>
  730 3 4.007887 4.320552 4.368787 119 F "A" 104 -0.00500 -0.00500 "PHE " " CB " "    " 6 0 0 E0E0E0  "C730"  2 1 3 <> 1 2 0 1412 2 730 730 92 0 <> <> <>
  731 2 2.928228 3.277298 4.623222 119 F "A" 104 -0.11500 -0.11500 "PHE " " CG " "    " 6 0 0 E0E0E0  "C731"  2 1 3 <> 1 3.94 0 1413 0 731 731 92 0 <> <> <>
  732 2 1.817633 3.161328 3.758834 119 F "A" 104 -0.11500 -0.11500 "PHE " " CD1" "    " 6 0 0 E0E0E0  "C732"  2 1 3 <> 1 3.32 0 1414 1 732 732 92 0 <> <> <>
  733 2 2.966322 2.490616 5.795123 119 F "A" 104 -0.11500 -0.11500 "PHE " " CD2" "    " 6 0 0 E0E0E0  "C733"  2 1 3 <> 1 4.96 0 1415 1 733 733 92 0 <> <> <>
  734 2 0.829279 2.220923 4.023532 119 F "A" 104 -0.11500 -0.11500 "PHE " " CE1" "    " 6 0 0 E0E0E0  "C734"  2 1 3 <> 1 6.34 0 1416 1 734 734 92 0 <> <> <>
  735 2 1.969091 1.557493 6.040998 119 F "A" 104 -0.11500 -0.11500 "PHE " " CE2" "    " 6 0 0 E0E0E0  "C735"  2 1 3 <> 1 5.54 0 1417 1 735 735 92 0 <> <> <>
  736 2 0.913992 1.412115 5.149959 119 F "A" 104 -0.11500 -0.11500 "PHE " " CZ " "    " 6 0 0 E0E0E0  "C736"  2 1 3 <> 1 3.8 0 1418 1 736 736 92 0 <> <> <>
  737 25 2.573385 7.176965 3.602842 120 N "A" 38 -0.50000 -0.50000 "ASN " " N  " "    " 7 0 0 2F2FFF  "N737"  2 1 3 <> 1 2 0 1428 1 737 737 93 0 <> <> <>
  738 3 1.472002 8.067952 3.218068 120 N "A" 104 0.14000 0.14000 "ASN " " CA " "    " 6 0 0 E0E0E0  "C738"  2 1 -104 E6E6E6  1 2 0 1429 1 738 738 93 0 <> <> <>
  739 2 0.684866 7.426237 2.072780 120 N "A" 104 0.50000 0.50000 "ASN " " C  " "    " 6 0 0 E0E0E0  "C739"  2 1 3 <> 1 2.08 0 1430 0 739 739 93 0 <> <> <>
  740 15 1.292044 6.996544 1.089542 120 N "A" 70 -0.50000 -0.50000 "ASN " " O  " "    " 8 0 0 FF2F2F  "O740"  2 1 3 <> 1 2 0 1431 0 740 740 93 0 <> <> <>
  741 3 2.036909 9.452437 2.832793 120 N "A" 104 -0.12000 -0.12000 "ASN " " CB " "    " 6 0 0 E0E0E0  "C741"  2 1 3 <> 1 2 0 1432 2 741 741 93 0 <> <> <>
  742 2 2.727278 10.190231 3.987121 120 N "A" 104 0.50000 0.50000 "ASN " " CG " "    " 6 0 0 E0E0E0  "C742"  2 1 3 <> 1 3.42 0 1433 0 742 742 93 0 "No Flip"  <> <>
  743 15 2.302565 10.105052 5.135059 120 N "A" 70 -0.50000 -0.50000 "ASN " " OD1" "    " 8 0 0 FF2F2F  "O743"  2 1 3 <> 1 2.67 0 1434 0 743 743 93 0 <> <> <>
  744 25 3.792513 10.934318 3.688792 120 N "A" 38 -0.76000 -0.76000 "ASN " " ND2" "    " 7 0 0 2F2FFF  "N744"  2 1 3 <> 1 3 0 1435 2 744 744 93 0 <> <> <>
  745 25 -0.644484 7.400611 2.214305 121 L "A" 38 -0.50000 -0.50000 "LEU " " N  " "    " 7 0 0 2F2FFF  "N745"  2 1 3 <> 1 2 0 1442 1 745 745 94 0 <> <> <>
  746 3 -1.588823 6.954510 1.193300 121 L "A" 104 0.14000 0.14000 "LEU " " CA " "    " 6 0 0 E0E0E0  "C746"  2 1 -104 E6E6E6  1 2.08 0 1443 1 746 746 94 0 <> <> <>
  747 2 -2.070169 8.182992 0.405181 121 L "A" 104 0.50000 0.50000 "LEU " " C  " "    " 6 0 0 E0E0E0  "C747"  2 1 3 <> 1 2.3 0 1444 0 747 747 94 0 <> <> <>
  748 15 -2.427515 9.195919 1.014863 121 L "A" 70 -0.50000 -0.50000 "LEU " " O  " "    " 8 0 0 FF2F2F  "O748"  2 1 3 <> 1 2 0 1445 0 748 748 94 0 <> <> <>
  749 3 -2.762030 6.204966 1.876802 121 L "A" 104 -0.12000 -0.12000 "LEU " " CB " "    " 6 0 0 E0E0E0  "C749"  2 1 3 <> 1 2 0 1446 2 749 749 94 0 <> <> <>
  750 3 -3.914301 5.733215 0.947955 121 L "A" 104 -0.06000 -0.06000 "LEU " " CG " "    " 6 0 0 E0E0E0  "C750"  2 1 3 <> 1 2 0 1447 1 750 750 94 0 <> <> <>
  751 3 -3.444490 4.778959 -0.171288 121 L "A" 104 -0.18000 -0.18000 "LEU " " CD1" "    " 6 0 0 E0E0E0  "C751"  2 1 3 <> 1 2 0 1448 3 751 751 94 0 <> <> <>
  752 3 -5.087801 5.147153 1.761958 121 L "A" 104 -0.18000 -0.18000 "LEU " " CD2" "    " 6 0 0 E0E0E0  "C752"  2 1 3 <> 1 2 0 1449 3 752 752 94 0 <> <> <>
  753 25 -2.102011 8.058152 -0.922019 122 Y "A" 38 -0.50000 -0.50000 "TYR " " N  " "    " 7 0 0 2F2FFF  "N753"  2 1 3 <> 1 2.5 0 1461 1 753 753 95 0 <> <> <>
  754 3 -2.608397 9.048549 -1.864482 122 Y "A" 104 0.14000 0.14000 "TYR " " CA " "    " 6 0 0 E0E0E0  "C754"  2 1 -104 E6E6E6  1 2.94 0 1462 1 754 754 95 0 <> <> <>
  755 2 -3.582106 8.373542 -2.843803 122 Y "A" 104 0.50000 0.50000 "TYR " " C  " "    " 6 0 0 E0E0E0  "C755"  2 1 3 <> 1 3.39 0 1463 0 755 755 95 0 <> <> <>
  756 15 -3.549417 7.152573 -3.010506 122 Y "A" 70 -0.50000 -0.50000 "TYR " " O  " "    " 8 0 0 FF2F2F  "O756"  2 1 3 <> 1 2 0 1464 0 756 756 95 0 <> <> <>
  757 3 -1.443995 9.640892 -2.688564 122 Y "A" 104 -0.00500 -0.00500 "TYR " " CB " "    " 6 0 0 E0E0E0  "C757"  2 1 3 <> 1 4.31 0 1465 2 757 757 95 0 <> <> <>
  758 2 -0.409094 10.473474 -1.956523 122 Y "A" 104 -0.11500 -0.11500 "TYR " " CG " "    " 6 0 0 E0E0E0  "C758"  2 1 3 <> 1 3.96 0 1466 0 758 758 95 0 <> <> <>
  759 2 0.591078 9.847647 -1.187149 122 Y "A" 104 -0.11500 -0.11500 "TYR " " CD1" "    " 6 0 0 E0E0E0  "C759"  2 1 3 <> 1 7.93 0 1467 1 759 759 95 0 <> <> <>
  760 2 -0.403547 11.877939 -2.092505 122 Y "A" 104 -0.11500 -0.11500 "TYR " " CD2" "    " 6 0 0 E0E0E0  "C760"  2 1 3 <> 1 2 0 1468 1 760 760 95 0 <> <> <>
  761 2 1.567045 10.625216 -0.540877 122 Y "A" 104 -0.11500 -0.11500 "TYR " " CE1" "    " 6 0 0 E0E0E0  "C761"  2 1 3 <> 1 5.66 0 1469 1 761 761 95 0 <> <> <>
  762 2 0.569784 12.655381 -1.438025 122 Y "A" 104 -0.11500 -0.11500 "TYR " " CE2" "    " 6 0 0 E0E0E0  "C762"  2 1 3 <> 1 4.95 0 1470 1 762 762 95 0 <> <> <>
  763 2 1.557409 12.027466 -0.657848 122 Y "A" 104 0.15000 0.15000 "TYR " " CZ " "    " 6 0 0 E0E0E0  "C763"  2 1 3 <> 1 10.67 0 1471 0 763 763 95 0 <> <> <>
  764 16 2.510946 12.773642 -0.030333 122 Y "A" 70 -0.58500 -0.58500 "TYR " " OH " "    " 8 0 0 FF2F2F  "O764"  2 1 3 <> 1 12.66 0 1472 1 764 764 95 0 <> <> <>
  765 25 -4.379038 9.191445 -3.536381 123 Y "A" 38 -0.50000 -0.50000 "TYR " " N  " "    " 7 0 0 2F2FFF  "N765"  2 1 3 <> 1 2 0 1482 1 765 765 96 0 <> <> <>
  766 3 -5.191320 8.782766 -4.678580 123 Y "A" 104 0.14000 0.14000 "TYR " " CA " "    " 6 0 0 E0E0E0  "C766"  2 1 -104 E6E6E6  1 2 0 1483 1 766 766 96 0 <> <> <>
  767 2 -5.113440 9.871638 -5.765761 123 Y "A" 104 0.50000 0.50000 "TYR " " C  " "    " 6 0 0 E0E0E0  "C767"  2 1 3 <> 1 2.27 0 1484 0 767 767 96 0 <> <> <>
  768 15 -4.734465 11.009903 -5.471330 123 Y "A" 70 -0.50000 -0.50000 "TYR " " O  " "    " 8 0 0 FF2F2F  "O768"  2 1 3 <> 1 2.5 0 1485 0 768 768 96 0 <> <> <>
  769 3 -6.632742 8.453127 -4.215167 123 Y "A" 104 -0.00500 -0.00500 "TYR " " CB " "    " 6 0 0 E0E0E0  "C769"  2 1 3 <> 1 2 0 1486 2 769 769 96 0 <> <> <>
  770 2 -7.669352 9.564245 -4.315147 123 Y "A" 104 -0.11500 -0.11500 "TYR " " CG " "    " 6 0 0 E0E0E0  "C770"  2 1 3 <> 1 2 0 1487 0 770 770 96 0 <> <> <>
  771 2 -8.826723 9.380077 -5.099396 123 Y "A" 104 -0.11500 -0.11500 "TYR " " CD1" "    " 6 0 0 E0E0E0  "C771"  2 1 3 <> 1 6.76 0 1488 1 771 771 96 0 <> <> <>
  772 2 -7.478308 10.785800 -3.634302 123 Y "A" 104 -0.11500 -0.11500 "TYR " " CD2" "    " 6 0 0 E0E0E0  "C772"  2 1 3 <> 1 2.38 0 1489 1 772 772 96 0 <> <> <>
  773 2 -9.786272 10.404409 -5.187459 123 Y "A" 104 -0.11500 -0.11500 "TYR " " CE1" "    " 6 0 0 E0E0E0  "C773"  2 1 3 <> 1 7.44 0 1490 1 773 773 96 0 <> <> <>
  774 2 -8.437925 11.810324 -3.723780 123 Y "A" 104 -0.11500 -0.11500 "TYR " " CE2" "    " 6 0 0 E0E0E0  "C774"  2 1 3 <> 1 4.3 0 1491 1 774 774 96 0 <> <> <>
  775 2 -9.593584 11.620768 -4.502903 123 Y "A" 104 0.15000 0.15000 "TYR " " CZ " "    " 6 0 0 E0E0E0  "C775"  2 1 3 <> 1 12.01 0 1492 0 775 775 96 0 <> <> <>
  776 16 -10.521540 12.615890 -4.591133 123 Y "A" 70 -0.58500 -0.58500 "TYR " " OH " "    " 8 0 0 FF2F2F  "O776"  2 1 3 <> 1 10.09 0 1493 1 776 776 96 0 <> <> <>
  777 25 -5.488676 9.510947 -6.994557 124 A "A" 38 -0.50000 -0.50000 "ALA " " N  " "    " 7 0 0 2F2FFF  "N777"  2 1 3 <> 1 2 0 1503 1 777 777 97 0 <> <> <>
  778 3 -5.680502 10.426543 -8.114125 124 A "A" 104 0.14000 0.14000 "ALA " " CA " "    " 6 0 0 E0E0E0  "C778"  2 1 -104 E6E6E6  1 2.03 0 1504 1 778 778 97 0 <> <> <>
  779 2 -6.837133 9.885656 -8.959153 124 A "A" 104 0.50000 0.50000 "ALA " " C  " "    " 6 0 0 E0E0E0  "C779"  2 1 3 <> 1 2 0 1505 0 779 779 97 0 <> <> <>
  780 15 -6.881845 8.677802 -9.186404 124 A "A" 70 -0.50000 -0.50000 "ALA " " O  " "    " 8 0 0 FF2F2F  "O780"  2 1 3 <> 1 2 0 1506 0 780 780 97 0 <> <> <>
  781 3 -4.393297 10.512990 -8.951602 124 A "A" 104 -0.18000 -0.18000 "ALA " " CB " "    " 6 0 0 E0E0E0  "C781"  2 1 3 <> 1 2.24 0 1507 3 781 781 97 0 <> <> <>
  782 25 -7.726435 10.766223 -9.428307 125 E "A" 38 -0.50000 -0.50000 "GLU " " N  " "    " 7 0 0 2F2FFF  "N782"  2 1 3 <> 1 2 0 1513 1 782 782 98 0 <> <> <>
  783 3 -8.798918 10.427831 -10.365549 125 E "A" 104 0.14000 0.14000 "GLU " " CA " "    " 6 0 0 E0E0E0  "C783"  2 1 -104 E6E6E6  1 2.97 0 1514 1 783 783 98 0 <> <> <>
  784 2 -8.343935 10.771067 -11.795053 125 E "A" 104 0.50000 0.50000 "GLU " " C  " "    " 6 0 0 E0E0E0  "C784"  2 1 3 <> 1 3.59 0 1515 0 784 784 98 0 <> <> <>
  785 15 -7.685225 11.797759 -11.982204 125 E "A" 70 -0.50000 -0.50000 "GLU " " O  " "    " 8 0 0 FF2F2F  "O785"  2 1 3 <> 1 4.18 0 1516 0 785 785 98 0 <> <> <>
  786 3 -10.055387 11.237858 -10.001721 125 E "A" 104 -0.12000 -0.12000 "GLU " " CB " "    " 6 0 0 E0E0E0  "C786"  2 1 3 <> 1 2.78 0 1517 2 786 786 98 0 <> <> <>
  787 3 -10.501886 11.167291 -8.524007 125 E "A" 104 -0.22000 -0.22000 "GLU " " CG " "    " 6 0 0 E0E0E0  "C787"  2 1 3 <> 1 4.3 0 1518 2 787 787 98 0 <> <> <>
  788 2 -11.804548 11.929655 -8.224223 125 E "A" 104 0.70000 0.70000 "GLU " " CD " "    " 6 0 0 E0E0E0  "C788"  2 1 3 <> 1 8.92 0 1519 0 788 788 98 0 <> <> <>
  789 15 -12.102701 12.101424 -7.023923 125 E "A" 70 -0.80000 -0.80000 "GLU " " OE1" "    " 8 0 0 FF2F2F  "O789"  2 1 3 <> 1 7.05 0 1520 0 789 789 98 0 <> <> <>
  790 18 -12.500551 12.332980 -9.180023 125 E "A" 70 -0.80000 -0.80000 "GLU " " OE2" "    " 8 -1 0 FF2F2F  "O790"  2 1 3 <> 1 6.36 0 1521 0 790 790 98 0 <> <> <>
  791 25 -8.746458 9.967813 -12.784724 126 S "A" 38 -0.50000 -0.50000 "SER " " N  " "    " 7 0 0 2F2FFF  "N791"  2 1 3 <> 1 2 0 1528 1 791 791 99 0 <> <> <>
  792 3 -8.473242 10.218881 -14.199030 126 S "A" 104 0.14000 0.14000 "SER " " CA " "    " 6 0 0 E0E0E0  "C792"  2 1 -104 E6E6E6  1 5.3 0 1529 1 792 792 99 0 <> <> <>
  793 2 -9.441244 9.408950 -15.076549 126 S "A" 104 0.50000 0.50000 "SER " " C  " "    " 6 0 0 E0E0E0  "C793"  2 1 3 <> 1 6.63 0 1530 0 793 793 99 0 <> <> <>
  794 15 -9.735178 8.252988 -14.769009 126 S "A" 70 -0.50000 -0.50000 "SER " " O  " "    " 8 0 0 FF2F2F  "O794"  2 1 3 <> 1 6.29 0 1531 0 794 794 99 0 <> <> <>
  795 3 -6.983213 9.947061 -14.512984 126 S "A" 104 0.14500 0.14500 "SER " " CB " "    " 6 0 0 E0E0E0  "C795"  2 1 3 <> 1 5.98 0 1532 2 795 795 99 0 <> <> <>
  796 16 -6.620253 8.595882 -14.309799 126 S "A" 70 -0.68300 -0.68300 "SER " " OG " "    " 8 0 0 FF2F2F  "O796"  2 1 3 <> 1 5.12 0 1533 1 796 796 99 0 <> <> <>
  797 25 -9.920183 10.019881 -16.169533 127 D "A" 38 -0.50000 -0.50000 "ASP " " N  " "    " 7 0 0 2F2FFF  "N797"  0 1 3 <> 1 9.22 0 1539 1 797 797 100 0 <> <> <>
  798 3 -10.838305 9.383566 -17.131045 127 D "A" 104 0.14000 0.14000 "ASP " " CA " "    " 6 0 0 E0E0E0  "C798"  0 1 -104 E6E6E6  1 10.19 0 1540 1 798 798 100 0 <> <> <>
  799 2 -10.160089 8.369189 -18.065329 127 D "A" 104 0.50000 0.50000 "ASP " " C  " "    " 6 0 0 E0E0E0  "C799"  0 1 3 <> 1 9.91 0 1541 0 799 799 100 0 <> <> <>
  800 15 -10.854670 7.635882 -18.770072 127 D "A" 70 -0.50000 -0.50000 "ASP " " O  " "    " 8 0 0 FF2F2F  "O800"  0 1 3 <> 1 9.73 0 1542 0 800 800 100 0 <> <> <>
  801 3 -11.565546 10.414356 -18.042143 127 D "A" 104 -0.22000 -0.22000 "ASP " " CB " "    " 6 0 0 E0E0E0  "C801"  0 1 3 <> 1 10.48 0 1543 2 801 801 100 0 <> <> <>
  802 2 -12.544004 11.375790 -17.362399 127 D "A" 104 0.70000 0.70000 "ASP " " CG " "    " 6 0 0 E0E0E0  "C802"  0 1 3 <> 1 12.69 0 1544 0 802 802 100 0 <> <> <>
  803 15 -13.256113 10.927964 -16.440055 127 D "A" 70 -0.80000 -0.80000 "ASP " " OD1" "    " 8 0 0 FF2F2F  "O803"  0 1 3 <> 1 7.69 0 1545 0 803 803 100 0 <> <> <>
  804 18 -12.701845 12.497259 -17.891271 127 D "A" 70 -0.80000 -0.80000 "ASP " " OD2" "    " 8 -1 0 FF2F2F  "O804"  0 1 3 <> 1 18.05 0 1546 0 804 804 100 0 <> <> <>
  805 25 -8.826826 8.344741 -18.062208 128 L "A" 38 -0.50000 -0.50000 "LEU " " N  " "    " 7 0 0 2F2FFF  "N805"  0 1 3 <> 1 10.91 0 1551 1 805 805 101 0 <> <> <>
  806 3 -7.984274 7.447429 -18.833890 128 L "A" 104 0.14000 0.14000 "LEU " " CA " "    " 6 0 0 E0E0E0  "C806"  0 1 -104 E6E6E6  1 11.37 0 1552 1 806 806 101 0 <> <> <>
  807 2 -6.825365 6.978424 -17.944856 128 L "A" 104 0.50000 0.50000 "LEU " " C  " "    " 6 0 0 E0E0E0  "C807"  0 1 3 <> 1 9.75 0 1553 0 807 807 101 0 <> <> <>
  808 15 -6.467619 7.664873 -16.981964 128 L "A" 70 -0.50000 -0.50000 "LEU " " O  " "    " 8 0 0 FF2F2F  "O808"  0 1 3 <> 1 8.67 0 1554 0 808 808 101 0 <> <> <>
  809 3 -7.503805 8.150698 -20.132954 128 L "A" 104 -0.12000 -0.12000 "LEU " " CB " "    " 6 0 0 E0E0E0  "C809"  0 1 3 <> 1 13.11 0 1555 2 809 809 101 0 <> <> <>
  810 3 -6.436464 9.272702 -19.992218 128 L "A" 104 -0.06000 -0.06000 "LEU " " CG " "    " 6 0 0 E0E0E0  "C810"  0 1 3 <> 1 15.63 0 1556 1 810 810 101 0 <> <> <>
  811 3 -5.847563 9.647738 -21.369128 128 L "A" 104 -0.18000 -0.18000 "LEU " " CD1" "    " 6 0 0 E0E0E0  "C811"  0 1 3 <> 1 18.02 0 1557 3 811 811 101 0 <> <> <>
  812 3 -6.964361 10.516528 -19.246093 128 L "A" 104 -0.18000 -0.18000 "LEU " " CD2" "    " 6 0 0 E0E0E0  "C812"  0 1 3 <> 1 17.07 0 1558 3 812 812 101 0 <> <> <>
  813 25 -6.241178 5.838639 -18.326791 129 D "A" 38 -0.50000 -0.50000 "ASP " " N  " "    " 7 0 0 2F2FFF  "N813"  0 1 3 <> 1 8.83 0 1570 1 813 813 102 0 <> <> <>
  814 3 -4.973974 5.341143 -17.796041 129 D "A" 104 0.14000 0.14000 "ASP " " CA " "    " 6 0 0 E0E0E0  "C814"  0 1 -104 E6E6E6  1 9.22 0 1571 1 814 814 102 0 <> <> <>
  815 2 -3.839430 6.079773 -18.532521 129 D "A" 104 0.50000 0.50000 "ASP " " C  " "    " 6 0 0 E0E0E0  "C815"  0 1 3 <> 1 9.4 0 1572 0 815 815 102 0 <> <> <>
  816 15 -3.805342 6.062991 -19.766014 129 D "A" 70 -0.50000 -0.50000 "ASP " " O  " "    " 8 0 0 FF2F2F  "O816"  0 1 3 <> 1 9.07 0 1573 0 816 816 102 0 <> <> <>
  817 3 -4.886778 3.800516 -17.982997 129 D "A" 104 -0.22000 -0.22000 "ASP " " CB " "    " 6 0 0 E0E0E0  "C817"  0 1 3 <> 1 8.91 0 1574 2 817 817 102 0 <> <> <>
  818 2 -3.656530 3.062281 -17.415328 129 D "A" 104 0.70000 0.70000 "ASP " " CG " "    " 6 0 0 E0E0E0  "C818"  0 1 3 <> 1 9.85 0 1575 0 818 818 102 0 <> <> <>
  819 15 -2.979010 3.601202 -16.511616 129 D "A" 70 -0.80000 -0.80000 "ASP " " OD1" "    " 8 0 0 FF2F2F  "O819"  0 1 3 <> 1 12.57 0 1576 0 819 819 102 0 <> <> <>
  820 18 -3.485346 1.889061 -17.809638 129 D "A" 70 -0.80000 -0.80000 "ASP " " OD2" "    " 8 -1 0 FF2F2F  "O820"  0 1 3 <> 1 13.15 0 1577 0 820 820 102 0 <> <> <>
  821 25 -2.937036 6.703563 -17.774790 130 Y "A" 38 -0.50000 -0.50000 "TYR " " N  " "    " 7 0 0 2F2FFF  "N821"  0 1 3 <> 1 7.54 0 1582 1 821 821 103 0 <> <> <>
  822 3 -1.723814 7.349623 -18.268995 130 Y "A" 104 0.14000 0.14000 "TYR " " CA " "    " 6 0 0 E0E0E0  "C822"  0 1 -104 E6E6E6  1 6.46 0 1583 1 822 822 103 0 <> <> <>
  823 2 -0.581049 6.344295 -18.518883 130 Y "A" 104 0.50000 0.50000 "TYR " " C  " "    " 6 0 0 E0E0E0  "C823"  0 1 3 <> 1 5.18 0 1584 0 823 823 103 0 <> <> <>
  824 15 0.428450 6.727680 -19.114363 130 Y "A" 70 -0.50000 -0.50000 "TYR " " O  " "    " 8 0 0 FF2F2F  "O824"  0 1 3 <> 1 2 0 1585 0 824 824 103 0 <> <> <>
  825 3 -1.274664 8.438040 -17.271748 130 Y "A" 104 -0.00500 -0.00500 "TYR " " CB " "    " 6 0 0 E0E0E0  "C825"  0 1 3 <> 1 6.34 0 1586 2 825 825 103 0 <> <> <>
  826 2 -2.307402 9.511216 -16.971888 130 Y "A" 104 -0.11500 -0.11500 "TYR " " CG " "    " 6 0 0 E0E0E0  "C826"  0 1 3 <> 1 7.35 0 1587 0 826 826 103 0 <> <> <>
  827 2 -2.866262 10.277044 -18.017318 130 Y "A" 104 -0.11500 -0.11500 "TYR " " CD1" "    " 6 0 0 E0E0E0  "C827"  0 1 3 <> 1 12.14 0 1588 1 827 827 103 0 <> <> <>
  828 2 -2.704607 9.755231 -15.641310 130 Y "A" 104 -0.11500 -0.11500 "TYR " " CD2" "    " 6 0 0 E0E0E0  "C828"  0 1 3 <> 1 8.13 0 1589 1 828 828 103 0 <> <> <>
  829 2 -3.820967 11.272419 -17.734105 130 Y "A" 104 -0.11500 -0.11500 "TYR " " CE1" "    " 6 0 0 E0E0E0  "C829"  0 1 3 <> 1 13.26 0 1590 1 829 829 103 0 <> <> <>
  830 2 -3.662493 10.747016 -15.358555 130 Y "A" 104 -0.11500 -0.11500 "TYR " " CE2" "    " 6 0 0 E0E0E0  "C830"  0 1 3 <> 1 10.11 0 1591 1 830 830 103 0 <> <> <>
  831 2 -4.221903 11.506525 -16.404277 130 Y "A" 104 0.15000 0.15000 "TYR " " CZ " "    " 6 0 0 E0E0E0  "C831"  0 1 3 <> 1 14.16 0 1592 0 831 831 103 0 <> <> <>
  832 16 -5.149328 12.468208 -16.127251 130 Y "A" 70 -0.58500 -0.58500 "TYR " " OH " "    " 8 0 0 FF2F2F  "O832"  0 1 3 <> 1 14.3 0 1593 1 832 832 103 0 <> <> <>
  833 25 -0.736719 5.080964 -18.094358 131 G "A" 38 -0.50000 -0.50000 "GLY " " N  " "    " 7 0 0 2F2FFF  "N833"  0 1 3 <> 1 6.12 0 1603 1 833 833 104 0 <> <> <>
  834 3 0.240053 4.016298 -18.297204 131 G "A" 104 0.08000 0.08000 "GLY " " CA " "    " 6 0 0 E0E0E0  "C834"  0 1 -104 E6E6E6  1 5.81 0 1604 2 834 834 104 0 <> <> <>
  835 2 1.465532 4.279207 -17.417014 131 G "A" 104 0.50000 0.50000 "GLY " " C  " "    " 6 0 0 E0E0E0  "C835"  0 1 3 <> 1 6.83 0 1605 0 835 835 104 0 <> <> <>
  836 15 1.338537 4.513168 -16.213983 131 G "A" 70 -0.50000 -0.50000 "GLY " " O  " "    " 8 0 0 FF2F2F  "O836"  0 1 3 <> 1 9.06 0 1606 0 836 836 104 0 <> <> <>
  837 25 2.658239 4.241236 -18.015776 132 T "A" 38 -0.50000 -0.50000 "THR " " N  " "    " 7 0 0 2F2FFF  "N837"  0 1 3 <> 1 7.68 0 1610 1 837 837 105 0 <> <> <>
  838 3 3.937880 4.467246 -17.345988 132 T "A" 104 0.14000 0.14000 "THR " " CA " "    " 6 0 0 E0E0E0  "C838"  0 1 -104 E6E6E6  1 8.55 0 1611 1 838 838 105 0 <> <> <>
  839 2 4.187067 5.950994 -16.970408 132 T "A" 104 0.50000 0.50000 "THR " " C  " "    " 6 0 0 E0E0E0  "C839"  0 1 3 <> 1 9.09 0 1612 0 839 839 105 0 <> <> <>
  840 15 5.114111 6.224830 -16.205887 132 T "A" 70 -0.50000 -0.50000 "THR " " O  " "    " 8 0 0 FF2F2F  "O840"  0 1 3 <> 1 10.1 0 1613 0 840 840 105 0 <> <> <>
  841 3 5.118586 3.987438 -18.237363 132 T "A" 104 0.20500 0.20500 "THR " " CB " "    " 6 0 0 E0E0E0  "C841"  0 1 3 <> 1 9.34 0 1614 1 841 841 105 0 <> <> <>
  842 16 5.325819 4.817800 -19.367730 132 T "A" 70 -0.68300 -0.68300 "THR " " OG1" "    " 8 0 0 FF2F2F  "O842"  0 1 3 <> 1 9.91 0 1615 1 842 842 105 0 <> <> <>
  843 3 4.983183 2.530140 -18.707412 132 T "A" 104 -0.18000 -0.18000 "THR " " CG2" "    " 6 0 0 E0E0E0  "C843"  0 1 3 <> 1 6.75 0 1616 3 843 843 105 0 <> <> <>
  844 25 3.372438 6.887338 -17.484291 133 N "A" 38 -0.50000 -0.50000 "ASN " " N  " "    " 7 0 0 2F2FFF  "N844"  0 1 3 <> 1 8.15 0 1624 1 844 844 106 0 <> <> <>
  845 3 3.462957 8.325012 -17.199791 133 N "A" 104 0.14000 0.14000 "ASN " " CA " "    " 6 0 0 E0E0E0  "C845"  0 1 -104 E6E6E6  1 8.52 0 1625 1 845 845 106 0 <> <> <>
  846 2 2.831285 8.662392 -15.830574 133 N "A" 104 0.50000 0.50000 "ASN " " C  " "    " 6 0 0 E0E0E0  "C846"  0 1 3 <> 1 9.62 0 1626 0 846 846 106 0 <> <> <>
  847 15 1.805532 9.339677 -15.756400 133 N "A" 70 -0.50000 -0.50000 "ASN " " O  " "    " 8 0 0 FF2F2F  "O847"  0 1 3 <> 1 12.36 0 1627 0 847 847 106 0 <> <> <>
  848 3 2.840406 9.110076 -18.383319 133 N "A" 104 -0.12000 -0.12000 "ASN " " CB " "    " 6 0 0 E0E0E0  "C848"  0 1 3 <> 1 6.54 0 1628 2 848 848 106 0 <> <> <>
  849 2 3.143332 10.615445 -18.396073 133 N "A" 104 0.50000 0.50000 "ASN " " CG " "    " 6 0 0 E0E0E0  "C849"  0 1 3 <> 1 8.68 0 1629 0 849 849 106 0 "Flip"  <> <>
  850 15 4.058603 11.092670 -17.728273 133 N "A" 70 -0.50000 -0.50000 "ASN " " OD1" "    " 8 0 0 FF2F2F  "O850"  0 1 3 <> 1 5.5 0 1630 0 850 850 106 0 <> <> <>
  851 25 2.369295 11.373771 -19.174238 133 N "A" 38 -0.76000 -0.76000 "ASN " " ND2" "    " 7 0 0 2F2FFF  "N851"  0 1 3 <> 1 7.81 0 1631 2 851 851 106 0 <> <> <>
  852 25 3.460691 8.161626 -14.763542 134 F "A" 38 -0.50000 -0.50000 "PHE " " N  " "    " 7 0 0 2F2FFF  "N852"  0 1 3 <> 1 8.3 0 1638 1 852 852 107 0 <> <> <>
  853 3 3.213240 8.558699 -13.380423 134 F "A" 104 0.14000 0.14000 "PHE " " CA " "    " 6 0 0 E0E0E0  "C853"  0 1 -104 E6E6E6  1 5.84 0 1639 1 853 853 107 0 <> <> <>
  854 2 3.765753 9.972581 -13.110411 134 F "A" 104 0.50000 0.50000 "PHE " " C  " "    " 6 0 0 E0E0E0  "C854"  0 1 3 <> 1 4.99 0 1640 0 854 854 107 0 <> <> <>
  855 15 4.891924 10.268297 -13.516577 134 F "A" 70 -0.50000 -0.50000 "PHE " " O  " "    " 8 0 0 FF2F2F  "O855"  0 1 3 <> 1 5.49 0 1641 0 855 855 107 0 <> <> <>
  856 3 3.768385 7.481364 -12.425093 134 F "A" 104 -0.00500 -0.00500 "PHE " " CB " "    " 6 0 0 E0E0E0  "C856"  0 1 3 <> 1 6.94 0 1642 2 856 856 107 0 <> <> <>
  857 2 3.948626 7.892273 -10.973100 134 F "A" 104 -0.11500 -0.11500 "PHE " " CG " "    " 6 0 0 E0E0E0  "C857"  0 1 3 <> 1 2.84 0 1643 0 857 857 107 0 <> <> <>
  858 2 2.828016 8.126231 -10.148050 134 F "A" 104 -0.11500 -0.11500 "PHE " " CD1" "    " 6 0 0 E0E0E0  "C858"  0 1 3 <> 1 2 0 1644 1 858 858 107 0 <> <> <>
  859 2 5.237886 8.170916 -10.474142 134 F "A" 104 -0.11500 -0.11500 "PHE " " CD2" "    " 6 0 0 E0E0E0  "C859"  0 1 3 <> 1 2.29 0 1645 1 859 859 107 0 <> <> <>
  860 2 3.007113 8.548727 -8.839025 134 F "A" 104 -0.11500 -0.11500 "PHE " " CE1" "    " 6 0 0 E0E0E0  "C860"  0 1 3 <> 1 4.83 0 1646 1 860 860 107 0 <> <> <>
  861 2 5.396288 8.599822 -9.164798 134 F "A" 104 -0.11500 -0.11500 "PHE " " CE2" "    " 6 0 0 E0E0E0  "C861"  0 1 3 <> 1 2.63 0 1647 1 861 861 107 0 <> <> <>
  862 2 4.286245 8.773517 -8.351734 134 F "A" 104 -0.11500 -0.11500 "PHE " " CZ " "    " 6 0 0 E0E0E0  "C862"  0 1 3 <> 1 4.23 0 1648 1 862 862 107 0 <> <> <>
  863 25 2.966475 10.812264 -12.444602 135 Q "A" 38 -0.50000 -0.50000 "GLN " " N  " "    " 7 0 0 2F2FFF  "N863"  0 1 3 <> 1 2.53 0 1658 1 863 863 108 0 <> <> <>
  864 3 3.305883 12.175734 -12.058563 135 Q "A" 104 0.14000 0.14000 "GLN " " CA " "    " 6 0 0 E0E0E0  "C864"  0 1 -104 E6E6E6  1 5.37 0 1659 1 864 864 108 0 <> <> <>
  865 2 2.796595 12.372895 -10.623871 135 Q "A" 104 0.50000 0.50000 "GLN " " C  " "    " 6 0 0 E0E0E0  "C865"  0 1 3 <> 1 4.3 0 1660 0 865 865 108 0 <> <> <>
  866 15 1.586695 12.284293 -10.407931 135 Q "A" 70 -0.50000 -0.50000 "GLN " " O  " "    " 8 0 0 FF2F2F  "O866"  0 1 3 <> 1 6.18 0 1661 0 866 866 108 0 <> <> <>
  867 3 2.623922 13.179755 -13.022282 135 Q "A" 104 -0.12000 -0.12000 "GLN " " CB " "    " 6 0 0 E0E0E0  "C867"  0 1 3 <> 1 3.91 0 1662 2 867 867 108 0 <> <> <>
  868 3 3.093531 13.135726 -14.493896 135 Q "A" 104 -0.12000 -0.12000 "GLN " " CG " "    " 6 0 0 E0E0E0  "C868"  0 1 3 <> 1 10.32 0 1663 2 868 868 108 0 <> <> <>
  869 2 4.562845 13.519987 -14.686608 135 Q "A" 104 0.50000 0.50000 "GLN " " CD " "    " 6 0 0 E0E0E0  "C869"  0 1 3 <> 1 16.37 0 1664 0 869 869 108 0 "Flip"  <> <>
  870 15 5.084147 14.381616 -13.982198 135 Q "A" 70 -0.50000 -0.50000 "GLN " " OE1" "    " 8 0 0 FF2F2F  "O870"  0 1 3 <> 1 21.88 0 1665 0 870 870 108 0 <> <> <>
  871 25 5.230371 12.908118 -15.665671 135 Q "A" 38 -0.76000 -0.76000 "GLN " " NE2" "    " 7 0 0 2F2FFF  "N871"  0 1 3 <> 1 13.44 0 1666 2 871 871 108 0 <> <> <>
  872 25 3.702284 12.668801 -9.679065 136 K "A" 38 -0.50000 -0.50000 "LYS " " N  " "    " 7 0 0 2F2FFF  "N872"  0 1 3 <> 1 6.38 0 1675 1 872 872 109 0 <> <> <>
  873 3 3.397200 12.895560 -8.255573 136 K "A" 104 0.14000 0.14000 "LYS " " CA " "    " 6 0 0 E0E0E0  "C873"  0 1 -104 E6E6E6  1 7.84 0 1676 1 873 873 109 0 <> <> <>
  874 2 2.395048 14.046886 -8.024994 136 K "A" 104 0.50000 0.50000 "LYS " " C  " "    " 6 0 0 E0E0E0  "C874"  0 1 3 <> 1 7.96 0 1677 0 874 874 109 0 <> <> <>
  875 15 1.599192 14.000999 -7.089506 136 K "A" 70 -0.50000 -0.50000 "LYS " " O  " "    " 8 0 0 FF2F2F  "O875"  0 1 3 <> 1 8.21 0 1678 0 875 875 109 0 <> <> <>
  876 3 4.712313 13.164206 -7.490405 136 K "A" 104 -0.12000 -0.12000 "LYS " " CB " "    " 6 0 0 E0E0E0  "C876"  0 1 3 <> 1 9.48 0 1679 2 876 876 109 0 <> <> <>
  877 3 5.657526 11.951152 -7.465278 136 K "A" 104 -0.12000 -0.12000 "LYS " " CG " "    " 6 0 0 E0E0E0  "C877"  0 1 3 <> 1 12.63 0 1680 2 877 877 109 0 <> <> <>
  878 3 6.998972 12.223750 -6.770954 136 K "A" 104 -0.12000 -0.12000 "LYS " " CD " "    " 6 0 0 E0E0E0  "C878"  0 1 3 <> 1 16.66 0 1681 2 878 878 109 0 <> <> <>
  879 3 7.961775 11.032828 -6.913466 136 K "A" 104 0.19000 0.19000 "LYS " " CE " "    " 6 0 0 E0E0E0  "C879"  0 1 3 <> 1 21.61 0 1682 2 879 879 109 0 <> <> <>
  880 32 9.236326 11.261508 -6.211743 136 K "A" 38 -0.30000 -0.30000 "LYS " " NZ " "    " 7 1 0 2F2FFF  "N880"  0 1 3 <> 1 26.17 0 1683 3 880 880 109 0 <> <> <>
  881 25 2.450235 15.052089 -8.906443 137 R "A" 38 -0.50000 -0.50000 "ARG " " N  " "    " 7 0 0 2F2FFF  "N881"  0 1 3 <> 1 6.73 0 1697 1 881 881 110 0 <> <> <>
  882 3 1.635996 16.268342 -8.902104 137 R "A" 104 0.14000 0.14000 "ARG " " CA " "    " 6 0 0 E0E0E0  "C882"  0 1 -104 E6E6E6  1 6.85 0 1698 1 882 882 110 0 <> <> <>
  883 2 0.125784 16.021133 -9.097734 137 R "A" 104 0.50000 0.50000 "ARG " " C  " "    " 6 0 0 E0E0E0  "C883"  0 1 3 <> 1 7.02 0 1699 0 883 883 110 0 <> <> <>
  884 15 -0.666216 16.886527 -8.723312 137 R "A" 70 -0.50000 -0.50000 "ARG " " O  " "    " 8 0 0 FF2F2F  "O884"  0 1 3 <> 1 7.78 0 1700 0 884 884 110 0 <> <> <>
  885 3 2.193277 17.218570 -9.982490 137 R "A" 104 -0.12000 -0.12000 "ARG " " CB " "    " 6 0 0 E0E0E0  "C885"  0 1 3 <> 1 6.75 0 1701 2 885 885 110 0 <> <> <>
  886 3 3.537203 17.863851 -9.580624 137 R "A" 104 -0.05000 -0.05000 "ARG " " CG " "    " 6 0 0 E0E0E0  "C886"  0 1 3 <> 1 10.01 0 1702 2 886 886 110 0 <> <> <>
  887 3 4.360315 18.418483 -10.758786 137 R "A" 104 0.19000 0.19000 "ARG " " CD " "    " 6 0 0 E0E0E0  "C887"  0 1 3 <> 1 21.36 0 1703 2 887 887 110 0 <> <> <>
  888 25 5.074823 17.358398 -11.498303 137 R "A" 38 -0.69997 -0.69997 "ARG " " NE " "    " 7 0 0 2F2FFF  "N888"  0 1 3 <> 1 29.25 0 1704 1 888 888 110 0 <> <> <>
  889 2 6.307692 16.883411 -11.226503 137 R "A" 104 0.63990 0.63990 "ARG " " CZ " "    " 6 0 0 E0E0E0  "C889"  0 1 3 <> 1 29.67 0 1705 0 889 889 110 0 <> <> <>
  890 25 7.056616 17.363088 -10.220626 137 R "A" 38 -0.79997 -0.79997 "ARG " " NH1" "    " 7 0 0 2F2FFF  "N890"  0 1 3 <> 1 30.59 0 1706 2 890 890 110 0 <> <> <>
  891 31 6.807333 15.897239 -11.980102 137 R "A" 38 -0.79997 -0.79997 "ARG " " NH2" "    " 7 1 0 2F2FFF  "N891"  0 1 3 <> 1 27.79 0 1707 2 891 891 110 0 <> <> <>
  892 25 -0.258112 14.867130 -9.661176 138 L "A" 38 -0.50000 -0.50000 "LEU " " N  " "    " 7 0 0 2F2FFF  "N892"  0 1 3 <> 1 6.82 0 1721 1 892 892 111 0 <> <> <>
  893 3 -1.661245 14.478844 -9.830545 138 L "A" 104 0.14000 0.14000 "LEU " " CA " "    " 6 0 0 E0E0E0  "C893"  0 1 -104 E6E6E6  1 8.22 0 1722 1 893 893 111 0 <> <> <>
  894 2 -2.274103 13.902337 -8.538361 138 L "A" 104 0.50000 0.50000 "LEU " " C  " "    " 6 0 0 E0E0E0  "C894"  0 1 3 <> 1 6.21 0 1723 0 894 894 111 0 <> <> <>
  895 15 -3.498369 13.904678 -8.402073 138 L "A" 70 -0.50000 -0.50000 "LEU " " O  " "    " 8 0 0 FF2F2F  "O895"  0 1 3 <> 1 6.64 0 1724 0 895 895 111 0 <> <> <>
  896 3 -1.780390 13.447514 -10.977559 138 L "A" 104 -0.12000 -0.12000 "LEU " " CB " "    " 6 0 0 E0E0E0  "C896"  0 1 3 <> 1 10.28 0 1725 2 896 896 111 0 <> <> <>
  897 3 -1.383638 13.975809 -12.375727 138 L "A" 104 -0.06000 -0.06000 "LEU " " CG " "    " 6 0 0 E0E0E0  "C897"  0 1 3 <> 1 10.81 0 1726 1 897 897 111 0 <> <> <>
  898 3 -1.431711 12.845015 -13.425171 138 L "A" 104 -0.18000 -0.18000 "LEU " " CD1" "    " 6 0 0 E0E0E0  "C898"  0 1 3 <> 1 13.93 0 1727 3 898 898 111 0 <> <> <>
  899 3 -2.223192 15.195043 -12.811898 138 L "A" 104 -0.18000 -0.18000 "LEU " " CD2" "    " 6 0 0 E0E0E0  "C899"  0 1 3 <> 1 13.07 0 1728 3 899 899 111 0 <> <> <>
  900 25 -1.432032 13.402301 -7.627585 139 F "A" 38 -0.50000 -0.50000 "PHE " " N  " "    " 7 0 0 2F2FFF  "N900"  0 1 3 <> 1 2.84 0 1740 1 900 900 112 0 <> <> <>
  901 3 -1.851625 12.675084 -6.434734 139 F "A" 104 0.14000 0.14000 "PHE " " CA " "    " 6 0 0 E0E0E0  "C901"  0 1 -104 E6E6E6  1 2.91 0 1741 1 901 901 112 0 <> <> <>
  902 2 -2.232286 13.603457 -5.272450 139 F "A" 104 0.50000 0.50000 "PHE " " C  " "    " 6 0 0 E0E0E0  "C902"  0 1 3 <> 1 4.38 0 1742 0 902 902 112 0 <> <> <>
  903 15 -1.496054 14.539778 -4.958409 139 F "A" 70 -0.50000 -0.50000 "PHE " " O  " "    " 8 0 0 FF2F2F  "O903"  0 1 3 <> 1 2.77 0 1743 0 903 903 112 0 <> <> <>
  904 3 -0.780897 11.632653 -6.061937 139 F "A" 104 -0.00500 -0.00500 "PHE " " CB " "    " 6 0 0 E0E0E0  "C904"  0 1 3 <> 1 2 0 1744 2 904 904 112 0 <> <> <>
  905 2 -0.874182 10.383598 -6.918674 139 F "A" 104 -0.11500 -0.11500 "PHE " " CG " "    " 6 0 0 E0E0E0  "C905"  0 1 3 <> 1 2 0 1745 0 905 905 112 0 <> <> <>
  906 2 -0.319391 10.373429 -8.214569 139 F "A" 104 -0.11500 -0.11500 "PHE " " CD1" "    " 6 0 0 E0E0E0  "C906"  0 1 3 <> 1 4 0 1746 1 906 906 112 0 <> <> <>
  907 2 -1.710062 9.317228 -6.525455 139 F "A" 104 -0.11500 -0.11500 "PHE " " CD2" "    " 6 0 0 E0E0E0  "C907"  0 1 3 <> 1 2 0 1747 1 907 907 112 0 <> <> <>
  908 2 -0.570608 9.311865 -9.071963 139 F "A" 104 -0.11500 -0.11500 "PHE " " CE1" "    " 6 0 0 E0E0E0  "C908"  0 1 3 <> 1 3.86 0 1748 1 908 908 112 0 <> <> <>
  909 2 -1.945311 8.260267 -7.392686 139 F "A" 104 -0.11500 -0.11500 "PHE " " CE2" "    " 6 0 0 E0E0E0  "C909"  0 1 3 <> 1 2.01 0 1749 1 909 909 112 0 <> <> <>
  910 2 -1.379732 8.261170 -8.660852 139 F "A" 104 -0.11500 -0.11500 "PHE " " CZ " "    " 6 0 0 E0E0E0  "C910"  0 1 3 <> 1 2 0 1750 1 910 910 112 0 <> <> <>
  911 25 -3.377844 13.310917 -4.652035 140 T "A" 38 -0.50000 -0.50000 "THR " " N  " "    " 7 0 0 2F2FFF  "N911"  2 1 3 <> 1 3.43 0 1760 1 911 911 113 0 <> <> <>
  912 3 -3.914377 13.979199 -3.472395 140 T "A" 104 0.14000 0.14000 "THR " " CA " "    " 6 0 0 E0E0E0  "C912"  2 1 -104 E6E6E6  1 3.84 0 1761 1 912 912 113 0 <> <> <>
  913 2 -3.817106 13.002196 -2.284626 140 T "A" 104 0.50000 0.50000 "THR " " C  " "    " 6 0 0 E0E0E0  "C913"  2 1 3 <> 1 3.39 0 1762 0 913 913 113 0 <> <> <>
  914 15 -4.186426 11.835965 -2.435853 140 T "A" 70 -0.50000 -0.50000 "THR " " O  " "    " 8 0 0 FF2F2F  "O914"  2 1 3 <> 1 2 0 1763 0 914 914 113 0 <> <> <>
  915 3 -5.411173 14.329168 -3.692046 140 T "A" 104 0.20500 0.20500 "THR " " CB " "    " 6 0 0 E0E0E0  "C915"  2 1 3 <> 1 4.44 0 1764 1 915 915 113 0 <> <> <>
  916 16 -5.493933 15.318866 -4.698152 140 T "A" 70 -0.68300 -0.68300 "THR " " OG1" "    " 8 0 0 FF2F2F  "O916"  2 1 3 <> 1 5.79 0 1765 1 916 916 113 0 <> <> <>
  917 3 -6.171431 14.852157 -2.457627 140 T "A" 104 -0.18000 -0.18000 "THR " " CG2" "    " 6 0 0 E0E0E0  "C917"  2 1 3 <> 1 7.18 0 1766 3 917 917 113 0 <> <> <>
  918 25 -3.278913 13.470641 -1.149428 141 K "A" 38 -0.50000 -0.50000 "LYS " " N  " "    " 7 0 0 2F2FFF  "N918"  2 1 3 <> 1 2.89 0 1774 1 918 918 114 0 <> <> <>
  919 3 -3.066938 12.666499 0.056432 141 K "A" 104 0.14000 0.14000 "LYS " " CA " "    " 6 0 0 E0E0E0  "C919"  2 1 -104 E6E6E6  1 3.16 0 1775 1 919 919 114 0 <> <> <>
  920 2 -4.403570 12.281116 0.716600 141 K "A" 104 0.50000 0.50000 "LYS " " C  " "    " 6 0 0 E0E0E0  "C920"  2 1 3 <> 1 4.01 0 1776 0 920 920 114 0 <> <> <>
  921 15 -5.289358 13.131644 0.830802 141 K "A" 70 -0.50000 -0.50000 "LYS " " O  " "    " 8 0 0 FF2F2F  "O921"  2 1 3 <> 1 2 0 1777 0 921 921 114 0 <> <> <>
  922 3 -2.143312 13.489190 0.980825 141 K "A" 104 -0.12000 -0.12000 "LYS " " CB " "    " 6 0 0 E0E0E0  "C922"  2 1 3 <> 1 4.59 0 1778 2 922 922 114 0 <> <> <>
  923 3 -1.543543 12.750860 2.193725 141 K "A" 104 -0.12000 -0.12000 "LYS " " CG " "    " 6 0 0 E0E0E0  "C923"  2 1 3 <> 1 4.96 0 1779 2 923 923 114 0 <> <> <>
  924 3 -2.116411 13.208323 3.545573 141 K "A" 104 -0.12000 -0.12000 "LYS " " CD " "    " 6 0 0 E0E0E0  "C924"  2 1 3 <> 1 10.58 0 1780 2 924 924 114 0 <> <> <>
  925 3 -1.191504 12.834637 4.715356 141 K "A" 104 0.19000 0.19000 "LYS " " CE " "    " 6 0 0 E0E0E0  "C925"  2 1 3 <> 1 13.26 0 1781 2 925 925 114 0 <> <> <>
  926 32 -1.777037 13.187454 6.021312 141 K "A" 38 -0.30000 -0.30000 "LYS " " NZ " "    " 7 1 0 2F2FFF  "N926"  2 1 3 <> 1 17.44 0 1782 3 926 926 114 0 <> <> <>
  927 25 -4.496977 11.030127 1.175824 142 I "A" 38 -0.50000 -0.50000 "ILE " " N  " "    " 7 0 0 2F2FFF  "N927"  2 1 3 <> 1 2 0 1796 1 927 927 115 0 <> <> <>
  928 3 -5.621439 10.525729 1.954314 142 I "A" 104 0.14000 0.14000 "ILE " " CA " "    " 6 0 0 E0E0E0  "C928"  2 1 -104 E6E6E6  1 3.16 0 1797 1 928 928 115 0 <> <> <>
  929 2 -5.282118 10.627110 3.451864 142 I "A" 104 0.50000 0.50000 "ILE " " C  " "    " 6 0 0 E0E0E0  "C929"  2 1 3 <> 1 2.67 0 1798 0 929 929 115 0 <> <> <>
  930 15 -6.024935 11.278403 4.188234 142 I "A" 70 -0.50000 -0.50000 "ILE " " O  " "    " 8 0 0 FF2F2F  "O930"  2 1 3 <> 1 2.24 0 1799 0 930 930 115 0 <> <> <>
  931 3 -5.972616 9.046141 1.608852 142 I "A" 104 -0.06000 -0.06000 "ILE " " CB " "    " 6 0 0 E0E0E0  "C931"  2 1 3 <> 1 2.78 0 1800 1 931 931 115 0 <> <> <>
  932 3 -6.281519 8.869643 0.105670 142 I "A" 104 -0.12000 -0.12000 "ILE " " CG1" "    " 6 0 0 E0E0E0  "C932"  2 1 3 <> 1 6.89 0 1801 2 932 932 115 0 <> <> <>
  933 3 -7.121000 8.463023 2.466602 142 I "A" 104 -0.18000 -0.18000 "ILE " " CG2" "    " 6 0 0 E0E0E0  "C933"  2 1 3 <> 1 2 0 1802 3 933 933 115 0 <> <> <>
  934 3 -7.335310 9.840871 -0.443207 142 I "A" 104 -0.18000 -0.18000 "ILE " " CD1" "    " 6 0 0 E0E0E0  "C934"  2 1 3 <> 1 15.31 0 1803 3 934 934 115 0 <> <> <>
  935 25 -4.167044 10.015417 3.879724 143 D "A" 38 -0.50000 -0.50000 "ASP " " N  " "    " 7 0 0 2F2FFF  "N935"  2 1 3 <> 1 3.16 0 1815 1 935 935 116 0 <> <> <>
  936 3 -3.774290 9.934260 5.288722 143 D "A" 104 0.14000 0.14000 "ASP " " CA " "    " 6 0 0 E0E0E0  "C936"  2 1 -104 E6E6E6  1 4.03 0 1816 1 936 936 116 0 <> <> <>
  937 2 -2.316412 9.444652 5.384294 143 D "A" 104 0.50000 0.50000 "ASP " " C  " "    " 6 0 0 E0E0E0  "C937"  2 1 3 <> 1 3.15 0 1817 0 937 937 116 0 <> <> <>
  938 15 -1.789267 8.873615 4.425494 143 D "A" 70 -0.50000 -0.50000 "ASP " " O  " "    " 8 0 0 FF2F2F  "O938"  2 1 3 <> 1 6.34 0 1818 0 938 938 116 0 <> <> <>
  939 3 -4.707067 9.034468 6.152931 143 D "A" 104 -0.22000 -0.22000 "ASP " " CB " "    " 6 0 0 E0E0E0  "C939"  2 1 3 <> 1 3.34 0 1819 2 939 939 116 0 <> <> <>
  940 2 -5.699686 9.834519 7.010959 143 D "A" 104 0.70000 0.70000 "ASP " " CG " "    " 6 0 0 E0E0E0  "C940"  2 1 3 <> 1 7.17 0 1820 0 940 940 116 0 <> <> <>
  941 15 -6.919474 9.684728 6.785455 143 D "A" 70 -0.80000 -0.80000 "ASP " " OD1" "    " 8 0 0 FF2F2F  "O941"  2 1 3 <> 1 8.47 0 1821 0 941 941 116 0 <> <> <>
  942 18 -5.215456 10.595651 7.878370 143 D "A" 70 -0.80000 -0.80000 "ASP " " OD2" "    " 8 -1 0 FF2F2F  "O942"  2 1 3 <> 1 2 0 1822 0 942 942 116 0 <> <> <>
  943 25 -1.705023 9.672456 6.547927 144 T "A" 38 -0.50000 -0.50000 "THR " " N  " "    " 7 0 0 2F2FFF  "N943"  2 1 3 <> 1 2.62 0 1827 1 943 943 117 0 <> <> <>
  944 3 -0.462149 9.051325 6.986387 144 T "A" 104 0.14000 0.14000 "THR " " CA " "    " 6 0 0 E0E0E0  "C944"  2 1 -104 E6E6E6  1 2 0 1828 1 944 944 117 0 <> <> <>
  945 2 -0.838140 7.800425 7.805549 144 T "A" 104 0.50000 0.50000 "THR " " C  " "    " 6 0 0 E0E0E0  "C945"  2 1 3 <> 1 2.08 0 1829 0 945 945 117 0 <> <> <>
  946 15 -1.398798 7.920603 8.896720 144 T "A" 70 -0.50000 -0.50000 "THR " " O  " "    " 8 0 0 FF2F2F  "O946"  2 1 3 <> 1 2 0 1830 0 946 946 117 0 <> <> <>
  947 3 0.342424 10.014278 7.902873 144 T "A" 104 0.20500 0.20500 "THR " " CB " "    " 6 0 0 E0E0E0  "C947"  2 1 3 <> 1 2.75 0 1831 1 947 947 117 0 <> <> <>
  948 16 0.676485 11.179219 7.173948 144 T "A" 70 -0.68300 -0.68300 "THR " " OG1" "    " 8 0 0 FF2F2F  "O948"  2 1 3 <> 1 2.13 0 1832 1 948 948 117 0 <> <> <>
  949 3 1.644228 9.420257 8.472833 144 T "A" 104 -0.18000 -0.18000 "THR " " CG2" "    " 6 0 0 E0E0E0  "C949"  2 1 3 <> 1 2 0 1833 3 949 949 117 0 <> <> <>
  950 25 -0.555529 6.622255 7.248342 145 I "A" 38 -0.50000 -0.50000 "ILE " " N  " "    " 7 0 0 2F2FFF  "N950"  2 1 3 <> 1 2 0 1841 1 950 950 118 0 <> <> <>
  951 3 -0.862543 5.330355 7.847015 145 I "A" 104 0.14000 0.14000 "ILE " " CA " "    " 6 0 0 E0E0E0  "C951"  2 1 -104 E6E6E6  1 2 0 1842 1 951 951 118 0 <> <> <>
  952 2 0.245420 4.983995 8.865831 145 I "A" 104 0.50000 0.50000 "ILE " " C  " "    " 6 0 0 E0E0E0  "C952"  2 1 3 <> 1 2.45 0 1843 0 952 952 118 0 <> <> <>
  953 15 1.423983 5.254989 8.611707 145 I "A" 70 -0.50000 -0.50000 "ILE " " O  " "    " 8 0 0 FF2F2F  "O953"  2 1 3 <> 1 2 0 1844 0 953 953 118 0 <> <> <>
  954 3 -0.931406 4.216262 6.761422 145 I "A" 104 -0.06000 -0.06000 "ILE " " CB " "    " 6 0 0 E0E0E0  "C954"  2 1 3 <> 1 3.28 0 1845 1 954 954 118 0 <> <> <>
  955 3 -1.863417 4.588132 5.579038 145 I "A" 104 -0.12000 -0.12000 "ILE " " CG1" "    " 6 0 0 E0E0E0  "C955"  2 1 3 <> 1 3.29 0 1846 2 955 955 118 0 <> <> <>
  956 3 -1.324079 2.842920 7.343347 145 I "A" 104 -0.18000 -0.18000 "ILE " " CG2" "    " 6 0 0 E0E0E0  "C956"  2 1 3 <> 1 2 0 1847 3 956 956 118 0 <> <> <>
  957 3 -3.312315 4.929686 5.966775 145 I "A" 104 -0.18000 -0.18000 "ILE " " CD1" "    " 6 0 0 E0E0E0  "C957"  2 1 3 <> 1 5.21 0 1848 3 957 957 118 0 <> <> <>
  958 25 -0.157698 4.424608 10.011567 146 A "A" 38 -0.50000 -0.50000 "ALA " " N  " "    " 7 0 0 2F2FFF  "N958"  0 1 3 <> 1 2 0 1860 1 958 958 119 0 <> <> <>
  959 3 0.705584 4.081445 11.137647 146 A "A" 104 0.14000 0.14000 "ALA " " CA " "    " 6 0 0 E0E0E0  "C959"  0 1 -104 E6E6E6  1 2 0 1861 1 959 959 119 0 <> <> <>
  960 2 0.172342 2.787710 11.789401 146 A "A" 104 0.50000 0.50000 "ALA " " C  " "    " 6 0 0 E0E0E0  "C960"  0 1 3 <> 1 2.05 0 1862 0 960 960 119 0 <> <> <>
  961 15 -1.049108 2.611223 11.828948 146 A "A" 70 -0.50000 -0.50000 "ALA " " O  " "    " 8 0 0 FF2F2F  "O961"  0 1 3 <> 1 2.06 0 1863 0 961 961 119 0 <> <> <>
  962 3 0.670439 5.247147 12.140491 146 A "A" 104 -0.18000 -0.18000 "ALA " " CB " "    " 6 0 0 E0E0E0  "C962"  0 1 3 <> 1 2 0 1864 3 962 962 119 0 <> <> <>
  963 25 1.071360 1.906983 12.283466 147 P "A" 38 -0.14000 -0.14000 "PRO " " N  " "    " 7 0 0 2F2FFF  "N963"  0 1 3 <> 1 3.64 0 1870 0 963 963 120 0 <> <> <>
  964 3 0.665350 0.672976 12.976190 147 P "A" 104 0.01000 0.01000 "PRO " " CA " "    " 6 0 0 E0E0E0  "C964"  0 1 -104 E6E6E6  1 2 0 1871 1 964 964 120 0 <> <> <>
  965 2 0.105257 0.945771 14.387422 147 P "A" 104 0.50000 0.50000 "PRO " " C  " "    " 6 0 0 E0E0E0  "C965"  0 1 3 <> 1 2 0 1872 0 965 965 120 0 <> <> <>
  966 15 0.562201 1.868524 15.066465 147 P "A" 70 -0.50000 -0.50000 "PRO " " O  " "    " 8 0 0 FF2F2F  "O966"  0 1 3 <> 1 2.49 0 1873 0 966 966 120 0 <> <> <>
  967 3 1.974833 -0.131752 13.032062 147 P "A" 104 -0.12000 -0.12000 "PRO " " CB " "    " 6 0 0 E0E0E0  "C967"  0 1 3 <> 1 2.01 0 1874 2 967 967 120 0 <> <> <>
  968 3 3.063337 0.924684 13.134980 147 P "A" 104 -0.12000 -0.12000 "PRO " " CG " "    " 6 0 0 E0E0E0  "C968"  0 1 3 <> 1 2 0 1875 2 968 968 120 0 <> <> <>
  969 3 2.527666 2.058844 12.269794 147 P "A" 104 -0.05000 -0.05000 "PRO " " CD " "    " 6 0 0 E0E0E0  "C969"  0 1 3 <> 1 2 0 1876 2 969 969 120 0 <> <> <>
  970 25 -0.834410 0.100259 14.824474 148 D "A" 38 -0.50000 -0.50000 "ASP " " N  " "    " 7 0 0 2F2FFF  "N970"  0 1 3 <> 1 2 0 1884 1 970 970 121 0 <> <> <>
  971 3 -1.238729 -0.017510 16.232585 148 D "A" 104 0.14000 0.14000 "ASP " " CA " "    " 6 0 0 E0E0E0  "C971"  0 1 -104 E6E6E6  1 2 0 1885 1 971 971 121 0 <> <> <>
  972 2 -0.244558 -0.894511 17.007530 148 D "A" 104 0.50000 0.50000 "ASP " " C  " "    " 6 0 0 E0E0E0  "C972"  0 1 3 <> 1 2 0 1886 0 972 972 121 0 <> <> <>
  973 15 0.017145 -0.617116 18.178283 148 D "A" 70 -0.50000 -0.50000 "ASP " " O  " "    " 8 0 0 FF2F2F  "O973"  0 1 3 <> 1 2 0 1887 0 973 973 121 0 <> <> <>
  974 3 -2.672510 -0.584127 16.410266 148 D "A" 104 -0.22000 -0.22000 "ASP " " CB " "    " 6 0 0 E0E0E0  "C974"  0 1 3 <> 1 2 0 1888 2 974 974 121 0 <> <> <>
  975 2 -3.803858 0.144377 15.660102 148 D "A" 104 0.70000 0.70000 "ASP " " CG " "    " 6 0 0 E0E0E0  "C975"  0 1 3 <> 1 3.77 0 1889 0 975 975 121 0 <> <> <>
  976 15 -4.873747 -0.489933 15.525851 148 D "A" 70 -0.80000 -0.80000 "ASP " " OD1" "    " 8 0 0 FF2F2F  "O976"  0 1 3 <> 1 11.01 0 1890 0 976 976 121 0 <> <> <>
  977 18 -3.655577 1.352736 15.368953 148 D "A" 70 -0.80000 -0.80000 "ASP " " OD2" "    " 8 -1 0 FF2F2F  "O977"  0 1 3 <> 1 4.65 0 1891 0 977 977 121 0 <> <> <>
  978 25 0.283659 -1.933051 16.348716 149 E "A" 38 -0.50000 -0.50000 "GLU " " N  " "    " 7 0 0 2F2FFF  "N978"  0 1 3 <> 1 2 0 1896 1 978 978 122 0 <> <> <>
  979 3 1.203333 -2.911285 16.915530 149 E "A" 104 0.14000 0.14000 "GLU " " CA " "    " 6 0 0 E0E0E0  "C979"  0 1 -104 E6E6E6  1 4.79 0 1897 1 979 979 122 0 <> <> <>
  980 2 2.422148 -3.031337 15.991294 149 E "A" 104 0.50000 0.50000 "GLU " " C  " "    " 6 0 0 E0E0E0  "C980"  0 1 3 <> 1 3.84 0 1898 0 980 980 122 0 <> <> <>
  981 15 2.335127 -3.649875 14.931093 149 E "A" 70 -0.50000 -0.50000 "GLU " " O  " "    " 8 0 0 FF2F2F  "O981"  0 1 3 <> 1 6.07 0 1899 0 981 981 122 0 <> <> <>
  982 3 0.455732 -4.254502 17.101848 149 E "A" 104 -0.12000 -0.12000 "GLU " " CB " "    " 6 0 0 E0E0E0  "C982"  0 1 3 <> 1 4.19 0 1900 2 982 982 122 0 <> <> <>
  983 3 -0.439608 -4.317873 18.360915 149 E "A" 104 -0.22000 -0.22000 "GLU " " CG " "    " 6 0 0 E0E0E0  "C983"  0 1 3 <> 1 14.6 0 1901 2 983 983 122 0 <> <> <>
  984 2 0.299818 -4.454556 19.706950 149 E "A" 104 0.70000 0.70000 "GLU " " CD " "    " 6 0 0 E0E0E0  "C984"  0 1 3 <> 1 27.04 0 1902 0 984 984 122 0 <> <> <>
  985 15 -0.407686 -4.386435 20.735515 149 E "A" 70 -0.80000 -0.80000 "GLU " " OE1" "    " 8 0 0 FF2F2F  "O985"  0 1 3 <> 1 27.54 0 1903 0 985 985 122 0 <> <> <>
  986 18 1.538813 -4.643105 19.711906 149 E "A" 70 -0.80000 -0.80000 "GLU " " OE2" "    " 8 -1 0 FF2F2F  "O986"  0 1 3 <> 1 25.38 0 1904 0 986 986 122 0 <> <> <>
  987 25 3.525747 -2.398595 16.397575 150 I "A" 38 -0.50000 -0.50000 "ILE " " N  " "    " 7 0 0 2F2FFF  "N987"  0 1 3 <> 1 3.49 0 1911 1 987 987 123 0 <> <> <>
  988 3 4.809946 -2.395410 15.701385 150 I "A" 104 0.14000 0.14000 "ILE " " CA " "    " 6 0 0 E0E0E0  "C988"  0 1 -104 E6E6E6  1 2 0 1912 1 988 988 123 0 <> <> <>
  989 2 5.522139 -3.764816 15.859561 150 I "A" 104 0.50000 0.50000 "ILE " " C  " "    " 6 0 0 E0E0E0  "C989"  0 1 3 <> 1 2.11 0 1913 0 989 989 123 0 <> <> <>
  990 15 5.456720 -4.356029 16.943515 150 I "A" 70 -0.50000 -0.50000 "ILE " " O  " "    " 8 0 0 FF2F2F  "O990"  0 1 3 <> 1 2 0 1914 0 990 990 123 0 <> <> <>
  991 3 5.699438 -1.250026 16.287605 150 I "A" 104 -0.06000 -0.06000 "ILE " " CB " "    " 6 0 0 E0E0E0  "C991"  0 1 3 <> 1 3.24 0 1915 1 991 991 123 0 <> <> <>
  992 3 6.926840 -0.907904 15.421436 150 I "A" 104 -0.12000 -0.12000 "ILE " " CG1" "    " 6 0 0 E0E0E0  "C992"  0 1 3 <> 1 3.26 0 1916 2 992 992 123 0 <> <> <>
  993 3 6.158743 -1.480279 17.745429 150 I "A" 104 -0.18000 -0.18000 "ILE " " CG2" "    " 6 0 0 E0E0E0  "C993"  0 1 3 <> 1 2 0 1917 3 993 993 123 0 <> <> <>
  994 3 6.582747 -0.212210 14.101489 150 I "A" 104 -0.18000 -0.18000 "ILE " " CD1" "    " 6 0 0 E0E0E0  "C994"  0 1 3 <> 1 5.34 0 1918 3 994 994 123 0 <> <> <>
  995 25 6.175016 -4.252564 14.795299 151 T "A" 38 -0.50000 -0.50000 "THR " " N  " "    " 7 0 1 2F2FFF  "N995"  0 1 3 <> 1 2 0 1930 1 995 995 124 0 <> <> <>
  996 3 6.949324 -5.497633 14.826921 151 T "A" 104 0.14000 0.14000 "THR " " CA " "    " 6 0 1 E0E0E0  "C996"  0 1 -104 E6E6E6  1 2.39 0 1931 1 996 996 124 0 <> <> <>
  997 2 8.324621 -5.252877 15.479041 151 T "A" 104 0.50000 0.50000 "THR " " C  " "    " 6 0 1 E0E0E0  "C997"  0 1 3 <> 1 2 0 1932 0 997 997 124 0 <> <> <>
  998 15 9.113489 -4.474312 14.935895 151 T "A" 70 -0.50000 -0.50000 "THR " " O  " "    " 8 0 1 FF2F2F  "O998"  0 1 3 <> 1 2 0 1933 0 998 998 124 0 <> <> <>
  999 3 7.147932 -6.130703 13.422609 151 T "A" 104 0.20500 0.20500 "THR " " CB " "    " 6 0 1 E0E0E0  "C999"  0 1 3 <> 1 2.18 0 1934 1 999 999 124 0 <> <> <>
  1000 16 5.886892 -6.299337 12.803640 151 T "A" 70 -0.68300 -0.68300 "THR " " OG1" "    " 8 0 1 FF2F2F  "O1000"  0 1 3 <> 1 3.45 0 1935 1 1000 1000 124 0 <> <> <>
  1001 3 7.843222 -7.503967 13.432172 151 T "A" 104 -0.18000 -0.18000 "THR " " CG2" "    " 6 0 1 E0E0E0  "C1001"  0 1 3 <> 1 2 0 1936 3 1001 1001 124 0 <> <> <>
  1002 25 8.565275 -5.870727 16.639087 152 V "A" 38 -0.50000 -0.50000 "VAL " " N  " "    " 7 0 0 2F2FFF  "N1002"  0 1 3 <> 1 3.27 0 1944 1 1002 1002 125 0 <> <> <>
  1003 3 9.790552 -5.712057 17.419830 152 V "A" 104 0.14000 0.14000 "VAL " " CA " "    " 6 0 0 E0E0E0  "C1003"  0 1 -104 E6E6E6  1 5.2 0 1945 1 1003 1003 125 0 <> <> <>
  1004 2 10.753347 -6.892744 17.164031 152 V "A" 104 0.50000 0.50000 "VAL " " C  " "    " 6 0 0 E0E0E0  "C1004"  0 1 3 <> 1 5.98 0 1946 0 1004 1004 125 0 <> <> <>
  1005 15 10.396658 -7.854793 16.482867 152 V "A" 70 -0.50000 -0.50000 "VAL " " O  " "    " 8 0 0 FF2F2F  "O1005"  0 1 3 <> 1 7.01 0 1947 0 1005 1005 125 0 <> <> <>
  1006 3 9.485823 -5.603424 18.944053 152 V "A" 104 -0.06000 -0.06000 "VAL " " CB " "    " 6 0 0 E0E0E0  "C1006"  0 1 3 <> 1 4.57 0 1948 1 1006 1006 125 0 <> <> <>
  1007 3 8.617689 -4.371665 19.253902 152 V "A" 104 -0.18000 -0.18000 "VAL " " CG1" "    " 6 0 0 E0E0E0  "C1007"  0 1 3 <> 1 4.49 0 1949 3 1007 1007 125 0 <> <> <>
  1008 3 8.882616 -6.865109 19.593398 152 V "A" 104 -0.18000 -0.18000 "VAL " " CG2" "    " 6 0 0 E0E0E0  "C1008"  0 1 3 <> 1 5.96 0 1950 3 1008 1008 125 0 <> <> <>
  1009 25 11.976103 -6.799693 17.705589 153 S "A" 38 -0.50000 -0.50000 "SER " " N  " "    " 7 0 0 2F2FFF  "N1009"  1 1 3 <> 1 7 0 1960 1 1009 1009 126 0 <> <> <>
  1010 3 13.065569 -7.760133 17.502422 153 S "A" 104 0.14000 0.14000 "SER " " CA " "    " 6 0 0 E0E0E0  "C1010"  1 1 -104 E6E6E6  1 8.62 0 1961 1 1010 1010 126 0 <> <> <>
  1011 2 12.693453 -9.210691 17.899005 153 S "A" 104 0.50000 0.50000 "SER " " C  " "    " 6 0 0 E0E0E0  "C1011"  1 1 3 <> 1 7.58 0 1962 0 1011 1011 126 0 <> <> <>
  1012 15 12.992285 -10.140789 17.149635 153 S "A" 70 -0.50000 -0.50000 "SER " " O  " "    " 8 0 0 FF2F2F  "O1012"  1 1 3 <> 1 6.64 0 1963 0 1012 1012 126 0 <> <> <>
  1013 3 14.327284 -7.258919 18.235900 153 S "A" 104 0.14500 0.14500 "SER " " CB " "    " 6 0 0 E0E0E0  "C1013"  1 1 3 <> 1 10.96 0 1964 2 1013 1013 126 0 <> <> <>
  1014 16 15.456049 -8.065329 17.960075 153 S "A" 70 -0.68300 -0.68300 "SER " " OG " "    " 8 0 0 FF2F2F  "O1014"  1 1 3 <> 1 18.32 0 1965 1 1014 1014 126 0 <> <> <>
  1015 25 11.989016 -9.386625 19.026572 154 S "A" 38 -0.50000 -0.50000 "SER " " N  " "    " 7 0 0 2F2FFF  "N1015"  1 1 3 <> 1 7.84 0 1971 1 1015 1015 127 0 <> <> <>
  1016 3 11.558619 -10.693134 19.528804 154 S "A" 104 0.14000 0.14000 "SER " " CA " "    " 6 0 0 E0E0E0  "C1016"  1 1 -104 E6E6E6  1 7.73 0 1972 1 1016 1016 127 0 <> <> <>
  1017 2 10.464735 -11.376225 18.677345 154 S "A" 104 0.50000 0.50000 "SER " " C  " "    " 6 0 0 E0E0E0  "C1017"  1 1 3 <> 1 7.21 0 1973 0 1017 1017 127 0 <> <> <>
  1018 15 10.344305 -12.601768 18.735145 154 S "A" 70 -0.50000 -0.50000 "SER " " O  " "    " 8 0 0 FF2F2F  "O1018"  1 1 3 <> 1 6.23 0 1974 0 1018 1018 127 0 <> <> <>
  1019 3 11.153280 -10.556636 21.010848 154 S "A" 104 0.14500 0.14500 "SER " " CB " "    " 6 0 0 E0E0E0  "C1019"  1 1 3 <> 1 8.5 0 1975 2 1019 1019 127 0 <> <> <>
  1020 16 9.951208 -9.827655 21.176994 154 S "A" 70 -0.68300 -0.68300 "SER " " OG " "    " 8 0 0 FF2F2F  "O1020"  1 1 3 <> 1 6.91 0 1976 1 1020 1020 127 0 <> <> <>
  1021 25 9.725420 -10.604904 17.863124 155 D "A" 38 -0.50000 -0.50000 "ASP " " N  " "    " 7 0 0 2F2FFF  "N1021"  1 1 3 <> 1 5.07 0 1982 1 1021 1021 128 0 <> <> <>
  1022 3 8.720533 -11.120282 16.920051 155 D "A" 104 0.14000 0.14000 "ASP " " CA " "    " 6 0 0 E0E0E0  "C1022"  1 1 -104 E6E6E6  1 4.98 0 1983 1 1022 1022 128 0 <> <> <>
  1023 2 9.336557 -11.998076 15.820529 155 D "A" 104 0.50000 0.50000 "ASP " " C  " "    " 6 0 0 E0E0E0  "C1023"  1 1 3 <> 1 4.97 0 1984 0 1023 1023 128 0 <> <> <>
  1024 15 8.684427 -12.939429 15.371082 155 D "A" 70 -0.50000 -0.50000 "ASP " " O  " "    " 8 0 0 FF2F2F  "O1024"  1 1 3 <> 1 4.18 0 1985 0 1024 1024 128 0 <> <> <>
  1025 3 7.799288 -10.023335 16.351863 155 D "A" 104 -0.22000 -0.22000 "ASP " " CB " "    " 6 0 0 E0E0E0  "C1025"  1 1 3 <> 1 4.02 0 1986 2 1025 1025 128 0 <> <> <>
  1026 2 6.975489 -9.274940 17.415092 155 D "A" 104 0.70000 0.70000 "ASP " " CG " "    " 6 0 0 E0E0E0  "C1026"  1 1 3 <> 1 7.13 0 1987 0 1026 1026 128 0 <> <> <>
  1027 15 6.576487 -8.138714 17.100398 155 D "A" 70 -0.80000 -0.80000 "ASP " " OD1" "    " 8 0 0 FF2F2F  "O1027"  1 1 3 <> 1 6.14 0 1988 0 1027 1027 128 0 <> <> <>
  1028 18 6.616922 -9.873479 18.455272 155 D "A" 70 -0.80000 -0.80000 "ASP " " OD2" "    " 8 -1 0 FF2F2F  "O1028"  1 1 3 <> 1 7.69 0 1989 0 1028 1028 128 0 <> <> <>
  1029 25 10.591429 -11.721002 15.442867 156 F "A" 38 -0.50000 -0.50000 "PHE " " N  " "    " 7 0 1 2F2FFF  "N1029"  1 1 3 <> 1 6.83 0 1994 1 1029 1029 129 0 <> <> <>
  1030 3 11.362883 -12.517400 14.486451 156 F "A" 104 0.14000 0.14000 "PHE " " CA " "    " 6 0 1 E0E0E0  "C1030"  1 1 -104 E6E6E6  1 9.59 0 1995 1 1030 1030 129 0 <> <> <>
  1031 2 11.727667 -13.909032 15.032981 156 F "A" 104 0.50000 0.50000 "PHE " " C  " "    " 6 0 1 E0E0E0  "C1031"  1 1 3 <> 1 11.93 0 1996 0 1031 1031 129 0 <> <> <>
  1032 15 11.574980 -14.897740 14.314962 156 F "A" 70 -0.50000 -0.50000 "PHE " " O  " "    " 8 0 1 FF2F2F  "O1032"  1 1 3 <> 1 13.2 0 1997 0 1032 1032 129 0 <> <> <>
  1033 3 12.614428 -11.743985 14.018092 156 F "A" 104 -0.00500 -0.00500 "PHE " " CB " "    " 6 0 1 E0E0E0  "C1033"  1 1 3 <> 1 10.66 0 1998 2 1033 1033 129 0 <> <> <>
  1034 2 12.332296 -10.638306 13.015266 156 F "A" 104 -0.11500 -0.11500 "PHE " " CG " "    " 6 0 1 E0E0E0  "C1034"  1 1 3 <> 1 8.01 0 1999 0 1034 1034 129 0 <> <> <>
  1035 2 12.424131 -10.904746 11.632407 156 F "A" 104 -0.11500 -0.11500 "PHE " " CD1" "    " 6 0 1 E0E0E0  "C1035"  1 1 3 <> 1 11.49 0 2000 1 1035 1035 129 0 <> <> <>
  1036 2 11.827440 -9.389768 13.440061 156 F "A" 104 -0.11500 -0.11500 "PHE " " CD2" "    " 6 0 1 E0E0E0  "C1036"  1 1 3 <> 1 13.33 0 2001 1 1036 1036 129 0 <> <> <>
  1037 2 12.075209 -9.927578 10.711190 156 F "A" 104 -0.11500 -0.11500 "PHE " " CE1" "    " 6 0 1 E0E0E0  "C1037"  1 1 3 <> 1 7.5 0 2002 1 1037 1037 129 0 <> <> <>
  1038 2 11.468477 -8.430659 12.501083 156 F "A" 104 -0.11500 -0.11500 "PHE " " CE2" "    " 6 0 1 E0E0E0  "C1038"  1 1 3 <> 1 16.46 0 2003 1 1038 1038 129 0 <> <> <>
  1039 2 11.588842 -8.701127 11.142997 156 F "A" 104 -0.11500 -0.11500 "PHE " " CZ " "    " 6 0 1 E0E0E0  "C1039"  1 1 3 <> 1 16 0 2004 1 1039 1039 129 0 <> <> <>
  1040 25 12.144159 -13.972156 16.306712 157 E "A" 38 -0.50000 -0.50000 "GLU " " N  " "    " 7 0 0 2F2FFF  "N1040"  1 1 3 <> 1 14.19 0 2014 1 1040 1040 130 0 <> <> <>
  1041 3 12.427710 -15.219763 17.023383 157 E "A" 104 0.14000 0.14000 "GLU " " CA " "    " 6 0 0 E0E0E0  "C1041"  1 1 -104 E6E6E6  1 16.32 0 2015 1 1041 1041 130 0 <> <> <>
  1042 2 11.148329 -16.040992 17.277351 157 E "A" 104 0.50000 0.50000 "GLU " " C  " "    " 6 0 0 E0E0E0  "C1042"  1 1 3 <> 1 15.5 0 2016 0 1042 1042 130 0 <> <> <>
  1043 15 11.175047 -17.265067 17.144538 157 E "A" 70 -0.50000 -0.50000 "GLU " " O  " "    " 8 0 0 FF2F2F  "O1043"  1 1 3 <> 1 15.78 0 2017 0 1043 1043 130 0 <> <> <>
  1044 3 13.133440 -14.887750 18.357082 157 E "A" 104 -0.12000 -0.12000 "GLU " " CB " "    " 6 0 0 E0E0E0  "C1044"  1 1 3 <> 1 18.63 0 2018 2 1044 1044 130 0 <> <> <>
  1045 3 14.385817 -13.985627 18.217017 157 E "A" 104 -0.22000 -0.22000 "GLU " " CG " "    " 6 0 0 E0E0E0  "C1045"  1 1 3 <> 1 24.34 0 2019 2 1045 1045 130 0 <> <> <>
  1046 2 15.036009 -13.540465 19.539363 157 E "A" 104 0.70000 0.70000 "GLU " " CD " "    " 6 0 0 E0E0E0  "C1046"  1 1 3 <> 1 33.41 0 2020 0 1046 1046 130 0 <> <> <>
  1047 15 14.535612 -13.912197 20.625221 157 E "A" 70 -0.80000 -0.80000 "GLU " " OE1" "    " 8 0 0 FF2F2F  "O1047"  1 1 3 <> 1 32.26 0 2021 0 1047 1047 130 0 <> <> <>
  1048 18 16.041061 -12.803005 19.437915 157 E "A" 70 -0.80000 -0.80000 "GLU " " OE2" "    " 8 -1 0 FF2F2F  "O1048"  1 1 3 <> 1 35.41 0 2022 0 1048 1048 130 0 <> <> <>
  1049 25 10.047705 -15.354008 17.612468 158 A "A" 38 -0.50000 -0.50000 "ALA " " N  " "    " 7 0 0 2F2FFF  "N1049"  0 1 3 <> 1 12.76 0 2029 1 1049 1049 131 0 <> <> <>
  1050 3 8.726904 -15.954154 17.807113 158 A "A" 104 0.14000 0.14000 "ALA " " CA " "    " 6 0 0 E0E0E0  "C1050"  0 1 -104 E6E6E6  1 11.61 0 2030 1 1050 1050 131 0 <> <> <>
  1051 2 8.062571 -16.426741 16.497226 158 A "A" 104 0.50000 0.50000 "ALA " " C  " "    " 6 0 0 E0E0E0  "C1051"  0 1 3 <> 1 10.06 0 2031 0 1051 1051 131 0 <> <> <>
  1052 15 7.142782 -17.242894 16.556392 158 A "A" 70 -0.50000 -0.50000 "ALA " " O  " "    " 8 0 0 FF2F2F  "O1052"  0 1 3 <> 1 8.85 0 2032 0 1052 1052 131 0 <> <> <>
  1053 3 7.826830 -14.937313 18.524726 158 A "A" 104 -0.18000 -0.18000 "ALA " " CB " "    " 6 0 0 E0E0E0  "C1053"  0 1 3 <> 1 11.77 0 2033 3 1053 1053 131 0 <> <> <>
  1054 25 8.520090 -15.892201 15.353648 159 R "A" 38 -0.50000 -0.50000 "ARG " " N  " "    " 7 0 1 2F2FFF  "N1054"  0 1 3 <> 1 9.59 0 2039 1 1054 1054 132 0 <> <> <>
  1055 3 7.949343 -16.040071 14.007484 159 R "A" 104 0.14000 0.14000 "ARG " " CA " "    " 6 0 1 E0E0E0  "C1055"  0 1 -104 E6E6E6  1 9.61 0 2040 1 1055 1055 132 0 <> <> <>
  1056 2 6.509836 -15.480324 13.949929 159 R "A" 104 0.50000 0.50000 "ARG " " C  " "    " 6 0 1 E0E0E0  "C1056"  0 1 3 <> 1 9.66 0 2041 0 1056 1056 132 0 <> <> <>
  1057 15 5.605055 -16.099570 13.389076 159 R "A" 70 -0.50000 -0.50000 "ARG " " O  " "    " 8 0 1 FF2F2F  "O1057"  0 1 3 <> 1 6.87 0 2042 0 1057 1057 132 0 <> <> <>
  1058 3 8.060972 -17.494946 13.493928 159 R "A" 104 -0.12000 -0.12000 "ARG " " CB " "    " 6 0 1 E0E0E0  "C1058"  0 1 3 <> 1 10.63 0 2043 2 1058 1058 132 0 <> <> <>
  1059 3 9.489508 -18.073872 13.525199 159 R "A" 104 -0.05000 -0.05000 "ARG " " CG " "    " 6 0 1 E0E0E0  "C1059"  0 1 3 <> 1 12.26 0 2044 2 1059 1059 132 0 <> <> <>
  1060 3 9.599035 -19.509751 12.973249 159 R "A" 104 0.19000 0.19000 "ARG " " CD " "    " 6 0 1 E0E0E0  "C1060"  0 1 3 <> 1 17.06 0 2045 2 1060 1060 132 0 <> <> <>
  1061 25 9.405794 -19.586400 11.508859 159 R "A" 38 -0.69997 -0.69997 "ARG " " NE " "    " 7 0 1 2F2FFF  "N1061"  0 1 3 <> 1 18.32 0 2046 1 1061 1061 132 0 <> <> <>
  1062 2 8.279463 -19.846848 10.812700 159 R "A" 104 0.63990 0.63990 "ARG " " CZ " "    " 6 0 1 E0E0E0  "C1062"  0 1 3 <> 1 15.64 0 2047 0 1062 1062 132 0 <> <> <>
  1063 25 7.097559 -20.095761 11.398280 159 R "A" 38 -0.79997 -0.79997 "ARG " " NH1" "    " 7 0 1 2F2FFF  "N1063"  0 1 3 <> 1 16.56 0 2048 2 1063 1063 132 0 <> <> <>
  1064 31 8.340975 -19.857306 9.475343 159 R "A" 38 -0.79997 -0.79997 "ARG " " NH2" "    " 7 1 1 2F2FFF  "N1064"  0 1 3 <> 1 18.05 0 2049 2 1064 1064 132 0 <> <> <>
  1065 25 6.333551 -14.324591 14.594629 160 H "A" 38 -0.50000 -0.50000 "HIS " " N  " "    " 7 0 1 2F2FFF  "N1065"  0 1 3 <> 1 7.2 0 2063 1 1065 1065 133 0 <> <> <>
  1066 3 5.067614 -13.643778 14.826785 160 H "A" 104 0.14000 0.14000 "HIS " " CA " "    " 6 0 1 E0E0E0  "C1066"  0 1 -104 E6E6E6  1 6.73 0 2064 1 1066 1066 133 0 <> <> <>
  1067 2 4.857862 -12.585605 13.732955 160 H "A" 104 0.50000 0.50000 "HIS " " C  " "    " 6 0 1 E0E0E0  "C1067"  0 1 3 <> 1 5.62 0 2065 0 1067 1067 133 0 <> <> <>
  1068 15 5.767286 -11.795822 13.470342 160 H "A" 70 -0.50000 -0.50000 "HIS " " O  " "    " 8 0 1 FF2F2F  "O1068"  0 1 3 <> 1 3.08 0 2066 0 1068 1068 133 0 <> <> <>
  1069 3 5.114054 -13.009120 16.232841 160 H "A" 104 -0.00500 -0.00500 "HIS " " CB " "    " 6 0 1 E0E0E0  "C1069"  0 1 3 <> 1 5.83 0 2067 2 1069 1069 133 0 <> <> <>
  1070 2 3.861017 -12.300663 16.694839 160 H "A" 104 0.01500 0.01500 "HIS " " CG " "    " 6 0 1 E0E0E0  "C1070"  0 1 3 <> 1 16.1 0 2068 0 1070 1070 133 0 "HIS"  <> <>
  1071 25 3.883966 -11.333804 17.685054 160 H "A" 38 -0.57000 -0.57000 "HIS " " ND1" "    " 7 0 1 2F2FFF  "N1071"  0 1 3 <> 1 20.37 0 2069 1 1071 1071 133 0 <> <> <>
  1072 2 2.537989 -12.411122 16.320873 160 H "A" 104 -0.01500 -0.01500 "HIS " " CD2" "    " 6 0 1 E0E0E0  "C1072"  0 1 3 <> 1 20.38 0 2070 1 1072 1072 133 0 <> <> <>
  1073 2 2.626013 -10.924428 17.867442 160 H "A" 104 0.29500 0.29500 "HIS " " CE1" "    " 6 0 1 E0E0E0  "C1073"  0 1 3 <> 1 19.51 0 2071 1 1073 1073 133 0 <> <> <>
  1074 25 1.756025 -11.528667 17.068153 160 H "A" 38 -0.49000 -0.49000 "HIS " " NE2" "    " 7 0 1 2F2FFF  "N1074"  0 1 3 <> 1 23.35 0 2072 0 1074 1074 133 0 <> <> <>
  1075 25 3.671328 -12.587212 13.116178 161 V "A" 38 -0.50000 -0.50000 "VAL " " N  " "    " 7 0 1 2F2FFF  "N1075"  0 1 3 <> 1 4.56 0 2080 1 1075 1075 134 0 <> <> <>
  1076 3 3.282862 -11.632815 12.083997 161 V "A" 104 0.14000 0.14000 "VAL " " CA " "    " 6 0 1 E0E0E0  "C1076"  0 1 -104 E6E6E6  1 4.19 0 2081 1 1076 1076 134 0 <> <> <>
  1077 2 2.208311 -10.713209 12.693170 161 V "A" 104 0.50000 0.50000 "VAL " " C  " "    " 6 0 1 E0E0E0  "C1077"  0 1 3 <> 1 4.96 0 2082 0 1077 1077 134 0 <> <> <>
  1078 15 1.056047 -11.126256 12.850717 161 V "A" 70 -0.50000 -0.50000 "VAL " " O  " "    " 8 0 1 FF2F2F  "O1078"  0 1 3 <> 1 3.54 0 2083 0 1078 1078 134 0 <> <> <>
  1079 3 2.705626 -12.346388 10.823869 161 V "A" 104 -0.06000 -0.06000 "VAL " " CB " "    " 6 0 1 E0E0E0  "C1079"  0 1 3 <> 1 4.58 0 2084 1 1079 1079 134 0 <> <> <>
  1080 3 2.228617 -11.364121 9.731876 161 V "A" 104 -0.18000 -0.18000 "VAL " " CG1" "    " 6 0 1 E0E0E0  "C1080"  0 1 3 <> 1 2 0 2085 3 1080 1080 134 0 <> <> <>
  1081 3 3.725355 -13.324238 10.212369 161 V "A" 104 -0.18000 -0.18000 "VAL " " CG2" "    " 6 0 1 E0E0E0  "C1081"  0 1 3 <> 1 4.53 0 2086 3 1081 1081 134 0 <> <> <>
  1082 25 2.601610 -9.483278 13.039851 162 K "A" 38 -0.50000 -0.50000 "LYS " " N  " "    " 7 0 1 2F2FFF  "N1082"  0 1 3 <> 1 2.6 0 2096 1 1082 1082 135 0 <> <> <>
  1083 3 1.694555 -8.430703 13.491023 162 K "A" 104 0.14000 0.14000 "LYS " " CA " "    " 6 0 1 E0E0E0  "C1083"  0 1 -104 E6E6E6  1 2.06 0 2097 1 1083 1083 135 0 <> <> <>
  1084 2 1.030531 -7.756333 12.279428 162 K "A" 104 0.50000 0.50000 "LYS " " C  " "    " 6 0 1 E0E0E0  "C1084"  0 1 3 <> 1 2.19 0 2098 0 1084 1084 135 0 <> <> <>
  1085 15 1.407434 -6.644045 11.903577 162 K "A" 70 -0.50000 -0.50000 "LYS " " O  " "    " 8 0 1 FF2F2F  "O1085"  0 1 3 <> 1 2 0 2099 0 1085 1085 135 0 <> <> <>
  1086 3 2.456209 -7.433753 14.389783 162 K "A" 104 -0.12000 -0.12000 "LYS " " CB " "    " 6 0 1 E0E0E0  "C1086"  0 1 3 <> 1 2 0 2100 2 1086 1086 135 0 <> <> <>
  1087 3 2.722105 -7.986021 15.798183 162 K "A" 104 -0.12000 -0.12000 "LYS " " CG " "    " 6 0 1 E0E0E0  "C1087"  0 1 3 <> 1 5.78 0 2101 2 1087 1087 135 0 <> <> <>
  1088 3 3.448778 -6.972942 16.688743 162 K "A" 104 -0.12000 -0.12000 "LYS " " CD " "    " 6 0 1 E0E0E0  "C1088"  0 1 3 <> 1 4.81 0 2102 2 1088 1088 135 0 <> <> <>
  1089 3 3.503050 -7.404594 18.162833 162 K "A" 104 0.19000 0.19000 "LYS " " CE " "    " 6 0 1 E0E0E0  "C1089"  0 1 3 <> 1 3.09 0 2103 2 1089 1089 135 0 <> <> <>
  1090 32 4.231485 -6.431548 18.993102 162 K "A" 38 -0.30000 -0.30000 "LYS " " NZ " "    " 7 1 1 2F2FFF  "N1090"  0 1 3 <> 1 6.15 0 2104 3 1090 1090 135 0 <> <> <>
  1091 25 0.066576 -8.460364 11.672693 163 L "A" 38 -0.50000 -0.50000 "LEU " " N  " "    " 7 0 1 2F2FFF  "N1091"  0 1 3 <> 1 2 0 2118 1 1091 1091 136 0 <> <> <>
  1092 3 -0.777281 -7.944255 10.599057 163 L "A" 104 0.14000 0.14000 "LEU " " CA " "    " 6 0 1 E0E0E0  "C1092"  0 1 -104 E6E6E6  1 2 0 2119 1 1092 1092 136 0 <> <> <>
  1093 2 -1.694185 -6.842356 11.159156 163 L "A" 104 0.50000 0.50000 "LEU " " C  " "    " 6 0 1 E0E0E0  "C1093"  0 1 3 <> 1 2 0 2120 0 1093 1093 136 0 <> <> <>
  1094 15 -2.654322 -7.139256 11.873557 163 L "A" 70 -0.50000 -0.50000 "LEU " " O  " "    " 8 0 1 FF2F2F  "O1094"  0 1 3 <> 1 2 0 2121 0 1094 1094 136 0 <> <> <>
  1095 3 -1.555510 -9.107475 9.939842 163 L "A" 104 -0.12000 -0.12000 "LEU " " CB " "    " 6 0 1 E0E0E0  "C1095"  0 1 3 <> 1 3.53 0 2122 2 1095 1095 136 0 <> <> <>
  1096 3 -2.413877 -8.704784 8.715425 163 L "A" 104 -0.06000 -0.06000 "LEU " " CG " "    " 6 0 1 E0E0E0  "C1096"  0 1 3 <> 1 4.17 0 2123 1 1096 1096 136 0 <> <> <>
  1097 3 -1.564653 -8.080173 7.588107 163 L "A" 104 -0.18000 -0.18000 "LEU " " CD1" "    " 6 0 1 E0E0E0  "C1097"  0 1 3 <> 1 2.31 0 2124 3 1097 1097 136 0 <> <> <>
  1098 3 -3.263868 -9.891906 8.215356 163 L "A" 104 -0.18000 -0.18000 "LEU " " CD2" "    " 6 0 1 E0E0E0  "C1098"  0 1 3 <> 1 8.51 0 2125 3 1098 1098 136 0 <> <> <>
  1099 25 -1.342161 -5.592543 10.858325 164 N "A" 38 -0.50000 -0.50000 "ASN " " N  " "    " 7 0 0 2F2FFF  "N1099"  2 1 3 <> 1 2 0 2137 1 1099 1099 137 0 <> <> <>
  1100 3 -2.114168 -4.397556 11.176782 164 N "A" 104 0.14000 0.14000 "ASN " " CA " "    " 6 0 0 E0E0E0  "C1100"  2 1 -104 E6E6E6  1 2 0 2138 1 1100 1100 137 0 <> <> <>
  1101 2 -3.102774 -4.191178 10.028077 164 N "A" 104 0.50000 0.50000 "ASN " " C  " "    " 6 0 0 E0E0E0  "C1101"  2 1 3 <> 1 2 0 2139 0 1101 1101 137 0 <> <> <>
  1102 15 -2.759935 -4.454407 8.872890 164 N "A" 70 -0.50000 -0.50000 "ASN " " O  " "    " 8 0 0 FF2F2F  "O1102"  2 1 3 <> 1 2 0 2140 0 1102 1102 137 0 <> <> <>
  1103 3 -1.176096 -3.173123 11.276355 164 N "A" 104 -0.12000 -0.12000 "ASN " " CB " "    " 6 0 0 E0E0E0  "C1103"  2 1 3 <> 1 2 0 2141 2 1103 1103 137 0 <> <> <>
  1104 2 -0.276163 -3.185150 12.510942 164 N "A" 104 0.50000 0.50000 "ASN " " CG " "    " 6 0 0 E0E0E0  "C1104"  2 1 3 <> 1 2 0 2142 0 1104 1104 137 0 "No Flip"  <> <>
  1105 15 -0.709494 -2.824207 13.602638 164 N "A" 70 -0.50000 -0.50000 "ASN " " OD1" "    " 8 0 0 FF2F2F  "O1105"  2 1 3 <> 1 4.82 0 2143 0 1105 1105 137 0 <> <> <>
  1106 25 0.986773 -3.575744 12.338434 164 N "A" 38 -0.76000 -0.76000 "ASN " " ND2" "    " 7 0 0 2F2FFF  "N1106"  2 1 3 <> 1 4.88 0 2144 2 1106 1106 137 0 <> <> <>
  1107 25 -4.310492 -3.735526 10.362493 165 V "A" 38 -0.50000 -0.50000 "VAL " " N  " "    " 7 0 0 2F2FFF  "N1107"  2 1 3 <> 1 2 0 2151 1 1107 1107 138 0 <> <> <>
  1108 3 -5.362871 -3.456493 9.396314 165 V "A" 104 0.14000 0.14000 "VAL " " CA " "    " 6 0 0 E0E0E0  "C1108"  2 1 -104 E6E6E6  1 2 0 2152 1 1108 1108 138 0 <> <> <>
  1109 2 -5.886389 -2.037491 9.674787 165 V "A" 104 0.50000 0.50000 "VAL " " C  " "    " 6 0 0 E0E0E0  "C1109"  2 1 3 <> 1 2.01 0 2153 0 1109 1109 138 0 <> <> <>
  1110 15 -6.139189 -1.699669 10.834289 165 V "A" 70 -0.50000 -0.50000 "VAL " " O  " "    " 8 0 0 FF2F2F  "O1110"  2 1 3 <> 1 2 0 2154 0 1110 1110 138 0 <> <> <>
  1111 3 -6.544302 -4.463955 9.515374 165 V "A" 104 -0.06000 -0.06000 "VAL " " CB " "    " 6 0 0 E0E0E0  "C1111"  2 1 3 <> 1 2.6 0 2155 1 1111 1111 138 0 <> <> <>
  1112 3 -7.683184 -4.193901 8.508138 165 V "A" 104 -0.18000 -0.18000 "VAL " " CG1" "    " 6 0 0 E0E0E0  "C1112"  2 1 3 <> 1 2 0 2156 3 1112 1112 138 0 <> <> <>
  1113 3 -6.067217 -5.923985 9.383096 165 V "A" 104 -0.18000 -0.18000 "VAL " " CG2" "    " 6 0 0 E0E0E0  "C1113"  2 1 3 <> 1 2.89 0 2157 3 1113 1113 138 0 <> <> <>
  1114 25 -6.038893 -1.250705 8.609687 166 E "A" 38 -0.50000 -0.50000 "GLU " " N  " "    " 7 0 0 2F2FFF  "N1114"  2 1 3 <> 1 2 0 2167 1 1114 1114 139 0 <> <> <>
  1115 3 -6.633245 0.080904 8.606332 166 E "A" 104 0.14000 0.14000 "GLU " " CA " "    " 6 0 0 E0E0E0  "C1115"  2 1 -104 E6E6E6  1 2.63 0 2168 1 1115 1115 139 0 <> <> <>
  1116 2 -7.708635 0.135913 7.513833 166 E "A" 104 0.50000 0.50000 "GLU " " C  " "    " 6 0 0 E0E0E0  "C1116"  2 1 3 <> 1 3.73 0 2169 0 1116 1116 139 0 <> <> <>
  1117 15 -7.680532 -0.666551 6.576951 166 E "A" 70 -0.50000 -0.50000 "GLU " " O  " "    " 8 0 0 FF2F2F  "O1117"  2 1 3 <> 1 3.3 0 2170 0 1117 1117 139 0 <> <> <>
  1118 3 -5.533079 1.141215 8.361947 166 E "A" 104 -0.12000 -0.12000 "GLU " " CB " "    " 6 0 0 E0E0E0  "C1118"  2 1 3 <> 1 2 0 2171 2 1118 1118 139 0 <> <> <>
  1119 3 -4.565748 1.369336 9.548526 166 E "A" 104 -0.22000 -0.22000 "GLU " " CG " "    " 6 0 0 E0E0E0  "C1119"  2 1 3 <> 1 3.86 0 2172 2 1119 1119 139 0 <> <> <>
  1120 2 -5.003256 2.483365 10.508218 166 E "A" 104 0.70000 0.70000 "GLU " " CD " "    " 6 0 0 E0E0E0  "C1120"  2 1 3 <> 1 5.36 0 2173 0 1120 1120 139 0 <> <> <>
  1121 15 -6.171823 2.449343 10.954040 166 E "A" 70 -0.80000 -0.80000 "GLU " " OE1" "    " 8 0 0 FF2F2F  "O1121"  2 1 3 <> 1 2 0 2174 0 1121 1121 139 0 <> <> <>
  1122 18 -4.172506 3.386342 10.752740 166 E "A" 70 -0.80000 -0.80000 "GLU " " OE2" "    " 8 -1 0 FF2F2F  "O1122"  2 1 3 <> 1 5.74 0 2175 0 1122 1122 139 0 <> <> <>
  1123 25 -8.630453 1.093439 7.643602 167 E "A" 38 -0.50000 -0.50000 "GLU " " N  " "    " 7 0 0 2F2FFF  "N1123"  2 1 3 <> 1 2 0 2182 1 1123 1123 140 0 <> <> <>
  1124 3 -9.656866 1.371768 6.648963 167 E "A" 104 0.14000 0.14000 "GLU " " CA " "    " 6 0 0 E0E0E0  "C1124"  2 1 -104 E6E6E6  1 2 0 2183 1 1124 1124 140 0 <> <> <>
  1125 2 -9.861105 2.889983 6.560346 167 E "A" 104 0.50000 0.50000 "GLU " " C  " "    " 6 0 0 E0E0E0  "C1125"  2 1 3 <> 1 2 0 2184 0 1125 1125 140 0 <> <> <>
  1126 15 -9.980196 3.555473 7.591674 167 E "A" 70 -0.50000 -0.50000 "GLU " " O  " "    " 8 0 0 FF2F2F  "O1126"  2 1 3 <> 1 2 0 2185 0 1126 1126 140 0 <> <> <>
  1127 3 -10.954355 0.593171 6.968162 167 E "A" 104 -0.12000 -0.12000 "GLU " " CB " "    " 6 0 0 E0E0E0  "C1127"  2 1 3 <> 1 2 0 2186 2 1127 1127 140 0 <> <> <>
  1128 3 -11.961912 0.521637 5.788007 167 E "A" 104 -0.22000 -0.22000 "GLU " " CG " "    " 6 0 0 E0E0E0  "C1128"  2 1 3 <> 1 4.1 0 2187 2 1128 1128 140 0 <> <> <>
  1129 2 -13.286135 1.282230 5.967937 167 E "A" 104 0.70000 0.70000 "GLU " " CD " "    " 6 0 0 E0E0E0  "C1129"  2 1 3 <> 1 13.21 0 2188 0 1129 1129 140 0 <> <> <>
  1130 15 -13.265333 2.406001 6.517595 167 E "A" 70 -0.80000 -0.80000 "GLU " " OE1" "    " 8 0 0 FF2F2F  "O1130"  2 1 3 <> 1 12.2 0 2189 0 1130 1130 140 0 <> <> <>
  1131 18 -14.313314 0.733079 5.510982 167 E "A" 70 -0.80000 -0.80000 "GLU " " OE2" "    " 8 -1 0 FF2F2F  "O1131"  2 1 3 <> 1 12.29 0 2190 0 1131 1131 140 0 <> <> <>
  1132 25 -9.909651 3.411284 5.335464 168 R "A" 38 -0.50000 -0.50000 "ARG " " N  " "    " 7 0 0 2F2FFF  "N1132"  2 1 3 <> 1 2.2 0 2197 1 1132 1132 141 0 <> <> <>
  1133 3 -10.290552 4.783591 5.014194 168 R "A" 104 0.14000 0.14000 "ARG " " CA " "    " 6 0 0 E0E0E0  "C1133"  2 1 -104 E6E6E6  1 2.48 0 2198 1 1133 1133 141 0 <> <> <>
  1134 2 -11.391115 4.738905 3.940868 168 R "A" 104 0.50000 0.50000 "ARG " " C  " "    " 6 0 0 E0E0E0  "C1134"  2 1 3 <> 1 3.76 0 2199 0 1134 1134 141 0 <> <> <>
  1135 15 -11.701979 3.669360 3.411977 168 R "A" 70 -0.50000 -0.50000 "ARG " " O  " "    " 8 0 0 FF2F2F  "O1135"  2 1 3 <> 1 2.98 0 2200 0 1135 1135 141 0 <> <> <>
  1136 3 -9.054804 5.557493 4.495538 168 R "A" 104 -0.12000 -0.12000 "ARG " " CB " "    " 6 0 0 E0E0E0  "C1136"  2 1 3 <> 1 2 0 2201 2 1136 1136 141 0 <> <> <>
  1137 3 -7.890062 5.711045 5.490955 168 R "A" 104 -0.05000 -0.05000 "ARG " " CG " "    " 6 0 0 E0E0E0  "C1137"  2 1 3 <> 1 5.7 0 2202 2 1137 1137 141 0 <> <> <>
  1138 3 -8.263025 6.462269 6.781829 168 R "A" 104 0.19000 0.19000 "ARG " " CD " "    " 6 0 0 E0E0E0  "C1138"  2 1 3 <> 1 2.63 0 2203 2 1138 1138 141 0 <> <> <>
  1139 25 -7.113272 6.582681 7.692912 168 R "A" 38 -0.69997 -0.69997 "ARG " " NE " "    " 7 0 0 2F2FFF  "N1139"  2 1 3 <> 1 2 0 2204 1 1139 1139 141 0 <> <> <>
  1140 2 -6.711821 5.728960 8.650445 168 R "A" 104 0.63990 0.63990 "ARG " " CZ " "    " 6 0 0 E0E0E0  "C1140"  2 1 3 <> 1 2.65 0 2205 0 1140 1140 141 0 <> <> <>
  1141 25 -7.394838 4.614077 8.941697 168 R "A" 38 -0.79997 -0.79997 "ARG " " NH1" "    " 7 0 0 2F2FFF  "N1141"  2 1 3 <> 1 2 0 2206 2 1141 1141 141 0 <> <> <>
  1142 31 -5.592646 6.002641 9.332038 168 R "A" 38 -0.79997 -0.79997 "ARG " " NH2" "    " 7 1 0 2F2FFF  "N1142"  2 1 3 <> 1 2 0 2207 2 1142 1142 141 0 <> <> <>
  1143 25 -11.973093 5.897577 3.627681 169 S "A" 38 -0.50000 -0.50000 "SER " " N  " "    " 7 0 0 2F2FFF  "N1143"  2 1 3 <> 1 2.95 0 2221 1 1143 1143 142 0 <> <> <>
  1144 3 -12.931570 6.051381 2.540475 169 S "A" 104 0.14000 0.14000 "SER " " CA " "    " 6 0 0 E0E0E0  "C1144"  2 1 -104 E6E6E6  1 5.62 0 2222 1 1144 1144 142 0 <> <> <>
  1145 2 -12.699663 7.404144 1.857085 169 S "A" 104 0.50000 0.50000 "SER " " C  " "    " 6 0 0 E0E0E0  "C1145"  2 1 3 <> 1 5.93 0 2223 0 1145 1145 142 0 <> <> <>
  1146 15 -12.214151 8.337045 2.505533 169 S "A" 70 -0.50000 -0.50000 "SER " " O  " "    " 8 0 0 FF2F2F  "O1146"  2 1 3 <> 1 7.3 0 2224 0 1146 1146 142 0 <> <> <>
  1147 3 -14.363333 5.839221 3.077522 169 S "A" 104 0.14500 0.14500 "SER " " CB " "    " 6 0 0 E0E0E0  "C1147"  2 1 3 <> 1 6.35 0 2225 2 1147 1147 142 0 <> <> <>
  1148 16 -14.774462 6.862535 3.963399 169 S "A" 70 -0.68300 -0.68300 "SER " " OG " "    " 8 0 0 FF2F2F  "O1148"  2 1 3 <> 1 11.78 0 2226 1 1148 1148 142 0 <> <> <>
  1149 25 -12.984247 7.461783 0.552963 170 V "A" 38 -0.50000 -0.50000 "VAL " " N  " "    " 7 0 0 2F2FFF  "N1149"  2 1 3 <> 1 4.54 0 2232 1 1149 1149 143 0 <> <> <>
  1150 3 -12.649141 8.585653 -0.310929 170 V "A" 104 0.14000 0.14000 "VAL " " CA " "    " 6 0 0 E0E0E0  "C1150"  2 1 -104 E6E6E6  1 4.65 0 2233 1 1150 1150 143 0 <> <> <>
  1151 2 -13.824522 8.832074 -1.274514 170 V "A" 104 0.50000 0.50000 "VAL " " C  " "    " 6 0 0 E0E0E0  "C1151"  2 1 3 <> 1 5.25 0 2234 0 1151 1151 143 0 <> <> <>
  1152 15 -14.355726 7.884872 -1.860547 170 V "A" 70 -0.50000 -0.50000 "VAL " " O  " "    " 8 0 0 FF2F2F  "O1152"  2 1 3 <> 1 2.85 0 2235 0 1152 1152 143 0 <> <> <>
  1153 3 -11.372164 8.293109 -1.153989 170 V "A" 104 -0.06000 -0.06000 "VAL " " CB " "    " 6 0 0 E0E0E0  "C1153"  2 1 3 <> 1 5.76 0 2236 1 1153 1153 143 0 <> <> <>
  1154 3 -10.944532 9.480706 -2.034450 170 V "A" 104 -0.18000 -0.18000 "VAL " " CG1" "    " 6 0 0 E0E0E0  "C1154"  2 1 3 <> 1 9.88 0 2237 3 1154 1154 143 0 <> <> <>
  1155 3 -10.179880 7.846673 -0.286343 170 V "A" 104 -0.18000 -0.18000 "VAL " " CG2" "    " 6 0 0 E0E0E0  "C1155"  2 1 3 <> 1 11.56 0 2238 3 1155 1155 143 0 <> <> <>
  1156 25 -14.202063 10.103545 -1.418961 171 G "A" 38 -0.50000 -0.50000 "GLY " " N  " "    " 7 0 0 2F2FFF  "N1156"  0 1 3 <> 1 4.99 0 2248 1 1156 1156 144 0 <> <> <>
  1157 3 -15.251451 10.576721 -2.312155 171 G "A" 104 0.08000 0.08000 "GLY " " CA " "    " 6 0 0 E0E0E0  "C1157"  0 1 -104 E6E6E6  1 4.77 0 2249 2 1157 1157 144 0 <> <> <>
  1158 2 -15.670145 11.983703 -1.841322 171 G "A" 104 0.50000 0.50000 "GLY " " C  " "    " 6 0 0 E0E0E0  "C1158"  0 1 3 <> 1 5.79 0 2250 0 1158 1158 144 0 <> <> <>
  1159 15 -15.103067 12.481263 -0.860054 171 G "A" 70 -0.50000 -0.50000 "GLY " " O  " "    " 8 0 0 FF2F2F  "O1159"  0 1 3 <> 1 5.83 0 2251 0 1159 1159 144 0 <> <> <>
  1160 25 -16.664507 12.640489 -2.483782 172 P "A" 38 -0.14000 -0.14000 "PRO " " N  " "    " 7 0 0 2F2FFF  "N1160"  0 1 3 <> 1 5.69 0 2255 0 1160 1160 145 0 <> <> <>
  1161 3 -17.372309 12.182837 -3.693784 172 P "A" 104 0.01000 0.01000 "PRO " " CA " "    " 6 0 0 E0E0E0  "C1161"  0 1 -104 E6E6E6  1 5.73 0 2256 1 1161 1161 145 0 <> <> <>
  1162 2 -16.463793 12.160202 -4.939216 172 P "A" 104 0.50000 0.50000 "PRO " " C  " "    " 6 0 0 E0E0E0  "C1162"  0 1 3 <> 1 7.17 0 2257 0 1162 1162 145 0 <> <> <>
  1163 15 -15.853891 13.175076 -5.276406 172 P "A" 70 -0.50000 -0.50000 "PRO " " O  " "    " 8 0 0 FF2F2F  "O1163"  0 1 3 <> 1 7.25 0 2258 0 1163 1163 145 0 <> <> <>
  1164 3 -18.528574 13.187745 -3.834503 172 P "A" 104 -0.12000 -0.12000 "PRO " " CB " "    " 6 0 0 E0E0E0  "C1164"  0 1 3 <> 1 7.06 0 2259 2 1164 1164 145 0 <> <> <>
  1165 3 -18.018404 14.464052 -3.184339 172 P "A" 104 -0.12000 -0.12000 "PRO " " CG " "    " 6 0 0 E0E0E0  "C1165"  0 1 3 <> 1 6.03 0 2260 2 1165 1165 145 0 <> <> <>
  1166 3 -17.161180 13.943924 -2.036619 172 P "A" 104 -0.05000 -0.05000 "PRO " " CD " "    " 6 0 0 E0E0E0  "C1166"  0 1 3 <> 1 5.9 0 2261 2 1166 1166 145 0 <> <> <>
  1167 25 -16.366617 10.984990 -5.563560 173 L "A" 38 -0.50000 -0.50000 "LEU " " N  " "    " 7 0 0 2F2FFF  "N1167"  0 1 3 <> 1 6.42 0 2269 1 1167 1167 146 0 <> <> <>
  1168 3 -15.554445 10.719416 -6.752295 173 L "A" 104 0.14000 0.14000 "LEU " " CA " "    " 6 0 0 E0E0E0  "C1168"  0 1 -104 E6E6E6  1 6.89 0 2270 1 1168 1168 146 0 <> <> <>
  1169 2 -16.234392 11.289187 -8.014056 173 L "A" 104 0.50000 0.50000 "LEU " " C  " "    " 6 0 0 E0E0E0  "C1169"  0 1 3 <> 1 7.84 0 2271 0 1169 1169 146 0 <> <> <>
  1170 15 -17.464296 11.403200 -8.033750 173 L "A" 70 -0.50000 -0.50000 "LEU " " O  " "    " 8 0 0 FF2F2F  "O1170"  0 1 3 <> 1 6.85 0 2272 0 1170 1170 146 0 <> <> <>
  1171 3 -15.402735 9.189622 -6.904799 173 L "A" 104 -0.12000 -0.12000 "LEU " " CB " "    " 6 0 0 E0E0E0  "C1171"  0 1 3 <> 1 7.45 0 2273 2 1171 1171 146 0 <> <> <>
  1172 3 -14.685766 8.469296 -5.741617 173 L "A" 104 -0.06000 -0.06000 "LEU " " CG " "    " 6 0 0 E0E0E0  "C1172"  0 1 3 <> 1 9.15 0 2274 1 1172 1172 146 0 <> <> <>
  1173 3 -14.805677 6.940706 -5.900632 173 L "A" 104 -0.18000 -0.18000 "LEU " " CD1" "    " 6 0 0 E0E0E0  "C1173"  0 1 3 <> 1 10.04 0 2275 3 1173 1173 146 0 <> <> <>
  1174 3 -13.222097 8.924940 -5.582097 173 L "A" 104 -0.18000 -0.18000 "LEU " " CD2" "    " 6 0 0 E0E0E0  "C1174"  0 1 3 <> 1 6.66 0 2276 3 1174 1174 146 0 <> <> <>
  1175 25 -15.447176 11.634406 -9.040133 174 T "A" 38 -0.50000 -0.50000 "THR " " N  " "    " 7 0 0 2F2FFF  "N1175"  0 1 3 <> 1 6.09 0 2288 1 1175 1175 147 0 <> <> <>
  1176 3 -15.928667 12.354133 -10.215101 174 T "A" 104 0.14000 0.14000 "THR " " CA " "    " 6 0 0 E0E0E0  "C1176"  0 1 -104 E6E6E6  1 7.69 0 2289 1 1176 1176 147 0 <> <> <>
  1177 2 -15.548990 11.655125 -11.543648 174 T "A" 104 0.50000 0.50000 "THR " " C  " "    " 6 0 0 E0E0E0  "C1177"  0 1 3 <> 1 8.45 0 2290 0 1177 1177 147 0 <> <> <>
  1178 15 -16.442209 11.431304 -12.366225 174 T "A" 70 -0.50000 -0.50000 "THR " " O  " "    " 8 0 0 FF2F2F  "O1178"  0 1 3 <> 1 10.76 0 2291 0 1178 1178 147 0 <> <> <>
  1179 3 -15.508299 13.857809 -10.227216 174 T "A" 104 0.20500 0.20500 "THR " " CB " "    " 6 0 0 E0E0E0  "C1179"  0 1 3 <> 1 7.47 0 2292 1 1179 1179 147 0 <> <> <>
  1180 16 -14.206171 14.115575 -10.709628 174 T "A" 70 -0.68300 -0.68300 "THR " " OG1" "    " 8 0 0 FF2F2F  "O1180"  0 1 3 <> 1 8.78 0 2293 1 1180 1180 147 0 <> <> <>
  1181 3 -15.692995 14.576466 -8.880089 174 T "A" 104 -0.18000 -0.18000 "THR " " CG2" "    " 6 0 0 E0E0E0  "C1181"  0 1 3 <> 1 8.9 0 2294 3 1181 1181 147 0 <> <> <>
  1182 25 -14.272055 11.301491 -11.751100 175 R "A" 38 -0.50000 -0.50000 "ARG " " N  " "    " 7 0 0 2F2FFF  "N1182"  0 1 3 <> 1 8.12 0 2302 1 1182 1182 148 0 <> <> <>
  1183 3 -13.780207 10.783210 -13.039866 175 R "A" 104 0.14000 0.14000 "ARG " " CA " "    " 6 0 0 E0E0E0  "C1183"  0 1 -104 E6E6E6  1 7.99 0 2303 1 1183 1183 148 0 <> <> <>
  1184 2 -14.136198 9.294266 -13.237021 175 R "A" 104 0.50000 0.50000 "ARG " " C  " "    " 6 0 0 E0E0E0  "C1184"  0 1 3 <> 1 7.15 0 2304 0 1184 1184 148 0 <> <> <>
  1185 15 -14.508665 8.617775 -12.276539 175 R "A" 70 -0.50000 -0.50000 "ARG " " O  " "    " 8 0 0 FF2F2F  "O1185"  0 1 3 <> 1 6.99 0 2305 0 1185 1185 148 0 <> <> <>
  1186 3 -12.252439 10.999726 -13.150309 175 R "A" 104 -0.12000 -0.12000 "ARG " " CB " "    " 6 0 0 E0E0E0  "C1186"  0 1 3 <> 1 6.62 0 2306 2 1186 1186 148 0 <> <> <>
  1187 3 -11.731844 12.432677 -12.871530 175 R "A" 104 -0.05000 -0.05000 "ARG " " CG " "    " 6 0 0 E0E0E0  "C1187"  0 1 3 <> 1 13.36 0 2307 2 1187 1187 148 0 <> <> <>
  1188 3 -11.678881 13.408563 -14.062777 175 R "A" 104 0.19000 0.19000 "ARG " " CD " "    " 6 0 0 E0E0E0  "C1188"  0 1 3 <> 1 21.5 0 2308 2 1188 1188 148 0 <> <> <>
  1189 25 -12.983454 13.630945 -14.709337 175 R "A" 38 -0.69997 -0.69997 "ARG " " NE " "    " 7 0 0 2F2FFF  "N1189"  0 1 3 <> 1 28.74 0 2309 1 1189 1189 148 0 <> <> <>
  1190 2 -13.911913 14.577366 -14.480317 175 R "A" 104 0.63990 0.63990 "ARG " " CZ " "    " 6 0 0 E0E0E0  "C1190"  0 1 3 <> 1 32.16 0 2310 0 1190 1190 148 0 <> <> <>
  1191 25 -13.761705 15.535089 -13.553839 175 R "A" 38 -0.79997 -0.79997 "ARG " " NH1" "    " 7 0 0 2F2FFF  "N1191"  0 1 3 <> 1 32.41 0 2311 2 1191 1191 148 0 <> <> <>
  1192 31 -15.030352 14.555195 -15.215093 175 R "A" 38 -0.79997 -0.79997 "ARG " " NH2" "    " 7 1 0 2F2FFF  "N1192"  0 1 3 <> 1 32.12 0 2312 2 1192 1192 148 0 <> <> <>
  1193 25 -14.015356 8.798149 -14.474945 176 K "A" 38 -0.50000 -0.50000 "LYS " " N  " "    " 7 0 0 2F2FFF  "N1193"  0 1 3 <> 1 6.16 0 2326 1 1193 1193 149 0 <> <> <>
  1194 3 -14.336859 7.422951 -14.882493 176 K "A" 104 0.14000 0.14000 "LYS " " CA " "    " 6 0 0 E0E0E0  "C1194"  0 1 -104 E6E6E6  1 6.76 0 2327 1 1194 1194 149 0 <> <> <>
  1195 2 -13.501860 6.330883 -14.169893 176 K "A" 104 0.50000 0.50000 "LYS " " C  " "    " 6 0 0 E0E0E0  "C1195"  0 1 3 <> 1 5.25 0 2328 0 1195 1195 149 0 <> <> <>
  1196 15 -13.956480 5.188082 -14.080290 176 K "A" 70 -0.50000 -0.50000 "LYS " " O  " "    " 8 0 0 FF2F2F  "O1196"  0 1 3 <> 1 5.41 0 2329 0 1196 1196 149 0 <> <> <>
  1197 3 -14.311357 7.383286 -16.431023 176 K "A" 104 -0.12000 -0.12000 "LYS " " CB " "    " 6 0 0 E0E0E0  "C1197"  0 1 3 <> 1 7.94 0 2330 2 1197 1197 149 0 <> <> <>
  1198 3 -14.270933 6.009130 -17.117848 176 K "A" 104 -0.12000 -0.12000 "LYS " " CG " "    " 6 0 0 E0E0E0  "C1198"  0 1 3 <> 1 11.29 0 2331 2 1198 1198 149 0 <> <> <>
  1199 3 -14.448881 6.137881 -18.642848 176 K "A" 104 -0.12000 -0.12000 "LYS " " CD " "    " 6 0 0 E0E0E0  "C1199"  0 1 3 <> 1 16.81 0 2332 2 1199 1199 149 0 <> <> <>
  1200 3 -13.987188 4.909632 -19.445606 176 K "A" 104 0.19000 0.19000 "LYS " " CE " "    " 6 0 0 E0E0E0  "C1200"  0 1 3 <> 1 21.65 0 2333 2 1200 1200 149 0 <> <> <>
  1201 32 -12.520590 4.868326 -19.600765 176 K "A" 38 -0.30000 -0.30000 "LYS " " NZ " "    " 7 1 0 2F2FFF  "N1201"  0 1 3 <> 1 22.58 0 2334 3 1201 1201 149 0 <> <> <>
  1202 25 -12.319548 6.675808 -13.653941 177 G "A" 38 -0.50000 -0.50000 "GLY " " N  " "    " 7 0 0 2F2FFF  "N1202"  2 1 3 <> 1 4.22 0 2348 1 1202 1202 150 0 <> <> <>
  1203 3 -11.505579 5.760174 -12.869604 177 G "A" 104 0.08000 0.08000 "GLY " " CA " "    " 6 0 0 E0E0E0  "C1203"  2 1 -104 E6E6E6  1 3.55 0 2349 2 1203 1203 150 0 <> <> <>
  1204 2 -10.526499 6.553166 -12.003638 177 G "A" 104 0.50000 0.50000 "GLY " " C  " "    " 6 0 0 E0E0E0  "C1204"  2 1 3 <> 1 3.06 0 2350 0 1204 1204 150 0 <> <> <>
  1205 15 -10.572172 7.786531 -11.939342 177 G "A" 70 -0.50000 -0.50000 "GLY " " O  " "    " 8 0 0 FF2F2F  "O1205"  2 1 3 <> 1 3.11 0 2351 0 1205 1205 150 0 <> <> <>
  1206 25 -9.655603 5.822844 -11.306823 178 F "A" 38 -0.50000 -0.50000 "PHE " " N  " "    " 7 0 0 2F2FFF  "N1206"  2 1 3 <> 1 2.18 0 2355 1 1206 1206 151 0 <> <> <>
  1207 3 -8.715425 6.349296 -10.326365 178 F "A" 104 0.14000 0.14000 "PHE " " CA " "    " 6 0 0 E0E0E0  "C1207"  2 1 -104 E6E6E6  1 2 0 2356 1 1207 1207 151 0 <> <> <>
  1208 2 -7.519533 5.400755 -10.131296 178 F "A" 104 0.50000 0.50000 "PHE " " C  " "    " 6 0 0 E0E0E0  "C1208"  2 1 3 <> 1 2 0 2357 0 1208 1208 151 0 <> <> <>
  1209 15 -7.580526 4.228929 -10.506668 178 F "A" 70 -0.50000 -0.50000 "PHE " " O  " "    " 8 0 0 FF2F2F  "O1209"  2 1 3 <> 1 2 0 2358 0 1209 1209 151 0 <> <> <>
  1210 3 -9.464182 6.639391 -8.994894 178 F "A" 104 -0.00500 -0.00500 "PHE " " CB " "    " 6 0 0 E0E0E0  "C1210"  2 1 3 <> 1 2 0 2359 2 1210 1210 151 0 <> <> <>
  1211 2 -10.118238 5.436694 -8.325256 178 F "A" 104 -0.11500 -0.11500 "PHE " " CG " "    " 6 0 0 E0E0E0  "C1211"  2 1 3 <> 1 2.24 0 2360 0 1211 1211 151 0 <> <> <>
  1212 2 -9.368715 4.594943 -7.474707 178 F "A" 104 -0.11500 -0.11500 "PHE " " CD1" "    " 6 0 0 E0E0E0  "C1212"  2 1 3 <> 1 4.35 0 2361 1 1212 1212 151 0 <> <> <>
  1213 2 -11.427343 5.048691 -8.686665 178 F "A" 104 -0.11500 -0.11500 "PHE " " CD2" "    " 6 0 0 E0E0E0  "C1213"  2 1 3 <> 1 2 0 2362 1 1213 1213 151 0 <> <> <>
  1214 2 -9.933012 3.429612 -6.974102 178 F "A" 104 -0.11500 -0.11500 "PHE " " CE1" "    " 6 0 0 E0E0E0  "C1214"  2 1 3 <> 1 3.34 0 2363 1 1214 1214 151 0 <> <> <>
  1215 2 -11.976290 3.882835 -8.170136 178 F "A" 104 -0.11500 -0.11500 "PHE " " CE2" "    " 6 0 0 E0E0E0  "C1215"  2 1 3 <> 1 5.18 0 2364 1 1215 1215 151 0 <> <> <>
  1216 2 -11.231829 3.077881 -7.318362 178 F "A" 104 -0.11500 -0.11500 "PHE " " CZ " "    " 6 0 0 E0E0E0  "C1216"  2 1 3 <> 1 2 0 2365 1 1216 1216 151 0 <> <> <>
  1217 25 -6.464304 5.939090 -9.518083 179 Y "A" 38 -0.50000 -0.50000 "TYR " " N  " "    " 7 0 0 2F2FFF  "N1217"  2 1 3 <> 1 2 0 2375 1 1217 1217 152 0 <> <> <>
  1218 3 -5.298071 5.233027 -8.997675 179 Y "A" 104 0.14000 0.14000 "TYR " " CA " "    " 6 0 0 E0E0E0  "C1218"  2 1 -104 E6E6E6  1 2 0 2376 1 1218 1218 152 0 <> <> <>
  1219 2 -5.261198 5.421281 -7.473386 179 Y "A" 104 0.50000 0.50000 "TYR " " C  " "    " 6 0 0 E0E0E0  "C1219"  2 1 3 <> 1 2 0 2377 0 1219 1219 152 0 <> <> <>
  1220 15 -5.728376 6.451441 -6.977034 179 Y "A" 70 -0.50000 -0.50000 "TYR " " O  " "    " 8 0 0 FF2F2F  "O1220"  2 1 3 <> 1 2 0 2378 0 1220 1220 152 0 <> <> <>
  1221 3 -4.012491 5.904850 -9.505242 179 Y "A" 104 -0.00500 -0.00500 "TYR " " CB " "    " 6 0 0 E0E0E0  "C1221"  2 1 3 <> 1 2.23 0 2379 2 1221 1221 152 0 <> <> <>
  1222 2 -3.813131 5.925572 -10.995227 179 Y "A" 104 -0.11500 -0.11500 "TYR " " CG " "    " 6 0 0 E0E0E0  "C1222"  2 1 3 <> 1 2 0 2380 0 1222 1222 152 0 <> <> <>
  1223 2 -4.035185 7.115660 -11.716151 179 Y "A" 104 -0.11500 -0.11500 "TYR " " CD1" "    " 6 0 0 E0E0E0  "C1223"  2 1 3 <> 1 2.44 0 2381 1 1223 1223 152 0 <> <> <>
  1224 2 -3.354139 4.768180 -11.649252 179 Y "A" 104 -0.11500 -0.11500 "TYR " " CD2" "    " 6 0 0 E0E0E0  "C1224"  2 1 3 <> 1 2 0 2382 1 1224 1224 152 0 <> <> <>
  1225 2 -3.751413 7.159153 -13.090101 179 Y "A" 104 -0.11500 -0.11500 "TYR " " CE1" "    " 6 0 0 E0E0E0  "C1225"  2 1 3 <> 1 2.29 0 2383 1 1225 1225 152 0 <> <> <>
  1226 2 -3.079390 4.810206 -13.024982 179 Y "A" 104 -0.11500 -0.11500 "TYR " " CE2" "    " 6 0 0 E0E0E0  "C1226"  2 1 3 <> 1 3.79 0 2384 1 1226 1226 152 0 <> <> <>
  1227 2 -3.254492 6.012281 -13.733565 179 Y "A" 104 0.15000 0.15000 "TYR " " CZ " "    " 6 0 0 E0E0E0  "C1227"  2 1 3 <> 1 7.19 0 2385 0 1227 1227 152 0 <> <> <>
  1228 16 -2.926302 6.067393 -15.046835 179 Y "A" 70 -0.58500 -0.58500 "TYR " " OH " "    " 8 0 0 FF2F2F  "O1228"  2 1 3 <> 1 5.18 0 2386 1 1228 1228 152 0 <> <> <>
  1229 25 -4.607588 4.486792 -6.778871 180 L "A" 38 -0.50000 -0.50000 "LEU " " N  " "    " 7 0 0 2F2FFF  "N1229"  2 1 3 <> 1 2 0 2396 1 1229 1229 153 0 <> <> <>
  1230 3 -4.067957 4.679185 -5.434575 180 L "A" 104 0.14000 0.14000 "LEU " " CA " "    " 6 0 0 E0E0E0  "C1230"  2 1 -104 E6E6E6  1 2 0 2397 1 1230 1230 153 0 <> <> <>
  1231 2 -2.533140 4.719331 -5.556952 180 L "A" 104 0.50000 0.50000 "LEU " " C  " "    " 6 0 0 E0E0E0  "C1231"  2 1 3 <> 1 2 0 2398 0 1231 1231 153 0 <> <> <>
  1232 15 -1.971094 4.164449 -6.508033 180 L "A" 70 -0.50000 -0.50000 "LEU " " O  " "    " 8 0 0 FF2F2F  "O1232"  2 1 3 <> 1 2 0 2399 0 1232 1232 153 0 <> <> <>
  1233 3 -4.502932 3.512703 -4.514555 180 L "A" 104 -0.12000 -0.12000 "LEU " " CB " "    " 6 0 0 E0E0E0  "C1233"  2 1 3 <> 1 2.59 0 2400 2 1233 1233 153 0 <> <> <>
  1234 3 -5.794413 3.773065 -3.710629 180 L "A" 104 -0.06000 -0.06000 "LEU " " CG " "    " 6 0 0 E0E0E0  "C1234"  2 1 3 <> 1 3.41 0 2401 1 1234 1234 153 0 <> <> <>
  1235 3 -7.046053 3.892123 -4.605739 180 L "A" 104 -0.18000 -0.18000 "LEU " " CD1" "    " 6 0 0 E0E0E0  "C1235"  2 1 3 <> 1 3.3 0 2402 3 1235 1235 153 0 <> <> <>
  1236 3 -5.960932 2.707238 -2.606076 180 L "A" 104 -0.18000 -0.18000 "LEU " " CD2" "    " 6 0 0 E0E0E0  "C1236"  2 1 3 <> 1 2 0 2403 3 1236 1236 153 0 <> <> <>
  1237 25 -1.872358 5.344698 -4.578214 181 A "A" 38 -0.50000 -0.50000 "ALA " " N  " "    " 7 0 0 2F2FFF  "N1237"  2 1 3 <> 1 2 0 2415 1 1237 1237 154 0 <> <> <>
  1238 3 -0.422327 5.314570 -4.438606 181 A "A" 104 0.14000 0.14000 "ALA " " CA " "    " 6 0 0 E0E0E0  "C1238"  2 1 -104 E6E6E6  1 2 0 2416 1 1238 1238 154 0 <> <> <>
  1239 2 -0.010729 5.349150 -2.962492 181 A "A" 104 0.50000 0.50000 "ALA " " C  " "    " 6 0 0 E0E0E0  "C1239"  2 1 3 <> 1 2 0 2417 0 1239 1239 154 0 <> <> <>
  1240 15 -0.720522 5.920243 -2.133648 181 A "A" 70 -0.50000 -0.50000 "ALA " " O  " "    " 8 0 0 FF2F2F  "O1240"  2 1 3 <> 1 2 0 2418 0 1240 1240 154 0 <> <> <>
  1241 3 0.224943 6.446916 -5.244420 181 A "A" 104 -0.18000 -0.18000 "ALA " " CB " "    " 6 0 0 E0E0E0  "C1241"  2 1 3 <> 1 2 0 2419 3 1241 1241 154 0 <> <> <>
  1242 25 1.140783 4.736275 -2.684638 182 F "A" 38 -0.50000 -0.50000 "PHE " " N  " "    " 7 0 0 2F2FFF  "N1242"  2 1 3 <> 1 2 0 2425 1 1242 1242 155 0 <> <> <>
  1243 3 1.717783 4.530533 -1.363353 182 F "A" 104 0.14000 0.14000 "PHE " " CA " "    " 6 0 0 E0E0E0  "C1243"  2 1 -104 E6E6E6  1 2 0 2426 1 1243 1243 155 0 <> <> <>
  1244 2 3.146563 5.082783 -1.405815 182 F "A" 104 0.50000 0.50000 "PHE " " C  " "    " 6 0 0 E0E0E0  "C1244"  2 1 3 <> 1 2.56 0 2427 0 1244 1244 155 0 <> <> <>
  1245 15 3.990881 4.521736 -2.107496 182 F "A" 70 -0.50000 -0.50000 "PHE " " O  " "    " 8 0 0 FF2F2F  "O1245"  2 1 3 <> 1 2.01 0 2428 0 1245 1245 155 0 <> <> <>
  1246 3 1.729441 3.019610 -1.034971 182 F "A" 104 -0.00500 -0.00500 "PHE " " CB " "    " 6 0 0 E0E0E0  "C1246"  2 1 3 <> 1 2 0 2429 2 1246 1246 155 0 <> <> <>
  1247 2 0.361841 2.366141 -0.972884 182 F "A" 104 -0.11500 -0.11500 "PHE " " CG " "    " 6 0 0 E0E0E0  "C1247"  2 1 3 <> 1 2.13 0 2430 0 1247 1247 155 0 <> <> <>
  1248 2 -0.261446 1.896806 -2.150362 182 F "A" 104 -0.11500 -0.11500 "PHE " " CD1" "    " 6 0 0 E0E0E0  "C1248"  2 1 3 <> 1 2 0 2431 1 1248 1248 155 0 <> <> <>
  1249 2 -0.369486 2.380826 0.231372 182 F "A" 104 -0.11500 -0.11500 "PHE " " CD2" "    " 6 0 0 E0E0E0  "C1249"  2 1 3 <> 1 7.34 0 2432 1 1249 1249 155 0 <> <> <>
  1250 2 -1.564024 1.419728 -2.103374 182 F "A" 104 -0.11500 -0.11500 "PHE " " CE1" "    " 6 0 0 E0E0E0  "C1250"  2 1 3 <> 1 5.83 0 2433 1 1250 1250 155 0 <> <> <>
  1251 2 -1.660624 1.875295 0.262944 182 F "A" 104 -0.11500 -0.11500 "PHE " " CE2" "    " 6 0 0 E0E0E0  "C1251"  2 1 3 <> 1 2 0 2434 1 1251 1251 155 0 <> <> <>
  1252 2 -2.258181 1.405606 -0.900255 182 F "A" 104 -0.11500 -0.11500 "PHE " " CZ " "    " 6 0 0 E0E0E0  "C1252"  2 1 3 <> 1 4.73 0 2435 1 1252 1252 155 0 <> <> <>
  1253 25 3.388815 6.176797 -0.679221 183 Q "A" 38 -0.50000 -0.50000 "GLN " " N  " "    " 7 0 0 2F2FFF  "N1253"  2 1 3 <> 1 2 0 2445 1 1253 1253 156 0 <> <> <>
  1254 3 4.698774 6.804708 -0.547953 183 Q "A" 104 0.14000 0.14000 "GLN " " CA " "    " 6 0 0 E0E0E0  "C1254"  2 1 -104 E6E6E6  1 2.85 0 2446 1 1254 1254 156 0 <> <> <>
  1255 2 5.391909 6.238960 0.701822 183 Q "A" 104 0.50000 0.50000 "GLN " " C  " "    " 6 0 0 E0E0E0  "C1255"  2 1 3 <> 1 2.18 0 2447 0 1255 1255 156 0 <> <> <>
  1256 15 4.926474 6.477291 1.821361 183 Q "A" 70 -0.50000 -0.50000 "GLN " " O  " "    " 8 0 0 FF2F2F  "O1256"  2 1 3 <> 1 2.17 0 2448 0 1256 1256 156 0 <> <> <>
  1257 3 4.498755 8.332193 -0.456652 183 Q "A" 104 -0.12000 -0.12000 "GLN " " CB " "    " 6 0 0 E0E0E0  "C1257"  2 1 3 <> 1 2.02 0 2449 2 1257 1257 156 0 <> <> <>
  1258 3 5.781748 9.173326 -0.255406 183 Q "A" 104 -0.12000 -0.12000 "GLN " " CG " "    " 6 0 0 E0E0E0  "C1258"  2 1 3 <> 1 2 0 2450 2 1258 1258 156 0 <> <> <>
  1259 2 5.480349 10.634431 0.099319 183 Q "A" 104 0.50000 0.50000 "GLN " " CD " "    " 6 0 0 E0E0E0  "C1259"  2 1 3 <> 1 2 0 2451 0 1259 1259 156 0 "No Flip"  <> <>
  1260 15 4.591299 10.921595 0.895755 183 Q "A" 70 -0.50000 -0.50000 "GLN " " OE1" "    " 8 0 0 FF2F2F  "O1260"  2 1 3 <> 1 2.04 0 2452 0 1260 1260 156 0 <> <> <>
  1261 25 6.243807 11.578491 -0.446328 183 Q "A" 38 -0.76000 -0.76000 "GLN " " NE2" "    " 7 0 0 2F2FFF  "N1261"  2 1 3 <> 1 2 0 2453 2 1261 1261 156 0 <> <> <>
  1262 25 6.515577 5.551226 0.483815 184 D "A" 38 -0.50000 -0.50000 "ASP " " N  " "    " 7 0 0 2F2FFF  "N1262"  2 1 3 <> 1 2 0 2462 1 1262 1262 157 0 <> <> <>
  1263 3 7.563898 5.330225 1.477872 184 D "A" 104 0.14000 0.14000 "ASP " " CA " "    " 6 0 0 E0E0E0  "C1263"  2 1 -104 E6E6E6  1 2 0 2463 1 1263 1263 157 0 <> <> <>
  1264 2 8.388880 6.627184 1.611905 184 D "A" 104 0.50000 0.50000 "ASP " " C  " "    " 6 0 0 E0E0E0  "C1264"  2 1 3 <> 1 2 0 2464 0 1264 1264 157 0 <> <> <>
  1265 15 8.696058 7.275742 0.608436 184 D "A" 70 -0.50000 -0.50000 "ASP " " O  " "    " 8 0 0 FF2F2F  "O1265"  2 1 3 <> 1 2 0 2465 0 1265 1265 157 0 <> <> <>
  1266 3 8.374105 4.065146 1.106193 184 D "A" 104 -0.22000 -0.22000 "ASP " " CB " "    " 6 0 0 E0E0E0  "C1266"  2 1 3 <> 1 2 0 2466 2 1266 1266 157 0 <> <> <>
  1267 2 9.694803 3.857635 1.852525 184 D "A" 104 0.70000 0.70000 "ASP " " CG " "    " 6 0 0 E0E0E0  "C1267"  2 1 3 <> 1 2 0 2467 0 1267 1267 157 0 <> <> <>
  1268 15 10.743021 4.309994 1.342647 184 D "A" 70 -0.80000 -0.80000 "ASP " " OD1" "    " 8 0 0 FF2F2F  "O1268"  2 1 3 <> 1 2 0 2468 0 1268 1268 157 0 <> <> <>
  1269 18 9.600683 3.408004 3.010232 184 D "A" 70 -0.80000 -0.80000 "ASP " " OD2" "    " 8 -1 0 FF2F2F  "O1269"  2 1 3 <> 1 3.31 0 2469 0 1269 1269 157 0 <> <> <>
  1270 25 8.731558 6.948044 2.858161 185 I "A" 38 -0.50000 -0.50000 "ILE " " N  " "    " 7 0 0 2F2FFF  "N1270"  0 1 3 <> 1 2 0 2474 1 1270 1270 158 0 <> <> <>
  1271 3 9.467360 8.128556 3.284553 185 I "A" 104 0.14000 0.14000 "ILE " " CA " "    " 6 0 0 E0E0E0  "C1271"  0 1 -104 E6E6E6  1 2.62 0 2475 1 1271 1271 158 0 <> <> <>
  1272 2 10.765062 7.754820 4.051242 185 I "A" 104 0.50000 0.50000 "ILE " " C  " "    " 6 0 0 E0E0E0  "C1272"  0 1 3 <> 1 3.01 0 2476 0 1272 1272 158 0 <> <> <>
  1273 15 11.356520 8.621943 4.705016 185 I "A" 70 -0.50000 -0.50000 "ILE " " O  " "    " 8 0 0 FF2F2F  "O1273"  0 1 3 <> 1 5.62 0 2477 0 1273 1273 158 0 <> <> <>
  1274 3 8.555948 9.028776 4.173387 185 I "A" 104 -0.06000 -0.06000 "ILE " " CB " "    " 6 0 0 E0E0E0  "C1274"  0 1 3 <> 1 2.95 0 2478 1 1274 1274 158 0 <> <> <>
  1275 3 7.911825 8.271545 5.363261 185 I "A" 104 -0.12000 -0.12000 "ILE " " CG1" "    " 6 0 0 E0E0E0  "C1275"  0 1 3 <> 1 10.24 0 2479 2 1275 1275 158 0 <> <> <>
  1276 3 7.477278 9.735560 3.330570 185 I "A" 104 -0.18000 -0.18000 "ILE " " CG2" "    " 6 0 0 E0E0E0  "C1276"  0 1 3 <> 1 5.72 0 2480 3 1276 1276 158 0 <> <> <>
  1277 3 7.378443 9.192541 6.469301 185 I "A" 104 -0.18000 -0.18000 "ILE " " CD1" "    " 6 0 0 E0E0E0  "C1277"  0 1 3 <> 1 13.98 0 2481 3 1277 1277 158 0 <> <> <>
  1278 25 11.206488 6.492639 3.954778 186 G "A" 38 -0.50000 -0.50000 "GLY " " N  " "    " 7 0 0 2F2FFF  "N1278"  0 1 3 <> 1 2.86 0 2493 1 1278 1278 159 0 <> <> <>
  1279 3 12.407202 5.962901 4.604179 186 G "A" 104 0.08000 0.08000 "GLY " " CA " "    " 6 0 0 E0E0E0  "C1279"  0 1 -104 E6E6E6  1 2 0 2494 2 1279 1279 159 0 <> <> <>
  1280 2 12.009817 4.954218 5.690313 186 G "A" 104 0.50000 0.50000 "GLY " " C  " "    " 6 0 0 E0E0E0  "C1280"  0 1 3 <> 1 2.01 0 2495 0 1280 1280 159 0 <> <> <>
  1281 15 12.646120 4.903160 6.742479 186 G "A" 70 -0.50000 -0.50000 "GLY " " O  " "    " 8 0 0 FF2F2F  "O1281"  0 1 3 <> 1 2.27 0 2496 0 1281 1281 159 0 <> <> <>
  1282 25 10.930006 4.196533 5.473590 187 A "A" 38 -0.50000 -0.50000 "ALA " " N  " "    " 7 0 0 2F2FFF  "N1282"  0 1 3 <> 1 2 0 2500 1 1282 1282 160 0 <> <> <>
  1283 3 10.354074 3.255321 6.423900 187 A "A" 104 0.14000 0.14000 "ALA " " CA " "    " 6 0 0 E0E0E0  "C1283"  0 1 -104 E6E6E6  1 2.2 0 2501 1 1283 1283 160 0 <> <> <>
  1284 2 10.776979 1.804850 6.130813 187 A "A" 104 0.50000 0.50000 "ALA " " C  " "    " 6 0 0 E0E0E0  "C1284"  0 1 3 <> 1 2 0 2502 0 1284 1284 160 0 <> <> <>
  1285 15 11.464979 1.527792 5.144843 187 A "A" 70 -0.50000 -0.50000 "ALA " " O  " "    " 8 0 0 FF2F2F  "O1285"  0 1 3 <> 1 3.86 0 2503 0 1285 1285 160 0 <> <> <>
  1286 3 8.824137 3.424459 6.404428 187 A "A" 104 -0.18000 -0.18000 "ALA " " CB " "    " 6 0 0 E0E0E0  "C1286"  0 1 3 <> 1 2 0 2504 3 1286 1286 160 0 <> <> <>
  1287 25 10.339163 0.892927 7.006799 188 C "A" 38 -0.50000 -0.50000 "CYS " " N  " "    " 7 0 1 2F2FFF  "N1287"  0 1 3 <> 1 2 0 2510 1 1287 1287 161 0 <> <> <>
  1288 3 10.439535 -0.548825 6.813733 188 C "A" 104 0.14000 0.14000 "CYS " " CA " "    " 6 0 1 E0E0E0  "C1288"  0 1 -104 E6E6E6  1 2 0 2511 1 1288 1288 161 0 <> <> <>
  1289 2 9.040232 -1.132885 7.001512 188 C "A" 104 0.50000 0.50000 "CYS " " C  " "    " 6 0 1 E0E0E0  "C1289"  0 1 3 <> 1 2.03 0 2512 0 1289 1289 161 0 <> <> <>
  1290 15 8.552973 -1.198560 8.132247 188 C "A" 70 -0.50000 -0.50000 "CYS " " O  " "    " 8 0 1 FF2F2F  "O1290"  0 1 3 <> 1 2.32 0 2513 0 1290 1290 161 0 <> <> <>
  1291 3 11.497400 -1.153876 7.751882 188 C "A" 104 0.02520 0.02520 "CYS " " CB " "    " 6 0 1 E0E0E0  "C1291"  0 1 3 <> 1 2.85 0 2514 2 1291 1291 161 0 <> <> <>
  1292 49 11.931074 -2.888485 7.438205 188 C "A" 143 -0.18520 -0.18520 "CYS " " SG " "    " 16 0 1 FFDF9F  "S1292"  0 1 3 <> 1 3.24 0 2515 0 1292 1292 161 0 <> <> <>
  1293 25 8.400309 -1.449570 5.872646 189 V "A" 38 -0.50000 -0.50000 "VAL " " N  " "    " 7 0 0 2F2FFF  "N1293"  2 1 3 <> 1 2 0 2520 1 1293 1293 162 0 <> <> <>
  1294 3 6.984915 -1.771329 5.751441 189 V "A" 104 0.14000 0.14000 "VAL " " CA " "    " 6 0 0 E0E0E0  "C1294"  2 1 -104 E6E6E6  1 2.15 0 2521 1 1294 1294 162 0 <> <> <>
  1295 2 6.843752 -2.949007 4.770051 189 V "A" 104 0.50000 0.50000 "VAL " " C  " "    " 6 0 0 E0E0E0  "C1295"  2 1 3 <> 1 2.14 0 2522 0 1295 1295 162 0 <> <> <>
  1296 15 7.619093 -3.044587 3.813459 189 V "A" 70 -0.50000 -0.50000 "VAL " " O  " "    " 8 0 0 FF2F2F  "O1296"  2 1 3 <> 1 2 0 2523 0 1296 1296 162 0 <> <> <>
  1297 3 6.193842 -0.553191 5.167892 189 V "A" 104 -0.06000 -0.06000 "VAL " " CB " "    " 6 0 0 E0E0E0  "C1297"  2 1 3 <> 1 3.06 0 2524 1 1297 1297 162 0 <> <> <>
  1298 3 4.705385 -0.824035 4.854324 189 V "A" 104 -0.18000 -0.18000 "VAL " " CG1" "    " 6 0 0 E0E0E0  "C1298"  2 1 3 <> 1 2 0 2525 3 1298 1298 162 0 <> <> <>
  1299 3 6.295958 0.688804 6.071082 189 V "A" 104 -0.18000 -0.18000 "VAL " " CG2" "    " 6 0 0 E0E0E0  "C1299"  2 1 3 <> 1 7.76 0 2526 3 1299 1299 162 0 <> <> <>
  1300 25 5.832426 -3.793503 4.983051 190 A "A" 38 -0.50000 -0.50000 "ALA " " N  " "    " 7 0 1 2F2FFF  "N1300"  2 1 3 <> 1 2 0 2536 1 1300 1300 163 0 <> <> <>
  1301 3 5.288725 -4.677943 3.961290 190 A "A" 104 0.14000 0.14000 "ALA " " CA " "    " 6 0 1 E0E0E0  "C1301"  2 1 -104 E6E6E6  1 2.67 0 2537 1 1301 1301 163 0 <> <> <>
  1302 2 3.789602 -4.390606 3.852975 190 A "A" 104 0.50000 0.50000 "ALA " " C  " "    " 6 0 1 E0E0E0  "C1302"  2 1 3 <> 1 2.57 0 2538 0 1302 1302 163 0 <> <> <>
  1303 15 3.101099 -4.335070 4.871867 190 A "A" 70 -0.50000 -0.50000 "ALA " " O  " "    " 8 0 1 FF2F2F  "O1303"  2 1 3 <> 1 2 0 2539 0 1303 1303 163 0 <> <> <>
  1304 3 5.552546 -6.143886 4.304563 190 A "A" 104 -0.18000 -0.18000 "ALA " " CB " "    " 6 0 1 E0E0E0  "C1304"  2 1 3 <> 1 2.65 0 2540 3 1304 1304 163 0 <> <> <>
  1305 25 3.320425 -4.201924 2.620191 191 L "A" 38 -0.50000 -0.50000 "LEU " " N  " "    " 7 0 0 2F2FFF  "N1305"  2 1 3 <> 1 2.29 0 2546 1 1305 1305 164 0 <> <> <>
  1306 3 1.922033 -4.023912 2.265132 191 L "A" 104 0.14000 0.14000 "LEU " " CA " "    " 6 0 0 E0E0E0  "C1306"  2 1 -104 E6E6E6  1 2 0 2547 1 1306 1306 164 0 <> <> <>
  1307 2 1.408838 -5.407055 1.842439 191 L "A" 104 0.50000 0.50000 "LEU " " C  " "    " 6 0 0 E0E0E0  "C1307"  2 1 3 <> 1 2 0 2548 0 1307 1307 164 0 <> <> <>
  1308 15 1.719278 -5.867777 0.741424 191 L "A" 70 -0.50000 -0.50000 "LEU " " O  " "    " 8 0 0 FF2F2F  "O1308"  2 1 3 <> 1 2 0 2549 0 1308 1308 164 0 <> <> <>
  1309 3 1.840651 -2.957855 1.147077 191 L "A" 104 -0.12000 -0.12000 "LEU " " CB " "    " 6 0 0 E0E0E0  "C1309"  2 1 3 <> 1 3.92 0 2550 2 1309 1309 164 0 <> <> <>
  1310 3 0.420332 -2.624246 0.635179 191 L "A" 104 -0.06000 -0.06000 "LEU " " CG " "    " 6 0 0 E0E0E0  "C1310"  2 1 3 <> 1 7.94 0 2551 1 1310 1310 164 0 <> <> <>
  1311 3 -0.500769 -2.094003 1.757772 191 L "A" 104 -0.18000 -0.18000 "LEU " " CD1" "    " 6 0 0 E0E0E0  "C1311"  2 1 3 <> 1 4.53 0 2552 3 1311 1311 164 0 <> <> <>
  1312 3 0.500185 -1.656420 -0.565949 191 L "A" 104 -0.18000 -0.18000 "LEU " " CD2" "    " 6 0 0 E0E0E0  "C1312"  2 1 3 <> 1 8.45 0 2553 3 1312 1312 164 0 <> <> <>
  1313 25 0.702353 -6.069465 2.763372 192 L "A" 38 -0.50000 -0.50000 "LEU " " N  " "    " 7 0 1 2F2FFF  "N1313"  2 1 3 <> 1 2 0 2565 1 1313 1313 165 0 <> <> <>
  1314 3 0.203653 -7.434719 2.618478 192 L "A" 104 0.14000 0.14000 "LEU " " CA " "    " 6 0 1 E0E0E0  "C1314"  2 1 -104 E6E6E6  1 2.66 0 2566 1 1314 1314 165 0 <> <> <>
  1315 2 -1.026163 -7.491919 1.699506 192 L "A" 104 0.50000 0.50000 "LEU " " C  " "    " 6 0 1 E0E0E0  "C1315"  2 1 3 <> 1 2 0 2567 0 1315 1315 165 0 <> <> <>
  1316 15 -1.158537 -8.455178 0.946130 192 L "A" 70 -0.50000 -0.50000 "LEU " " O  " "    " 8 0 1 FF2F2F  "O1316"  2 1 3 <> 1 2.61 0 2568 0 1316 1316 165 0 <> <> <>
  1317 3 -0.108370 -8.028781 4.016320 192 L "A" 104 -0.12000 -0.12000 "LEU " " CB " "    " 6 0 1 E0E0E0  "C1317"  2 1 3 <> 1 2.83 0 2569 2 1317 1317 165 0 <> <> <>
  1318 3 1.078558 -8.735055 4.710389 192 L "A" 104 -0.06000 -0.06000 "LEU " " CG " "    " 6 0 1 E0E0E0  "C1318"  2 1 3 <> 1 9.13 0 2570 1 1318 1318 165 0 <> <> <>
  1319 3 1.433054 -10.077979 4.045890 192 L "A" 104 -0.18000 -0.18000 "LEU " " CD1" "    " 6 0 1 E0E0E0  "C1319"  2 1 3 <> 1 18.46 0 2571 3 1319 1319 165 0 <> <> <>
  1320 3 2.312346 -7.832149 4.878183 192 L "A" 104 -0.18000 -0.18000 "LEU " " CD2" "    " 6 0 1 E0E0E0  "C1320"  2 1 3 <> 1 2 0 2572 3 1320 1320 165 0 <> <> <>
  1321 25 -1.901999 -6.480201 1.758523 193 S "A" 38 -0.50000 -0.50000 "SER " " N  " "    " 7 0 0 2F2FFF  "N1321"  2 1 3 <> 1 2 0 2584 1 1321 1321 166 0 <> <> <>
  1322 3 -3.053385 -6.377073 0.872604 193 S "A" 104 0.14000 0.14000 "SER " " CA " "    " 6 0 0 E0E0E0  "C1322"  2 1 -104 E6E6E6  1 2 0 2585 1 1322 1322 166 0 <> <> <>
  1323 2 -3.591124 -4.940487 0.869994 193 S "A" 104 0.50000 0.50000 "SER " " C  " "    " 6 0 0 E0E0E0  "C1323"  2 1 3 <> 1 2 0 2586 0 1323 1323 166 0 <> <> <>
  1324 15 -3.579115 -4.265776 1.899780 193 S "A" 70 -0.50000 -0.50000 "SER " " O  " "    " 8 0 0 FF2F2F  "O1324"  2 1 3 <> 1 2 0 2587 0 1324 1324 166 0 <> <> <>
  1325 3 -4.149076 -7.403800 1.256032 193 S "A" 104 0.14500 0.14500 "SER " " CB " "    " 6 0 0 E0E0E0  "C1325"  2 1 3 <> 1 2 0 2588 2 1325 1325 166 0 <> <> <>
  1326 16 -5.207788 -7.418767 0.317289 193 S "A" 70 -0.68300 -0.68300 "SER " " OG " "    " 8 0 0 FF2F2F  "O1326"  2 1 3 <> 1 4.98 0 2589 1 1326 1326 166 0 <> <> <>
  1327 25 -4.119631 -4.545153 -0.286982 194 V "A" 38 -0.50000 -0.50000 "VAL " " N  " "    " 7 0 0 2F2FFF  "N1327"  2 1 3 <> 1 2.11 0 2595 1 1327 1327 167 0 <> <> <>
  1328 3 -4.955103 -3.374885 -0.499493 194 V "A" 104 0.14000 0.14000 "VAL " " CA " "    " 6 0 0 E0E0E0  "C1328"  2 1 -104 E6E6E6  1 2 0 2596 1 1328 1328 167 0 <> <> <>
  1329 2 -6.256964 -3.946907 -1.085260 194 V "A" 104 0.50000 0.50000 "VAL " " C  " "    " 6 0 0 E0E0E0  "C1329"  2 1 3 <> 1 3 0 2597 0 1329 1329 167 0 <> <> <>
  1330 15 -6.182146 -4.782087 -1.995698 194 V "A" 70 -0.50000 -0.50000 "VAL " " O  " "    " 8 0 0 FF2F2F  "O1330"  2 1 3 <> 1 3.73 0 2598 0 1330 1330 167 0 <> <> <>
  1331 3 -4.346178 -2.416168 -1.558001 194 V "A" 104 -0.06000 -0.06000 "VAL " " CB " "    " 6 0 0 E0E0E0  "C1331"  2 1 3 <> 1 2.18 0 2599 1 1331 1331 167 0 <> <> <>
  1332 3 -5.223963 -1.183757 -1.861140 194 V "A" 104 -0.18000 -0.18000 "VAL " " CG1" "    " 6 0 0 E0E0E0  "C1332"  2 1 3 <> 1 5.8 0 2600 3 1332 1332 167 0 <> <> <>
  1333 3 -2.927221 -1.970155 -1.172968 194 V "A" 104 -0.18000 -0.18000 "VAL " " CG2" "    " 6 0 0 E0E0E0  "C1333"  2 1 3 <> 1 2 0 2601 3 1333 1333 167 0 <> <> <>
  1334 25 -7.405340 -3.542809 -0.537320 195 R "A" 38 -0.50000 -0.50000 "ARG " " N  " "    " 7 0 0 2F2FFF  "N1334"  2 1 3 <> 1 3.4 0 2611 1 1334 1334 168 0 <> <> <>
  1335 3 -8.723505 -3.949021 -1.011888 195 R "A" 104 0.14000 0.14000 "ARG " " CA " "    " 6 0 0 E0E0E0  "C1335"  2 1 -104 E6E6E6  1 4.97 0 2612 1 1335 1335 168 0 <> <> <>
  1336 2 -9.609007 -2.699677 -1.089230 195 R "A" 104 0.50000 0.50000 "ARG " " C  " "    " 6 0 0 E0E0E0  "C1336"  2 1 3 <> 1 4.24 0 2613 0 1336 1336 168 0 <> <> <>
  1337 15 -9.860651 -2.068466 -0.062669 195 R "A" 70 -0.50000 -0.50000 "ARG " " O  " "    " 8 0 0 FF2F2F  "O1337"  2 1 3 <> 1 5.83 0 2614 0 1337 1337 168 0 <> <> <>
  1338 3 -9.366858 -5.018496 -0.093100 195 R "A" 104 -0.12000 -0.12000 "ARG " " CB " "    " 6 0 0 E0E0E0  "C1338"  2 1 3 <> 1 5.03 0 2615 2 1338 1338 168 0 <> <> <>
  1339 3 -8.430265 -6.150607 0.376935 195 R "A" 104 -0.05000 -0.05000 "ARG " " CG " "    " 6 0 0 E0E0E0  "C1339"  2 1 3 <> 1 14.5 0 2616 2 1339 1339 168 0 <> <> <>
  1340 3 -9.098539 -7.242014 1.236058 195 R "A" 104 0.19000 0.19000 "ARG " " CD " "    " 6 0 0 E0E0E0  "C1340"  2 1 3 <> 1 20.21 0 2617 2 1340 1340 168 0 <> <> <>
  1341 25 -10.205324 -7.919431 0.539031 195 R "A" 38 -0.69997 -0.69997 "ARG " " NE " "    " 7 0 0 2F2FFF  "N1341"  2 1 3 <> 1 31.05 0 2618 1 1341 1341 168 0 <> <> <>
  1342 2 -11.531778 -7.734026 0.673406 195 R "A" 104 0.63990 0.63990 "ARG " " CZ " "    " 6 0 0 E0E0E0  "C1342"  2 1 3 <> 1 35.54 0 2619 0 1342 1342 168 0 <> <> <>
  1343 25 -12.062822 -6.899308 1.578805 195 R "A" 38 -0.79997 -0.79997 "ARG " " NH1" "    " 7 0 0 2F2FFF  "N1343"  2 1 3 <> 1 38.52 0 2620 2 1343 1343 168 0 <> <> <>
  1344 31 -12.351381 -8.411974 -0.138781 195 R "A" 38 -0.79997 -0.79997 "ARG " " NH2" "    " 7 1 0 2F2FFF  "N1344"  2 1 3 <> 1 33.51 0 2621 2 1344 1344 168 0 <> <> <>
  1345 25 -10.041899 -2.350880 -2.301819 196 V "A" 38 -0.50000 -0.50000 "VAL " " N  " "    " 7 0 0 2F2FFF  "N1345"  2 1 3 <> 1 2.44 0 2635 1 1345 1345 169 0 <> <> <>
  1346 3 -10.898546 -1.206025 -2.581470 196 V "A" 104 0.14000 0.14000 "VAL " " CA " "    " 6 0 0 E0E0E0  "C1346"  2 1 -104 E6E6E6  1 2 0 2636 1 1346 1346 169 0 <> <> <>
  1347 2 -12.278585 -1.759382 -2.969033 196 V "A" 104 0.50000 0.50000 "VAL " " C  " "    " 6 0 0 E0E0E0  "C1347"  2 1 3 <> 1 2 0 2637 0 1347 1347 169 0 <> <> <>
  1348 15 -12.366926 -2.655766 -3.814907 196 V "A" 70 -0.50000 -0.50000 "VAL " " O  " "    " 8 0 0 FF2F2F  "O1348"  2 1 3 <> 1 2 0 2638 0 1348 1348 169 0 <> <> <>
  1349 3 -10.373735 -0.348922 -3.767609 196 V "A" 104 -0.06000 -0.06000 "VAL " " CB " "    " 6 0 0 E0E0E0  "C1349"  2 1 3 <> 1 2 0 2639 1 1349 1349 169 0 <> <> <>
  1350 3 -11.236078 0.904771 -4.017201 196 V "A" 104 -0.18000 -0.18000 "VAL " " CG1" "    " 6 0 0 E0E0E0  "C1350"  2 1 3 <> 1 2.56 0 2640 3 1350 1350 169 0 <> <> <>
  1351 3 -8.904295 0.066528 -3.566823 196 V "A" 104 -0.18000 -0.18000 "VAL " " CG2" "    " 6 0 0 E0E0E0  "C1351"  2 1 3 <> 1 2.76 0 2641 3 1351 1351 169 0 <> <> <>
  1352 25 -13.331095 -1.229216 -2.348677 197 Y "A" 38 -0.50000 -0.50000 "TYR " " N  " "    " 7 0 0 2F2FFF  "N1352"  2 1 3 <> 1 2 0 2651 1 1352 1352 170 0 <> <> <>
  1353 3 -14.701048 -1.686105 -2.531663 197 Y "A" 104 0.14000 0.14000 "TYR " " CA " "    " 6 0 0 E0E0E0  "C1353"  2 1 -104 E6E6E6  1 2.88 0 2652 1 1353 1353 170 0 <> <> <>
  1354 2 -15.667711 -0.502214 -2.377022 197 Y "A" 104 0.50000 0.50000 "TYR " " C  " "    " 6 0 0 E0E0E0  "C1354"  2 1 3 <> 1 4.31 0 2653 0 1354 1354 170 0 <> <> <>
  1355 15 -15.268736 0.573395 -1.925148 197 Y "A" 70 -0.50000 -0.50000 "TYR " " O  " "    " 8 0 0 FF2F2F  "O1355"  2 1 3 <> 1 2.31 0 2654 0 1355 1355 170 0 <> <> <>
  1356 3 -14.970503 -2.853026 -1.544490 197 Y "A" 104 -0.00500 -0.00500 "TYR " " CB " "    " 6 0 0 E0E0E0  "C1356"  2 1 3 <> 1 4.23 0 2655 2 1356 1356 170 0 <> <> <>
  1357 2 -15.166124 -2.487722 -0.081759 197 Y "A" 104 -0.11500 -0.11500 "TYR " " CG " "    " 6 0 0 E0E0E0  "C1357"  2 1 3 <> 1 4.93 0 2656 0 1357 1357 170 0 <> <> <>
  1358 2 -16.470797 -2.387118 0.442214 197 Y "A" 104 -0.11500 -0.11500 "TYR " " CD1" "    " 6 0 0 E0E0E0  "C1358"  2 1 3 <> 1 6.45 0 2657 1 1358 1358 170 0 <> <> <>
  1359 2 -14.055552 -2.266010 0.761743 197 Y "A" 104 -0.11500 -0.11500 "TYR " " CD2" "    " 6 0 0 E0E0E0  "C1359"  2 1 3 <> 1 5.05 0 2658 1 1359 1359 170 0 <> <> <>
  1360 2 -16.663988 -2.060496 1.794845 197 Y "A" 104 -0.11500 -0.11500 "TYR " " CE1" "    " 6 0 0 E0E0E0  "C1360"  2 1 3 <> 1 7.55 0 2659 1 1360 1360 170 0 <> <> <>
  1361 2 -14.251070 -1.933134 2.117933 197 Y "A" 104 -0.11500 -0.11500 "TYR " " CE2" "    " 6 0 0 E0E0E0  "C1361"  2 1 3 <> 1 5.83 0 2660 1 1361 1361 170 0 <> <> <>
  1362 2 -15.558950 -1.827016 2.634504 197 Y "A" 104 0.15000 0.15000 "TYR " " CZ " "    " 6 0 0 E0E0E0  "C1362"  2 1 3 <> 1 7.32 0 2661 0 1362 1362 170 0 <> <> <>
  1363 16 -15.767725 -1.479968 3.937614 197 Y "A" 70 -0.58500 -0.58500 "TYR " " OH " "    " 8 0 0 FF2F2F  "O1363"  2 1 3 <> 1 10.81 0 2662 1 1363 1363 170 0 <> <> <>
  1364 25 -16.930437 -0.718408 -2.749099 198 Y "A" 38 -0.50000 -0.50000 "TYR " " N  " "    " 7 0 0 2F2FFF  "N1364"  2 1 3 <> 1 5.66 0 2672 1 1364 1364 171 0 <> <> <>
  1365 3 -18.031755 0.201623 -2.492336 198 Y "A" 104 0.14000 0.14000 "TYR " " CA " "    " 6 0 0 E0E0E0  "C1365"  2 1 -104 E6E6E6  1 9.62 0 2673 1 1365 1365 171 0 <> <> <>
  1366 2 -19.240229 -0.598297 -1.979486 198 Y "A" 104 0.50000 0.50000 "TYR " " C  " "    " 6 0 0 E0E0E0  "C1366"  2 1 3 <> 1 12.9 0 2674 0 1366 1366 171 0 <> <> <>
  1367 15 -19.292643 -1.827776 -2.111682 198 Y "A" 70 -0.50000 -0.50000 "TYR " " O  " "    " 8 0 0 FF2F2F  "O1367"  2 1 3 <> 1 11.73 0 2675 0 1367 1367 171 0 <> <> <>
  1368 3 -18.332094 1.065851 -3.738428 198 Y "A" 104 -0.00500 -0.00500 "TYR " " CB " "    " 6 0 0 E0E0E0  "C1368"  2 1 3 <> 1 8.33 0 2676 2 1368 1368 171 0 <> <> <>
  1369 2 -19.052835 0.388223 -4.892613 198 Y "A" 104 -0.11500 -0.11500 "TYR " " CG " "    " 6 0 0 E0E0E0  "C1369"  2 1 3 <> 1 12.26 0 2677 0 1369 1369 171 0 <> <> <>
  1370 2 -20.451136 0.511334 -5.037936 198 Y "A" 104 -0.11500 -0.11500 "TYR " " CD1" "    " 6 0 0 E0E0E0  "C1370"  2 1 3 <> 1 15.98 0 2678 1 1370 1370 171 0 <> <> <>
  1371 2 -18.317659 -0.347134 -5.842291 198 Y "A" 104 -0.11500 -0.11500 "TYR " " CD2" "    " 6 0 0 E0E0E0  "C1371"  2 1 3 <> 1 14.19 0 2679 1 1371 1371 171 0 <> <> <>
  1372 2 -21.104296 -0.101270 -6.124445 198 Y "A" 104 -0.11500 -0.11500 "TYR " " CE1" "    " 6 0 0 E0E0E0  "C1372"  2 1 3 <> 1 17.48 0 2680 1 1372 1372 171 0 <> <> <>
  1373 2 -18.966417 -0.935287 -6.943151 198 Y "A" 104 -0.11500 -0.11500 "TYR " " CE2" "    " 6 0 0 E0E0E0  "C1373"  2 1 3 <> 1 17.06 0 2681 1 1373 1373 171 0 <> <> <>
  1374 2 -20.361704 -0.820569 -7.081086 198 Y "A" 104 0.15000 0.15000 "TYR " " CZ " "    " 6 0 0 E0E0E0  "C1374"  2 1 3 <> 1 21.03 0 2682 0 1374 1374 171 0 <> <> <>
  1375 16 -20.987833 -1.414217 -8.137181 198 Y "A" 70 -0.58500 -0.58500 "TYR " " OH " "    " 8 0 0 FF2F2F  "O1375"  2 1 3 <> 1 22 0 2683 1 1375 1375 171 0 <> <> <>
  1376 25 -20.169413 0.125227 -1.350857 199 K "A" 38 -0.50000 -0.50000 "LYS " " N  " "    " 7 0 0 2F2FFF  "N1376"  0 1 3 <> 1 16.63 0 2693 1 1376 1376 172 0 <> <> <>
  1377 3 -21.338381 -0.413462 -0.666836 199 K "A" 104 0.14000 0.14000 "LYS " " CA " "    " 6 0 0 E0E0E0  "C1377"  0 1 -104 E6E6E6  1 23.02 0 2694 1 1377 1377 172 0 <> <> <>
  1378 2 -22.610285 -0.019365 -1.436314 199 K "A" 104 0.50000 0.50000 "LYS " " C  " "    " 6 0 0 E0E0E0  "C1378"  0 1 3 <> 1 26.13 0 2695 0 1378 1378 172 0 <> <> <>
  1379 15 -22.637529 1.025348 -2.091135 199 K "A" 70 -0.50000 -0.50000 "LYS " " O  " "    " 8 0 0 FF2F2F  "O1379"  0 1 3 <> 1 27.65 0 2696 0 1379 1379 172 0 <> <> <>
  1380 3 -21.363550 0.150799 0.773444 199 K "A" 104 -0.12000 -0.12000 "LYS " " CB " "    " 6 0 0 E0E0E0  "C1380"  0 1 3 <> 1 22.9 0 2697 2 1380 1380 172 0 <> <> <>
  1381 3 -20.114336 -0.216307 1.600845 199 K "A" 104 -0.12000 -0.12000 "LYS " " CG " "    " 6 0 0 E0E0E0  "C1381"  0 1 3 <> 1 24.14 0 2698 2 1381 1381 172 0 <> <> <>
  1382 3 -20.152811 0.312095 3.043580 199 K "A" 104 -0.12000 -0.12000 "LYS " " CD " "    " 6 0 0 E0E0E0  "C1382"  0 1 3 <> 1 27.04 0 2699 2 1382 1382 172 0 <> <> <>
  1383 3 -18.880190 -0.058496 3.826400 199 K "A" 104 0.19000 0.19000 "LYS " " CE " "    " 6 0 0 E0E0E0  "C1383"  0 1 3 <> 1 27.04 0 2700 2 1383 1383 172 0 <> <> <>
  1384 32 -18.844873 0.546013 5.168023 199 K "A" 38 -0.30000 -0.30000 "LYS " " NZ " "    " 7 1 0 2F2FFF  "N1384"  0 1 3 <> 1 28.51 0 2701 3 1384 1384 172 0 <> <> <>
  1385 25 -23.652010 -0.845865 -1.310899 200 K "A" 38 -0.50000 -0.50000 "LYS " " N  " "    " 7 0 0 2F2FFF  "N1385"  0 1 3 <> 1 30.62 0 2715 1 1385 1385 173 0 <> <> <>
  1386 3 -25.001612 -0.592923 -1.802988 200 K "A" 104 0.14000 0.14000 "LYS " " CA " "    " 6 0 0 E0E0E0  "C1386"  0 1 -104 E6E6E6  1 34.23 0 2716 1 1386 1386 173 0 <> <> <>
  1387 2 -25.961168 -1.140572 -0.732900 200 K "A" 104 0.50000 0.50000 "LYS " " C  " "    " 6 0 0 E0E0E0  "C1387"  0 1 3 <> 1 37.07 0 2717 0 1387 1387 173 0 <> <> <>
  1388 15 -25.656595 -2.166764 -0.119241 200 K "A" 70 -0.50000 -0.50000 "LYS " " O  " "    " 8 0 0 FF2F2F  "O1388"  0 1 3 <> 1 38.17 0 2718 0 1388 1388 173 0 <> <> <>
  1389 3 -25.210863 -1.218516 -3.205044 200 K "A" 104 -0.12000 -0.12000 "LYS " " CB " "    " 6 0 0 E0E0E0  "C1389"  0 1 3 <> 1 34 0 2719 2 1389 1389 173 0 <> <> <>
  1390 3 -24.716417 -0.332908 -4.374450 200 K "A" 104 -0.12000 -0.12000 "LYS " " CG " "    " 6 0 0 E0E0E0  "C1390"  0 1 3 <> 1 34.52 0 2720 2 1390 1390 173 0 <> <> <>
  1391 3 -25.570581 0.939078 -4.601612 200 K "A" 104 -0.12000 -0.12000 "LYS " " CD " "    " 6 0 0 E0E0E0  "C1391"  0 1 3 <> 1 35.35 0 2721 2 1391 1391 173 0 <> <> <>
  1392 3 -24.779970 2.257421 -4.749989 200 K "A" 104 0.19000 0.19000 "LYS " " CE " "    " 6 0 0 E0E0E0  "C1392"  0 1 3 <> 1 36.23 0 2722 2 1392 1392 173 0 <> <> <>
  1393 32 -24.055140 2.365039 -6.029351 200 K "A" 38 -0.30000 -0.30000 "LYS " " NZ " "    " 7 1 0 2F2FFF  "N1393"  0 1 3 <> 1 37.18 0 2723 3 1393 1393 173 0 <> <> <>
  1394 25 -27.095263 -0.452307 -0.523419 201 C "A" 38 -0.50000 -0.50000 "CYS " " N  " "    " 7 0 0 2F2FFF  "N1394"  0 1 3 <> 1 39.89 0 2737 1 1394 1394 174 0 <> <> <>
  1395 3 -28.171953 -0.742684 0.455716 201 C "A" 104 0.25360 0.25360 "CYS " " CA " "    " 6 0 0 E0E0E0  "C1395"  0 1 -104 E6E6E6  1 41.69 0 2738 1 1395 1395 174 0 <> <> <>
  1396 2 -27.625025 -0.649892 1.878574 201 C "A" 104 0.33640 0.33640 "CYS " " C  " "    " 6 0 0 E0E0E0  "C1396"  0 1 3 <> 1 41.88 0 2739 1 1396 1396 174 0 <> <> <>
  1397 15 -28.240152 -1.048487 2.873101 201 C "A" 70 -0.45000 -0.45000 "CYS " " O  " "    " 8 0 0 FF2F2F  "O1397"  0 1 3 <> 1 41.66 0 2740 0 1397 1397 174 0 <> <> <>
  1398 3 -28.923243 -2.079989 0.209977 201 C "A" 104 0.02000 0.02000 "CYS " " CB " "    " 6 0 0 E0E0E0  "C1398"  0 1 3 <> 1 42.12 0 2741 2 1398 1398 174 0 <> <> <>
  1399 49 -29.633219 -2.149980 -1.462336 201 C "A" 143 -0.33500 -0.33500 "CYS " " SG " "    " 16 0 0 FFDF9F  "S1399"  0 1 3 <> 1 47 0 2742 1 1399 1399 174 0 <> <> <>
  1400 44 -22.624605 -5.545753 -0.103892 28 E "A" 21 0.33000 0.33000 "GLU " " H1 " "    " 1 0 0 FFFFFF  "H1410"  -1 1 3 <> <> <> 0 10 0 2552 <> <> 0 <> <> <>
  1401 44 -22.799616 -5.743288 -1.721647 28 E "A" 21 0.33000 0.33000 "GLU " " H2 " "    " 1 0 0 FFFFFF  "H1411"  -1 1 3 <> <> <> 0 11 0 2553 <> <> 0 <> <> <>
  1402 44 -21.823244 -6.746915 -0.879629 28 E "A" 21 0.33000 0.33000 "GLU " " H3 " "    " 1 0 0 FFFFFF  "H1412"  -1 1 3 <> <> <> 0 12 0 2554 <> <> 0 <> <> <>
  1403 41 -21.395967 -3.904495 -1.403901 28 E "A" 21 0.06000 0.06000 "GLU " " HA " "    " 1 0 0 FFFFFF  "H1413"  -1 1 3 <> <> <> 0 13 0 2555 <> <> 0 <> <> <>
  1404 41 -19.637232 -5.795440 0.274822 28 E "A" 21 0.06000 0.06000 "GLU " " HB2" "    " 1 0 0 FFFFFF  "H1414"  -1 1 3 <> <> <> 0 14 0 2556 <> <> 0 <> <> <>
  1405 41 -19.190065 -4.175250 -0.185174 28 E "A" 21 0.06000 0.06000 "GLU " " HB3" "    " 1 0 0 FFFFFF  "H1415"  -1 1 3 <> <> <> 0 15 0 2557 <> <> 0 <> <> <>
  1406 41 -21.156488 -3.254997 1.086299 28 E "A" 21 0.06000 0.06000 "GLU " " HG2" "    " 1 0 0 FFFFFF  "H1416"  -1 1 3 <> <> <> 0 16 0 2558 <> <> 0 <> <> <>
  1407 41 -21.581514 -4.863935 1.601192 28 E "A" 21 0.06000 0.06000 "GLU " " HG3" "    " 1 0 0 FFFFFF  "H1417"  -1 1 3 <> <> <> 0 17 0 2559 <> <> 0 <> <> <>
  1408 43 -19.326235 -3.617347 -2.799934 29 V "A" 21 0.30000 0.30000 "VAL " " H  " "    " 1 0 0 FFFFFF  "H1418"  -1 1 3 <> <> <> 0 25 0 2560 <> <> 0 <> <> <>
  1409 41 -18.810511 -5.972975 -4.575157 29 V "A" 21 0.06000 0.06000 "VAL " " HA " "    " 1 0 0 FFFFFF  "H1419"  -1 1 3 <> <> <> 0 26 0 2561 <> <> 0 <> <> <>
  1410 41 -19.578142 -3.139097 -5.396369 29 V "A" 21 0.06000 0.06000 "VAL " " HB " "    " 1 0 0 FFFFFF  "H1420"  -1 1 3 <> <> <> 0 27 0 2562 <> <> 0 <> <> <>
  1411 41 -19.378435 -3.957530 -7.777236 29 V "A" 21 0.06000 0.06000 "VAL " "HG11" "    " 1 0 0 FFFFFF  "H1421"  -1 1 3 <> <> <> 0 28 0 2563 <> <> 0 <> <> <>
  1412 41 -17.831438 -3.860152 -6.973165 29 V "A" 21 0.06000 0.06000 "VAL " "HG12" "    " 1 0 0 FFFFFF  "H1422"  -1 1 3 <> <> <> 0 29 0 2564 <> <> 0 <> <> <>
  1413 41 -18.613749 -5.425503 -7.182198 29 V "A" 21 0.06000 0.06000 "VAL " "HG13" "    " 1 0 0 FFFFFF  "H1423"  -1 1 3 <> <> <> 0 30 0 2565 <> <> 0 <> <> <>
  1414 41 -21.463243 -4.208750 -6.620613 29 V "A" 21 0.06000 0.06000 "VAL " "HG21" "    " 1 0 0 FFFFFF  "H1424"  -1 1 3 <> <> <> 0 31 0 2566 <> <> 0 <> <> <>
  1415 41 -21.032892 -5.763058 -5.910936 29 V "A" 21 0.06000 0.06000 "VAL " "HG22" "    " 1 0 0 FFFFFF  "H1425"  -1 1 3 <> <> <> 0 32 0 2567 <> <> 0 <> <> <>
  1416 41 -21.584337 -4.436471 -4.889470 29 V "A" 21 0.06000 0.06000 "VAL " "HG23" "    " 1 0 0 FFFFFF  "H1426"  -1 1 3 <> <> <> 0 33 0 2568 <> <> 0 <> <> <>
  1417 43 -16.711885 -6.266409 -4.876642 30 V "A" 21 0.30000 0.30000 "VAL " " H  " "    " 1 0 0 FFFFFF  "H1427"  -1 1 3 <> <> <> 0 41 0 2569 <> <> 0 <> <> <>
  1418 41 -14.696749 -4.379164 -3.917358 30 V "A" 21 0.06000 0.06000 "VAL " " HA " "    " 1 0 0 FFFFFF  "H1428"  -1 1 3 <> <> <> 0 42 0 2570 <> <> 0 <> <> <>
  1419 41 -14.611891 -7.164057 -5.153943 30 V "A" 21 0.06000 0.06000 "VAL " " HB " "    " 1 0 0 FFFFFF  "H1429"  -1 1 3 <> <> <> 0 43 0 2571 <> <> 0 <> <> <>
  1420 41 -12.212595 -7.300896 -4.539156 30 V "A" 21 0.06000 0.06000 "VAL " "HG11" "    " 1 0 0 FFFFFF  "H1430"  -1 1 3 <> <> <> 0 44 0 2572 <> <> 0 <> <> <>
  1421 41 -12.466078 -6.135551 -5.811186 30 V "A" 21 0.06000 0.06000 "VAL " "HG12" "    " 1 0 0 FFFFFF  "H1431"  -1 1 3 <> <> <> 0 45 0 2573 <> <> 0 <> <> <>
  1422 41 -12.205900 -5.581386 -4.155211 30 V "A" 21 0.06000 0.06000 "VAL " "HG13" "    " 1 0 0 FFFFFF  "H1432"  -1 1 3 <> <> <> 0 46 0 2574 <> <> 0 <> <> <>
  1423 41 -13.886995 -7.889213 -2.892840 30 V "A" 21 0.06000 0.06000 "VAL " "HG21" "    " 1 0 0 FFFFFF  "H1433"  -1 1 3 <> <> <> 0 47 0 2575 <> <> 0 <> <> <>
  1424 41 -14.040174 -6.237349 -2.302526 30 V "A" 21 0.06000 0.06000 "VAL " "HG22" "    " 1 0 0 FFFFFF  "H1434"  -1 1 3 <> <> <> 0 48 0 2576 <> <> 0 <> <> <>
  1425 41 -15.465277 -7.126832 -2.831725 30 V "A" 21 0.06000 0.06000 "VAL " "HG23" "    " 1 0 0 FFFFFF  "H1435"  -1 1 3 <> <> <> 0 49 0 2577 <> <> 0 <> <> <>
  1426 43 -13.328821 -3.184819 -5.203599 31 L "A" 21 0.30000 0.30000 "LEU " " H  " "    " 1 0 0 FFFFFF  "H1436"  -1 1 3 <> <> <> 0 58 0 2578 <> <> 0 <> <> <>
  1427 41 -13.784231 -3.161393 -8.165445 31 L "A" 21 0.06000 0.06000 "LEU " " HA " "    " 1 0 0 FFFFFF  "H1437"  -1 1 3 <> <> <> 0 59 0 2579 <> <> 0 <> <> <>
  1428 41 -12.797323 -1.003698 -6.239341 31 L "A" 21 0.06000 0.06000 "LEU " " HB2" "    " 1 0 0 FFFFFF  "H1438"  -1 1 3 <> <> <> 0 60 0 2580 <> <> 0 <> <> <>
  1429 41 -12.785887 -0.837067 -7.973011 31 L "A" 21 0.06000 0.06000 "LEU " " HB3" "    " 1 0 0 FFFFFF  "H1439"  -1 1 3 <> <> <> 0 61 0 2581 <> <> 0 <> <> <>
  1430 41 -15.269854 -1.248847 -6.298527 31 L "A" 21 0.06000 0.06000 "LEU " " HG " "    " 1 0 0 FFFFFF  "H1440"  -1 1 3 <> <> <> 0 62 0 2582 <> <> 0 <> <> <>
  1431 41 -15.476385 0.985888 -6.052898 31 L "A" 21 0.06000 0.06000 "LEU " "HD11" "    " 1 0 0 FFFFFF  "H1441"  -1 1 3 <> <> <> 0 63 0 2583 <> <> 0 <> <> <>
  1432 41 -13.796377 1.114893 -6.538853 31 L "A" 21 0.06000 0.06000 "LEU " "HD12" "    " 1 0 0 FFFFFF  "H1442"  -1 1 3 <> <> <> 0 64 0 2584 <> <> 0 <> <> <>
  1433 41 -15.065321 1.333949 -7.723825 31 L "A" 21 0.06000 0.06000 "LEU " "HD13" "    " 1 0 0 FFFFFF  "H1443"  -1 1 3 <> <> <> 0 65 0 2585 <> <> 0 <> <> <>
  1434 41 -16.211313 -0.313671 -8.727196 31 L "A" 21 0.06000 0.06000 "LEU " "HD21" "    " 1 0 0 FFFFFF  "H1444"  -1 1 3 <> <> <> 0 66 0 2586 <> <> 0 <> <> <>
  1435 41 -14.866438 -1.307665 -9.258732 31 L "A" 21 0.06000 0.06000 "LEU " "HD22" "    " 1 0 0 FFFFFF  "H1445"  -1 1 3 <> <> <> 0 67 0 2587 <> <> 0 <> <> <>
  1436 41 -16.143290 -2.006013 -8.272390 31 L "A" 21 0.06000 0.06000 "LEU " "HD23" "    " 1 0 0 FFFFFF  "H1446"  -1 1 3 <> <> <> 0 68 0 2588 <> <> 0 <> <> <>
  1437 43 -11.355612 -3.429266 -5.547463 32 L "A" 21 0.30000 0.30000 "LEU " " H  " "    " 1 0 0 FFFFFF  "H1447"  -1 1 3 <> <> <> 0 77 0 2589 <> <> 0 <> <> <>
  1438 41 -9.453569 -4.584483 -7.417423 32 L "A" 21 0.06000 0.06000 "LEU " " HA " "    " 1 0 0 FFFFFF  "H1448"  -1 1 3 <> <> <> 0 78 0 2590 <> <> 0 <> <> <>
  1439 41 -8.966837 -2.104797 -7.537721 32 L "A" 21 0.06000 0.06000 "LEU " " HB2" "    " 1 0 0 FFFFFF  "H1449"  -1 1 3 <> <> <> 0 79 0 2591 <> <> 0 <> <> <>
  1440 41 -8.811041 -2.062332 -5.807292 32 L "A" 21 0.06000 0.06000 "LEU " " HB3" "    " 1 0 0 FFFFFF  "H1450"  -1 1 3 <> <> <> 0 80 0 2592 <> <> 0 <> <> <>
  1441 41 -6.844507 -3.587776 -5.931470 32 L "A" 21 0.06000 0.06000 "LEU " " HG " "    " 1 0 0 FFFFFF  "H1451"  -1 1 3 <> <> <> 0 81 0 2593 <> <> 0 <> <> <>
  1442 41 -5.919439 -3.495787 -8.564976 32 L "A" 21 0.06000 0.06000 "LEU " "HD11" "    " 1 0 0 FFFFFF  "H1452"  -1 1 3 <> <> <> 0 82 0 2594 <> <> 0 <> <> <>
  1443 41 -6.656515 -4.881075 -7.785754 32 L "A" 21 0.06000 0.06000 "LEU " "HD12" "    " 1 0 0 FFFFFF  "H1453"  -1 1 3 <> <> <> 0 83 0 2595 <> <> 0 <> <> <>
  1444 41 -7.629454 -3.811269 -8.783751 32 L "A" 21 0.06000 0.06000 "LEU " "HD13" "    " 1 0 0 FFFFFF  "H1454"  -1 1 3 <> <> <> 0 84 0 2596 <> <> 0 <> <> <>
  1445 41 -5.532690 -1.778675 -5.971659 32 L "A" 21 0.06000 0.06000 "LEU " "HD21" "    " 1 0 0 FFFFFF  "H1455"  -1 1 3 <> <> <> 0 85 0 2597 <> <> 0 <> <> <>
  1446 41 -5.816286 -1.467522 -7.676961 32 L "A" 21 0.06000 0.06000 "LEU " "HD22" "    " 1 0 0 FFFFFF  "H1456"  -1 1 3 <> <> <> 0 86 0 2598 <> <> 0 <> <> <>
  1447 41 -6.919355 -0.835388 -6.474492 32 L "A" 21 0.06000 0.06000 "LEU " "HD23" "    " 1 0 0 FFFFFF  "H1457"  -1 1 3 <> <> <> 0 87 0 2599 <> <> 0 <> <> <>
  1448 43 -8.163450 -6.101087 -6.309658 33 D "A" 21 0.30000 0.30000 "ASP " " H  " "    " 1 0 0 FFFFFF  "H1458"  -1 1 3 <> <> <> 0 96 0 2600 <> <> 0 <> <> <>
  1449 41 -7.938642 -6.069091 -3.429652 33 D "A" 21 0.06000 0.06000 "ASP " " HA " "    " 1 0 0 FFFFFF  "H1459"  -1 1 3 <> <> <> 0 97 0 2601 <> <> 0 <> <> <>
  1450 41 -10.129812 -7.091885 -3.626866 33 D "A" 21 0.06000 0.06000 "ASP " " HB2" "    " 1 0 0 FFFFFF  "H1460"  -1 1 3 <> <> <> 0 98 0 2602 <> <> 0 <> <> <>
  1451 41 -9.561102 -8.269882 -4.755380 33 D "A" 21 0.06000 0.06000 "ASP " " HB3" "    " 1 0 0 FFFFFF  "H1461"  -1 1 3 <> <> <> 0 99 0 2603 <> <> 0 <> <> <>
  1452 43 -5.860678 -6.322694 -3.232397 34 F "A" 21 0.30000 0.30000 "PHE " " H  " "    " 1 0 0 FFFFFF  "H1462"  -1 1 3 <> <> <> 0 111 0 2604 <> <> 0 <> <> <>
  1453 41 -4.167479 -7.379470 -5.300360 34 F "A" 21 0.06000 0.06000 "PHE " " HA " "    " 1 0 0 FFFFFF  "H1463"  -1 1 3 <> <> <> 0 112 0 2605 <> <> 0 <> <> <>
  1454 41 -3.510881 -5.511937 -3.908745 34 F "A" 21 0.06000 0.06000 "PHE " " HB2" "    " 1 0 0 FFFFFF  "H1464"  -1 1 3 <> <> <> 0 113 0 2606 <> <> 0 <> <> <>
  1455 41 -3.661448 -6.442098 -2.450001 34 F "A" 21 0.06000 0.06000 "PHE " " HB3" "    " 1 0 0 FFFFFF  "H1465"  -1 1 3 <> <> <> 0 114 0 2607 <> <> 0 <> <> <>
  1456 41 -1.640528 -6.004558 -5.567734 34 F "A" 21 0.11500 0.11500 "PHE " " HD1" "    " 1 0 0 FFFFFF  "H1466"  -1 1 3 <> <> <> 0 115 0 2608 <> <> 0 <> <> <>
  1457 41 -1.855066 -7.952091 -1.720862 34 F "A" 21 0.11500 0.11500 "PHE " " HD2" "    " 1 0 0 FFFFFF  "H1467"  -1 1 3 <> <> <> 0 116 0 2609 <> <> 0 <> <> <>
  1458 41 0.715796 -6.685192 -5.754843 34 F "A" 21 0.11500 0.11500 "PHE " " HE1" "    " 1 0 0 FFFFFF  "H1468"  -1 1 3 <> <> <> 0 117 0 2610 <> <> 0 <> <> <>
  1459 41 0.499147 -8.589520 -1.931730 34 F "A" 21 0.11500 0.11500 "PHE " " HE2" "    " 1 0 0 FFFFFF  "H1469"  -1 1 3 <> <> <> 0 118 0 2611 <> <> 0 <> <> <>
  1460 41 1.794622 -7.949371 -3.929126 34 F "A" 21 0.11500 0.11500 "PHE " " HZ " "    " 1 0 0 FFFFFF  "H1470"  -1 1 3 <> <> <> 0 119 0 2612 <> <> 0 <> <> <>
  1461 43 -5.641451 -8.868403 -2.426619 35 A "A" 21 0.30000 0.30000 "ALA " " H  " "    " 1 0 0 FFFFFF  "H1471"  -1 1 3 <> <> <> 0 125 0 2613 <> <> 0 <> <> <>
  1462 41 -3.682001 -11.051042 -2.302873 35 A "A" 21 0.06000 0.06000 "ALA " " HA " "    " 1 0 0 FFFFFF  "H1472"  -1 1 3 <> <> <> 0 126 0 2614 <> <> 0 <> <> <>
  1463 41 -5.157732 -11.860235 -0.454669 35 A "A" 21 0.06000 0.06000 "ALA " " HB1" "    " 1 0 0 FFFFFF  "H1473"  -1 1 3 <> <> <> 0 127 0 2615 <> <> 0 <> <> <>
  1464 41 -4.645208 -10.199650 -0.200125 35 A "A" 21 0.06000 0.06000 "ALA " " HB2" "    " 1 0 0 FFFFFF  "H1474"  -1 1 3 <> <> <> 0 128 0 2616 <> <> 0 <> <> <>
  1465 41 -6.279730 -10.537834 -0.760204 35 A "A" 21 0.06000 0.06000 "ALA " " HB3" "    " 1 0 0 FFFFFF  "H1475"  -1 1 3 <> <> <> 0 129 0 2617 <> <> 0 <> <> <>
  1466 43 -7.086603 -10.493960 -3.282046 36 A "A" 21 0.30000 0.30000 "ALA " " H  " "    " 1 0 0 FFFFFF  "H1476"  -1 1 3 <> <> <> 0 135 0 2618 <> <> 0 <> <> <>
  1467 41 -7.640963 -13.152515 -4.155524 36 A "A" 21 0.06000 0.06000 "ALA " " HA " "    " 1 0 0 FFFFFF  "H1477"  -1 1 3 <> <> <> 0 136 0 2619 <> <> 0 <> <> <>
  1468 41 -9.528830 -12.082403 -5.420745 36 A "A" 21 0.06000 0.06000 "ALA " " HB1" "    " 1 0 0 FFFFFF  "H1478"  -1 1 3 <> <> <> 0 137 0 2620 <> <> 0 <> <> <>
  1469 41 -9.442266 -11.576862 -3.746664 36 A "A" 21 0.06000 0.06000 "ALA " " HB2" "    " 1 0 0 FFFFFF  "H1479"  -1 1 3 <> <> <> 0 138 0 2621 <> <> 0 <> <> <>
  1470 41 -8.868177 -10.500060 -5.029300 36 A "A" 21 0.06000 0.06000 "ALA " " HB3" "    " 1 0 0 FFFFFF  "H1480"  -1 1 3 <> <> <> 0 139 0 2622 <> <> 0 <> <> <>
  1471 43 -5.837259 -10.586668 -5.726994 37 A "A" 21 0.30000 0.30000 "ALA " " H  " "    " 1 0 0 FFFFFF  "H1481"  -1 1 3 <> <> <> 0 145 0 2623 <> <> 0 <> <> <>
  1472 41 -5.907351 -11.663680 -8.401724 37 A "A" 21 0.06000 0.06000 "ALA " " HA " "    " 1 0 0 FFFFFF  "H1482"  -1 1 3 <> <> <> 0 146 0 2624 <> <> 0 <> <> <>
  1473 41 -4.085085 -10.016587 -8.804297 37 A "A" 21 0.06000 0.06000 "ALA " " HB1" "    " 1 0 0 FFFFFF  "H1483"  -1 1 3 <> <> <> 0 147 0 2625 <> <> 0 <> <> <>
  1474 41 -5.447725 -9.282397 -7.971060 37 A "A" 21 0.06000 0.06000 "ALA " " HB2" "    " 1 0 0 FFFFFF  "H1484"  -1 1 3 <> <> <> 0 148 0 2626 <> <> 0 <> <> <>
  1475 41 -3.981428 -9.683020 -7.080457 37 A "A" 21 0.06000 0.06000 "ALA " " HB3" "    " 1 0 0 FFFFFF  "H1485"  -1 1 3 <> <> <> 0 149 0 2627 <> <> 0 <> <> <>
  1476 43 -4.173166 -12.660082 -5.559478 38 G "A" 21 0.30000 0.30000 "GLY " " H  " "    " 1 0 0 FFFFFF  "H1486"  -1 1 3 <> <> <> 0 154 0 2628 <> <> 0 <> <> <>
  1477 41 -2.704298 -14.363986 -5.203356 38 G "A" 21 0.06000 0.06000 "GLY " " HA2" "    " 1 0 0 FFFFFF  "H1487"  -1 1 3 <> <> <> 0 155 0 2629 <> <> 0 <> <> <>
  1478 41 -3.162615 -14.975330 -6.779564 38 G "A" 21 0.06000 0.06000 "GLY " " HA3" "    " 1 0 0 FFFFFF  "H1488"  -1 1 3 <> <> <> 0 156 0 2630 <> <> 0 <> <> <>
  1479 43 -1.628347 -11.791536 -6.491219 39 G "A" 21 0.30000 0.30000 "GLY " " H  " "    " 1 0 0 FFFFFF  "H1489"  -1 1 3 <> <> <> 0 161 0 2631 <> <> 0 <> <> <>
  1480 41 0.574812 -11.101773 -6.812056 39 G "A" 21 0.06000 0.06000 "GLY " " HA2" "    " 1 0 0 FFFFFF  "H1490"  -1 1 3 <> <> <> 0 162 0 2632 <> <> 0 <> <> <>
  1481 41 1.103449 -12.749429 -7.056049 39 G "A" 21 0.06000 0.06000 "GLY " " HA3" "    " 1 0 0 FFFFFF  "H1491"  -1 1 3 <> <> <> 0 163 0 2633 <> <> 0 <> <> <>
  1482 43 -1.656721 -12.249437 -9.074535 40 E "A" 21 0.30000 0.30000 "GLU " " H  " "    " 1 0 0 FFFFFF  "H1492"  -1 1 3 <> <> <> 0 173 0 2634 <> <> 0 <> <> <>
  1483 41 -0.036329 -12.069367 -11.466414 40 E "A" 21 0.06000 0.06000 "GLU " " HA " "    " 1 0 0 FFFFFF  "H1493"  -1 1 3 <> <> <> 0 174 0 2635 <> <> 0 <> <> <>
  1484 41 -3.054853 -11.902826 -11.074581 40 E "A" 21 0.06000 0.06000 "GLU " " HB2" "    " 1 0 0 FFFFFF  "H1494"  -1 1 3 <> <> <> 0 175 0 2636 <> <> 0 <> <> <>
  1485 41 -2.257360 -12.034551 -12.616318 40 E "A" 21 0.06000 0.06000 "GLU " " HB3" "    " 1 0 0 FFFFFF  "H1495"  -1 1 3 <> <> <> 0 176 0 2637 <> <> 0 <> <> <>
  1486 41 -1.288694 -14.246731 -11.961443 40 E "A" 21 0.06000 0.06000 "GLU " " HG2" "    " 1 0 0 FFFFFF  "H1496"  -1 1 3 <> <> <> 0 177 0 2638 <> <> 0 <> <> <>
  1487 41 -2.057734 -14.148100 -10.400557 40 E "A" 21 0.06000 0.06000 "GLU " " HG3" "    " 1 0 0 FFFFFF  "H1497"  -1 1 3 <> <> <> 0 178 0 2639 <> <> 0 <> <> <>
  1488 43 -1.437929 -9.668253 -9.389162 41 L "A" 21 0.30000 0.30000 "LEU " " H  " "    " 1 0 0 FFFFFF  "H1498"  -1 1 3 <> <> <> 0 187 0 2640 <> <> 0 <> <> <>
  1489 41 -1.355162 -7.478564 -11.331627 41 L "A" 21 0.06000 0.06000 "LEU " " HA " "    " 1 0 0 FFFFFF  "H1499"  -1 1 3 <> <> <> 0 188 0 2641 <> <> 0 <> <> <>
  1490 41 -1.653276 -7.690778 -8.300795 41 L "A" 21 0.06000 0.06000 "LEU " " HB2" "    " 1 0 0 FFFFFF  "H1500"  -1 1 3 <> <> <> 0 189 0 2642 <> <> 0 <> <> <>
  1491 41 -1.354063 -6.146878 -9.036040 41 L "A" 21 0.06000 0.06000 "LEU " " HB3" "    " 1 0 0 FFFFFF  "H1501"  -1 1 3 <> <> <> 0 190 0 2643 <> <> 0 <> <> <>
  1492 41 -3.724810 -7.897731 -9.720574 41 L "A" 21 0.06000 0.06000 "LEU " " HG " "    " 1 0 0 FFFFFF  "H1502"  -1 1 3 <> <> <> 0 191 0 2644 <> <> 0 <> <> <>
  1493 41 -4.912355 -6.952725 -8.026342 41 L "A" 21 0.06000 0.06000 "LEU " "HD11" "    " 1 0 0 FFFFFF  "H1503"  -1 1 3 <> <> <> 0 192 0 2645 <> <> 0 <> <> <>
  1494 41 -3.370417 -6.457509 -7.351963 41 L "A" 21 0.06000 0.06000 "LEU " "HD12" "    " 1 0 0 FFFFFF  "H1504"  -1 1 3 <> <> <> 0 193 0 2646 <> <> 0 <> <> <>
  1495 41 -4.284304 -5.341366 -8.332081 41 L "A" 21 0.06000 0.06000 "LEU " "HD13" "    " 1 0 0 FFFFFF  "H1505"  -1 1 3 <> <> <> 0 194 0 2647 <> <> 0 <> <> <>
  1496 41 -4.347868 -5.291902 -10.550316 41 L "A" 21 0.06000 0.06000 "LEU " "HD21" "    " 1 0 0 FFFFFF  "H1506"  -1 1 3 <> <> <> 0 195 0 2648 <> <> 0 <> <> <>
  1497 41 -2.664019 -5.455016 -11.013515 41 L "A" 21 0.06000 0.06000 "LEU " "HD22" "    " 1 0 0 FFFFFF  "H1507"  -1 1 3 <> <> <> 0 196 0 2649 <> <> 0 <> <> <>
  1498 41 -3.855452 -6.614284 -11.585042 41 L "A" 21 0.06000 0.06000 "LEU " "HD23" "    " 1 0 0 FFFFFF  "H1508"  -1 1 3 <> <> <> 0 197 0 2650 <> <> 0 <> <> <>
  1499 43 0.447439 -6.534209 -11.998341 42 G "A" 21 0.30000 0.30000 "GLY " " H  " "    " 1 0 0 FFFFFF  "H1509"  -1 1 3 <> <> <> 0 202 0 2651 <> <> 0 <> <> <>
  1500 41 2.883493 -6.388538 -10.240598 42 G "A" 21 0.06000 0.06000 "GLY " " HA2" "    " 1 0 0 FFFFFF  "H1510"  -1 1 3 <> <> <> 0 203 0 2652 <> <> 0 <> <> <>
  1501 41 2.936651 -6.409503 -12.003355 42 G "A" 21 0.06000 0.06000 "GLY " " HA3" "    " 1 0 0 FFFFFF  "H1511"  -1 1 3 <> <> <> 0 204 0 2653 <> <> 0 <> <> <>
  1502 43 3.083773 -4.280848 -9.525194 43 W "A" 21 0.30000 0.30000 "TRP " " H  " "    " 1 0 0 FFFFFF  "H1512"  -1 1 3 <> <> <> 0 219 0 2654 <> <> 0 <> <> <>
  1503 41 1.509291 -2.094028 -10.831407 43 W "A" 21 0.06000 0.06000 "TRP " " HA " "    " 1 0 0 FFFFFF  "H1513"  -1 1 3 <> <> <> 0 220 0 2655 <> <> 0 <> <> <>
  1504 41 2.222898 -2.700100 -7.906756 43 W "A" 21 0.06000 0.06000 "TRP " " HB2" "    " 1 0 0 FFFFFF  "H1514"  -1 1 3 <> <> <> 0 221 0 2656 <> <> 0 <> <> <>
  1505 41 1.576242 -1.183175 -8.427923 43 W "A" 21 0.06000 0.06000 "TRP " " HB3" "    " 1 0 0 FFFFFF  "H1515"  -1 1 3 <> <> <> 0 222 0 2657 <> <> 0 <> <> <>
  1506 41 -0.585745 -2.951571 -10.437896 43 W "A" 21 0.11500 0.11500 "TRP " " HD1" "    " 1 0 0 FFFFFF  "H1516"  -1 1 3 <> <> <> 0 223 0 2658 <> <> 0 <> <> <>
  1507 43 -2.799154 -3.468487 -9.295974 43 W "A" 21 0.42000 0.42000 "TRP " " HE1" "    " 1 0 0 FFFFFF  "H1517"  -1 1 3 <> <> <> 0 224 0 2659 <> <> 0 <> <> <>
  1508 41 0.887522 -2.363395 -5.566215 43 W "A" 21 0.11500 0.11500 "TRP " " HE3" "    " 1 0 0 FFFFFF  "H1518"  -1 1 3 <> <> <> 0 225 0 2660 <> <> 0 <> <> <>
  1509 41 -3.832701 -3.603282 -6.581620 43 W "A" 21 0.11500 0.11500 "TRP " " HZ2" "    " 1 0 0 FFFFFF  "H1519"  -1 1 3 <> <> <> 0 226 0 2661 <> <> 0 <> <> <>
  1510 41 -0.747488 -2.650900 -3.725441 43 W "A" 21 0.11500 0.11500 "TRP " " HZ3" "    " 1 0 0 FFFFFF  "H1520"  -1 1 3 <> <> <> 0 227 0 2662 <> <> 0 <> <> <>
  1511 41 -3.101721 -3.263087 -4.231118 43 W "A" 21 0.11500 0.11500 "TRP " " HH2" "    " 1 0 0 FFFFFF  "H1521"  -1 1 3 <> <> <> 0 228 0 2663 <> <> 0 <> <> <>
  1512 43 2.386374 0.087095 -10.285673 44 L "A" 21 0.30000 0.30000 "LEU " " H  " "    " 1 0 0 FFFFFF  "H1522"  -1 1 3 <> <> <> 0 237 0 2664 <> <> 0 <> <> <>
  1513 41 5.046453 0.098896 -11.507125 44 L "A" 21 0.06000 0.06000 "LEU " " HA " "    " 1 0 0 FFFFFF  "H1523"  -1 1 3 <> <> <> 0 238 0 2665 <> <> 0 <> <> <>
  1514 41 3.198381 1.301931 -12.495741 44 L "A" 21 0.06000 0.06000 "LEU " " HB2" "    " 1 0 0 FFFFFF  "H1524"  -1 1 3 <> <> <> 0 239 0 2666 <> <> 0 <> <> <>
  1515 41 2.879995 2.221581 -11.066484 44 L "A" 21 0.06000 0.06000 "LEU " " HB3" "    " 1 0 0 FFFFFF  "H1525"  -1 1 3 <> <> <> 0 240 0 2667 <> <> 0 <> <> <>
  1516 41 5.557924 2.382693 -12.480248 44 L "A" 21 0.06000 0.06000 "LEU " " HG " "    " 1 0 0 FFFFFF  "H1526"  -1 1 3 <> <> <> 0 241 0 2668 <> <> 0 <> <> <>
  1517 41 3.576654 4.501270 -13.213118 44 L "A" 21 0.06000 0.06000 "LEU " "HD11" "    " 1 0 0 FFFFFF  "H1527"  -1 1 3 <> <> <> 0 242 0 2669 <> <> 0 <> <> <>
  1518 41 4.874052 3.770439 -14.143811 44 L "A" 21 0.06000 0.06000 "LEU " "HD12" "    " 1 0 0 FFFFFF  "H1528"  -1 1 3 <> <> <> 0 243 0 2670 <> <> 0 <> <> <>
  1519 41 3.343878 2.938932 -13.956351 44 L "A" 21 0.06000 0.06000 "LEU " "HD13" "    " 1 0 0 FFFFFF  "H1529"  -1 1 3 <> <> <> 0 244 0 2671 <> <> 0 <> <> <>
  1520 41 4.890104 4.949746 -11.443865 44 L "A" 21 0.06000 0.06000 "LEU " "HD21" "    " 1 0 0 FFFFFF  "H1530"  -1 1 3 <> <> <> 0 245 0 2672 <> <> 0 <> <> <>
  1521 41 4.414549 3.825250 -10.188927 44 L "A" 21 0.06000 0.06000 "LEU " "HD22" "    " 1 0 0 FFFFFF  "H1531"  -1 1 3 <> <> <> 0 246 0 2673 <> <> 0 <> <> <>
  1522 41 6.056551 3.814414 -10.807475 44 L "A" 21 0.06000 0.06000 "LEU " "HD23" "    " 1 0 0 FFFFFF  "H1532"  -1 1 3 <> <> <> 0 247 0 2674 <> <> 0 <> <> <>
  1523 43 6.893457 0.778365 -10.513798 45 T "A" 21 0.30000 0.30000 "THR " " H  " "    " 1 0 0 FFFFFF  "H1533"  -1 1 3 <> <> <> 0 255 0 2675 <> <> 0 <> <> <>
  1524 41 6.790514 1.817052 -7.715344 45 T "A" 21 0.06000 0.06000 "THR " " HA " "    " 1 0 0 FFFFFF  "H1534"  -1 1 3 <> <> <> 0 256 0 2676 <> <> 0 <> <> <>
  1525 41 8.891809 0.610516 -7.352890 45 T "A" 21 0.06000 0.06000 "THR " " HB " "    " 1 0 0 FFFFFF  "H1535"  -1 1 3 <> <> <> 0 257 0 2677 <> <> 0 <> <> <>
  1526 42 9.589327 0.459017 -9.500857 45 T "A" 21 0.41800 0.41800 "THR " " HG1" "    " 1 0 0 FFFFFF  "H1536"  -1 1 3 <> <> <> 0 258 0 2678 <> <> 0 <> <> <>
  1527 41 8.033537 -1.722773 -7.252548 45 T "A" 21 0.06000 0.06000 "THR " "HG21" "    " 1 0 0 FFFFFF  "H1537"  -1 1 3 <> <> <> 0 259 0 2679 <> <> 0 <> <> <>
  1528 41 6.836744 -0.573266 -6.677199 45 T "A" 21 0.06000 0.06000 "THR " "HG22" "    " 1 0 0 FFFFFF  "H1538"  -1 1 3 <> <> <> 0 260 0 2680 <> <> 0 <> <> <>
  1529 41 6.676035 -1.290050 -8.278637 45 T "A" 21 0.06000 0.06000 "THR " "HG23" "    " 1 0 0 FFFFFF  "H1539"  -1 1 3 <> <> <> 0 261 0 2681 <> <> 0 <> <> <>
  1530 43 7.594454 3.890010 -7.687232 46 H "A" 21 0.30000 0.30000 "HIS " " H  " "    " 1 0 0 FFFFFF  "H1540"  -1 1 3 <> <> <> 0 272 0 2682 <> <> 0 <> <> <>
  1531 41 9.632158 4.705992 -9.717542 46 H "A" 21 0.06000 0.06000 "HIS " " HA " "    " 1 0 0 FFFFFF  "H1541"  -1 1 3 <> <> <> 0 273 0 2683 <> <> 0 <> <> <>
  1532 41 7.381502 5.635826 -10.165518 46 H "A" 21 0.06000 0.06000 "HIS " " HB2" "    " 1 0 0 FFFFFF  "H1542"  -1 1 3 <> <> <> 0 274 0 2684 <> <> 0 <> <> <>
  1533 41 7.323484 6.326992 -8.569851 46 H "A" 21 0.06000 0.06000 "HIS " " HB3" "    " 1 0 0 FFFFFF  "H1543"  -1 1 3 <> <> <> 0 275 0 2685 <> <> 0 <> <> <>
  1534 43 9.227411 8.260565 -8.087814 46 H "A" 21 0.42000 0.42000 "HIS " " HD1" "    " 1 0 0 FFFFFF  "H1544"  -1 1 3 <> <> <> 0 276 0 2686 <> <> 0 <> <> <>
  1535 41 8.632788 7.227508 -12.132283 46 H "A" 21 0.11500 0.11500 "HIS " " HD2" "    " 1 0 0 FFFFFF  "H1545"  -1 1 3 <> <> <> 0 277 0 2687 <> <> 0 <> <> <>
  1536 41 10.218248 10.091887 -9.535636 46 H "A" 21 0.11500 0.11500 "HIS " " HE1" "    " 1 0 0 FFFFFF  "H1546"  -1 1 3 <> <> <> 0 278 0 2688 <> <> 0 <> <> <>
  1537 41 11.543100 5.943706 -9.816042 47 P "A" 21 0.06000 0.06000 "PRO " " HA " "    " 1 0 0 FFFFFF  "H1547"  -1 1 3 <> <> <> 0 286 0 2689 <> <> 0 <> <> <>
  1538 41 14.171019 5.690745 -8.982685 47 P "A" 21 0.06000 0.06000 "PRO " " HB2" "    " 1 0 0 FFFFFF  "H1548"  -1 1 3 <> <> <> 0 287 0 2690 <> <> 0 <> <> <>
  1539 41 13.257483 7.189994 -8.943646 47 P "A" 21 0.06000 0.06000 "PRO " " HB3" "    " 1 0 0 FFFFFF  "H1549"  -1 1 3 <> <> <> 0 288 0 2691 <> <> 0 <> <> <>
  1540 41 13.681261 5.246243 -6.665093 47 P "A" 21 0.06000 0.06000 "PRO " " HG2" "    " 1 0 0 FFFFFF  "H1550"  -1 1 3 <> <> <> 0 289 0 2692 <> <> 0 <> <> <>
  1541 41 13.941191 6.985225 -6.632723 47 P "A" 21 0.06000 0.06000 "PRO " " HG3" "    " 1 0 0 FFFFFF  "H1551"  -1 1 3 <> <> <> 0 290 0 2693 <> <> 0 <> <> <>
  1542 41 11.561121 7.391456 -6.618948 47 P "A" 21 0.06000 0.06000 "PRO " " HD3" "    " 1 0 0 FFFFFF  "H1552"  -1 1 3 <> <> <> 0 291 0 2694 <> <> 0 <> <> <>
  1543 41 11.637846 5.883458 -5.703527 47 P "A" 21 0.06000 0.06000 "PRO " " HD2" "    " 1 0 0 FFFFFF  "H1553"  -1 1 3 <> <> <> 0 292 0 2695 <> <> 0 <> <> <>
  1544 43 12.202509 4.314063 -11.219144 48 Y "A" 21 0.30000 0.30000 "TYR " " H  " "    " 1 0 0 FFFFFF  "H1554"  -1 1 3 <> <> <> 0 305 0 2696 <> <> 0 <> <> <>
  1545 41 11.473188 1.673897 -10.525990 48 Y "A" 21 0.06000 0.06000 "TYR " " HA " "    " 1 0 0 FFFFFF  "H1555"  -1 1 3 <> <> <> 0 306 0 2697 <> <> 0 <> <> <>
  1546 41 11.162268 2.693378 -12.752933 48 Y "A" 21 0.06000 0.06000 "TYR " " HB2" "    " 1 0 0 FFFFFF  "H1556"  -1 1 3 <> <> <> 0 307 0 2698 <> <> 0 <> <> <>
  1547 41 12.884726 2.777312 -12.994428 48 Y "A" 21 0.06000 0.06000 "TYR " " HB3" "    " 1 0 0 FFFFFF  "H1557"  -1 1 3 <> <> <> 0 308 0 2699 <> <> 0 <> <> <>
  1548 41 10.081198 0.357637 -12.341119 48 Y "A" 21 0.11500 0.11500 "TYR " " HD1" "    " 1 0 0 FFFFFF  "H1558"  -1 1 3 <> <> <> 0 309 0 2700 <> <> 0 <> <> <>
  1549 41 14.016878 0.929973 -14.023936 48 Y "A" 21 0.11500 0.11500 "TYR " " HD2" "    " 1 0 0 FFFFFF  "H1559"  -1 1 3 <> <> <> 0 310 0 2701 <> <> 0 <> <> <>
  1550 41 9.999983 -1.922141 -13.307796 48 Y "A" 21 0.11500 0.11500 "TYR " " HE1" "    " 1 0 0 FFFFFF  "H1560"  -1 1 3 <> <> <> 0 311 0 2702 <> <> 0 <> <> <>
  1551 41 13.930990 -1.350844 -14.992927 48 Y "A" 21 0.11500 0.11500 "TYR " " HE2" "    " 1 0 0 FFFFFF  "H1561"  -1 1 3 <> <> <> 0 312 0 2703 <> <> 0 <> <> <>
  1552 42 11.108088 -3.516989 -14.548031 48 Y "A" 21 0.43500 0.43500 "TYR " " HH " "    " 1 0 0 FFFFFF  "H1562"  -1 1 3 <> <> <> 0 313 0 2704 <> <> 0 <> <> <>
  1553 43 12.597956 -0.147223 -10.035560 49 G "A" 21 0.30000 0.30000 "GLY " " H  " "    " 1 0 0 FFFFFF  "H1563"  -1 1 3 <> <> <> 0 318 0 2705 <> <> 0 <> <> <>
  1554 41 14.349955 -1.581085 -9.654772 49 G "A" 21 0.06000 0.06000 "GLY " " HA2" "    " 1 0 0 FFFFFF  "H1564"  -1 1 3 <> <> <> 0 319 0 2706 <> <> 0 <> <> <>
  1555 41 15.484919 -0.421148 -10.311374 49 G "A" 21 0.06000 0.06000 "GLY " " HA3" "    " 1 0 0 FFFFFF  "H1565"  -1 1 3 <> <> <> 0 320 0 2707 <> <> 0 <> <> <>
  1556 43 13.480619 1.035415 -7.876143 50 K "A" 21 0.30000 0.30000 "LYS " " H  " "    " 1 0 0 FFFFFF  "H1566"  -1 1 3 <> <> <> 0 330 0 2708 <> <> 0 <> <> <>
  1557 41 15.319914 0.456250 -5.630881 50 K "A" 21 0.06000 0.06000 "LYS " " HA " "    " 1 0 0 FFFFFF  "H1567"  -1 1 3 <> <> <> 0 331 0 2709 <> <> 0 <> <> <>
  1558 41 14.471178 3.211740 -6.664033 50 K "A" 21 0.06000 0.06000 "LYS " " HB2" "    " 1 0 0 FFFFFF  "H1568"  -1 1 3 <> <> <> 0 332 0 2710 <> <> 0 <> <> <>
  1559 41 15.302774 2.939064 -5.155241 50 K "A" 21 0.06000 0.06000 "LYS " " HB3" "    " 1 0 0 FFFFFF  "H1569"  -1 1 3 <> <> <> 0 333 0 2711 <> <> 0 <> <> <>
  1560 41 17.267521 2.010481 -6.424862 50 K "A" 21 0.06000 0.06000 "LYS " " HG2" "    " 1 0 0 FFFFFF  "H1570"  -1 1 3 <> <> <> 0 334 0 2712 <> <> 0 <> <> <>
  1561 41 16.448763 2.372689 -7.925308 50 K "A" 21 0.06000 0.06000 "LYS " " HG3" "    " 1 0 0 FFFFFF  "H1571"  -1 1 3 <> <> <> 0 335 0 2713 <> <> 0 <> <> <>
  1562 41 16.345932 4.793242 -7.296205 50 K "A" 21 0.06000 0.06000 "LYS " " HD2" "    " 1 0 0 FFFFFF  "H1572"  -1 1 3 <> <> <> 0 336 0 2714 <> <> 0 <> <> <>
  1563 41 17.212555 4.438401 -5.820698 50 K "A" 21 0.06000 0.06000 "LYS " " HD3" "    " 1 0 0 FFFFFF  "H1573"  -1 1 3 <> <> <> 0 337 0 2715 <> <> 0 <> <> <>
  1564 41 19.170727 3.595701 -7.172536 50 K "A" 21 0.06000 0.06000 "LYS " " HE2" "    " 1 0 0 FFFFFF  "H1574"  -1 1 3 <> <> <> 0 338 0 2716 <> <> 0 <> <> <>
  1565 41 18.299210 3.959245 -8.651974 50 K "A" 21 0.06000 0.06000 "LYS " " HE3" "    " 1 0 0 FFFFFF  "H1575"  -1 1 3 <> <> <> 0 339 0 2717 <> <> 0 <> <> <>
  1566 44 19.809120 5.687670 -8.077084 50 K "A" 21 0.33000 0.33000 "LYS " " HZ1" "    " 1 0 0 FFFFFF  "H1576"  -1 1 3 <> <> <> 0 340 0 2718 <> <> 0 <> <> <>
  1567 44 18.264351 6.259475 -8.003570 50 K "A" 21 0.33000 0.33000 "LYS " " HZ2" "    " 1 0 0 FFFFFF  "H1577"  -1 1 3 <> <> <> 0 341 0 2719 <> <> 0 <> <> <>
  1568 44 19.084377 5.918163 -6.614299 50 K "A" 21 0.33000 0.33000 "LYS " " HZ3" "    " 1 0 0 FFFFFF  "H1578"  -1 1 3 <> <> <> 0 342 0 2720 <> <> 0 <> <> <>
  1569 43 14.341490 1.169867 -3.576937 51 G "A" 21 0.30000 0.30000 "GLY " " H  " "    " 1 0 1 FFFFFF  "H1579"  -1 1 3 <> <> <> 0 347 0 2721 <> <> 0 <> <> <>
  1570 41 12.637346 1.563962 -2.089423 51 G "A" 21 0.06000 0.06000 "GLY " " HA2" "    " 1 0 0 FFFFFF  "H1580"  -1 1 3 <> <> <> 0 348 0 2722 <> <> 0 <> <> <>
  1571 41 11.602991 2.050836 -3.419048 51 G "A" 21 0.06000 0.06000 "GLY " " HA3" "    " 1 0 0 FFFFFF  "H1581"  -1 1 3 <> <> <> 0 349 0 2723 <> <> 0 <> <> <>
  1572 43 9.803305 0.809606 -3.399375 52 W "A" 21 0.30000 0.30000 "TRP " " H  " "    " 1 0 0 FFFFFF  "H1582"  -1 1 3 <> <> <> 0 364 0 2724 <> <> 0 <> <> <>
  1573 41 9.394075 -1.598262 -2.094897 52 W "A" 21 0.06000 0.06000 "TRP " " HA " "    " 1 0 0 FFFFFF  "H1583"  -1 1 3 <> <> <> 0 365 0 2725 <> <> 0 <> <> <>
  1574 41 7.815607 -0.390453 -4.408360 52 W "A" 21 0.06000 0.06000 "TRP " " HB2" "    " 1 0 0 FFFFFF  "H1584"  -1 1 3 <> <> <> 0 366 0 2726 <> <> 0 <> <> <>
  1575 41 7.228453 -1.604818 -3.311664 52 W "A" 21 0.06000 0.06000 "TRP " " HB3" "    " 1 0 0 FFFFFF  "H1585"  -1 1 3 <> <> <> 0 367 0 2727 <> <> 0 <> <> <>
  1576 41 7.871431 2.101773 -3.586864 52 W "A" 21 0.11500 0.11500 "TRP " " HD1" "    " 1 0 0 FFFFFF  "H1586"  -1 1 3 <> <> <> 0 368 0 2728 <> <> 0 <> <> <>
  1577 43 6.689306 3.341557 -1.693683 52 W "A" 21 0.42000 0.42000 "TRP " " HE1" "    " 1 0 0 FFFFFF  "H1587"  -1 1 3 <> <> <> 0 369 0 2729 <> <> 0 <> <> <>
  1578 41 6.549803 -1.921099 -0.714761 52 W "A" 21 0.11500 0.11500 "TRP " " HE3" "    " 1 0 0 FFFFFF  "H1588"  -1 1 3 <> <> <> 0 370 0 2730 <> <> 0 <> <> <>
  1579 41 5.283606 2.662474 0.765781 52 W "A" 21 0.11500 0.11500 "TRP " " HZ2" "    " 1 0 0 FFFFFF  "H1589"  -1 1 3 <> <> <> 0 371 0 2731 <> <> 0 <> <> <>
  1580 41 5.305861 -1.603126 1.406394 52 W "A" 21 0.11500 0.11500 "TRP " " HZ3" "    " 1 0 0 FFFFFF  "H1590"  -1 1 3 <> <> <> 0 372 0 2732 <> <> 0 <> <> <>
  1581 41 4.661730 0.683933 2.151345 52 W "A" 21 0.11500 0.11500 "TRP " " HH2" "    " 1 0 0 FFFFFF  "H1591"  -1 1 3 <> <> <> 0 373 0 2733 <> <> 0 <> <> <>
  1582 43 9.818857 -3.673914 -2.568283 53 D "A" 21 0.30000 0.30000 "ASP " " H  " "    " 1 0 1 FFFFFF  "H1592"  -1 1 3 <> <> <> 0 382 0 2734 <> <> 0 <> <> <>
  1583 41 9.931784 -4.593345 -5.404515 53 D "A" 21 0.06000 0.06000 "ASP " " HA " "    " 1 0 0 FFFFFF  "H1593"  -1 1 3 <> <> <> 0 383 0 2735 <> <> 0 <> <> <>
  1584 41 11.410006 -5.853791 -3.048450 53 D "A" 21 0.06000 0.06000 "ASP " " HB2" "    " 1 0 0 FFFFFF  "H1594"  -1 1 3 <> <> <> 0 384 0 2736 <> <> 0 <> <> <>
  1585 41 11.392851 -6.458135 -4.690017 53 D "A" 21 0.06000 0.06000 "ASP " " HB3" "    " 1 0 0 FFFFFF  "H1595"  -1 1 3 <> <> <> 0 385 0 2737 <> <> 0 <> <> <>
  1586 43 8.796644 -6.488784 -5.804619 54 L "A" 21 0.30000 0.30000 "LEU " " H  " "    " 1 0 0 FFFFFF  "H1596"  -1 1 3 <> <> <> 0 394 0 2738 <> <> 0 <> <> <>
  1587 41 6.657343 -7.207895 -3.943621 54 L "A" 21 0.06000 0.06000 "LEU " " HA " "    " 1 0 0 FFFFFF  "H1597"  -1 1 3 <> <> <> 0 395 0 2739 <> <> 0 <> <> <>
  1588 41 6.216585 -6.993529 -6.373593 54 L "A" 21 0.06000 0.06000 "LEU " " HB2" "    " 1 0 0 FFFFFF  "H1598"  -1 1 3 <> <> <> 0 396 0 2740 <> <> 0 <> <> <>
  1589 41 7.428812 -8.189163 -6.723486 54 L "A" 21 0.06000 0.06000 "LEU " " HB3" "    " 1 0 0 FFFFFF  "H1599"  -1 1 3 <> <> <> 0 397 0 2741 <> <> 0 <> <> <>
  1590 41 6.083258 -9.921678 -5.554275 54 L "A" 21 0.06000 0.06000 "LEU " " HG " "    " 1 0 0 FFFFFF  "H1600"  -1 1 3 <> <> <> 0 398 0 2742 <> <> 0 <> <> <>
  1591 41 3.477655 -8.881006 -5.328025 54 L "A" 21 0.06000 0.06000 "LEU " "HD11" "    " 1 0 0 FFFFFF  "H1601"  -1 1 3 <> <> <> 0 399 0 2743 <> <> 0 <> <> <>
  1592 41 4.562555 -9.284316 -4.017186 54 L "A" 21 0.06000 0.06000 "LEU " "HD12" "    " 1 0 0 FFFFFF  "H1602"  -1 1 3 <> <> <> 0 400 0 2744 <> <> 0 <> <> <>
  1593 41 4.477648 -7.632430 -4.614535 54 L "A" 21 0.06000 0.06000 "LEU " "HD13" "    " 1 0 0 FFFFFF  "H1603"  -1 1 3 <> <> <> 0 401 0 2745 <> <> 0 <> <> <>
  1594 41 5.124300 -10.417134 -7.514297 54 L "A" 21 0.06000 0.06000 "LEU " "HD21" "    " 1 0 0 FFFFFF  "H1604"  -1 1 3 <> <> <> 0 402 0 2746 <> <> 0 <> <> <>
  1595 41 4.012255 -9.060314 -7.448866 54 L "A" 21 0.06000 0.06000 "LEU " "HD22" "    " 1 0 0 FFFFFF  "H1605"  -1 1 3 <> <> <> 0 403 0 2747 <> <> 0 <> <> <>
  1596 41 5.617140 -8.840946 -8.105002 54 L "A" 21 0.06000 0.06000 "LEU " "HD23" "    " 1 0 0 FFFFFF  "H1606"  -1 1 3 <> <> <> 0 404 0 2748 <> <> 0 <> <> <>
  1597 43 6.850706 -8.815026 -2.477731 55 M "A" 21 0.30000 0.30000 "MET " " H  " "    " 1 0 1 FFFFFF  "H1607"  -1 1 3 <> <> <> 0 413 0 2749 <> <> 0 <> <> <>
  1598 41 9.144251 -10.730847 -2.638555 55 M "A" 21 0.06000 0.06000 "MET " " HA " "    " 1 0 0 FFFFFF  "H1608"  -1 1 3 <> <> <> 0 414 0 2750 <> <> 0 <> <> <>
  1599 41 7.585325 -9.974405 -0.137578 55 M "A" 21 0.06000 0.06000 "MET " " HB2" "    " 1 0 0 FFFFFF  "H1609"  -1 1 3 <> <> <> 0 415 0 2751 <> <> 0 <> <> <>
  1600 41 9.091856 -10.819575 -0.239331 55 M "A" 21 0.06000 0.06000 "MET " " HB3" "    " 1 0 0 FFFFFF  "H1610"  -1 1 3 <> <> <> 0 416 0 2752 <> <> 0 <> <> <>
  1601 41 8.630285 -7.854589 -0.814532 55 M "A" 21 0.06000 0.06000 "MET " " HG2" "    " 1 0 0 FFFFFF  "H1611"  -1 1 3 <> <> <> 0 417 0 2753 <> <> 0 <> <> <>
  1602 41 9.374834 -8.547241 0.600827 55 M "A" 21 0.06000 0.06000 "MET " " HG3" "    " 1 0 0 FFFFFF  "H1612"  -1 1 3 <> <> <> 0 418 0 2754 <> <> 0 <> <> <>
  1603 41 12.372007 -6.663322 -0.878803 55 M "A" 21 0.06000 0.06000 "MET " " HE1" "    " 1 0 0 FFFFFF  "H1613"  -1 1 3 <> <> <> 0 419 0 2755 <> <> 0 <> <> <>
  1604 41 10.676085 -6.170128 -0.774639 55 M "A" 21 0.06000 0.06000 "MET " " HE2" "    " 1 0 0 FFFFFF  "H1614"  -1 1 3 <> <> <> 0 420 0 2756 <> <> 0 <> <> <>
  1605 41 11.431746 -7.026611 0.575975 55 M "A" 21 0.06000 0.06000 "MET " " HE3" "    " 1 0 0 FFFFFF  "H1615"  -1 1 3 <> <> <> 0 421 0 2757 <> <> 0 <> <> <>
  1606 43 8.682909 -12.880165 -1.967581 56 Q "A" 21 0.30000 0.30000 "GLN " " H  " "    " 1 0 0 FFFFFF  "H1616"  -1 1 3 <> <> <> 0 431 0 2758 <> <> 0 <> <> <>
  1607 41 5.838335 -13.773018 -1.913447 56 Q "A" 21 0.06000 0.06000 "GLN " " HA " "    " 1 0 0 FFFFFF  "H1617"  -1 1 3 <> <> <> 0 432 0 2759 <> <> 0 <> <> <>
  1608 41 8.340239 -15.157197 -2.999443 56 Q "A" 21 0.06000 0.06000 "GLN " " HB2" "    " 1 0 0 FFFFFF  "H1618"  -1 1 3 <> <> <> 0 433 0 2760 <> <> 0 <> <> <>
  1609 41 6.827593 -15.977504 -2.721850 56 Q "A" 21 0.06000 0.06000 "GLN " " HB3" "    " 1 0 0 FFFFFF  "H1619"  -1 1 3 <> <> <> 0 434 0 2761 <> <> 0 <> <> <>
  1610 41 5.666208 -14.583168 -4.378415 56 Q "A" 21 0.06000 0.06000 "GLN " " HG2" "    " 1 0 0 FFFFFF  "H1620"  -1 1 3 <> <> <> 0 435 0 2762 <> <> 0 <> <> <>
  1611 41 7.103991 -13.624320 -4.655903 56 Q "A" 21 0.06000 0.06000 "GLN " " HG3" "    " 1 0 0 FFFFFF  "H1621"  -1 1 3 <> <> <> 0 436 0 2763 <> <> 0 <> <> <>
  1612 43 6.663824 -16.545235 -7.170241 56 Q "A" 21 0.38000 0.38000 "GLN " "HE22" "    " 1 0 0 FFFFFF  "H1622"  -1 1 3 <> <> <> 0 437 0 2764 <> <> 0 <> <> <>
  1613 43 5.431791 -15.559060 -6.432373 56 Q "A" 21 0.38000 0.38000 "GLN " "HE21" "    " 1 0 0 FFFFFF  "H1623"  -1 1 3 <> <> <> 0 438 0 2765 <> <> 0 <> <> <>
  1614 43 5.349878 -15.024741 -0.118964 57 N "A" 21 0.30000 0.30000 "ASN " " H  " "    " 1 0 1 FFFFFF  "H1624"  -1 1 3 <> <> <> 0 447 0 2766 <> <> 0 <> <> <>
  1615 41 7.441904 -16.260932 1.474469 57 N "A" 21 0.06000 0.06000 "ASN " " HA " "    " 1 0 0 FFFFFF  "H1625"  -1 1 3 <> <> <> 0 448 0 2767 <> <> 0 <> <> <>
  1616 41 5.478136 -14.184211 2.617364 57 N "A" 21 0.06000 0.06000 "ASN " " HB2" "    " 1 0 0 FFFFFF  "H1626"  -1 1 3 <> <> <> 0 449 0 2768 <> <> 0 <> <> <>
  1617 41 6.178492 -15.410714 3.625722 57 N "A" 21 0.06000 0.06000 "ASN " " HB3" "    " 1 0 0 FFFFFF  "H1627"  -1 1 3 <> <> <> 0 450 0 2769 <> <> 0 <> <> <>
  1618 43 8.321074 -12.129009 3.251462 57 N "A" 21 0.38000 0.38000 "ASN " "HD22" "    " 1 0 1 FFFFFF  "H1628"  -1 1 3 <> <> <> 0 451 0 2770 <> <> 0 <> <> <>
  1619 43 6.615572 -12.238524 2.909871 57 N "A" 21 0.38000 0.38000 "ASN " "HD21" "    " 1 0 1 FFFFFF  "H1629"  -1 1 3 <> <> <> 0 452 0 2771 <> <> 0 <> <> <>
  1620 43 6.181410 -17.728869 3.179454 58 I "A" 21 0.30000 0.30000 "ILE " " H  " "    " 1 0 1 FFFFFF  "H1630"  -1 1 3 <> <> <> 0 461 0 2772 <> <> 0 <> <> <>
  1621 41 3.571184 -18.650691 2.074125 58 I "A" 21 0.06000 0.06000 "ILE " " HA " "    " 1 0 0 FFFFFF  "H1631"  -1 1 3 <> <> <> 0 462 0 2773 <> <> 0 <> <> <>
  1622 41 5.861513 -20.289265 3.227660 58 I "A" 21 0.06000 0.06000 "ILE " " HB " "    " 1 0 0 FFFFFF  "H1632"  -1 1 3 <> <> <> 0 463 0 2774 <> <> 0 <> <> <>
  1623 41 4.364191 -20.615191 0.595208 58 I "A" 21 0.06000 0.06000 "ILE " "HG12" "    " 1 0 0 FFFFFF  "H1633"  -1 1 3 <> <> <> 0 464 0 2775 <> <> 0 <> <> <>
  1624 41 5.866190 -19.753936 0.736678 58 I "A" 21 0.06000 0.06000 "ILE " "HG13" "    " 1 0 0 FFFFFF  "H1634"  -1 1 3 <> <> <> 0 465 0 2776 <> <> 0 <> <> <>
  1625 41 4.383333 -22.308093 3.098396 58 I "A" 21 0.06000 0.06000 "ILE " "HG21" "    " 1 0 0 FFFFFF  "H1635"  -1 1 3 <> <> <> 0 466 0 2777 <> <> 0 <> <> <>
  1626 41 3.787951 -21.181990 4.284227 58 I "A" 21 0.06000 0.06000 "ILE " "HG22" "    " 1 0 0 FFFFFF  "H1636"  -1 1 3 <> <> <> 0 467 0 2778 <> <> 0 <> <> <>
  1627 41 3.015886 -21.280608 2.704923 58 I "A" 21 0.06000 0.06000 "ILE " "HG23" "    " 1 0 0 FFFFFF  "H1637"  -1 1 3 <> <> <> 0 468 0 2779 <> <> 0 <> <> <>
  1628 41 6.679640 -21.827639 0.090839 58 I "A" 21 0.06000 0.06000 "ILE " "HD11" "    " 1 0 0 FFFFFF  "H1638"  -1 1 3 <> <> <> 0 469 0 2780 <> <> 0 <> <> <>
  1629 41 6.745077 -22.053441 1.834062 58 I "A" 21 0.06000 0.06000 "ILE " "HD12" "    " 1 0 0 FFFFFF  "H1639"  -1 1 3 <> <> <> 0 470 0 2781 <> <> 0 <> <> <>
  1630 41 5.403242 -22.721564 0.905082 58 I "A" 21 0.06000 0.06000 "ILE " "HD13" "    " 1 0 0 FFFFFF  "H1640"  -1 1 3 <> <> <> 0 471 0 2782 <> <> 0 <> <> <>
  1631 43 1.960382 -18.508307 3.543868 59 M "A" 21 0.30000 0.30000 "MET " " H  " "    " 1 0 1 FFFFFF  "H1641"  -1 1 3 <> <> <> 0 480 0 2783 <> <> 0 <> <> <>
  1632 41 2.539671 -18.410445 6.438152 59 M "A" 21 0.06000 0.06000 "MET " " HA " "    " 1 0 0 FFFFFF  "H1642"  -1 1 3 <> <> <> 0 481 0 2784 <> <> 0 <> <> <>
  1633 41 2.523932 -16.039026 5.585044 59 M "A" 21 0.06000 0.06000 "MET " " HB2" "    " 1 0 0 FFFFFF  "H1643"  -1 1 3 <> <> <> 0 482 0 2785 <> <> 0 <> <> <>
  1634 41 0.925436 -16.299675 4.943624 59 M "A" 21 0.06000 0.06000 "MET " " HB3" "    " 1 0 0 FFFFFF  "H1644"  -1 1 3 <> <> <> 0 483 0 2786 <> <> 0 <> <> <>
  1635 41 0.019003 -16.662528 7.218690 59 M "A" 21 0.06000 0.06000 "MET " " HG2" "    " 1 0 0 FFFFFF  "H1645"  -1 1 3 <> <> <> 0 484 0 2787 <> <> 0 <> <> <>
  1636 41 1.627298 -16.574630 7.904008 59 M "A" 21 0.06000 0.06000 "MET " " HG3" "    " 1 0 0 FFFFFF  "H1646"  -1 1 3 <> <> <> 0 485 0 2788 <> <> 0 <> <> <>
  1637 41 -0.159895 -13.374232 9.264280 59 M "A" 21 0.06000 0.06000 "MET " " HE1" "    " 1 0 0 FFFFFF  "H1647"  -1 1 3 <> <> <> 0 486 0 2789 <> <> 0 <> <> <>
  1638 41 -0.877306 -14.962137 8.957694 59 M "A" 21 0.06000 0.06000 "MET " " HE2" "    " 1 0 0 FFFFFF  "H1648"  -1 1 3 <> <> <> 0 487 0 2790 <> <> 0 <> <> <>
  1639 41 0.731585 -14.842759 9.687896 59 M "A" 21 0.06000 0.06000 "MET " " HE3" "    " 1 0 0 FFFFFF  "H1649"  -1 1 3 <> <> <> 0 488 0 2791 <> <> 0 <> <> <>
  1640 43 0.973761 -19.568593 7.520826 60 N "A" 21 0.30000 0.30000 "ASN " " H  " "    " 1 0 0 FFFFFF  "H1650"  -1 1 3 <> <> <> 0 497 0 2792 <> <> 0 <> <> <>
  1641 41 -0.689016 -20.986361 7.912927 60 N "A" 21 0.06000 0.06000 "ASN " " HA " "    " 1 0 0 FFFFFF  "H1651"  -1 1 3 <> <> <> 0 498 0 2793 <> <> 0 <> <> <>
  1642 41 -2.347368 -19.376710 5.894925 60 N "A" 21 0.06000 0.06000 "ASN " " HB2" "    " 1 0 0 FFFFFF  "H1652"  -1 1 3 <> <> <> 0 499 0 2794 <> <> 0 <> <> <>
  1643 41 -2.978064 -20.434596 7.128383 60 N "A" 21 0.06000 0.06000 "ASN " " HB3" "    " 1 0 0 FFFFFF  "H1653"  -1 1 3 <> <> <> 0 500 0 2795 <> <> 0 <> <> <>
  1644 43 -3.134020 -16.793801 8.197456 60 N "A" 21 0.38000 0.38000 "ASN " "HD22" "    " 1 0 0 FFFFFF  "H1654"  -1 1 3 <> <> <> 0 501 0 2796 <> <> 0 <> <> <>
  1645 43 -3.552492 -17.589978 6.703042 60 N "A" 21 0.38000 0.38000 "ASN " "HD21" "    " 1 0 0 FFFFFF  "H1655"  -1 1 3 <> <> <> 0 502 0 2797 <> <> 0 <> <> <>
  1646 43 1.210905 -21.734490 5.956519 61 D "A" 21 0.30000 0.30000 "ASP " " H  " "    " 1 0 0 FFFFFF  "H1656"  -1 1 3 <> <> <> 0 511 0 2798 <> <> 0 <> <> <>
  1647 41 1.772646 -23.317918 4.560176 61 D "A" 21 0.06000 0.06000 "ASP " " HA " "    " 1 0 0 FFFFFF  "H1657"  -1 1 3 <> <> <> 0 512 0 2799 <> <> 0 <> <> <>
  1648 41 -0.872656 -24.742333 5.060693 61 D "A" 21 0.06000 0.06000 "ASP " " HB2" "    " 1 0 0 FFFFFF  "H1658"  -1 1 3 <> <> <> 0 513 0 2800 <> <> 0 <> <> <>
  1649 41 0.618910 -25.452500 4.474540 61 D "A" 21 0.06000 0.06000 "ASP " " HB3" "    " 1 0 0 FFFFFF  "H1659"  -1 1 3 <> <> <> 0 514 0 2801 <> <> 0 <> <> <>
  1650 43 0.464994 -20.975524 3.403329 62 M "A" 21 0.30000 0.30000 "MET " " H  " "    " 1 0 0 FFFFFF  "H1660"  -1 1 3 <> <> <> 0 523 0 2802 <> <> 0 <> <> <>
  1651 41 0.101305 -22.111203 0.727662 62 M "A" 21 0.06000 0.06000 "MET " " HA " "    " 1 0 0 FFFFFF  "H1661"  -1 1 3 <> <> <> 0 524 0 2803 <> <> 0 <> <> <>
  1652 41 -1.878000 -20.673329 0.299455 62 M "A" 21 0.06000 0.06000 "MET " " HB2" "    " 1 0 0 FFFFFF  "H1662"  -1 1 3 <> <> <> 0 525 0 2804 <> <> 0 <> <> <>
  1653 41 -2.184698 -21.890717 1.493716 62 M "A" 21 0.06000 0.06000 "MET " " HB3" "    " 1 0 0 FFFFFF  "H1663"  -1 1 3 <> <> <> 0 526 0 2805 <> <> 0 <> <> <>
  1654 41 -1.912340 -20.157101 3.310943 62 M "A" 21 0.06000 0.06000 "MET " " HG2" "    " 1 0 0 FFFFFF  "H1664"  -1 1 3 <> <> <> 0 527 0 2806 <> <> 0 <> <> <>
  1655 41 -1.637861 -18.936717 2.087461 62 M "A" 21 0.06000 0.06000 "MET " " HG3" "    " 1 0 0 FFFFFF  "H1665"  -1 1 3 <> <> <> 0 528 0 2807 <> <> 0 <> <> <>
  1656 41 -5.621576 -20.974208 3.207420 62 M "A" 21 0.06000 0.06000 "MET " " HE1" "    " 1 0 0 FFFFFF  "H1666"  -1 1 3 <> <> <> 0 529 0 2808 <> <> 0 <> <> <>
  1657 41 -4.257341 -21.939860 2.633662 62 M "A" 21 0.06000 0.06000 "MET " " HE2" "    " 1 0 0 FFFFFF  "H1667"  -1 1 3 <> <> <> 0 530 0 2809 <> <> 0 <> <> <>
  1658 41 -4.119299 -21.018735 4.138963 62 M "A" 21 0.06000 0.06000 "MET " " HE3" "    " 1 0 0 FFFFFF  "H1668"  -1 1 3 <> <> <> 0 531 0 2810 <> <> 0 <> <> <>
  1659 41 2.873697 -18.745692 -0.144934 63 P "A" 21 0.06000 0.06000 "PRO " " HA " "    " 1 0 0 FFFFFF  "H1669"  -1 1 3 <> <> <> 0 539 0 2811 <> <> 0 <> <> <>
  1660 41 2.526323 -18.403619 -2.853394 63 P "A" 21 0.06000 0.06000 "PRO " " HB2" "    " 1 0 0 FFFFFF  "H1670"  -1 1 3 <> <> <> 0 540 0 2812 <> <> 0 <> <> <>
  1661 41 3.287962 -19.821076 -2.148258 63 P "A" 21 0.06000 0.06000 "PRO " " HB3" "    " 1 0 0 FFFFFF  "H1671"  -1 1 3 <> <> <> 0 541 0 2813 <> <> 0 <> <> <>
  1662 41 0.391588 -19.525773 -2.987350 63 P "A" 21 0.06000 0.06000 "PRO " " HG2" "    " 1 0 0 FFFFFF  "H1672"  -1 1 3 <> <> <> 0 542 0 2814 <> <> 0 <> <> <>
  1663 41 1.501101 -20.810864 -3.461930 63 P "A" 21 0.06000 0.06000 "PRO " " HG3" "    " 1 0 0 FFFFFF  "H1673"  -1 1 3 <> <> <> 0 543 0 2815 <> <> 0 <> <> <>
  1664 41 1.414900 -21.787667 -1.258368 63 P "A" 21 0.06000 0.06000 "PRO " " HD3" "    " 1 0 0 FFFFFF  "H1674"  -1 1 3 <> <> <> 0 544 0 2816 <> <> 0 <> <> <>
  1665 41 -0.231600 -21.152959 -1.398207 63 P "A" 21 0.06000 0.06000 "PRO " " HD2" "    " 1 0 0 FFFFFF  "H1675"  -1 1 3 <> <> <> 0 545 0 2817 <> <> 0 <> <> <>
  1666 43 2.836790 -16.548421 0.071611 64 I "A" 21 0.30000 0.30000 "ILE " " H  " "    " 1 0 1 FFFFFF  "H1676"  -1 1 3 <> <> <> 0 554 0 2818 <> <> 0 <> <> <>
  1667 41 0.426756 -15.005693 -0.728746 64 I "A" 21 0.06000 0.06000 "ILE " " HA " "    " 1 0 0 FFFFFF  "H1677"  -1 1 3 <> <> <> 0 555 0 2819 <> <> 0 <> <> <>
  1668 41 0.746916 -13.608103 1.276675 64 I "A" 21 0.06000 0.06000 "ILE " " HB " "    " 1 0 0 FFFFFF  "H1678"  -1 1 3 <> <> <> 0 556 0 2820 <> <> 0 <> <> <>
  1669 41 2.459391 -15.758458 2.567067 64 I "A" 21 0.06000 0.06000 "ILE " "HG12" "    " 1 0 0 FFFFFF  "H1679"  -1 1 3 <> <> <> 0 557 0 2821 <> <> 0 <> <> <>
  1670 41 3.179926 -14.385964 1.788635 64 I "A" 21 0.06000 0.06000 "ILE " "HG13" "    " 1 0 0 FFFFFF  "H1680"  -1 1 3 <> <> <> 0 558 0 2822 <> <> 0 <> <> <>
  1671 41 -0.468016 -15.034439 2.847387 64 I "A" 21 0.06000 0.06000 "ILE " "HG21" "    " 1 0 0 FFFFFF  "H1681"  -1 1 3 <> <> <> 0 559 0 2823 <> <> 0 <> <> <>
  1672 41 -1.003145 -15.375446 1.213168 64 I "A" 21 0.06000 0.06000 "ILE " "HG22" "    " 1 0 0 FFFFFF  "H1682"  -1 1 3 <> <> <> 0 560 0 2824 <> <> 0 <> <> <>
  1673 41 0.090727 -16.486661 2.028320 64 I "A" 21 0.06000 0.06000 "ILE " "HG23" "    " 1 0 0 FFFFFF  "H1683"  -1 1 3 <> <> <> 0 561 0 2825 <> <> 0 <> <> <>
  1674 41 2.966715 -13.943776 4.188819 64 I "A" 21 0.06000 0.06000 "ILE " "HD11" "    " 1 0 0 FFFFFF  "H1684"  -1 1 3 <> <> <> 0 562 0 2826 <> <> 0 <> <> <>
  1675 41 1.967878 -12.814591 3.279477 64 I "A" 21 0.06000 0.06000 "ILE " "HD12" "    " 1 0 0 FFFFFF  "H1685"  -1 1 3 <> <> <> 0 563 0 2827 <> <> 0 <> <> <>
  1676 41 1.223516 -14.159514 4.122676 64 I "A" 21 0.06000 0.06000 "ILE " "HD13" "    " 1 0 0 FFFFFF  "H1686"  -1 1 3 <> <> <> 0 564 0 2828 <> <> 0 <> <> <>
  1677 43 0.864996 -12.787172 -1.156176 65 Y "A" 21 0.30000 0.30000 "TYR " " H  " "    " 1 0 0 FFFFFF  "H1687"  -1 1 3 <> <> <> 0 577 0 2829 <> <> 0 <> <> <>
  1678 41 3.659620 -12.170797 -1.982398 65 Y "A" 21 0.06000 0.06000 "TYR " " HA " "    " 1 0 0 FFFFFF  "H1688"  -1 1 3 <> <> <> 0 578 0 2830 <> <> 0 <> <> <>
  1679 41 0.978521 -11.560140 -3.344427 65 Y "A" 21 0.06000 0.06000 "TYR " " HB2" "    " 1 0 0 FFFFFF  "H1689"  -1 1 3 <> <> <> 0 579 0 2831 <> <> 0 <> <> <>
  1680 41 2.454458 -10.745189 -3.753019 65 Y "A" 21 0.06000 0.06000 "TYR " " HB3" "    " 1 0 0 FFFFFF  "H1690"  -1 1 3 <> <> <> 0 580 0 2832 <> <> 0 <> <> <>
  1681 41 0.870237 -14.135755 -3.717318 65 Y "A" 21 0.11500 0.11500 "TYR " " HD1" "    " 1 0 0 FFFFFF  "H1691"  -1 1 3 <> <> <> 0 581 0 2833 <> <> 0 <> <> <>
  1682 41 4.060480 -11.651874 -5.238066 65 Y "A" 21 0.11500 0.11500 "TYR " " HD2" "    " 1 0 0 FFFFFF  "H1692"  -1 1 3 <> <> <> 0 582 0 2834 <> <> 0 <> <> <>
  1683 41 1.448500 -15.886826 -5.365917 65 Y "A" 21 0.11500 0.11500 "TYR " " HE1" "    " 1 0 0 FFFFFF  "H1693"  -1 1 3 <> <> <> 0 583 0 2835 <> <> 0 <> <> <>
  1684 41 4.613249 -13.391066 -6.910874 65 Y "A" 21 0.11500 0.11500 "TYR " " HE2" "    " 1 0 0 FFFFFF  "H1694"  -1 1 3 <> <> <> 0 584 0 2836 <> <> 0 <> <> <>
  1685 42 2.766371 -16.456347 -7.160945 65 Y "A" 21 0.43500 0.43500 "TYR " " HH " "    " 1 0 0 FFFFFF  "H1695"  -1 1 3 <> <> <> 0 585 0 2837 <> <> 0 <> <> <>
  1686 43 4.205858 -9.900427 -1.839434 66 M "A" 21 0.30000 0.30000 "MET " " H  " "    " 1 0 1 FFFFFF  "H1696"  -1 1 3 <> <> <> 0 594 0 2838 <> <> 0 <> <> <>
  1687 41 2.418333 -7.950196 -0.711262 66 M "A" 21 0.06000 0.06000 "MET " " HA " "    " 1 0 0 FFFFFF  "H1697"  -1 1 3 <> <> <> 0 595 0 2839 <> <> 0 <> <> <>
  1688 41 3.681028 -7.557662 1.360667 66 M "A" 21 0.06000 0.06000 "MET " " HB2" "    " 1 0 0 FFFFFF  "H1698"  -1 1 3 <> <> <> 0 596 0 2840 <> <> 0 <> <> <>
  1689 41 2.972719 -9.131964 1.389102 66 M "A" 21 0.06000 0.06000 "MET " " HB3" "    " 1 0 0 FFFFFF  "H1699"  -1 1 3 <> <> <> 0 597 0 2841 <> <> 0 <> <> <>
  1690 41 5.445578 -9.794698 0.393817 66 M "A" 21 0.06000 0.06000 "MET " " HG2" "    " 1 0 0 FFFFFF  "H1700"  -1 1 3 <> <> <> 0 598 0 2842 <> <> 0 <> <> <>
  1691 41 5.873312 -8.313676 1.215432 66 M "A" 21 0.06000 0.06000 "MET " " HG3" "    " 1 0 0 FFFFFF  "H1701"  -1 1 3 <> <> <> 0 599 0 2843 <> <> 0 <> <> <>
  1692 41 4.362581 -12.255410 3.042848 66 M "A" 21 0.06000 0.06000 "MET " " HE1" "    " 1 0 0 FFFFFF  "H1702"  -1 1 3 <> <> <> 0 600 0 2844 <> <> 0 <> <> <>
  1693 41 3.412764 -11.378003 1.840642 66 M "A" 21 0.06000 0.06000 "MET " " HE2" "    " 1 0 0 FFFFFF  "H1703"  -1 1 3 <> <> <> 0 601 0 2845 <> <> 0 <> <> <>
  1694 41 4.983267 -12.054853 1.395116 66 M "A" 21 0.06000 0.06000 "MET " " HE3" "    " 1 0 0 FFFFFF  "H1704"  -1 1 3 <> <> <> 0 602 0 2846 <> <> 0 <> <> <>
  1695 43 3.293554 -5.870750 -1.048311 67 Y "A" 21 0.30000 0.30000 "TYR " " H  " "    " 1 0 0 FFFFFF  "H1705"  -1 1 3 <> <> <> 0 615 0 2847 <> <> 0 <> <> <>
  1696 41 5.934160 -5.666878 -2.416084 67 Y "A" 21 0.06000 0.06000 "TYR " " HA " "    " 1 0 0 FFFFFF  "H1706"  -1 1 3 <> <> <> 0 616 0 2848 <> <> 0 <> <> <>
  1697 41 3.533182 -3.813978 -2.180717 67 Y "A" 21 0.06000 0.06000 "TYR " " HB2" "    " 1 0 0 FFFFFF  "H1707"  -1 1 3 <> <> <> 0 617 0 2849 <> <> 0 <> <> <>
  1698 41 5.117476 -3.141922 -2.401229 67 Y "A" 21 0.06000 0.06000 "TYR " " HB3" "    " 1 0 0 FFFFFF  "H1708"  -1 1 3 <> <> <> 0 618 0 2850 <> <> 0 <> <> <>
  1699 41 2.449167 -4.958063 -4.130203 67 Y "A" 21 0.11500 0.11500 "TYR " " HD1" "    " 1 0 0 FFFFFF  "H1709"  -1 1 3 <> <> <> 0 619 0 2851 <> <> 0 <> <> <>
  1700 41 6.542135 -3.598992 -4.349207 67 Y "A" 21 0.11500 0.11500 "TYR " " HD2" "    " 1 0 0 FFFFFF  "H1710"  -1 1 3 <> <> <> 0 620 0 2852 <> <> 0 <> <> <>
  1701 41 2.434282 -5.278793 -6.595302 67 Y "A" 21 0.11500 0.11500 "TYR " " HE1" "    " 1 0 0 FFFFFF  "H1711"  -1 1 3 <> <> <> 0 621 0 2853 <> <> 0 <> <> <>
  1702 41 6.520952 -3.910911 -6.800617 67 Y "A" 21 0.11500 0.11500 "TYR " " HE2" "    " 1 0 0 FFFFFF  "H1712"  -1 1 3 <> <> <> 0 622 0 2854 <> <> 0 <> <> <>
  1703 42 5.298376 -4.549734 -8.629275 67 Y "A" 21 0.43500 0.43500 "TYR " " HH " "    " 1 0 0 FFFFFF  "H1713"  -1 1 3 <> <> <> 0 623 0 2855 <> <> 0 <> <> <>
  1704 43 7.696722 -4.882275 -1.242392 68 S "A" 21 0.30000 0.30000 "SER " " H  " "    " 1 0 1 FFFFFF  "H1714"  -1 1 3 <> <> <> 0 630 0 2856 <> <> 0 <> <> <>
  1705 41 7.236181 -3.627077 1.369375 68 S "A" 21 0.06000 0.06000 "SER " " HA " "    " 1 0 0 FFFFFF  "H1715"  -1 1 3 <> <> <> 0 631 0 2857 <> <> 0 <> <> <>
  1706 41 7.211679 -6.115895 1.822454 68 S "A" 21 0.06000 0.06000 "SER " " HB2" "    " 1 0 0 FFFFFF  "H1716"  -1 1 3 <> <> <> 0 632 0 2858 <> <> 0 <> <> <>
  1707 41 8.714819 -6.293678 0.951469 68 S "A" 21 0.06000 0.06000 "SER " " HB3" "    " 1 0 0 FFFFFF  "H1717"  -1 1 3 <> <> <> 0 633 0 2859 <> <> 0 <> <> <>
  1708 42 8.378752 -4.803056 3.330154 68 S "A" 21 0.41800 0.41800 "SER " " HG " "    " 1 0 1 FFFFFF  "H1718"  -1 1 3 <> <> <> 0 634 0 2860 <> <> 0 <> <> <>
  1709 43 9.138853 -2.747357 2.321622 69 V "A" 21 0.30000 0.30000 "VAL " " H  " "    " 1 0 1 FFFFFF  "H1719"  -1 1 3 <> <> <> 0 642 0 2861 <> <> 0 <> <> <>
  1710 41 11.519197 -2.308259 0.723962 69 V "A" 21 0.06000 0.06000 "VAL " " HA " "    " 1 0 0 FFFFFF  "H1720"  -1 1 3 <> <> <> 0 643 0 2862 <> <> 0 <> <> <>
  1711 41 9.884748 -0.595715 -0.101050 69 V "A" 21 0.06000 0.06000 "VAL " " HB " "    " 1 0 0 FFFFFF  "H1721"  -1 1 3 <> <> <> 0 644 0 2863 <> <> 0 <> <> <>
  1712 41 8.882730 1.116956 1.270547 69 V "A" 21 0.06000 0.06000 "VAL " "HG11" "    " 1 0 0 FFFFFF  "H1722"  -1 1 3 <> <> <> 0 645 0 2864 <> <> 0 <> <> <>
  1713 41 8.398111 -0.428717 1.920799 69 V "A" 21 0.06000 0.06000 "VAL " "HG12" "    " 1 0 0 FFFFFF  "H1723"  -1 1 3 <> <> <> 0 646 0 2865 <> <> 0 <> <> <>
  1714 41 9.646235 0.508927 2.735112 69 V "A" 21 0.06000 0.06000 "VAL " "HG13" "    " 1 0 0 FFFFFF  "H1724"  -1 1 3 <> <> <> 0 647 0 2866 <> <> 0 <> <> <>
  1715 41 11.186514 1.420406 0.163333 69 V "A" 21 0.06000 0.06000 "VAL " "HG21" "    " 1 0 0 FFFFFF  "H1725"  -1 1 3 <> <> <> 0 648 0 2867 <> <> 0 <> <> <>
  1716 41 11.970232 0.813574 1.609992 69 V "A" 21 0.06000 0.06000 "VAL " "HG22" "    " 1 0 0 FFFFFF  "H1726"  -1 1 3 <> <> <> 0 649 0 2868 <> <> 0 <> <> <>
  1717 41 12.284231 0.052695 0.047893 69 V "A" 21 0.06000 0.06000 "VAL " "HG23" "    " 1 0 0 FFFFFF  "H1727"  -1 1 3 <> <> <> 0 650 0 2869 <> <> 0 <> <> <>
  1718 43 13.188967 -1.285361 2.162833 70 C "A" 21 0.30000 0.30000 "CYS " " H  " "    " 1 0 1 FFFFFF  "H1728"  -1 1 3 <> <> <> 0 657 0 2870 <> <> 0 <> <> <>
  1719 41 12.615168 -0.878480 4.963763 70 C "A" 21 0.06000 0.06000 "CYS " " HA " "    " 1 0 0 FFFFFF  "H1729"  -1 1 3 <> <> <> 0 658 0 2871 <> <> 0 <> <> <>
  1720 41 12.827826 -3.485676 4.609721 70 C "A" 21 0.08000 0.08000 "CYS " " HB2" "    " 1 0 0 FFFFFF  "H1730"  -1 1 3 <> <> <> 0 659 0 2872 <> <> 0 <> <> <>
  1721 41 14.515852 -3.164839 4.380384 70 C "A" 21 0.08000 0.08000 "CYS " " HB3" "    " 1 0 0 FFFFFF  "H1731"  -1 1 3 <> <> <> 0 660 0 2873 <> <> 0 <> <> <>
  1722 43 13.241846 1.023127 3.402442 71 N "A" 21 0.30000 0.30000 "ASN " " H  " "    " 1 0 1 FFFFFF  "H1732"  -1 1 3 <> <> <> 0 669 0 2874 <> <> 0 <> <> <>
  1723 41 16.159241 1.270603 3.061370 71 N "A" 21 0.06000 0.06000 "ASN " " HA " "    " 1 0 0 FFFFFF  "H1733"  -1 1 3 <> <> <> 0 670 0 2875 <> <> 0 <> <> <>
  1724 41 13.787260 2.884047 1.992971 71 N "A" 21 0.06000 0.06000 "ASN " " HB2" "    " 1 0 0 FFFFFF  "H1734"  -1 1 3 <> <> <> 0 671 0 2876 <> <> 0 <> <> <>
  1725 41 15.455843 3.340549 1.754905 71 N "A" 21 0.06000 0.06000 "ASN " " HB3" "    " 1 0 0 FFFFFF  "H1735"  -1 1 3 <> <> <> 0 672 0 2877 <> <> 0 <> <> <>
  1726 43 15.032637 1.683735 -1.358136 71 N "A" 21 0.38000 0.38000 "ASN " "HD22" "    " 1 0 1 FFFFFF  "H1736"  -1 1 3 <> <> <> 0 673 0 2878 <> <> 0 <> <> <>
  1727 43 14.951056 3.232317 -0.550666 71 N "A" 21 0.38000 0.38000 "ASN " "HD21" "    " 1 0 1 FFFFFF  "H1737"  -1 1 3 <> <> <> 0 674 0 2879 <> <> 0 <> <> <>
  1728 43 15.953291 1.181333 5.586728 72 V "A" 21 0.30000 0.30000 "VAL " " H  " "    " 1 0 1 FFFFFF  "H1738"  -1 1 3 <> <> <> 0 682 0 2880 <> <> 0 <> <> <>
  1729 41 15.218588 3.738303 6.857402 72 V "A" 21 0.06000 0.06000 "VAL " " HA " "    " 1 0 0 FFFFFF  "H1739"  -1 1 3 <> <> <> 0 683 0 2881 <> <> 0 <> <> <>
  1730 41 15.561750 2.468745 8.942033 72 V "A" 21 0.06000 0.06000 "VAL " " HB " "    " 1 0 0 FFFFFF  "H1740"  -1 1 3 <> <> <> 0 684 0 2882 <> <> 0 <> <> <>
  1731 41 13.637663 0.980366 8.739568 72 V "A" 21 0.06000 0.06000 "VAL " "HG11" "    " 1 0 0 FFFFFF  "H1741"  -1 1 3 <> <> <> 0 685 0 2883 <> <> 0 <> <> <>
  1732 41 13.351667 2.506882 7.920942 72 V "A" 21 0.06000 0.06000 "VAL " "HG12" "    " 1 0 0 FFFFFF  "H1742"  -1 1 3 <> <> <> 0 686 0 2884 <> <> 0 <> <> <>
  1733 41 13.733244 1.072472 6.975993 72 V "A" 21 0.06000 0.06000 "VAL " "HG13" "    " 1 0 0 FFFFFF  "H1743"  -1 1 3 <> <> <> 0 687 0 2885 <> <> 0 <> <> <>
  1734 41 15.928234 0.034422 8.967792 72 V "A" 21 0.06000 0.06000 "VAL " "HG21" "    " 1 0 0 FFFFFF  "H1744"  -1 1 3 <> <> <> 0 688 0 2886 <> <> 0 <> <> <>
  1735 41 16.263327 0.033451 7.245757 72 V "A" 21 0.06000 0.06000 "VAL " "HG22" "    " 1 0 0 FFFFFF  "H1745"  -1 1 3 <> <> <> 0 689 0 2887 <> <> 0 <> <> <>
  1736 41 17.340324 0.865215 8.368118 72 V "A" 21 0.06000 0.06000 "VAL " "HG23" "    " 1 0 0 FFFFFF  "H1746"  -1 1 3 <> <> <> 0 690 0 2888 <> <> 0 <> <> <>
  1737 43 18.136812 2.201873 5.784267 73 M "A" 21 0.30000 0.30000 "MET " " H  " "    " 1 0 1 FFFFFF  "H1747"  -1 1 3 <> <> <> 0 699 0 2889 <> <> 0 <> <> <>
  1738 41 19.862421 3.717501 7.674747 73 M "A" 21 0.06000 0.06000 "MET " " HA " "    " 1 0 0 FFFFFF  "H1748"  -1 1 3 <> <> <> 0 700 0 2890 <> <> 0 <> <> <>
  1739 41 20.596718 1.750272 5.460552 73 M "A" 21 0.06000 0.06000 "MET " " HB2" "    " 1 0 0 FFFFFF  "H1749"  -1 1 3 <> <> <> 0 701 0 2891 <> <> 0 <> <> <>
  1740 41 21.699324 2.426244 6.614784 73 M "A" 21 0.06000 0.06000 "MET " " HB3" "    " 1 0 0 FFFFFF  "H1750"  -1 1 3 <> <> <> 0 702 0 2892 <> <> 0 <> <> <>
  1741 41 19.440611 0.455799 7.163408 73 M "A" 21 0.06000 0.06000 "MET " " HG2" "    " 1 0 0 FFFFFF  "H1751"  -1 1 3 <> <> <> 0 703 0 2893 <> <> 0 <> <> <>
  1742 41 21.148026 0.143399 7.247821 73 M "A" 21 0.06000 0.06000 "MET " " HG3" "    " 1 0 0 FFFFFF  "H1752"  -1 1 3 <> <> <> 0 704 0 2894 <> <> 0 <> <> <>
  1743 41 22.160858 2.139238 10.537469 73 M "A" 21 0.06000 0.06000 "MET " " HE1" "    " 1 0 0 FFFFFF  "H1753"  -1 1 3 <> <> <> 0 705 0 2895 <> <> 0 <> <> <>
  1744 41 22.775925 1.210567 9.161441 73 M "A" 21 0.06000 0.06000 "MET " " HE2" "    " 1 0 0 FFFFFF  "H1754"  -1 1 3 <> <> <> 0 706 0 2896 <> <> 0 <> <> <>
  1745 41 22.147421 2.851409 8.924114 73 M "A" 21 0.06000 0.06000 "MET " " HE3" "    " 1 0 0 FFFFFF  "H1755"  -1 1 3 <> <> <> 0 707 0 2897 <> <> 0 <> <> <>
  1746 43 18.603939 3.933125 4.392804 74 S "A" 21 0.30000 0.30000 "SER " " H  " "    " 1 0 0 FFFFFF  "H1756"  -1 1 3 <> <> <> 0 714 0 2898 <> <> 0 <> <> <>
  1747 41 20.624939 5.850785 3.491481 74 S "A" 21 0.06000 0.06000 "SER " " HA " "    " 1 0 0 FFFFFF  "H1757"  -1 1 3 <> <> <> 0 715 0 2899 <> <> 0 <> <> <>
  1748 41 19.355438 5.618852 1.359813 74 S "A" 21 0.06000 0.06000 "SER " " HB2" "    " 1 0 0 FFFFFF  "H1758"  -1 1 3 <> <> <> 0 716 0 2900 <> <> 0 <> <> <>
  1749 41 19.875179 4.061478 1.964111 74 S "A" 21 0.06000 0.06000 "SER " " HB3" "    " 1 0 0 FFFFFF  "H1759"  -1 1 3 <> <> <> 0 717 0 2901 <> <> 0 <> <> <>
  1750 42 17.290476 5.206769 2.199607 74 S "A" 21 0.41800 0.41800 "SER " " HG " "    " 1 0 0 FFFFFF  "H1760"  -1 1 3 <> <> <> 0 718 0 2902 <> <> 0 <> <> <>
  1751 43 19.982140 7.936069 2.679981 75 G "A" 21 0.30000 0.30000 "GLY " " H  " "    " 1 0 0 FFFFFF  "H1761"  -1 1 3 <> <> <> 0 723 0 2903 <> <> 0 <> <> <>
  1752 41 17.760979 9.251457 4.215747 75 G "A" 21 0.06000 0.06000 "GLY " " HA2" "    " 1 0 0 FFFFFF  "H1762"  -1 1 3 <> <> <> 0 724 0 2904 <> <> 0 <> <> <>
  1753 41 19.227160 10.014092 3.626498 75 G "A" 21 0.06000 0.06000 "GLY " " HA3" "    " 1 0 0 FFFFFF  "H1763"  -1 1 3 <> <> <> 0 725 0 2905 <> <> 0 <> <> <>
  1754 43 16.934435 11.189659 2.919347 76 D "A" 21 0.30000 0.30000 "ASP " " H  " "    " 1 0 0 FFFFFF  "H1764"  -1 1 3 <> <> <> 0 734 0 2906 <> <> 0 <> <> <>
  1755 41 15.768896 12.089228 1.300016 76 D "A" 21 0.06000 0.06000 "ASP " " HA " "    " 1 0 0 FFFFFF  "H1765"  -1 1 3 <> <> <> 0 735 0 2907 <> <> 0 <> <> <>
  1756 41 17.903132 11.144384 -0.662045 76 D "A" 21 0.06000 0.06000 "ASP " " HB2" "    " 1 0 0 FFFFFF  "H1766"  -1 1 3 <> <> <> 0 736 0 2908 <> <> 0 <> <> <>
  1757 41 16.837137 12.525752 -0.840531 76 D "A" 21 0.06000 0.06000 "ASP " " HB3" "    " 1 0 0 FFFFFF  "H1767"  -1 1 3 <> <> <> 0 737 0 2909 <> <> 0 <> <> <>
  1758 43 14.901499 9.467366 1.924196 77 Q "A" 21 0.30000 0.30000 "GLN " " H  " "    " 1 0 0 FFFFFF  "H1768"  -1 1 3 <> <> <> 0 747 0 2910 <> <> 0 <> <> <>
  1759 41 14.163332 8.106114 -0.536793 77 Q "A" 21 0.06000 0.06000 "GLN " " HA " "    " 1 0 0 FFFFFF  "H1769"  -1 1 3 <> <> <> 0 748 0 2911 <> <> 0 <> <> <>
  1760 41 13.393682 7.643023 2.380040 77 Q "A" 21 0.06000 0.06000 "GLN " " HB2" "    " 1 0 0 FFFFFF  "H1770"  -1 1 3 <> <> <> 0 749 0 2912 <> <> 0 <> <> <>
  1761 41 12.970633 6.576329 1.074344 77 Q "A" 21 0.06000 0.06000 "GLN " " HB3" "    " 1 0 0 FFFFFF  "H1771"  -1 1 3 <> <> <> 0 750 0 2913 <> <> 0 <> <> <>
  1762 41 15.792318 7.186553 2.094133 77 Q "A" 21 0.06000 0.06000 "GLN " " HG2" "    " 1 0 0 FFFFFF  "H1772"  -1 1 3 <> <> <> 0 751 0 2914 <> <> 0 <> <> <>
  1763 41 14.922052 5.690847 2.253398 77 Q "A" 21 0.06000 0.06000 "GLN " " HG3" "    " 1 0 0 FFFFFF  "H1773"  -1 1 3 <> <> <> 0 752 0 2915 <> <> 0 <> <> <>
  1764 43 17.236015 6.260897 -1.005570 77 Q "A" 21 0.38000 0.38000 "GLN " "HE22" "    " 1 0 0 FFFFFF  "H1774"  -1 1 3 <> <> <> 0 753 0 2916 <> <> 0 <> <> <>
  1765 43 17.234411 7.349086 0.358333 77 Q "A" 21 0.38000 0.38000 "GLN " "HE21" "    " 1 0 0 FFFFFF  "H1775"  -1 1 3 <> <> <> 0 754 0 2917 <> <> 0 <> <> <>
  1766 43 12.297785 8.090870 -1.584059 78 D "A" 21 0.30000 0.30000 "ASP " " H  " "    " 1 0 0 FFFFFF  "H1776"  -1 1 3 <> <> <> 0 763 0 2918 <> <> 0 <> <> <>
  1767 41 9.809618 9.245693 -0.737326 78 D "A" 21 0.06000 0.06000 "ASP " " HA " "    " 1 0 0 FFFFFF  "H1777"  -1 1 3 <> <> <> 0 764 0 2919 <> <> 0 <> <> <>
  1768 41 11.148424 11.334385 -1.211989 78 D "A" 21 0.06000 0.06000 "ASP " " HB2" "    " 1 0 0 FFFFFF  "H1778"  -1 1 3 <> <> <> 0 765 0 2920 <> <> 0 <> <> <>
  1769 41 11.599852 10.732763 -2.763552 78 D "A" 21 0.06000 0.06000 "ASP " " HB3" "    " 1 0 0 FFFFFF  "H1779"  -1 1 3 <> <> <> 0 766 0 2921 <> <> 0 <> <> <>
  1770 43 9.488886 6.970629 -1.183484 79 N "A" 21 0.30000 0.30000 "ASN " " H  " "    " 1 0 0 FFFFFF  "H1780"  -1 1 3 <> <> <> 0 775 0 2922 <> <> 0 <> <> <>
  1771 41 9.984049 6.041236 -4.001860 79 N "A" 21 0.06000 0.06000 "ASN " " HA " "    " 1 0 0 FFFFFF  "H1781"  -1 1 3 <> <> <> 0 776 0 2923 <> <> 0 <> <> <>
  1772 41 9.984797 4.429300 -1.421951 79 N "A" 21 0.06000 0.06000 "ASN " " HB2" "    " 1 0 0 FFFFFF  "H1782"  -1 1 3 <> <> <> 0 777 0 2924 <> <> 0 <> <> <>
  1773 41 10.177820 3.794678 -3.029154 79 N "A" 21 0.06000 0.06000 "ASN " " HB3" "    " 1 0 0 FFFFFF  "H1783"  -1 1 3 <> <> <> 0 778 0 2925 <> <> 0 <> <> <>
  1774 43 13.416719 4.920059 -1.001245 79 N "A" 21 0.38000 0.38000 "ASN " "HD22" "    " 1 0 0 FFFFFF  "H1784"  -1 1 3 <> <> <> 0 779 0 2926 <> <> 0 <> <> <>
  1775 43 11.847261 4.588112 -0.308793 79 N "A" 21 0.38000 0.38000 "ASN " "HD21" "    " 1 0 0 FFFFFF  "H1785"  -1 1 3 <> <> <> 0 780 0 2927 <> <> 0 <> <> <>
  1776 43 8.160620 5.781380 -5.141758 80 W "A" 21 0.30000 0.30000 "TRP " " H  " "    " 1 0 0 FFFFFF  "H1786"  -1 1 3 <> <> <> 0 795 0 2928 <> <> 0 <> <> <>
  1777 41 5.553446 5.629048 -3.694212 80 W "A" 21 0.06000 0.06000 "TRP " " HA " "    " 1 0 0 FFFFFF  "H1787"  -1 1 3 <> <> <> 0 796 0 2929 <> <> 0 <> <> <>
  1778 41 6.326086 6.827283 -6.381050 80 W "A" 21 0.06000 0.06000 "TRP " " HB2" "    " 1 0 0 FFFFFF  "H1788"  -1 1 3 <> <> <> 0 797 0 2930 <> <> 0 <> <> <>
  1779 41 4.683466 6.535898 -5.890584 80 W "A" 21 0.06000 0.06000 "TRP " " HB3" "    " 1 0 0 FFFFFF  "H1789"  -1 1 3 <> <> <> 0 798 0 2931 <> <> 0 <> <> <>
  1780 41 7.667692 8.406380 -4.287116 80 W "A" 21 0.11500 0.11500 "TRP " " HD1" "    " 1 0 0 FFFFFF  "H1790"  -1 1 3 <> <> <> 0 799 0 2932 <> <> 0 <> <> <>
  1781 43 6.846819 10.619501 -3.358395 80 W "A" 21 0.42000 0.42000 "TRP " " HE1" "    " 1 0 0 FFFFFF  "H1791"  -1 1 3 <> <> <> 0 800 0 2933 <> <> 0 <> <> <>
  1782 41 2.716490 7.976867 -5.496278 80 W "A" 21 0.11500 0.11500 "TRP " " HE3" "    " 1 0 0 FFFFFF  "H1792"  -1 1 3 <> <> <> 0 801 0 2934 <> <> 0 <> <> <>
  1783 41 4.331537 12.098589 -3.221839 80 W "A" 21 0.11500 0.11500 "TRP " " HZ2" "    " 1 0 0 FFFFFF  "H1793"  -1 1 3 <> <> <> 0 802 0 2935 <> <> 0 <> <> <>
  1784 41 1.127844 9.795379 -4.957120 80 W "A" 21 0.11500 0.11500 "TRP " " HZ3" "    " 1 0 0 FFFFFF  "H1794"  -1 1 3 <> <> <> 0 803 0 2936 <> <> 0 <> <> <>
  1785 41 1.927942 11.875058 -3.850446 80 W "A" 21 0.11500 0.11500 "TRP " " HH2" "    " 1 0 0 FFFFFF  "H1795"  -1 1 3 <> <> <> 0 804 0 2937 <> <> 0 <> <> <>
  1786 43 4.647387 3.714357 -3.754081 81 L "A" 21 0.30000 0.30000 "LEU " " H  " "    " 1 0 0 FFFFFF  "H1796"  -1 1 3 <> <> <> 0 813 0 2938 <> <> 0 <> <> <>
  1787 41 4.805761 1.963334 -6.152981 81 L "A" 21 0.06000 0.06000 "LEU " " HA " "    " 1 0 0 FFFFFF  "H1797"  -1 1 3 <> <> <> 0 814 0 2939 <> <> 0 <> <> <>
  1788 41 4.957388 0.771671 -4.026167 81 L "A" 21 0.06000 0.06000 "LEU " " HB2" "    " 1 0 0 FFFFFF  "H1798"  -1 1 3 <> <> <> 0 815 0 2940 <> <> 0 <> <> <>
  1789 41 3.629446 1.667661 -3.363589 81 L "A" 21 0.06000 0.06000 "LEU " " HB3" "    " 1 0 0 FFFFFF  "H1799"  -1 1 3 <> <> <> 0 816 0 2941 <> <> 0 <> <> <>
  1790 41 2.067400 0.572163 -4.992210 81 L "A" 21 0.06000 0.06000 "LEU " " HG " "    " 1 0 0 FFFFFF  "H1800"  -1 1 3 <> <> <> 0 817 0 2942 <> <> 0 <> <> <>
  1791 41 3.393145 -1.717499 -5.908841 81 L "A" 21 0.06000 0.06000 "LEU " "HD11" "    " 1 0 0 FFFFFF  "H1801"  -1 1 3 <> <> <> 0 818 0 2943 <> <> 0 <> <> <>
  1792 41 2.987894 -0.301894 -6.860503 81 L "A" 21 0.06000 0.06000 "LEU " "HD12" "    " 1 0 0 FFFFFF  "H1802"  -1 1 3 <> <> <> 0 819 0 2944 <> <> 0 <> <> <>
  1793 41 4.583010 -0.457451 -6.157627 81 L "A" 21 0.06000 0.06000 "LEU " "HD13" "    " 1 0 0 FFFFFF  "H1803"  -1 1 3 <> <> <> 0 820 0 2945 <> <> 0 <> <> <>
  1794 41 2.913057 -1.878627 -3.778707 81 L "A" 21 0.06000 0.06000 "LEU " "HD21" "    " 1 0 0 FFFFFF  "H1804"  -1 1 3 <> <> <> 0 821 0 2946 <> <> 0 <> <> <>
  1795 41 3.268610 -0.586136 -2.654034 81 L "A" 21 0.06000 0.06000 "LEU " "HD22" "    " 1 0 0 FFFFFF  "H1805"  -1 1 3 <> <> <> 0 822 0 2947 <> <> 0 <> <> <>
  1796 41 1.643579 -0.778194 -3.288615 81 L "A" 21 0.06000 0.06000 "LEU " "HD23" "    " 1 0 0 FFFFFF  "H1806"  -1 1 3 <> <> <> 0 823 0 2948 <> <> 0 <> <> <>
  1797 43 3.130819 2.188520 -7.646945 82 R "A" 21 0.30000 0.30000 "ARG " " H  " "    " 1 0 0 FFFFFF  "H1807"  -1 1 3 <> <> <> 0 835 0 2949 <> <> 0 <> <> <>
  1798 41 0.653906 3.679712 -6.866728 82 R "A" 21 0.06000 0.06000 "ARG " " HA " "    " 1 0 0 FFFFFF  "H1808"  -1 1 3 <> <> <> 0 836 0 2950 <> <> 0 <> <> <>
  1799 41 2.247492 5.019575 -8.350303 82 R "A" 21 0.06000 0.06000 "ARG " " HB2" "    " 1 0 0 FFFFFF  "H1809"  -1 1 3 <> <> <> 0 837 0 2951 <> <> 0 <> <> <>
  1800 41 2.068026 3.786690 -9.556556 82 R "A" 21 0.06000 0.06000 "ARG " " HB3" "    " 1 0 0 FFFFFF  "H1810"  -1 1 3 <> <> <> 0 838 0 2952 <> <> 0 <> <> <>
  1801 41 -0.554979 4.303273 -9.142310 82 R "A" 21 0.06000 0.06000 "ARG " " HG2" "    " 1 0 0 FFFFFF  "H1811"  -1 1 3 <> <> <> 0 839 0 2953 <> <> 0 <> <> <>
  1802 41 0.009905 5.810677 -8.530451 82 R "A" 21 0.06000 0.06000 "ARG " " HG3" "    " 1 0 0 FFFFFF  "H1812"  -1 1 3 <> <> <> 0 840 0 2954 <> <> 0 <> <> <>
  1803 41 -0.307287 6.317556 -10.859104 82 R "A" 21 0.06000 0.06000 "ARG " " HD2" "    " 1 0 0 FFFFFF  "H1813"  -1 1 3 <> <> <> 0 841 0 2955 <> <> 0 <> <> <>
  1804 41 1.378969 5.843810 -10.826281 82 R "A" 21 0.06000 0.06000 "ARG " " HD3" "    " 1 0 0 FFFFFF  "H1814"  -1 1 3 <> <> <> 0 842 0 2956 <> <> 0 <> <> <>
  1805 43 0.033850 3.476033 -11.196198 82 R "A" 21 0.44000 0.44000 "ARG " " HE " "    " 1 0 0 FFFFFF  "H1815"  -1 1 3 <> <> <> 0 843 0 2957 <> <> 0 <> <> <>
  1806 43 0.538858 5.627102 -14.599373 82 R "A" 21 0.46000 0.46000 "ARG " "HH12" "    " 1 0 0 FFFFFF  "H1816"  -1 1 3 <> <> <> 0 844 0 2958 <> <> 0 <> <> <>
  1807 43 0.521715 6.479237 -13.072869 82 R "A" 21 0.46000 0.46000 "ARG " "HH11" "    " 1 0 0 FFFFFF  "H1817"  -1 1 3 <> <> <> 0 845 0 2959 <> <> 0 <> <> <>
  1808 44 0.210066 3.344382 -14.661198 82 R "A" 21 0.46000 0.46000 "ARG " "HH22" "    " 1 0 0 FFFFFF  "H1818"  -1 1 3 <> <> <> 0 846 0 2960 <> <> 0 <> <> <>
  1809 44 0.004412 2.437128 -13.182884 82 R "A" 21 0.46000 0.46000 "ARG " "HH21" "    " 1 0 0 FFFFFF  "H1819"  -1 1 3 <> <> <> 0 847 0 2961 <> <> 0 <> <> <>
  1810 43 -1.218554 2.581489 -7.408212 83 T "A" 21 0.30000 0.30000 "THR " " H  " "    " 1 0 0 FFFFFF  "H1820"  -1 1 3 <> <> <> 0 855 0 2962 <> <> 0 <> <> <>
  1811 41 -1.077494 -0.155044 -8.290449 83 T "A" 21 0.06000 0.06000 "THR " " HA " "    " 1 0 0 FFFFFF  "H1821"  -1 1 3 <> <> <> 0 856 0 2963 <> <> 0 <> <> <>
  1812 41 -3.487600 -0.114107 -8.113999 83 T "A" 21 0.06000 0.06000 "THR " " HB " "    " 1 0 0 FFFFFF  "H1822"  -1 1 3 <> <> <> 0 857 0 2964 <> <> 0 <> <> <>
  1813 42 -4.043810 1.806541 -8.981875 83 T "A" 21 0.41800 0.41800 "THR " " HG1" "    " 1 0 0 FFFFFF  "H1823"  -1 1 3 <> <> <> 0 858 0 2965 <> <> 0 <> <> <>
  1814 41 -3.813410 0.459145 -5.781230 83 T "A" 21 0.06000 0.06000 "THR " "HG21" "    " 1 0 0 FFFFFF  "H1824"  -1 1 3 <> <> <> 0 859 0 2966 <> <> 0 <> <> <>
  1815 41 -2.216978 -0.246391 -5.970048 83 T "A" 21 0.06000 0.06000 "THR " "HG22" "    " 1 0 0 FFFFFF  "H1825"  -1 1 3 <> <> <> 0 860 0 2967 <> <> 0 <> <> <>
  1816 41 -2.386244 1.492063 -5.765860 83 T "A" 21 0.06000 0.06000 "THR " "HG23" "    " 1 0 0 FFFFFF  "H1826"  -1 1 3 <> <> <> 0 861 0 2968 <> <> 0 <> <> <>
  1817 43 -2.714174 -0.830272 -10.093108 84 N "A" 21 0.30000 0.30000 "ASN " " H  " "    " 1 0 0 FFFFFF  "H1827"  -1 1 3 <> <> <> 0 870 0 2969 <> <> 0 <> <> <>
  1818 41 -2.376417 0.563527 -12.620717 84 N "A" 21 0.06000 0.06000 "ASN " " HA " "    " 1 0 0 FFFFFF  "H1828"  -1 1 3 <> <> <> 0 871 0 2970 <> <> 0 <> <> <>
  1819 41 -4.033808 -1.101841 -13.427402 84 N "A" 21 0.06000 0.06000 "ASN " " HB2" "    " 1 0 0 FFFFFF  "H1829"  -1 1 3 <> <> <> 0 872 0 2971 <> <> 0 <> <> <>
  1820 41 -2.748709 -1.880325 -12.554835 84 N "A" 21 0.06000 0.06000 "ASN " " HB3" "    " 1 0 0 FFFFFF  "H1830"  -1 1 3 <> <> <> 0 873 0 2972 <> <> 0 <> <> <>
  1821 43 -6.600046 -2.360428 -11.324443 84 N "A" 21 0.38000 0.38000 "ASN " "HD22" "    " 1 0 0 FFFFFF  "H1831"  -1 1 3 <> <> <> 0 874 0 2973 <> <> 0 <> <> <>
  1822 43 -6.192911 -1.408262 -12.726372 84 N "A" 21 0.38000 0.38000 "ASN " "HD21" "    " 1 0 0 FFFFFF  "H1832"  -1 1 3 <> <> <> 0 875 0 2974 <> <> 0 <> <> <>
  1823 43 -4.291216 1.381461 -13.835134 85 W "A" 21 0.30000 0.30000 "TRP " " H  " "    " 1 0 0 FFFFFF  "H1833"  -1 1 3 <> <> <> 0 890 0 2975 <> <> 0 <> <> <>
  1824 41 -5.961431 3.227847 -12.353883 85 W "A" 21 0.06000 0.06000 "TRP " " HA " "    " 1 0 0 FFFFFF  "H1834"  -1 1 3 <> <> <> 0 891 0 2976 <> <> 0 <> <> <>
  1825 41 -5.090761 3.668350 -14.636732 85 W "A" 21 0.06000 0.06000 "TRP " " HB2" "    " 1 0 0 FFFFFF  "H1835"  -1 1 3 <> <> <> 0 892 0 2977 <> <> 0 <> <> <>
  1826 41 -5.917978 2.272876 -15.258454 85 W "A" 21 0.06000 0.06000 "TRP " " HB3" "    " 1 0 0 FFFFFF  "H1836"  -1 1 3 <> <> <> 0 893 0 2978 <> <> 0 <> <> <>
  1827 41 -6.523535 5.808285 -14.027222 85 W "A" 21 0.11500 0.11500 "TRP " " HD1" "    " 1 0 0 FFFFFF  "H1837"  -1 1 3 <> <> <> 0 894 0 2979 <> <> 0 <> <> <>
  1828 43 -8.786985 6.658555 -14.880294 85 W "A" 21 0.42000 0.42000 "TRP " " HE1" "    " 1 0 0 FFFFFF  "H1838"  -1 1 3 <> <> <> 0 895 0 2980 <> <> 0 <> <> <>
  1829 41 -8.341276 1.432024 -15.965229 85 W "A" 21 0.11500 0.11500 "TRP " " HE3" "    " 1 0 0 FFFFFF  "H1839"  -1 1 3 <> <> <> 0 896 0 2981 <> <> 0 <> <> <>
  1830 41 -11.089140 5.577964 -16.256146 85 W "A" 21 0.11500 0.11500 "TRP " " HZ2" "    " 1 0 0 FFFFFF  "H1840"  -1 1 3 <> <> <> 0 897 0 2982 <> <> 0 <> <> <>
  1831 41 -10.593534 1.354699 -16.991146 85 W "A" 21 0.11500 0.11500 "TRP " " HZ3" "    " 1 0 0 FFFFFF  "H1841"  -1 1 3 <> <> <> 0 898 0 2983 <> <> 0 <> <> <>
  1832 41 -11.981325 3.406964 -17.134063 85 W "A" 21 0.11500 0.11500 "TRP " " HH2" "    " 1 0 0 FFFFFF  "H1842"  -1 1 3 <> <> <> 0 899 0 2984 <> <> 0 <> <> <>
  1833 43 -7.879976 2.725385 -11.405604 86 V "A" 21 0.30000 0.30000 "VAL " " H  " "    " 1 0 0 FFFFFF  "H1843"  -1 1 3 <> <> <> 0 907 0 2985 <> <> 0 <> <> <>
  1834 41 -9.195627 0.097707 -11.948522 86 V "A" 21 0.06000 0.06000 "VAL " " HA " "    " 1 0 0 FFFFFF  "H1844"  -1 1 3 <> <> <> 0 908 0 2986 <> <> 0 <> <> <>
  1835 41 -9.314444 2.025107 -9.575023 86 V "A" 21 0.06000 0.06000 "VAL " " HB " "    " 1 0 0 FFFFFF  "H1845"  -1 1 3 <> <> <> 0 909 0 2987 <> <> 0 <> <> <>
  1836 41 -10.646254 0.232825 -8.414306 86 V "A" 21 0.06000 0.06000 "VAL " "HG11" "    " 1 0 0 FFFFFF  "H1846"  -1 1 3 <> <> <> 0 910 0 2988 <> <> 0 <> <> <>
  1837 41 -11.525995 0.984864 -9.724750 86 V "A" 21 0.06000 0.06000 "VAL " "HG12" "    " 1 0 0 FFFFFF  "H1847"  -1 1 3 <> <> <> 0 911 0 2989 <> <> 0 <> <> <>
  1838 41 -10.809992 -0.611834 -9.947953 86 V "A" 21 0.06000 0.06000 "VAL " "HG13" "    " 1 0 0 FFFFFF  "H1848"  -1 1 3 <> <> <> 0 912 0 2990 <> <> 0 <> <> <>
  1839 41 -8.236448 0.215860 -8.278072 86 V "A" 21 0.06000 0.06000 "VAL " "HG21" "    " 1 0 0 FFFFFF  "H1849"  -1 1 3 <> <> <> 0 913 0 2991 <> <> 0 <> <> <>
  1840 41 -8.084116 -0.761059 -9.736110 86 V "A" 21 0.06000 0.06000 "VAL " "HG22" "    " 1 0 0 FFFFFF  "H1850"  -1 1 3 <> <> <> 0 914 0 2992 <> <> 0 <> <> <>
  1841 41 -7.201445 0.755561 -9.583119 86 V "A" 21 0.06000 0.06000 "VAL " "HG23" "    " 1 0 0 FFFFFF  "H1851"  -1 1 3 <> <> <> 0 915 0 2993 <> <> 0 <> <> <>
  1842 43 -11.102297 0.218878 -13.030193 87 Y "A" 21 0.30000 0.30000 "TYR " " H  " "    " 1 0 0 FFFFFF  "H1852"  -1 1 3 <> <> <> 0 928 0 2994 <> <> 0 <> <> <>
  1843 41 -12.338469 2.702410 -13.830912 87 Y "A" 21 0.06000 0.06000 "TYR " " HA " "    " 1 0 0 FFFFFF  "H1853"  -1 1 3 <> <> <> 0 929 0 2995 <> <> 0 <> <> <>
  1844 41 -12.385668 0.776823 -15.316577 87 Y "A" 21 0.06000 0.06000 "TYR " " HB2" "    " 1 0 0 FFFFFF  "H1854"  -1 1 3 <> <> <> 0 930 0 2996 <> <> 0 <> <> <>
  1845 41 -13.064104 -0.243285 -14.085855 87 Y "A" 21 0.06000 0.06000 "TYR " " HB3" "    " 1 0 0 FFFFFF  "H1855"  -1 1 3 <> <> <> 0 931 0 2997 <> <> 0 <> <> <>
  1846 41 -13.921606 2.949506 -15.923576 87 Y "A" 21 0.11500 0.11500 "TYR " " HD1" "    " 1 0 0 FFFFFF  "H1856"  -1 1 3 <> <> <> 0 932 0 2998 <> <> 0 <> <> <>
  1847 41 -15.346937 -0.729621 -14.168762 87 Y "A" 21 0.11500 0.11500 "TYR " " HD2" "    " 1 0 0 FFFFFF  "H1857"  -1 1 3 <> <> <> 0 933 0 2999 <> <> 0 <> <> <>
  1848 41 -16.199404 3.407460 -16.796426 87 Y "A" 21 0.11500 0.11500 "TYR " " HE1" "    " 1 0 0 FFFFFF  "H1858"  -1 1 3 <> <> <> 0 934 0 3000 <> <> 0 <> <> <>
  1849 41 -17.617990 -0.262303 -15.037448 87 Y "A" 21 0.11500 0.11500 "TYR " " HE2" "    " 1 0 0 FFFFFF  "H1859"  -1 1 3 <> <> <> 0 935 0 3001 <> <> 0 <> <> <>
  1850 42 -18.376009 2.677115 -16.946755 87 Y "A" 21 0.43500 0.43500 "TYR " " HH " "    " 1 0 0 FFFFFF  "H1860"  -1 1 3 <> <> <> 0 936 0 3002 <> <> 0 <> <> <>
  1851 43 -13.998110 3.806150 -12.839382 88 R "A" 21 0.30000 0.30000 "ARG " " H  " "    " 1 0 0 FFFFFF  "H1861"  -1 1 3 <> <> <> 0 948 0 3003 <> <> 0 <> <> <>
  1852 41 -14.564974 3.117031 -10.095307 88 R "A" 21 0.06000 0.06000 "ARG " " HA " "    " 1 0 0 FFFFFF  "H1862"  -1 1 3 <> <> <> 0 949 0 3004 <> <> 0 <> <> <>
  1853 41 -14.166143 5.446536 -10.816378 88 R "A" 21 0.06000 0.06000 "ARG " " HB2" "    " 1 0 0 FFFFFF  "H1863"  -1 1 3 <> <> <> 0 950 0 3005 <> <> 0 <> <> <>
  1854 41 -15.497580 5.369570 -11.935296 88 R "A" 21 0.06000 0.06000 "ARG " " HB3" "    " 1 0 0 FFFFFF  "H1864"  -1 1 3 <> <> <> 0 951 0 3006 <> <> 0 <> <> <>
  1855 41 -17.111155 5.177086 -10.101351 88 R "A" 21 0.06000 0.06000 "ARG " " HG2" "    " 1 0 0 FFFFFF  "H1865"  -1 1 3 <> <> <> 0 952 0 3007 <> <> 0 <> <> <>
  1856 41 -15.870741 5.206044 -8.889609 88 R "A" 21 0.06000 0.06000 "ARG " " HG3" "    " 1 0 0 FFFFFF  "H1866"  -1 1 3 <> <> <> 0 953 0 3008 <> <> 0 <> <> <>
  1857 41 -16.631174 7.498320 -8.936029 88 R "A" 21 0.06000 0.06000 "ARG " " HD2" "    " 1 0 0 FFFFFF  "H1867"  -1 1 3 <> <> <> 0 954 0 3009 <> <> 0 <> <> <>
  1858 41 -15.250822 7.524057 -9.968498 88 R "A" 21 0.06000 0.06000 "ARG " " HD3" "    " 1 0 0 FFFFFF  "H1868"  -1 1 3 <> <> <> 0 955 0 3010 <> <> 0 <> <> <>
  1859 43 -16.344530 7.952243 -11.788177 88 R "A" 21 0.44000 0.44000 "ARG " " HE " "    " 1 0 0 FFFFFF  "H1869"  -1 1 3 <> <> <> 0 956 0 3011 <> <> 0 <> <> <>
  1860 43 -20.189951 7.564979 -10.514976 88 R "A" 21 0.46000 0.46000 "ARG " "HH12" "    " 1 0 0 FFFFFF  "H1870"  -1 1 3 <> <> <> 0 957 0 3012 <> <> 0 <> <> <>
  1861 43 -18.902636 7.023789 -9.467446 88 R "A" 21 0.46000 0.46000 "ARG " "HH11" "    " 1 0 0 FFFFFF  "H1871"  -1 1 3 <> <> <> 0 958 0 3013 <> <> 0 <> <> <>
  1862 44 -19.686060 8.471443 -12.584266 88 R "A" 21 0.46000 0.46000 "ARG " "HH22" "    " 1 0 0 FFFFFF  "H1872"  -1 1 3 <> <> <> 0 959 0 3014 <> <> 0 <> <> <>
  1863 44 -18.028452 8.652665 -13.089785 88 R "A" 21 0.46000 0.46000 "ARG " "HH21" "    " 1 0 0 FFFFFF  "H1873"  -1 1 3 <> <> <> 0 960 0 3015 <> <> 0 <> <> <>
  1864 43 -16.488314 3.090932 -13.107975 89 G "A" 21 0.30000 0.30000 "GLY " " H  " "    " 1 0 0 FFFFFF  "H1874"  -1 1 3 <> <> <> 0 965 0 3016 <> <> 0 <> <> <>
  1865 41 -18.555773 2.195831 -13.591952 89 G "A" 21 0.06000 0.06000 "GLY " " HA2" "    " 1 0 0 FFFFFF  "H1875"  -1 1 3 <> <> <> 0 966 0 3017 <> <> 0 <> <> <>
  1866 41 -18.477121 1.254419 -12.112313 89 G "A" 21 0.06000 0.06000 "GLY " " HA3" "    " 1 0 0 FFFFFF  "H1876"  -1 1 3 <> <> <> 0 967 0 3018 <> <> 0 <> <> <>
  1867 43 -20.384760 1.718774 -11.038913 90 E "A" 21 0.30000 0.30000 "GLU " " H  " "    " 1 0 0 FFFFFF  "H1877"  -1 1 3 <> <> <> 0 977 0 3019 <> <> 0 <> <> <>
  1868 41 -21.675753 4.329497 -11.143952 90 E "A" 21 0.06000 0.06000 "GLU " " HA " "    " 1 0 0 FFFFFF  "H1878"  -1 1 3 <> <> <> 0 978 0 3020 <> <> 0 <> <> <>
  1869 41 -23.482576 3.236511 -10.009641 90 E "A" 21 0.06000 0.06000 "GLU " " HB2" "    " 1 0 0 FFFFFF  "H1879"  -1 1 3 <> <> <> 0 979 0 3021 <> <> 0 <> <> <>
  1870 41 -22.991137 2.302162 -11.385207 90 E "A" 21 0.06000 0.06000 "GLU " " HB3" "    " 1 0 0 FFFFFF  "H1880"  -1 1 3 <> <> <> 0 980 0 3022 <> <> 0 <> <> <>
  1871 41 -21.842012 0.650191 -9.947809 90 E "A" 21 0.06000 0.06000 "GLU " " HG2" "    " 1 0 0 FFFFFF  "H1881"  -1 1 3 <> <> <> 0 981 0 3023 <> <> 0 <> <> <>
  1872 41 -22.107409 1.622164 -8.524860 90 E "A" 21 0.06000 0.06000 "GLU " " HG3" "    " 1 0 0 FFFFFF  "H1882"  -1 1 3 <> <> <> 0 982 0 3024 <> <> 0 <> <> <>
  1873 43 -19.224909 3.082307 -9.128432 91 A "A" 21 0.30000 0.30000 "ALA " " H  " "    " 1 0 0 FFFFFF  "H1883"  -1 1 3 <> <> <> 0 988 0 3025 <> <> 0 <> <> <>
  1874 41 -20.155268 3.693391 -6.540878 91 A "A" 21 0.06000 0.06000 "ALA " " HA " "    " 1 0 0 FFFFFF  "H1884"  -1 1 3 <> <> <> 0 989 0 3026 <> <> 0 <> <> <>
  1875 41 -17.775095 3.424629 -5.902225 91 A "A" 21 0.06000 0.06000 "ALA " " HB1" "    " 1 0 0 FFFFFF  "H1885"  -1 1 3 <> <> <> 0 990 0 3027 <> <> 0 <> <> <>
  1876 41 -18.221163 2.197790 -7.081727 91 A "A" 21 0.06000 0.06000 "ALA " " HB2" "    " 1 0 0 FFFFFF  "H1886"  -1 1 3 <> <> <> 0 991 0 3028 <> <> 0 <> <> <>
  1877 41 -17.270838 3.586353 -7.581491 91 A "A" 21 0.06000 0.06000 "ALA " " HB3" "    " 1 0 0 FFFFFF  "H1887"  -1 1 3 <> <> <> 0 992 0 3029 <> <> 0 <> <> <>
  1878 43 -20.624994 5.649647 -5.639420 92 E "A" 21 0.30000 0.30000 "GLU " " H  " "    " 1 0 0 FFFFFF  "H1888"  -1 1 3 <> <> <> 0 1002 0 3030 <> <> 0 <> <> <>
  1879 41 -19.471666 8.147603 -6.701089 92 E "A" 21 0.06000 0.06000 "GLU " " HA " "    " 1 0 0 FFFFFF  "H1889"  -1 1 3 <> <> <> 0 1003 0 3031 <> <> 0 <> <> <>
  1880 41 -21.302721 7.947090 -4.265796 92 E "A" 21 0.06000 0.06000 "GLU " " HB2" "    " 1 0 0 FFFFFF  "H1890"  -1 1 3 <> <> <> 0 1004 0 3032 <> <> 0 <> <> <>
  1881 41 -21.141878 9.211457 -5.424417 92 E "A" 21 0.06000 0.06000 "GLU " " HB3" "    " 1 0 0 FFFFFF  "H1891"  -1 1 3 <> <> <> 0 1005 0 3033 <> <> 0 <> <> <>
  1882 41 -23.196947 8.393852 -6.024512 92 E "A" 21 0.06000 0.06000 "GLU " " HG2" "    " 1 0 0 FFFFFF  "H1892"  -1 1 3 <> <> <> 0 1006 0 3034 <> <> 0 <> <> <>
  1883 41 -22.187540 7.581109 -7.183805 92 E "A" 21 0.06000 0.06000 "GLU " " HG3" "    " 1 0 0 FFFFFF  "H1893"  -1 1 3 <> <> <> 0 1007 0 3035 <> <> 0 <> <> <>
  1884 43 -18.947008 5.929348 -4.040041 93 R "A" 21 0.30000 0.30000 "ARG " " H  " "    " 1 0 0 FFFFFF  "H1894"  -1 1 3 <> <> <> 0 1019 0 3036 <> <> 0 <> <> <>
  1885 41 -16.715845 7.506570 -3.027731 93 R "A" 21 0.06000 0.06000 "ARG " " HA " "    " 1 0 0 FFFFFF  "H1895"  -1 1 3 <> <> <> 0 1020 0 3037 <> <> 0 <> <> <>
  1886 41 -18.753359 8.176245 -1.657936 93 R "A" 21 0.06000 0.06000 "ARG " " HB2" "    " 1 0 0 FFFFFF  "H1896"  -1 1 3 <> <> <> 0 1021 0 3038 <> <> 0 <> <> <>
  1887 41 -18.988062 6.507718 -1.212072 93 R "A" 21 0.06000 0.06000 "ARG " " HB3" "    " 1 0 0 FFFFFF  "H1897"  -1 1 3 <> <> <> 0 1022 0 3039 <> <> 0 <> <> <>
  1888 41 -16.754801 6.502245 -0.134076 93 R "A" 21 0.06000 0.06000 "ARG " " HG2" "    " 1 0 0 FFFFFF  "H1898"  -1 1 3 <> <> <> 0 1023 0 3040 <> <> 0 <> <> <>
  1889 41 -16.484461 8.171986 -0.559863 93 R "A" 21 0.06000 0.06000 "ARG " " HG3" "    " 1 0 0 FFFFFF  "H1899"  -1 1 3 <> <> <> 0 1024 0 3041 <> <> 0 <> <> <>
  1890 41 -18.805239 8.511278 0.858022 93 R "A" 21 0.06000 0.06000 "ARG " " HD2" "    " 1 0 0 FFFFFF  "H1900"  -1 1 3 <> <> <> 0 1025 0 3042 <> <> 0 <> <> <>
  1891 41 -18.352839 6.938608 1.457189 93 R "A" 21 0.06000 0.06000 "ARG " " HD3" "    " 1 0 0 FFFFFF  "H1901"  -1 1 3 <> <> <> 0 1026 0 3043 <> <> 0 <> <> <>
  1892 43 -16.572107 7.624183 2.594468 93 R "A" 21 0.44000 0.44000 "ARG " " HE " "    " 1 0 0 FFFFFF  "H1902"  -1 1 3 <> <> <> 0 1027 0 3044 <> <> 0 <> <> <>
  1893 43 -16.537676 11.521920 1.426740 93 R "A" 21 0.46000 0.46000 "ARG " "HH12" "    " 1 0 0 FFFFFF  "H1903"  -1 1 3 <> <> <> 0 1028 0 3045 <> <> 0 <> <> <>
  1894 43 -17.661699 10.429921 0.662297 93 R "A" 21 0.46000 0.46000 "ARG " "HH11" "    " 1 0 0 FFFFFF  "H1904"  -1 1 3 <> <> <> 0 1029 0 3046 <> <> 0 <> <> <>
  1895 44 -15.150629 10.759063 3.117366 93 R "A" 21 0.46000 0.46000 "ARG " "HH22" "    " 1 0 0 FFFFFF  "H1905"  -1 1 3 <> <> <> 0 1030 0 3047 <> <> 0 <> <> <>
  1896 44 -15.166525 9.074293 3.569705 93 R "A" 21 0.46000 0.46000 "ARG " "HH21" "    " 1 0 0 FFFFFF  "H1906"  -1 1 3 <> <> <> 0 1031 0 3048 <> <> 0 <> <> <>
  1897 43 -15.107485 6.116431 -2.270158 94 I "A" 21 0.30000 0.30000 "ILE " " H  " "    " 1 0 0 FFFFFF  "H1907"  -1 1 3 <> <> <> 0 1040 0 3049 <> <> 0 <> <> <>
  1898 41 -15.631453 3.180403 -2.444454 94 I "A" 21 0.06000 0.06000 "ILE " " HA " "    " 1 0 0 FFFFFF  "H1908"  -1 1 3 <> <> <> 0 1041 0 3050 <> <> 0 <> <> <>
  1899 41 -13.127539 3.025603 -2.778184 94 I "A" 21 0.06000 0.06000 "ILE " " HB " "    " 1 0 0 FFFFFF  "H1909"  -1 1 3 <> <> <> 0 1042 0 3051 <> <> 0 <> <> <>
  1900 41 -13.263151 5.969785 -3.534824 94 I "A" 21 0.06000 0.06000 "ILE " "HG12" "    " 1 0 0 FFFFFF  "H1910"  -1 1 3 <> <> <> 0 1043 0 3052 <> <> 0 <> <> <>
  1901 41 -12.494986 5.347590 -2.103433 94 I "A" 21 0.06000 0.06000 "ILE " "HG13" "    " 1 0 0 FFFFFF  "H1911"  -1 1 3 <> <> <> 0 1044 0 3053 <> <> 0 <> <> <>
  1902 41 -13.268961 3.263239 -5.212332 94 I "A" 21 0.06000 0.06000 "ILE " "HG21" "    " 1 0 0 FFFFFF  "H1912"  -1 1 3 <> <> <> 0 1045 0 3054 <> <> 0 <> <> <>
  1903 41 -14.742704 2.579887 -4.555227 94 I "A" 21 0.06000 0.06000 "ILE " "HG22" "    " 1 0 0 FFFFFF  "H1913"  -1 1 3 <> <> <> 0 1046 0 3055 <> <> 0 <> <> <>
  1904 41 -14.714216 4.259053 -5.060151 94 I "A" 21 0.06000 0.06000 "ILE " "HG23" "    " 1 0 0 FFFFFF  "H1914"  -1 1 3 <> <> <> 0 1047 0 3056 <> <> 0 <> <> <>
  1905 41 -10.713186 5.659007 -3.634098 94 I "A" 21 0.06000 0.06000 "ILE " "HD11" "    " 1 0 0 FFFFFF  "H1915"  -1 1 3 <> <> <> 0 1048 0 3057 <> <> 0 <> <> <>
  1906 41 -10.999750 3.924800 -3.712366 94 I "A" 21 0.06000 0.06000 "ILE " "HD12" "    " 1 0 0 FFFFFF  "H1916"  -1 1 3 <> <> <> 0 1049 0 3058 <> <> 0 <> <> <>
  1907 41 -11.609785 4.987483 -4.984025 94 I "A" 21 0.06000 0.06000 "ILE " "HD13" "    " 1 0 0 FFFFFF  "H1917"  -1 1 3 <> <> <> 0 1050 0 3059 <> <> 0 <> <> <>
  1908 43 -14.664820 1.901165 -0.923332 95 F "A" 21 0.30000 0.30000 "PHE " " H  " "    " 1 0 0 FFFFFF  "H1918"  -1 1 3 <> <> <> 0 1062 0 3060 <> <> 0 <> <> <>
  1909 41 -13.652948 3.139910 1.593770 95 F "A" 21 0.06000 0.06000 "PHE " " HA " "    " 1 0 0 FFFFFF  "H1919"  -1 1 3 <> <> <> 0 1063 0 3061 <> <> 0 <> <> <>
  1910 41 -15.256659 0.584350 1.100488 95 F "A" 21 0.06000 0.06000 "PHE " " HB2" "    " 1 0 0 FFFFFF  "H1920"  -1 1 3 <> <> <> 0 1064 0 3062 <> <> 0 <> <> <>
  1911 41 -14.517584 1.007751 2.626167 95 F "A" 21 0.06000 0.06000 "PHE " " HB3" "    " 1 0 0 FFFFFF  "H1921"  -1 1 3 <> <> <> 0 1065 0 3063 <> <> 0 <> <> <>
  1912 41 -17.207445 1.910677 0.221492 95 F "A" 21 0.11500 0.11500 "PHE " " HD1" "    " 1 0 0 FFFFFF  "H1922"  -1 1 3 <> <> <> 0 1066 0 3064 <> <> 0 <> <> <>
  1913 41 -15.458609 2.783604 4.061864 95 F "A" 21 0.11500 0.11500 "PHE " " HD2" "    " 1 0 0 FFFFFF  "H1923"  -1 1 3 <> <> <> 0 1067 0 3065 <> <> 0 <> <> <>
  1914 41 -19.143496 3.317530 0.799037 95 F "A" 21 0.11500 0.11500 "PHE " " HE1" "    " 1 0 0 FFFFFF  "H1924"  -1 1 3 <> <> <> 0 1068 0 3066 <> <> 0 <> <> <>
  1915 41 -17.404230 4.185238 4.609496 95 F "A" 21 0.11500 0.11500 "PHE " " HE2" "    " 1 0 0 FFFFFF  "H1925"  -1 1 3 <> <> <> 0 1069 0 3067 <> <> 0 <> <> <>
  1916 41 -19.244699 4.447944 2.988445 95 F "A" 21 0.11500 0.11500 "PHE " " HZ " "    " 1 0 0 FFFFFF  "H1926"  -1 1 3 <> <> <> 0 1070 0 3068 <> <> 0 <> <> <>
  1917 43 -11.586317 2.519033 2.076173 96 I "A" 21 0.30000 0.30000 "ILE " " H  " "    " 1 0 0 FFFFFF  "H1927"  -1 1 3 <> <> <> 0 1079 0 3069 <> <> 0 <> <> <>
  1918 41 -10.197611 0.593340 0.245429 96 I "A" 21 0.06000 0.06000 "ILE " " HA " "    " 1 0 0 FFFFFF  "H1928"  -1 1 3 <> <> <> 0 1080 0 3070 <> <> 0 <> <> <>
  1919 41 -9.293562 3.252849 1.443748 96 I "A" 21 0.06000 0.06000 "ILE " " HB " "    " 1 0 0 FFFFFF  "H1929"  -1 1 3 <> <> <> 0 1081 0 3071 <> <> 0 <> <> <>
  1920 41 -9.542093 2.500877 -1.493100 96 I "A" 21 0.06000 0.06000 "ILE " "HG12" "    " 1 0 0 FFFFFF  "H1930"  -1 1 3 <> <> <> 0 1082 0 3072 <> <> 0 <> <> <>
  1921 41 -10.756430 3.392319 -0.632106 96 I "A" 21 0.06000 0.06000 "ILE " "HG13" "    " 1 0 0 FFFFFF  "H1931"  -1 1 3 <> <> <> 0 1083 0 3073 <> <> 0 <> <> <>
  1922 41 -7.116667 2.917954 0.290422 96 I "A" 21 0.06000 0.06000 "ILE " "HG21" "    " 1 0 0 FFFFFF  "H1932"  -1 1 3 <> <> <> 0 1084 0 3074 <> <> 0 <> <> <>
  1923 41 -7.362982 1.689283 1.492381 96 I "A" 21 0.06000 0.06000 "ILE " "HG22" "    " 1 0 0 FFFFFF  "H1933"  -1 1 3 <> <> <> 0 1085 0 3075 <> <> 0 <> <> <>
  1924 41 -7.612486 1.301302 -0.206870 96 I "A" 21 0.06000 0.06000 "ILE " "HG23" "    " 1 0 0 FFFFFF  "H1934"  -1 1 3 <> <> <> 0 1086 0 3076 <> <> 0 <> <> <>
  1925 41 -9.622202 5.189234 -1.495032 96 I "A" 21 0.06000 0.06000 "ILE " "HD11" "    " 1 0 0 FFFFFF  "H1935"  -1 1 3 <> <> <> 0 1087 0 3077 <> <> 0 <> <> <>
  1926 41 -8.649691 5.013066 -0.040642 96 I "A" 21 0.06000 0.06000 "ILE " "HD12" "    " 1 0 0 FFFFFF  "H1936"  -1 1 3 <> <> <> 0 1088 0 3078 <> <> 0 <> <> <>
  1927 41 -8.083704 4.348913 -1.570589 96 I "A" 21 0.06000 0.06000 "ILE " "HD13" "    " 1 0 0 FFFFFF  "H1937"  -1 1 3 <> <> <> 0 1089 0 3079 <> <> 0 <> <> <>
  1928 43 -9.791948 -1.163956 1.471355 97 E "A" 21 0.30000 0.30000 "GLU " " H  " "    " 1 0 0 FFFFFF  "H1938"  -1 1 3 <> <> <> 0 1099 0 3080 <> <> 0 <> <> <>
  1929 41 -9.113844 -0.944964 4.357288 97 E "A" 21 0.06000 0.06000 "GLU " " HA " "    " 1 0 0 FFFFFF  "H1939"  -1 1 3 <> <> <> 0 1100 0 3081 <> <> 0 <> <> <>
  1930 41 -10.894075 -2.548344 3.667749 97 E "A" 21 0.06000 0.06000 "GLU " " HB2" "    " 1 0 0 FFFFFF  "H1940"  -1 1 3 <> <> <> 0 1101 0 3082 <> <> 0 <> <> <>
  1931 41 -9.734831 -3.373929 2.662023 97 E "A" 21 0.06000 0.06000 "GLU " " HB3" "    " 1 0 0 FFFFFF  "H1941"  -1 1 3 <> <> <> 0 1102 0 3083 <> <> 0 <> <> <>
  1932 41 -8.335279 -3.922614 4.670417 97 E "A" 21 0.06000 0.06000 "GLU " " HG2" "    " 1 0 0 FFFFFF  "H1942"  -1 1 3 <> <> <> 0 1103 0 3084 <> <> 0 <> <> <>
  1933 41 -9.406084 -2.987369 5.682977 97 E "A" 21 0.06000 0.06000 "GLU " " HG3" "    " 1 0 0 FFFFFF  "H1943"  -1 1 3 <> <> <> 0 1104 0 3085 <> <> 0 <> <> <>
  1934 43 -7.013250 -1.262949 4.973659 98 L "A" 21 0.30000 0.30000 "LEU " " H  " "    " 1 0 0 FFFFFF  "H1944"  -1 1 3 <> <> <> 0 1113 0 3086 <> <> 0 <> <> <>
  1935 41 -4.950651 -2.063691 2.950549 98 L "A" 21 0.06000 0.06000 "LEU " " HA " "    " 1 0 0 FFFFFF  "H1945"  -1 1 3 <> <> <> 0 1114 0 3087 <> <> 0 <> <> <>
  1936 41 -4.723890 -0.044924 5.246482 98 L "A" 21 0.06000 0.06000 "LEU " " HB2" "    " 1 0 0 FFFFFF  "H1946"  -1 1 3 <> <> <> 0 1115 0 3088 <> <> 0 <> <> <>
  1937 41 -3.449038 -0.483670 4.145049 98 L "A" 21 0.06000 0.06000 "LEU " " HB3" "    " 1 0 0 FFFFFF  "H1947"  -1 1 3 <> <> <> 0 1116 0 3089 <> <> 0 <> <> <>
  1938 41 -6.017698 0.982570 3.412914 98 L "A" 21 0.06000 0.06000 "LEU " " HG " "    " 1 0 0 FFFFFF  "H1948"  -1 1 3 <> <> <> 0 1117 0 3090 <> <> 0 <> <> <>
  1939 41 -3.614927 2.557322 2.975999 98 L "A" 21 0.06000 0.06000 "LEU " "HD11" "    " 1 0 0 FFFFFF  "H1949"  -1 1 3 <> <> <> 0 1118 0 3091 <> <> 0 <> <> <>
  1940 41 -5.023901 2.899298 3.966901 98 L "A" 21 0.06000 0.06000 "LEU " "HD12" "    " 1 0 0 FFFFFF  "H1950"  -1 1 3 <> <> <> 0 1119 0 3092 <> <> 0 <> <> <>
  1941 41 -3.670946 2.009834 4.637508 98 L "A" 21 0.06000 0.06000 "LEU " "HD13" "    " 1 0 0 FFFFFF  "H1951"  -1 1 3 <> <> <> 0 1120 0 3093 <> <> 0 <> <> <>
  1942 41 -4.517191 1.420797 1.224496 98 L "A" 21 0.06000 0.06000 "LEU " "HD21" "    " 1 0 0 FFFFFF  "H1952"  -1 1 3 <> <> <> 0 1121 0 3094 <> <> 0 <> <> <>
  1943 41 -3.837343 -0.144798 1.669530 98 L "A" 21 0.06000 0.06000 "LEU " "HD22" "    " 1 0 0 FFFFFF  "H1953"  -1 1 3 <> <> <> 0 1122 0 3095 <> <> 0 <> <> <>
  1944 41 -5.559416 0.025088 1.363979 98 L "A" 21 0.06000 0.06000 "LEU " "HD23" "    " 1 0 0 FFFFFF  "H1954"  -1 1 3 <> <> <> 0 1123 0 3096 <> <> 0 <> <> <>
  1945 43 -3.719183 -3.790147 3.654910 99 K "A" 21 0.30000 0.30000 "LYS " " H  " "    " 1 0 0 FFFFFF  "H1955"  -1 1 3 <> <> <> 0 1133 0 3097 <> <> 0 <> <> <>
  1946 41 -3.674471 -4.450839 6.566165 99 K "A" 21 0.06000 0.06000 "LYS " " HA " "    " 1 0 0 FFFFFF  "H1956"  -1 1 3 <> <> <> 0 1134 0 3098 <> <> 0 <> <> <>
  1947 41 -3.686426 -6.422368 4.219075 99 K "A" 21 0.06000 0.06000 "LYS " " HB2" "    " 1 0 0 FFFFFF  "H1957"  -1 1 3 <> <> <> 0 1135 0 3099 <> <> 0 <> <> <>
  1948 41 -3.573771 -6.823835 5.909007 99 K "A" 21 0.06000 0.06000 "LYS " " HB3" "    " 1 0 0 FFFFFF  "H1958"  -1 1 3 <> <> <> 0 1136 0 3100 <> <> 0 <> <> <>
  1949 41 -5.885431 -5.811168 6.242961 99 K "A" 21 0.06000 0.06000 "LYS " " HG2" "    " 1 0 0 FFFFFF  "H1959"  -1 1 3 <> <> <> 0 1137 0 3101 <> <> 0 <> <> <>
  1950 41 -5.999575 -5.606072 4.518443 99 K "A" 21 0.06000 0.06000 "LYS " " HG3" "    " 1 0 0 FFFFFF  "H1960"  -1 1 3 <> <> <> 0 1138 0 3102 <> <> 0 <> <> <>
  1951 41 -5.717867 -8.036926 4.146623 99 K "A" 21 0.06000 0.06000 "LYS " " HD2" "    " 1 0 0 FFFFFF  "H1961"  -1 1 3 <> <> <> 0 1139 0 3103 <> <> 0 <> <> <>
  1952 41 -5.520246 -8.317698 5.848018 99 K "A" 21 0.06000 0.06000 "LYS " " HD3" "    " 1 0 0 FFFFFF  "H1962"  -1 1 3 <> <> <> 0 1140 0 3104 <> <> 0 <> <> <>
  1953 41 -8.068991 -7.142091 4.597158 99 K "A" 21 0.06000 0.06000 "LYS " " HE2" "    " 1 0 0 FFFFFF  "H1963"  -1 1 3 <> <> <> 0 1141 0 3105 <> <> 0 <> <> <>
  1954 41 -7.833864 -8.847942 4.916415 99 K "A" 21 0.06000 0.06000 "LYS " " HE3" "    " 1 0 0 FFFFFF  "H1964"  -1 1 3 <> <> <> 0 1142 0 3106 <> <> 0 <> <> <>
  1955 44 -9.033228 -7.788867 6.654773 99 K "A" 21 0.33000 0.33000 "LYS " " HZ1" "    " 1 0 0 FFFFFF  "H1965"  -1 1 3 <> <> <> 0 1143 0 3107 <> <> 0 <> <> <>
  1956 44 -7.597162 -8.368069 7.234777 99 K "A" 21 0.33000 0.33000 "LYS " " HZ2" "    " 1 0 0 FFFFFF  "H1966"  -1 1 3 <> <> <> 0 1144 0 3108 <> <> 0 <> <> <>
  1957 44 -7.800299 -6.751916 6.955560 99 K "A" 21 0.33000 0.33000 "LYS " " HZ3" "    " 1 0 0 FFFFFF  "H1967"  -1 1 3 <> <> <> 0 1145 0 3109 <> <> 0 <> <> <>
  1958 43 -1.594564 -4.545255 7.355857 100 F "A" 21 0.30000 0.30000 "PHE " " H  " "    " 1 0 0 FFFFFF  "H1968"  -1 1 3 <> <> <> 0 1157 0 3110 <> <> 0 <> <> <>
  1959 41 0.700930 -4.810909 5.568965 100 F "A" 21 0.06000 0.06000 "PHE " " HA " "    " 1 0 0 FFFFFF  "H1969"  -1 1 3 <> <> <> 0 1158 0 3111 <> <> 0 <> <> <>
  1960 41 1.481314 -2.506954 5.952283 100 F "A" 21 0.06000 0.06000 "PHE " " HB2" "    " 1 0 0 FFFFFF  "H1970"  -1 1 3 <> <> <> 0 1159 0 3112 <> <> 0 <> <> <>
  1961 41 -0.047579 -2.485991 5.145423 100 F "A" 21 0.06000 0.06000 "PHE " " HB3" "    " 1 0 0 FFFFFF  "H1971"  -1 1 3 <> <> <> 0 1160 0 3113 <> <> 0 <> <> <>
  1962 41 1.786699 -1.534777 8.142045 100 F "A" 21 0.11500 0.11500 "PHE " " HD1" "    " 1 0 0 FFFFFF  "H1972"  -1 1 3 <> <> <> 0 1161 0 3114 <> <> 0 <> <> <>
  1963 41 -2.175119 -1.906734 6.494186 100 F "A" 21 0.11500 0.11500 "PHE " " HD2" "    " 1 0 0 FFFFFF  "H1973"  -1 1 3 <> <> <> 0 1162 0 3115 <> <> 0 <> <> <>
  1964 41 0.879152 -0.113979 9.953403 100 F "A" 21 0.11500 0.11500 "PHE " " HE1" "    " 1 0 0 FFFFFF  "H1974"  -1 1 3 <> <> <> 0 1163 0 3116 <> <> 0 <> <> <>
  1965 41 -3.053179 -0.545604 8.324167 100 F "A" 21 0.11500 0.11500 "PHE " " HE2" "    " 1 0 0 FFFFFF  "H1975"  -1 1 3 <> <> <> 0 1164 0 3117 <> <> 0 <> <> <>
  1966 41 -1.533953 0.377517 10.044233 100 F "A" 21 0.11500 0.11500 "PHE " " HZ " "    " 1 0 0 FFFFFF  "H1976"  -1 1 3 <> <> <> 0 1165 0 3118 <> <> 0 <> <> <>
  1967 43 2.786749 -4.434144 6.792611 101 T "A" 21 0.30000 0.30000 "THR " " H  " "    " 1 0 1 FFFFFF  "H1977"  -1 1 3 <> <> <> 0 1173 0 3119 <> <> 0 <> <> <>
  1968 41 2.603975 -4.677245 9.732528 101 T "A" 21 0.06000 0.06000 "THR " " HA " "    " 1 0 0 FFFFFF  "H1978"  -1 1 3 <> <> <> 0 1174 0 3120 <> <> 0 <> <> <>
  1969 41 4.349718 -6.293689 9.841668 101 T "A" 21 0.06000 0.06000 "THR " " HB " "    " 1 0 0 FFFFFF  "H1979"  -1 1 3 <> <> <> 0 1175 0 3121 <> <> 0 <> <> <>
  1970 42 5.230410 -7.270351 7.957570 101 T "A" 21 0.41800 0.41800 "THR " " HG1" "    " 1 0 1 FFFFFF  "H1980"  -1 1 3 <> <> <> 0 1176 0 3122 <> <> 0 <> <> <>
  1971 41 3.469061 -8.360385 8.839797 101 T "A" 21 0.06000 0.06000 "THR " "HG21" "    " 1 0 0 FFFFFF  "H1981"  -1 1 3 <> <> <> 0 1177 0 3123 <> <> 0 <> <> <>
  1972 41 2.173464 -7.401377 9.533029 101 T "A" 21 0.06000 0.06000 "THR " "HG22" "    " 1 0 0 FFFFFF  "H1982"  -1 1 3 <> <> <> 0 1178 0 3124 <> <> 0 <> <> <>
  1973 41 2.398787 -7.434235 7.794290 101 T "A" 21 0.06000 0.06000 "THR " "HG23" "    " 1 0 0 FFFFFF  "H1983"  -1 1 3 <> <> <> 0 1179 0 3125 <> <> 0 <> <> <>
  1974 43 4.512907 -3.694837 10.750011 102 V "A" 21 0.30000 0.30000 "VAL " " H  " "    " 1 0 0 FFFFFF  "H1984"  -1 1 3 <> <> <> 0 1187 0 3126 <> <> 0 <> <> <>
  1975 41 6.369505 -2.185235 9.024339 102 V "A" 21 0.06000 0.06000 "VAL " " HA " "    " 1 0 0 FFFFFF  "H1985"  -1 1 3 <> <> <> 0 1188 0 3127 <> <> 0 <> <> <>
  1976 41 4.861097 -0.978980 11.396571 102 V "A" 21 0.06000 0.06000 "VAL " " HB " "    " 1 0 0 FFFFFF  "H1986"  -1 1 3 <> <> <> 0 1189 0 3128 <> <> 0 <> <> <>
  1977 41 5.892000 1.178500 10.776393 102 V "A" 21 0.06000 0.06000 "VAL " "HG11" "    " 1 0 0 FFFFFF  "H1987"  -1 1 3 <> <> <> 0 1190 0 3129 <> <> 0 <> <> <>
  1978 41 7.129713 0.023553 11.190385 102 V "A" 21 0.06000 0.06000 "VAL " "HG12" "    " 1 0 0 FFFFFF  "H1988"  -1 1 3 <> <> <> 0 1191 0 3130 <> <> 0 <> <> <>
  1979 41 6.815054 0.399043 9.499580 102 V "A" 21 0.06000 0.06000 "VAL " "HG13" "    " 1 0 0 FFFFFF  "H1989"  -1 1 3 <> <> <> 0 1192 0 3131 <> <> 0 <> <> <>
  1980 41 3.863539 0.630339 9.671050 102 V "A" 21 0.06000 0.06000 "VAL " "HG21" "    " 1 0 0 FFFFFF  "H1990"  -1 1 3 <> <> <> 0 1193 0 3132 <> <> 0 <> <> <>
  1981 41 4.362043 -0.520749 8.438838 102 V "A" 21 0.06000 0.06000 "VAL " "HG22" "    " 1 0 0 FFFFFF  "H1991"  -1 1 3 <> <> <> 0 1194 0 3133 <> <> 0 <> <> <>
  1982 41 3.229338 -0.999932 9.702153 102 V "A" 21 0.06000 0.06000 "VAL " "HG23" "    " 1 0 0 FFFFFF  "H1992"  -1 1 3 <> <> <> 0 1195 0 3134 <> <> 0 <> <> <>
  1983 43 8.402323 -1.966156 10.024780 103 R "A" 21 0.30000 0.30000 "ARG " " H  " "    " 1 0 1 FFFFFF  "H1993"  -1 1 3 <> <> <> 0 1207 0 3135 <> <> 0 <> <> <>
  1984 41 8.837042 -3.621731 12.456990 103 R "A" 21 0.06000 0.06000 "ARG " " HA " "    " 1 0 0 FFFFFF  "H1994"  -1 1 3 <> <> <> 0 1208 0 3136 <> <> 0 <> <> <>
  1985 41 9.942541 -4.326636 10.377439 103 R "A" 21 0.06000 0.06000 "ARG " " HB2" "    " 1 0 0 FFFFFF  "H1995"  -1 1 3 <> <> <> 0 1209 0 3137 <> <> 0 <> <> <>
  1986 41 10.717001 -2.775198 10.224080 103 R "A" 21 0.06000 0.06000 "ARG " " HB3" "    " 1 0 0 FFFFFF  "H1996"  -1 1 3 <> <> <> 0 1210 0 3138 <> <> 0 <> <> <>
  1987 41 12.065870 -3.188089 12.276441 103 R "A" 21 0.06000 0.06000 "ARG " " HG2" "    " 1 0 0 FFFFFF  "H1997"  -1 1 3 <> <> <> 0 1211 0 3139 <> <> 0 <> <> <>
  1988 41 11.112490 -4.617241 12.581306 103 R "A" 21 0.06000 0.06000 "ARG " " HG3" "    " 1 0 0 FFFFFF  "H1998"  -1 1 3 <> <> <> 0 1212 0 3140 <> <> 0 <> <> <>
  1989 41 11.997515 -5.833655 10.773271 103 R "A" 21 0.06000 0.06000 "ARG " " HD2" "    " 1 0 0 FFFFFF  "H1999"  -1 1 3 <> <> <> 0 1213 0 3141 <> <> 0 <> <> <>
  1990 41 12.762568 -4.463455 10.011016 103 R "A" 21 0.06000 0.06000 "ARG " " HD3" "    " 1 0 0 FFFFFF  "H2000"  -1 1 3 <> <> <> 0 1214 0 3142 <> <> 0 <> <> <>
  1991 43 13.786448 -4.708688 12.635240 103 R "A" 21 0.44000 0.44000 "ARG " " HE " "    " 1 0 1 FFFFFF  "H2001"  -1 1 3 <> <> <> 0 1215 0 3143 <> <> 0 <> <> <>
  1992 43 15.266752 -7.710163 10.330270 103 R "A" 21 0.46000 0.46000 "ARG " "HH12" "    " 1 0 1 FFFFFF  "H2002"  -1 1 3 <> <> <> 0 1216 0 3144 <> <> 0 <> <> <>
  1993 43 13.860750 -6.845141 9.769010 103 R "A" 21 0.46000 0.46000 "ARG " "HH11" "    " 1 0 1 FFFFFF  "H2003"  -1 1 3 <> <> <> 0 1217 0 3145 <> <> 0 <> <> <>
  1994 44 16.314709 -7.061904 12.283069 103 R "A" 21 0.46000 0.46000 "ARG " "HH22" "    " 1 0 1 FFFFFF  "H2004"  -1 1 3 <> <> <> 0 1218 0 3146 <> <> 0 <> <> <>
  1995 44 15.676943 -5.757759 13.247550 103 R "A" 21 0.46000 0.46000 "ARG " "HH21" "    " 1 0 1 FFFFFF  "H2005"  -1 1 3 <> <> <> 0 1219 0 3147 <> <> 0 <> <> <>
  1996 43 9.709021 -2.877927 14.233657 104 D "A" 21 0.30000 0.30000 "ASP " " H  " "    " 1 0 0 FFFFFF  "H2006"  -1 1 3 <> <> <> 0 1228 0 3148 <> <> 0 <> <> <>
  1997 41 9.733252 -0.230030 15.113305 104 D "A" 21 0.06000 0.06000 "ASP " " HA " "    " 1 0 0 FFFFFF  "H2007"  -1 1 3 <> <> <> 0 1229 0 3149 <> <> 0 <> <> <>
  1998 41 9.524992 -2.226781 16.538230 104 D "A" 21 0.06000 0.06000 "ASP " " HB2" "    " 1 0 0 FFFFFF  "H2008"  -1 1 3 <> <> <> 0 1230 0 3150 <> <> 0 <> <> <>
  1999 41 11.086691 -2.795647 16.065482 104 D "A" 21 0.06000 0.06000 "ASP " " HB3" "    " 1 0 0 FFFFFF  "H2009"  -1 1 3 <> <> <> 0 1231 0 3151 <> <> 0 <> <> <>
  2000 43 11.138002 1.457823 14.870845 105 C "A" 21 0.30000 0.30000 "CYS " " H  " "    " 1 0 0 FFFFFF  "H2010"  -1 1 3 <> <> <> 0 1238 0 3152 <> <> 0 <> <> <>
  2001 41 13.548735 1.176085 13.359145 105 C "A" 21 0.06000 0.06000 "CYS " " HA " "    " 1 0 0 FFFFFF  "H2011"  -1 1 3 <> <> <> 0 1239 0 3153 <> <> 0 <> <> <>
  2002 41 12.444933 3.456724 15.032466 105 C "A" 21 0.08000 0.08000 "CYS " " HB2" "    " 1 0 0 FFFFFF  "H2012"  -1 1 3 <> <> <> 0 1240 0 3154 <> <> 0 <> <> <>
  2003 41 13.933393 3.590825 14.132392 105 C "A" 21 0.08000 0.08000 "CYS " " HB3" "    " 1 0 0 FFFFFF  "H2013"  -1 1 3 <> <> <> 0 1241 0 3155 <> <> 0 <> <> <>
  2004 43 13.041960 0.557485 16.768058 106 N "A" 21 0.30000 0.30000 "ASN " " H  " "    " 1 0 0 FFFFFF  "H2014"  -1 1 3 <> <> <> 0 1250 0 3156 <> <> 0 <> <> <>
  2005 41 15.862440 1.048054 17.498714 106 N "A" 21 0.06000 0.06000 "ASN " " HA " "    " 1 0 0 FFFFFF  "H2015"  -1 1 3 <> <> <> 0 1251 0 3157 <> <> 0 <> <> <>
  2006 41 13.594103 -0.313642 19.034770 106 N "A" 21 0.06000 0.06000 "ASN " " HB2" "    " 1 0 0 FFFFFF  "H2016"  -1 1 3 <> <> <> 0 1252 0 3158 <> <> 0 <> <> <>
  2007 41 15.164804 0.075299 19.670493 106 N "A" 21 0.06000 0.06000 "ASN " " HB3" "    " 1 0 0 FFFFFF  "H2017"  -1 1 3 <> <> <> 0 1253 0 3159 <> <> 0 <> <> <>
  2008 43 12.294382 2.954608 19.572990 106 N "A" 21 0.38000 0.38000 "ASN " "HD22" "    " 1 0 0 FFFFFF  "H2018"  -1 1 3 <> <> <> 0 1254 0 3160 <> <> 0 <> <> <>
  2009 43 12.000307 1.341213 18.972625 106 N "A" 21 0.38000 0.38000 "ASN " "HD21" "    " 1 0 0 FFFFFF  "H2019"  -1 1 3 <> <> <> 0 1255 0 3161 <> <> 0 <> <> <>
  2010 43 14.146677 -1.477353 15.874236 107 S "A" 21 0.30000 0.30000 "SER " " H  " "    " 1 0 0 FFFFFF  "H2020"  -1 1 3 <> <> <> 0 1262 0 3162 <> <> 0 <> <> <>
  2011 41 15.688620 -3.667174 16.993404 107 S "A" 21 0.06000 0.06000 "SER " " HA " "    " 1 0 0 FFFFFF  "H2021"  -1 1 3 <> <> <> 0 1263 0 3163 <> <> 0 <> <> <>
  2012 41 14.315184 -5.105347 15.761127 107 S "A" 21 0.06000 0.06000 "SER " " HB2" "    " 1 0 0 FFFFFF  "H2022"  -1 1 3 <> <> <> 0 1264 0 3164 <> <> 0 <> <> <>
  2013 41 13.280485 -3.843615 16.384753 107 S "A" 21 0.06000 0.06000 "SER " " HB3" "    " 1 0 0 FFFFFF  "H2023"  -1 1 3 <> <> <> 0 1265 0 3165 <> <> 0 <> <> <>
  2014 42 13.306250 -2.893110 14.336015 107 S "A" 21 0.41800 0.41800 "SER " " HG " "    " 1 0 0 FFFFFF  "H2024"  -1 1 3 <> <> <> 0 1266 0 3166 <> <> 0 <> <> <>
  2015 43 16.620264 -1.356851 14.771333 108 F "A" 21 0.30000 0.30000 "PHE " " H  " "    " 1 0 1 FFFFFF  "H2025"  -1 1 3 <> <> <> 0 1278 0 3167 <> <> 0 <> <> <>
  2016 41 18.205175 -3.142683 13.027166 108 F "A" 21 0.06000 0.06000 "PHE " " HA " "    " 1 0 0 FFFFFF  "H2026"  -1 1 3 <> <> <> 0 1279 0 3168 <> <> 0 <> <> <>
  2017 41 17.833958 -0.116609 13.025920 108 F "A" 21 0.06000 0.06000 "PHE " " HB2" "    " 1 0 0 FFFFFF  "H2027"  -1 1 3 <> <> <> 0 1280 0 3169 <> <> 0 <> <> <>
  2018 41 18.735485 -1.045687 11.858438 108 F "A" 21 0.06000 0.06000 "PHE " " HB3" "    " 1 0 0 FFFFFF  "H2028"  -1 1 3 <> <> <> 0 1281 0 3170 <> <> 0 <> <> <>
  2019 41 15.483553 0.191910 12.744323 108 F "A" 21 0.11500 0.11500 "PHE " " HD1" "    " 1 0 0 FFFFFF  "H2029"  -1 1 3 <> <> <> 0 1282 0 3171 <> <> 0 <> <> <>
  2020 41 17.461493 -2.937001 10.539033 108 F "A" 21 0.11500 0.11500 "PHE " " HD2" "    " 1 0 0 FFFFFF  "H2030"  -1 1 3 <> <> <> 0 1283 0 3172 <> <> 0 <> <> <>
  2021 41 13.393110 -0.286496 11.519386 108 F "A" 21 0.11500 0.11500 "PHE " " HE1" "    " 1 0 0 FFFFFF  "H2031"  -1 1 3 <> <> <> 0 1284 0 3173 <> <> 0 <> <> <>
  2022 41 15.356138 -3.385662 9.334075 108 F "A" 21 0.11500 0.11500 "PHE " " HE2" "    " 1 0 0 FFFFFF  "H2032"  -1 1 3 <> <> <> 0 1285 0 3174 <> <> 0 <> <> <>
  2023 41 13.339655 -2.062417 9.827434 108 F "A" 21 0.11500 0.11500 "PHE " " HZ " "    " 1 0 0 FFFFFF  "H2033"  -1 1 3 <> <> <> 0 1286 0 3175 <> <> 0 <> <> <>
  2024 41 21.446775 -2.685784 16.209213 109 P "A" 21 0.06000 0.06000 "PRO " " HA " "    " 1 0 0 FFFFFF  "H2034"  -1 1 3 <> <> <> 0 1294 0 3176 <> <> 0 <> <> <>
  2025 41 23.127314 -3.732039 13.903930 109 P "A" 21 0.06000 0.06000 "PRO " " HB2" "    " 1 0 0 FFFFFF  "H2035"  -1 1 3 <> <> <> 0 1295 0 3177 <> <> 0 <> <> <>
  2026 41 23.191875 -4.210365 15.597312 109 P "A" 21 0.06000 0.06000 "PRO " " HB3" "    " 1 0 0 FFFFFF  "H2036"  -1 1 3 <> <> <> 0 1296 0 3178 <> <> 0 <> <> <>
  2027 41 21.866127 -5.792516 13.878288 109 P "A" 21 0.06000 0.06000 "PRO " " HG2" "    " 1 0 0 FFFFFF  "H2037"  -1 1 3 <> <> <> 0 1297 0 3179 <> <> 0 <> <> <>
  2028 41 21.106815 -5.389826 15.419124 109 P "A" 21 0.06000 0.06000 "PRO " " HG3" "    " 1 0 0 FFFFFF  "H2038"  -1 1 3 <> <> <> 0 1298 0 3180 <> <> 0 <> <> <>
  2029 41 19.422167 -4.694372 13.941570 109 P "A" 21 0.06000 0.06000 "PRO " " HD3" "    " 1 0 0 FFFFFF  "H2039"  -1 1 3 <> <> <> 0 1299 0 3181 <> <> 0 <> <> <>
  2030 41 20.564720 -4.087729 12.732673 109 P "A" 21 0.06000 0.06000 "PRO " " HD2" "    " 1 0 0 FFFFFF  "H2040"  -1 1 3 <> <> <> 0 1300 0 3182 <> <> 0 <> <> <>
  2031 43 21.792171 -1.259941 12.955341 110 G "A" 21 0.30000 0.30000 "GLY " " H  " "    " 1 0 0 FFFFFF  "H2041"  -1 1 3 <> <> <> 0 1305 0 3183 <> <> 0 <> <> <>
  2032 41 24.069468 0.438209 13.575464 110 G "A" 21 0.06000 0.06000 "GLY " " HA2" "    " 1 0 0 FFFFFF  "H2042"  -1 1 3 <> <> <> 0 1306 0 3184 <> <> 0 <> <> <>
  2033 41 23.042288 0.488252 12.159173 110 G "A" 21 0.06000 0.06000 "GLY " " HA3" "    " 1 0 0 FFFFFF  "H2043"  -1 1 3 <> <> <> 0 1307 0 3185 <> <> 0 <> <> <>
  2034 43 20.758884 0.615128 14.536855 111 G "A" 21 0.30000 0.30000 "GLY " " H  " "    " 1 0 0 FFFFFF  "H2044"  -1 1 3 <> <> <> 0 1312 0 3186 <> <> 0 <> <> <>
  2035 41 19.806038 2.196345 15.886619 111 G "A" 21 0.06000 0.06000 "GLY " " HA2" "    " 1 0 0 FFFFFF  "H2045"  -1 1 3 <> <> <> 0 1313 0 3187 <> <> 0 <> <> <>
  2036 41 21.041288 3.375244 15.499748 111 G "A" 21 0.06000 0.06000 "GLY " " HA3" "    " 1 0 0 FFFFFF  "H2046"  -1 1 3 <> <> <> 0 1314 0 3188 <> <> 0 <> <> <>
  2037 43 20.620779 2.868666 12.529203 112 A "A" 21 0.30000 0.30000 "ALA " " H  " "    " 1 0 0 FFFFFF  "H2047"  -1 1 3 <> <> <> 0 1320 0 3189 <> <> 0 <> <> <>
  2038 41 19.575039 3.733292 10.761068 112 A "A" 21 0.06000 0.06000 "ALA " " HA " "    " 1 0 0 FFFFFF  "H2048"  -1 1 3 <> <> <> 0 1321 0 3190 <> <> 0 <> <> <>
  2039 41 17.346264 2.801232 10.407172 112 A "A" 21 0.06000 0.06000 "ALA " " HB1" "    " 1 0 0 FFFFFF  "H2049"  -1 1 3 <> <> <> 0 1322 0 3191 <> <> 0 <> <> <>
  2040 41 18.267658 1.635169 11.323911 112 A "A" 21 0.06000 0.06000 "ALA " " HB2" "    " 1 0 0 FFFFFF  "H2050"  -1 1 3 <> <> <> 0 1323 0 3192 <> <> 0 <> <> <>
  2041 41 17.065491 2.618695 12.142701 112 A "A" 21 0.06000 0.06000 "ALA " " HB3" "    " 1 0 0 FFFFFF  "H2051"  -1 1 3 <> <> <> 0 1324 0 3193 <> <> 0 <> <> <>
  2042 43 20.184366 5.950628 11.599622 113 S "A" 21 0.30000 0.30000 "SER " " H  " "    " 1 0 0 FFFFFF  "H2052"  -1 1 3 <> <> <> 0 1331 0 3194 <> <> 0 <> <> <>
  2043 41 18.455832 7.532985 13.094671 113 S "A" 21 0.06000 0.06000 "SER " " HA " "    " 1 0 0 FFFFFF  "H2053"  -1 1 3 <> <> <> 0 1332 0 3195 <> <> 0 <> <> <>
  2044 41 20.011385 9.326733 12.564538 113 S "A" 21 0.06000 0.06000 "SER " " HB2" "    " 1 0 0 FFFFFF  "H2054"  -1 1 3 <> <> <> 0 1333 0 3196 <> <> 0 <> <> <>
  2045 41 20.915533 7.854218 12.829971 113 S "A" 21 0.06000 0.06000 "SER " " HB3" "    " 1 0 0 FFFFFF  "H2055"  -1 1 3 <> <> <> 0 1334 0 3197 <> <> 0 <> <> <>
  2046 42 21.596817 9.011365 10.976758 113 S "A" 21 0.41800 0.41800 "SER " " HG " "    " 1 0 0 FFFFFF  "H2056"  -1 1 3 <> <> <> 0 1335 0 3198 <> <> 0 <> <> <>
  2047 43 18.258148 6.967074 9.609771 114 S "A" 21 0.30000 0.30000 "SER " " H  " "    " 1 0 0 FFFFFF  "H2057"  -1 1 3 <> <> <> 0 1342 0 3199 <> <> 0 <> <> <>
  2048 41 16.334690 9.184613 9.253389 114 S "A" 21 0.06000 0.06000 "SER " " HA " "    " 1 0 0 FFFFFF  "H2058"  -1 1 3 <> <> <> 0 1343 0 3200 <> <> 0 <> <> <>
  2049 41 16.745811 8.650863 6.831697 114 S "A" 21 0.06000 0.06000 "SER " " HB2" "    " 1 0 0 FFFFFF  "H2059"  -1 1 3 <> <> <> 0 1344 0 3201 <> <> 0 <> <> <>
  2050 41 18.225487 9.038690 7.684499 114 S "A" 21 0.06000 0.06000 "SER " " HB3" "    " 1 0 0 FFFFFF  "H2060"  -1 1 3 <> <> <> 0 1345 0 3202 <> <> 0 <> <> <>
  2051 42 17.956078 6.987960 6.290244 114 S "A" 21 0.41800 0.41800 "SER " " HG " "    " 1 0 0 FFFFFF  "H2061"  -1 1 3 <> <> <> 0 1346 0 3203 <> <> 0 <> <> <>
  2052 43 16.000443 6.188600 10.478580 115 C "A" 21 0.30000 0.30000 "CYS " " H  " "    " 1 0 0 FFFFFF  "H2062"  -1 1 3 <> <> <> 0 1353 0 3204 <> <> 0 <> <> <>
  2053 41 14.051085 4.914988 8.895299 115 C "A" 21 0.06000 0.06000 "CYS " " HA " "    " 1 0 0 FFFFFF  "H2063"  -1 1 3 <> <> <> 0 1354 0 3205 <> <> 0 <> <> <>
  2054 41 15.391409 3.862471 10.665031 115 C "A" 21 0.08000 0.08000 "CYS " " HB2" "    " 1 0 0 FFFFFF  "H2064"  -1 1 3 <> <> <> 0 1355 0 3206 <> <> 0 <> <> <>
  2055 41 14.587488 4.783728 11.899858 115 C "A" 21 0.08000 0.08000 "CYS " " HB3" "    " 1 0 0 FFFFFF  "H2065"  -1 1 3 <> <> <> 0 1356 0 3207 <> <> 0 <> <> <>
  2056 43 11.816889 4.851334 8.935508 116 K "A" 21 0.30000 0.30000 "LYS " " H  " "    " 1 0 0 FFFFFF  "H2066"  -1 1 3 <> <> <> 0 1366 0 3208 <> <> 0 <> <> <>
  2057 41 10.274672 6.751994 10.633342 116 K "A" 21 0.06000 0.06000 "LYS " " HA " "    " 1 0 0 FFFFFF  "H2067"  -1 1 3 <> <> <> 0 1367 0 3209 <> <> 0 <> <> <>
  2058 41 9.841368 6.063186 7.682843 116 K "A" 21 0.06000 0.06000 "LYS " " HB2" "    " 1 0 0 FFFFFF  "H2068"  -1 1 3 <> <> <> 0 1368 0 3210 <> <> 0 <> <> <>
  2059 41 8.776033 7.044413 8.646491 116 K "A" 21 0.06000 0.06000 "LYS " " HB3" "    " 1 0 0 FFFFFF  "H2069"  -1 1 3 <> <> <> 0 1369 0 3211 <> <> 0 <> <> <>
  2060 41 11.659899 7.741779 7.914356 116 K "A" 21 0.06000 0.06000 "LYS " " HG2" "    " 1 0 0 FFFFFF  "H2070"  -1 1 3 <> <> <> 0 1370 0 3212 <> <> 0 <> <> <>
  2061 41 10.249601 8.371434 7.141221 116 K "A" 21 0.06000 0.06000 "LYS " " HG3" "    " 1 0 0 FFFFFF  "H2071"  -1 1 3 <> <> <> 0 1371 0 3213 <> <> 0 <> <> <>
  2062 41 9.500586 9.504854 9.178737 116 K "A" 21 0.06000 0.06000 "LYS " " HD2" "    " 1 0 0 FFFFFF  "H2072"  -1 1 3 <> <> <> 0 1372 0 3214 <> <> 0 <> <> <>
  2063 41 10.817858 8.853860 10.104270 116 K "A" 21 0.06000 0.06000 "LYS " " HD3" "    " 1 0 0 FFFFFF  "H2073"  -1 1 3 <> <> <> 0 1373 0 3215 <> <> 0 <> <> <>
  2064 41 11.193438 10.694208 7.680095 116 K "A" 21 0.06000 0.06000 "LYS " " HE2" "    " 1 0 0 FFFFFF  "H2074"  -1 1 3 <> <> <> 0 1374 0 3216 <> <> 0 <> <> <>
  2065 41 11.147890 11.245931 9.343414 116 K "A" 21 0.06000 0.06000 "LYS " " HE3" "    " 1 0 0 FFFFFF  "H2075"  -1 1 3 <> <> <> 0 1375 0 3217 <> <> 0 <> <> <>
  2066 44 13.372293 10.950955 8.605596 116 K "A" 21 0.33000 0.33000 "LYS " " HZ1" "    " 1 0 0 FFFFFF  "H2076"  -1 1 3 <> <> <> 0 1376 0 3218 <> <> 0 <> <> <>
  2067 44 13.039988 9.889481 9.825420 116 K "A" 21 0.33000 0.33000 "LYS " " HZ2" "    " 1 0 0 FFFFFF  "H2077"  -1 1 3 <> <> <> 0 1377 0 3219 <> <> 0 <> <> <>
  2068 44 13.111609 9.356210 8.271119 116 K "A" 21 0.33000 0.33000 "LYS " " HZ3" "    " 1 0 0 FFFFFF  "H2078"  -1 1 3 <> <> <> 0 1378 0 3220 <> <> 0 <> <> <>
  2069 43 8.104841 5.949069 11.088525 117 E "A" 21 0.30000 0.30000 "GLU " " H  " "    " 1 0 0 FFFFFF  "H2079"  -1 1 3 <> <> <> 0 1388 0 3221 <> <> 0 <> <> <>
  2070 41 7.708773 3.002282 10.717014 117 E "A" 21 0.06000 0.06000 "GLU " " HA " "    " 1 0 0 FFFFFF  "H2080"  -1 1 3 <> <> <> 0 1389 0 3222 <> <> 0 <> <> <>
  2071 41 6.911062 4.673629 13.139880 117 E "A" 21 0.06000 0.06000 "GLU " " HB2" "    " 1 0 0 FFFFFF  "H2081"  -1 1 3 <> <> <> 0 1390 0 3223 <> <> 0 <> <> <>
  2072 41 6.591444 2.974852 12.896846 117 E "A" 21 0.06000 0.06000 "GLU " " HB3" "    " 1 0 0 FFFFFF  "H2082"  -1 1 3 <> <> <> 0 1391 0 3224 <> <> 0 <> <> <>
  2073 41 9.097990 2.556314 12.841256 117 E "A" 21 0.06000 0.06000 "GLU " " HG2" "    " 1 0 0 FFFFFF  "H2083"  -1 1 3 <> <> <> 0 1392 0 3225 <> <> 0 <> <> <>
  2074 41 9.333826 4.239814 13.266336 117 E "A" 21 0.06000 0.06000 "GLU " " HG3" "    " 1 0 0 FFFFFF  "H2084"  -1 1 3 <> <> <> 0 1393 0 3226 <> <> 0 <> <> <>
  2075 43 6.808340 5.356467 9.032745 118 T "A" 21 0.30000 0.30000 "THR " " H  " "    " 1 0 0 FFFFFF  "H2085"  -1 1 3 <> <> <> 0 1401 0 3227 <> <> 0 <> <> <>
  2076 41 3.929548 4.753538 8.994035 118 T "A" 21 0.06000 0.06000 "THR " " HA " "    " 1 0 0 FFFFFF  "H2086"  -1 1 3 <> <> <> 0 1402 0 3228 <> <> 0 <> <> <>
  2077 41 3.336786 7.111286 8.832406 118 T "A" 21 0.06000 0.06000 "THR " " HB " "    " 1 0 0 FFFFFF  "H2087"  -1 1 3 <> <> <> 0 1403 0 3229 <> <> 0 <> <> <>
  2078 42 5.229471 7.955573 8.004295 118 T "A" 21 0.41800 0.41800 "THR " " HG1" "    " 1 0 0 FFFFFF  "H2088"  -1 1 3 <> <> <> 0 1404 0 3230 <> <> 0 <> <> <>
  2079 41 3.574339 7.911040 11.105668 118 T "A" 21 0.06000 0.06000 "THR " "HG21" "    " 1 0 0 FFFFFF  "H2089"  -1 1 3 <> <> <> 0 1405 0 3231 <> <> 0 <> <> <>
  2080 41 3.337580 6.167987 11.151723 118 T "A" 21 0.06000 0.06000 "THR " "HG22" "    " 1 0 0 FFFFFF  "H2090"  -1 1 3 <> <> <> 0 1406 0 3232 <> <> 0 <> <> <>
  2081 41 4.941957 6.847590 11.409330 118 T "A" 21 0.06000 0.06000 "THR " "HG23" "    " 1 0 0 FFFFFF  "H2091"  -1 1 3 <> <> <> 0 1407 0 3233 <> <> 0 <> <> <>
  2082 43 2.961901 5.409919 6.938340 119 F "A" 21 0.30000 0.30000 "PHE " " H  " "    " 1 0 0 FFFFFF  "H2092"  -1 1 3 <> <> <> 0 1419 0 3234 <> <> 0 <> <> <>
  2083 41 4.696310 6.326995 4.779481 119 F "A" 21 0.06000 0.06000 "PHE " " HA " "    " 1 0 0 FFFFFF  "H2093"  -1 1 3 <> <> <> 0 1420 0 3235 <> <> 0 <> <> <>
  2084 41 4.069586 4.476094 3.291761 119 F "A" 21 0.06000 0.06000 "PHE " " HB2" "    " 1 0 0 FFFFFF  "H2094"  -1 1 3 <> <> <> 0 1421 0 3236 <> <> 0 <> <> <>
  2085 41 4.968603 3.884506 4.646714 119 F "A" 21 0.06000 0.06000 "PHE " " HB3" "    " 1 0 0 FFFFFF  "H2095"  -1 1 3 <> <> <> 0 1422 0 3237 <> <> 0 <> <> <>
  2086 41 1.740973 3.789441 2.882964 119 F "A" 21 0.11500 0.11500 "PHE " " HD1" "    " 1 0 0 FFFFFF  "H2096"  -1 1 3 <> <> <> 0 1423 0 3238 <> <> 0 <> <> <>
  2087 41 3.779409 2.598796 6.497903 119 F "A" 21 0.11500 0.11500 "PHE " " HD2" "    " 1 0 0 FFFFFF  "H2097"  -1 1 3 <> <> <> 0 1424 0 3239 <> <> 0 <> <> <>
  2088 41 -0.012751 2.117716 3.355720 119 F "A" 21 0.11500 0.11500 "PHE " " HE1" "    " 1 0 0 FFFFFF  "H2098"  -1 1 3 <> <> <> 0 1425 0 3240 <> <> 0 <> <> <>
  2089 41 2.015173 0.944493 6.928659 119 F "A" 21 0.11500 0.11500 "PHE " " HE2" "    " 1 0 0 FFFFFF  "H2099"  -1 1 3 <> <> <> 0 1426 0 3241 <> <> 0 <> <> <>
  2090 41 0.142900 0.681767 5.347142 119 F "A" 21 0.11500 0.11500 "PHE " " HZ " "    " 1 0 0 FFFFFF  "H2100"  -1 1 3 <> <> <> 0 1427 0 3242 <> <> 0 <> <> <>
  2091 43 3.350695 7.098208 2.952375 120 N "A" 21 0.30000 0.30000 "ASN " " H  " "    " 1 0 0 FFFFFF  "H2101"  -1 1 3 <> <> <> 0 1436 0 3243 <> <> 0 <> <> <>
  2092 41 0.800879 8.227468 4.061122 120 N "A" 21 0.06000 0.06000 "ASN " " HA " "    " 1 0 0 FFFFFF  "H2102"  -1 1 3 <> <> <> 0 1437 0 3244 <> <> 0 <> <> <>
  2093 41 2.748537 9.339761 2.022537 120 N "A" 21 0.06000 0.06000 "ASN " " HB2" "    " 1 0 0 FFFFFF  "H2103"  -1 1 3 <> <> <> 0 1438 0 3245 <> <> 0 <> <> <>
  2094 41 1.233854 10.094058 2.466819 120 N "A" 21 0.06000 0.06000 "ASN " " HB3" "    " 1 0 0 FFFFFF  "H2104"  -1 1 3 <> <> <> 0 1439 0 3246 <> <> 0 <> <> <>
  2095 43 4.277868 11.440649 4.414603 120 N "A" 21 0.38000 0.38000 "ASN " "HD22" "    " 1 0 0 FFFFFF  "H2105"  -1 1 3 <> <> <> 0 1440 0 3247 <> <> 0 <> <> <>
  2096 43 4.130281 10.986043 2.734670 120 N "A" 21 0.38000 0.38000 "ASN " "HD21" "    " 1 0 0 FFFFFF  "H2106"  -1 1 3 <> <> <> 0 1441 0 3248 <> <> 0 <> <> <>
  2097 43 -1.065176 7.855860 3.021775 121 L "A" 21 0.30000 0.30000 "LEU " " H  " "    " 1 0 0 FFFFFF  "H2107"  -1 1 3 <> <> <> 0 1450 0 3249 <> <> 0 <> <> <>
  2098 41 -1.085314 6.264920 0.514083 121 L "A" 21 0.06000 0.06000 "LEU " " HA " "    " 1 0 0 FFFFFF  "H2108"  -1 1 3 <> <> <> 0 1451 0 3250 <> <> 0 <> <> <>
  2099 41 -2.364145 5.339361 2.408941 121 L "A" 21 0.06000 0.06000 "LEU " " HB2" "    " 1 0 0 FFFFFF  "H2109"  -1 1 3 <> <> <> 0 1452 0 3251 <> <> 0 <> <> <>
  2100 41 -3.182714 6.854620 2.646890 121 L "A" 21 0.06000 0.06000 "LEU " " HB3" "    " 1 0 0 FFFFFF  "H2110"  -1 1 3 <> <> <> 0 1453 0 3252 <> <> 0 <> <> <>
  2101 41 -4.316721 6.615866 0.451642 121 L "A" 21 0.06000 0.06000 "LEU " " HG " "    " 1 0 0 FFFFFF  "H2111"  -1 1 3 <> <> <> 0 1454 0 3253 <> <> 0 <> <> <>
  2102 41 -3.969580 3.824569 -0.161959 121 L "A" 21 0.06000 0.06000 "LEU " "HD11" "    " 1 0 0 FFFFFF  "H2112"  -1 1 3 <> <> <> 0 1455 0 3254 <> <> 0 <> <> <>
  2103 41 -3.613176 5.220248 -1.153098 121 L "A" 21 0.06000 0.06000 "LEU " "HD12" "    " 1 0 0 FFFFFF  "H2113"  -1 1 3 <> <> <> 0 1456 0 3255 <> <> 0 <> <> <>
  2104 41 -2.382246 4.552897 -0.102582 121 L "A" 21 0.06000 0.06000 "LEU " "HD13" "    " 1 0 0 FFFFFF  "H2114"  -1 1 3 <> <> <> 0 1457 0 3256 <> <> 0 <> <> <>
  2105 41 -6.031744 5.598286 1.456510 121 L "A" 21 0.06000 0.06000 "LEU " "HD21" "    " 1 0 0 FFFFFF  "H2115"  -1 1 3 <> <> <> 0 1458 0 3257 <> <> 0 <> <> <>
  2106 41 -5.194605 4.070242 1.635154 121 L "A" 21 0.06000 0.06000 "LEU " "HD22" "    " 1 0 0 FFFFFF  "H2116"  -1 1 3 <> <> <> 0 1459 0 3258 <> <> 0 <> <> <>
  2107 41 -4.976881 5.330031 2.830898 121 L "A" 21 0.06000 0.06000 "LEU " "HD23" "    " 1 0 0 FFFFFF  "H2117"  -1 1 3 <> <> <> 0 1460 0 3259 <> <> 0 <> <> <>
  2108 43 -1.797651 7.183152 -1.350162 122 Y "A" 21 0.30000 0.30000 "TYR " " H  " "    " 1 0 0 FFFFFF  "H2118"  -1 1 3 <> <> <> 0 1473 0 3260 <> <> 0 <> <> <>
  2109 41 -3.145880 9.830097 -1.331217 122 Y "A" 21 0.06000 0.06000 "TYR " " HA " "    " 1 0 0 FFFFFF  "H2119"  -1 1 3 <> <> <> 0 1474 0 3261 <> <> 0 <> <> <>
  2110 41 -0.920126 8.846927 -3.221872 122 Y "A" 21 0.06000 0.06000 "TYR " " HB2" "    " 1 0 0 FFFFFF  "H2120"  -1 1 3 <> <> <> 0 1475 0 3262 <> <> 0 <> <> <>
  2111 41 -1.875021 10.280942 -3.455486 122 Y "A" 21 0.06000 0.06000 "TYR " " HB3" "    " 1 0 0 FFFFFF  "H2121"  -1 1 3 <> <> <> 0 1476 0 3263 <> <> 0 <> <> <>
  2112 41 0.619150 8.771370 -1.096183 122 Y "A" 21 0.11500 0.11500 "TYR " " HD1" "    " 1 0 0 FFFFFF  "H2122"  -1 1 3 <> <> <> 0 1477 0 3264 <> <> 0 <> <> <>
  2113 41 -1.139975 12.368632 -2.708225 122 Y "A" 21 0.11500 0.11500 "TYR " " HD2" "    " 1 0 0 FFFFFF  "H2123"  -1 1 3 <> <> <> 0 1478 0 3265 <> <> 0 <> <> <>
  2114 41 2.327570 10.136075 0.038255 122 Y "A" 21 0.11500 0.11500 "TYR " " HE1" "    " 1 0 0 FFFFFF  "H2124"  -1 1 3 <> <> <> 0 1479 0 3266 <> <> 0 <> <> <>
  2115 41 0.562742 13.730079 -1.545824 122 Y "A" 21 0.11500 0.11500 "TYR " " HE2" "    " 1 0 0 FFFFFF  "H2125"  -1 1 3 <> <> <> 0 1480 0 3267 <> <> 0 <> <> <>
  2116 42 3.177332 12.233819 0.406692 122 Y "A" 21 0.43500 0.43500 "TYR " " HH " "    " 1 0 0 FFFFFF  "H2126"  -1 1 3 <> <> <> 0 1481 0 3268 <> <> 0 <> <> <>
  2117 43 -4.360327 10.194375 -3.356905 123 Y "A" 21 0.30000 0.30000 "TYR " " H  " "    " 1 0 0 FFFFFF  "H2127"  -1 1 3 <> <> <> 0 1494 0 3269 <> <> 0 <> <> <>
  2118 41 -4.747992 7.888994 -5.116056 123 Y "A" 21 0.06000 0.06000 "TYR " " HA " "    " 1 0 0 FFFFFF  "H2128"  -1 1 3 <> <> <> 0 1495 0 3270 <> <> 0 <> <> <>
  2119 41 -6.990400 7.634426 -4.840485 123 Y "A" 21 0.06000 0.06000 "TYR " " HB2" "    " 1 0 0 FFFFFF  "H2129"  -1 1 3 <> <> <> 0 1496 0 3271 <> <> 0 <> <> <>
  2120 41 -6.634325 8.045476 -3.203224 123 Y "A" 21 0.06000 0.06000 "TYR " " HB3" "    " 1 0 0 FFFFFF  "H2130"  -1 1 3 <> <> <> 0 1497 0 3272 <> <> 0 <> <> <>
  2121 41 -8.989710 8.453573 -5.630667 123 Y "A" 21 0.11500 0.11500 "TYR " " HD1" "    " 1 0 0 FFFFFF  "H2131"  -1 1 3 <> <> <> 0 1498 0 3273 <> <> 0 <> <> <>
  2122 41 -6.590048 10.942061 -3.042481 123 Y "A" 21 0.11500 0.11500 "TYR " " HD2" "    " 1 0 0 FFFFFF  "H2132"  -1 1 3 <> <> <> 0 1499 0 3274 <> <> 0 <> <> <>
  2123 41 -10.674097 10.242882 -5.776494 123 Y "A" 21 0.11500 0.11500 "TYR " " HE1" "    " 1 0 0 FFFFFF  "H2133"  -1 1 3 <> <> <> 0 1500 0 3275 <> <> 0 <> <> <>
  2124 41 -8.284567 12.740664 -3.197122 123 Y "A" 21 0.11500 0.11500 "TYR " " HE2" "    " 1 0 0 FFFFFF  "H2134"  -1 1 3 <> <> <> 0 1501 0 3276 <> <> 0 <> <> <>
  2125 42 -11.189516 12.445459 -5.266659 123 Y "A" 21 0.43500 0.43500 "TYR " " HH " "    " 1 0 0 FFFFFF  "H2135"  -1 1 3 <> <> <> 0 1502 0 3277 <> <> 0 <> <> <>
  2126 43 -5.792940 8.555880 -7.165386 124 A "A" 21 0.30000 0.30000 "ALA " " H  " "    " 1 0 0 FFFFFF  "H2136"  -1 1 3 <> <> <> 0 1508 0 3278 <> <> 0 <> <> <>
  2127 41 -5.940111 11.420505 -7.742992 124 A "A" 21 0.06000 0.06000 "ALA " " HA " "    " 1 0 0 FFFFFF  "H2137"  -1 1 3 <> <> <> 0 1509 0 3279 <> <> 0 <> <> <>
  2128 41 -4.514978 11.198390 -9.791179 124 A "A" 21 0.06000 0.06000 "ALA " " HB1" "    " 1 0 0 FFFFFF  "H2138"  -1 1 3 <> <> <> 0 1510 0 3280 <> <> 0 <> <> <>
  2129 41 -3.556158 10.874773 -8.359087 124 A "A" 21 0.06000 0.06000 "ALA " " HB2" "    " 1 0 0 FFFFFF  "H2139"  -1 1 3 <> <> <> 0 1511 0 3281 <> <> 0 <> <> <>
  2130 41 -4.109621 9.540329 -9.354372 124 A "A" 21 0.06000 0.06000 "ALA " " HB3" "    " 1 0 0 FFFFFF  "H2140"  -1 1 3 <> <> <> 0 1512 0 3282 <> <> 0 <> <> <>
  2131 43 -7.595858 11.751011 -9.251726 125 E "A" 21 0.30000 0.30000 "GLU " " H  " "    " 1 0 0 FFFFFF  "H2141"  -1 1 3 <> <> <> 0 1522 0 3283 <> <> 0 <> <> <>
  2132 41 -9.038301 9.366625 -10.307068 125 E "A" 21 0.06000 0.06000 "GLU " " HA " "    " 1 0 0 FFFFFF  "H2142"  -1 1 3 <> <> <> 0 1523 0 3284 <> <> 0 <> <> <>
  2133 41 -9.922728 12.283286 -10.287331 125 E "A" 21 0.06000 0.06000 "GLU " " HB2" "    " 1 0 0 FFFFFF  "H2143"  -1 1 3 <> <> <> 0 1524 0 3285 <> <> 0 <> <> <>
  2134 41 -10.868971 10.849661 -10.607136 125 E "A" 21 0.06000 0.06000 "GLU " " HB3" "    " 1 0 0 FFFFFF  "H2144"  -1 1 3 <> <> <> 0 1525 0 3286 <> <> 0 <> <> <>
  2135 41 -10.640001 10.123984 -8.237093 125 E "A" 21 0.06000 0.06000 "GLU " " HG2" "    " 1 0 0 FFFFFF  "H2145"  -1 1 3 <> <> <> 0 1526 0 3287 <> <> 0 <> <> <>
  2136 41 -9.718817 11.569707 -7.880178 125 E "A" 21 0.06000 0.06000 "GLU " " HG3" "    " 1 0 0 FFFFFF  "H2146"  -1 1 3 <> <> <> 0 1527 0 3288 <> <> 0 <> <> <>
  2137 43 -9.299547 9.134169 -12.592891 126 S "A" 21 0.30000 0.30000 "SER " " H  " "    " 1 0 0 FFFFFF  "H2147"  -1 1 3 <> <> <> 0 1534 0 3289 <> <> 0 <> <> <>
  2138 41 -8.679358 11.275070 -14.387117 126 S "A" 21 0.06000 0.06000 "SER " " HA " "    " 1 0 0 FFFFFF  "H2148"  -1 1 3 <> <> <> 0 1535 0 3290 <> <> 0 <> <> <>
  2139 41 -6.777403 10.195818 -15.554235 126 S "A" 21 0.06000 0.06000 "SER " " HB2" "    " 1 0 0 FFFFFF  "H2149"  -1 1 3 <> <> <> 0 1536 0 3291 <> <> 0 <> <> <>
  2140 41 -6.330667 10.580179 -13.912636 126 S "A" 21 0.06000 0.06000 "SER " " HB3" "    " 1 0 0 FFFFFF  "H2150"  -1 1 3 <> <> <> 0 1537 0 3292 <> <> 0 <> <> <>
  2141 42 -6.655832 8.138921 -15.157501 126 S "A" 21 0.41800 0.41800 "SER " " HG " "    " 1 0 0 FFFFFF  "H2151"  -1 1 3 <> <> <> 0 1538 0 3293 <> <> 0 <> <> <>
  2142 43 -9.646879 10.969755 -16.377860 127 D "A" 21 0.30000 0.30000 "ASP " " H  " "    " 1 0 0 FFFFFF  "H2152"  -1 1 3 <> <> <> 0 1547 0 3294 <> <> 0 <> <> <>
  2143 41 -11.537218 8.803760 -16.531760 127 D "A" 21 0.06000 0.06000 "ASP " " HA " "    " 1 0 0 FFFFFF  "H2153"  -1 1 3 <> <> <> 0 1548 0 3295 <> <> 0 <> <> <>
  2144 41 -10.808424 11.013407 -18.553002 127 D "A" 21 0.06000 0.06000 "ASP " " HB2" "    " 1 0 0 FFFFFF  "H2154"  -1 1 3 <> <> <> 0 1549 0 3296 <> <> 0 <> <> <>
  2145 41 -12.131838 9.907589 -18.825711 127 D "A" 21 0.06000 0.06000 "ASP " " HB3" "    " 1 0 0 FFFFFF  "H2155"  -1 1 3 <> <> <> 0 1550 0 3297 <> <> 0 <> <> <>
  2146 43 -8.323080 8.924419 -17.407443 128 L "A" 21 0.30000 0.30000 "LEU " " H  " "    " 1 0 0 FFFFFF  "H2156"  -1 1 3 <> <> <> 0 1559 0 3298 <> <> 0 <> <> <>
  2147 41 -8.564287 6.563201 -19.107504 128 L "A" 21 0.06000 0.06000 "LEU " " HA " "    " 1 0 0 FFFFFF  "H2157"  -1 1 3 <> <> <> 0 1560 0 3299 <> <> 0 <> <> <>
  2148 41 -7.082251 7.370848 -20.769053 128 L "A" 21 0.06000 0.06000 "LEU " " HB2" "    " 1 0 0 FFFFFF  "H2158"  -1 1 3 <> <> <> 0 1561 0 3300 <> <> 0 <> <> <>
  2149 41 -8.365671 8.531160 -20.683155 128 L "A" 21 0.06000 0.06000 "LEU " " HB3" "    " 1 0 0 FFFFFF  "H2159"  -1 1 3 <> <> <> 0 1562 0 3301 <> <> 0 <> <> <>
  2150 41 -5.595221 8.884815 -19.416844 128 L "A" 21 0.06000 0.06000 "LEU " " HG " "    " 1 0 0 FFFFFF  "H2160"  -1 1 3 <> <> <> 0 1563 0 3302 <> <> 0 <> <> <>
  2151 41 -6.079733 10.672142 -21.660666 128 L "A" 21 0.06000 0.06000 "LEU " "HD11" "    " 1 0 0 FFFFFF  "H2161"  -1 1 3 <> <> <> 0 1564 0 3303 <> <> 0 <> <> <>
  2152 41 -4.761320 9.550716 -21.363313 128 L "A" 21 0.06000 0.06000 "LEU " "HD12" "    " 1 0 0 FFFFFF  "H2162"  -1 1 3 <> <> <> 0 1565 0 3304 <> <> 0 <> <> <>
  2153 41 -6.221289 9.004717 -22.166413 128 L "A" 21 0.06000 0.06000 "LEU " "HD13" "    " 1 0 0 FFFFFF  "H2163"  -1 1 3 <> <> <> 0 1566 0 3305 <> <> 0 <> <> <>
  2154 41 -6.527529 11.443109 -19.618365 128 L "A" 21 0.06000 0.06000 "LEU " "HD21" "    " 1 0 0 FFFFFF  "H2164"  -1 1 3 <> <> <> 0 1567 0 3306 <> <> 0 <> <> <>
  2155 41 -8.046354 10.615369 -19.334676 128 L "A" 21 0.06000 0.06000 "LEU " "HD22" "    " 1 0 0 FFFFFF  "H2165"  -1 1 3 <> <> <> 0 1568 0 3307 <> <> 0 <> <> <>
  2156 41 -6.723673 10.458323 -18.184189 128 L "A" 21 0.06000 0.06000 "LEU " "HD23" "    " 1 0 0 FFFFFF  "H2166"  -1 1 3 <> <> <> 0 1569 0 3308 <> <> 0 <> <> <>
  2157 43 -6.581690 5.370545 -19.153069 129 D "A" 21 0.30000 0.30000 "ASP " " H  " "    " 1 0 0 FFFFFF  "H2167"  -1 1 3 <> <> <> 0 1578 0 3309 <> <> 0 <> <> <>
  2158 41 -4.934340 5.565939 -16.728478 129 D "A" 21 0.06000 0.06000 "ASP " " HA " "    " 1 0 0 FFFFFF  "H2168"  -1 1 3 <> <> <> 0 1579 0 3310 <> <> 0 <> <> <>
  2159 41 -5.770475 3.352099 -17.527532 129 D "A" 21 0.06000 0.06000 "ASP " " HB2" "    " 1 0 0 FFFFFF  "H2169"  -1 1 3 <> <> <> 0 1580 0 3311 <> <> 0 <> <> <>
  2160 41 -4.979639 3.564082 -19.044777 129 D "A" 21 0.06000 0.06000 "ASP " " HB3" "    " 1 0 0 FFFFFF  "H2170"  -1 1 3 <> <> <> 0 1581 0 3312 <> <> 0 <> <> <>
  2161 43 -3.008253 6.612860 -16.760696 130 Y "A" 21 0.30000 0.30000 "TYR " " H  " "    " 1 0 0 FFFFFF  "H2171"  -1 1 3 <> <> <> 0 1594 0 3313 <> <> 0 <> <> <>
  2162 41 -1.942255 7.820313 -19.228866 130 Y "A" 21 0.06000 0.06000 "TYR " " HA " "    " 1 0 0 FFFFFF  "H2172"  -1 1 3 <> <> <> 0 1595 0 3314 <> <> 0 <> <> <>
  2163 41 -0.968161 7.969444 -16.334704 130 Y "A" 21 0.06000 0.06000 "TYR " " HB2" "    " 1 0 0 FFFFFF  "H2173"  -1 1 3 <> <> <> 0 1596 0 3315 <> <> 0 <> <> <>
  2164 41 -0.389948 8.947269 -17.652379 130 Y "A" 21 0.06000 0.06000 "TYR " " HB3" "    " 1 0 0 FFFFFF  "H2174"  -1 1 3 <> <> <> 0 1597 0 3316 <> <> 0 <> <> <>
  2165 41 -2.566027 10.105071 -19.040371 130 Y "A" 21 0.11500 0.11500 "TYR " " HD1" "    " 1 0 0 FFFFFF  "H2175"  -1 1 3 <> <> <> 0 1598 0 3317 <> <> 0 <> <> <>
  2166 41 -2.273993 9.183911 -14.832524 130 Y "A" 21 0.11500 0.11500 "TYR " " HD2" "    " 1 0 0 FFFFFF  "H2176"  -1 1 3 <> <> <> 0 1599 0 3318 <> <> 0 <> <> <>
  2167 41 -4.243448 11.851983 -18.541591 130 Y "A" 21 0.11500 0.11500 "TYR " " HE1" "    " 1 0 0 FFFFFF  "H2177"  -1 1 3 <> <> <> 0 1600 0 3319 <> <> 0 <> <> <>
  2168 41 -3.961912 10.926605 -14.336422 130 Y "A" 21 0.11500 0.11500 "TYR " " HE2" "    " 1 0 0 FFFFFF  "H2178"  -1 1 3 <> <> <> 0 1601 0 3320 <> <> 0 <> <> <>
  2169 42 -5.443144 12.944832 -16.906924 130 Y "A" 21 0.43500 0.43500 "TYR " " HH " "    " 1 0 0 FFFFFF  "H2179"  -1 1 3 <> <> <> 0 1602 0 3321 <> <> 0 <> <> <>
  2170 43 -1.568689 4.816969 -17.559563 131 G "A" 21 0.30000 0.30000 "GLY " " H  " "    " 1 0 0 FFFFFF  "H2180"  -1 1 3 <> <> <> 0 1607 0 3322 <> <> 0 <> <> <>
  2171 41 -0.209063 3.065298 -18.009900 131 G "A" 21 0.06000 0.06000 "GLY " " HA2" "    " 1 0 0 FFFFFF  "H2181"  -1 1 3 <> <> <> 0 1608 0 3323 <> <> 0 <> <> <>
  2172 41 0.511457 3.944289 -19.351498 131 G "A" 21 0.06000 0.06000 "GLY " " HA3" "    " 1 0 0 FFFFFF  "H2182"  -1 1 3 <> <> <> 0 1609 0 3324 <> <> 0 <> <> <>
  2173 43 2.732748 4.067898 -19.008996 132 T "A" 21 0.30000 0.30000 "THR " " H  " "    " 1 0 0 FFFFFF  "H2183"  -1 1 3 <> <> <> 0 1617 0 3325 <> <> 0 <> <> <>
  2174 41 3.953489 3.886322 -16.422553 132 T "A" 21 0.06000 0.06000 "THR " " HA " "    " 1 0 0 FFFFFF  "H2184"  -1 1 3 <> <> <> 0 1618 0 3326 <> <> 0 <> <> <>
  2175 41 6.032953 4.044934 -17.644317 132 T "A" 21 0.06000 0.06000 "THR " " HB " "    " 1 0 0 FFFFFF  "H2185"  -1 1 3 <> <> <> 0 1619 0 3327 <> <> 0 <> <> <>
  2176 42 5.615309 5.682611 -19.066265 132 T "A" 21 0.41800 0.41800 "THR " " HG1" "    " 1 0 0 FFFFFF  "H2186"  -1 1 3 <> <> <> 0 1620 0 3328 <> <> 0 <> <> <>
  2177 41 5.872194 2.212428 -19.253124 132 T "A" 21 0.06000 0.06000 "THR " "HG21" "    " 1 0 0 FFFFFF  "H2187"  -1 1 3 <> <> <> 0 1621 0 3329 <> <> 0 <> <> <>
  2178 41 4.860487 1.856238 -17.859169 132 T "A" 21 0.06000 0.06000 "THR " "HG22" "    " 1 0 0 FFFFFF  "H2188"  -1 1 3 <> <> <> 0 1622 0 3330 <> <> 0 <> <> <>
  2179 41 4.127558 2.393378 -19.369213 132 T "A" 21 0.06000 0.06000 "THR " "HG23" "    " 1 0 0 FFFFFF  "H2189"  -1 1 3 <> <> <> 0 1623 0 3331 <> <> 0 <> <> <>
  2180 43 2.592165 6.590421 -18.056892 133 N "A" 21 0.30000 0.30000 "ASN " " H  " "    " 1 0 0 FFFFFF  "H2190"  -1 1 3 <> <> <> 0 1632 0 3332 <> <> 0 <> <> <>
  2181 41 4.514383 8.609680 -17.115306 133 N "A" 21 0.06000 0.06000 "ASN " " HA " "    " 1 0 0 FFFFFF  "H2191"  -1 1 3 <> <> <> 0 1633 0 3333 <> <> 0 <> <> <>
  2182 41 3.239363 8.713758 -19.318069 133 N "A" 21 0.06000 0.06000 "ASN " " HB2" "    " 1 0 0 FFFFFF  "H2192"  -1 1 3 <> <> <> 0 1634 0 3334 <> <> 0 <> <> <>
  2183 41 1.763708 8.951815 -18.426244 133 N "A" 21 0.06000 0.06000 "ASN " " HB3" "    " 1 0 0 FFFFFF  "H2193"  -1 1 3 <> <> <> 0 1635 0 3335 <> <> 0 <> <> <>
  2184 43 2.525396 12.369872 -19.224690 133 N "A" 21 0.38000 0.38000 "ASN " "HD22" "    " 1 0 0 FFFFFF  "H2194"  -1 1 3 <> <> <> 0 1636 0 3336 <> <> 0 <> <> <>
  2185 43 1.624620 10.960183 -19.716222 133 N "A" 21 0.38000 0.38000 "ASN " "HD21" "    " 1 0 0 FFFFFF  "H2195"  -1 1 3 <> <> <> 0 1637 0 3337 <> <> 0 <> <> <>
  2186 43 4.281435 7.589889 -14.929734 134 F "A" 21 0.30000 0.30000 "PHE " " H  " "    " 1 0 0 FFFFFF  "H2196"  -1 1 3 <> <> <> 0 1649 0 3338 <> <> 0 <> <> <>
  2187 41 2.132620 8.593630 -13.225904 134 F "A" 21 0.06000 0.06000 "PHE " " HA " "    " 1 0 0 FFFFFF  "H2197"  -1 1 3 <> <> <> 0 1650 0 3339 <> <> 0 <> <> <>
  2188 41 3.088968 6.630108 -12.437639 134 F "A" 21 0.06000 0.06000 "PHE " " HB2" "    " 1 0 0 FFFFFF  "H2198"  -1 1 3 <> <> <> 0 1651 0 3340 <> <> 0 <> <> <>
  2189 41 4.721567 7.103773 -12.799377 134 F "A" 21 0.06000 0.06000 "PHE " " HB3" "    " 1 0 0 FFFFFF  "H2199"  -1 1 3 <> <> <> 0 1652 0 3341 <> <> 0 <> <> <>
  2190 41 1.829355 7.986920 -10.530843 134 F "A" 21 0.11500 0.11500 "PHE " " HD1" "    " 1 0 0 FFFFFF  "H2200"  -1 1 3 <> <> <> 0 1653 0 3342 <> <> 0 <> <> <>
  2191 41 6.102976 8.049128 -11.108201 134 F "A" 21 0.11500 0.11500 "PHE " " HD2" "    " 1 0 0 FFFFFF  "H2201"  -1 1 3 <> <> <> 0 1654 0 3343 <> <> 0 <> <> <>
  2192 41 2.152452 8.711155 -8.199068 134 F "A" 21 0.11500 0.11500 "PHE " " HE1" "    " 1 0 0 FFFFFF  "H2202"  -1 1 3 <> <> <> 0 1655 0 3344 <> <> 0 <> <> <>
  2193 41 6.383261 8.801849 -8.776834 134 F "A" 21 0.11500 0.11500 "PHE " " HE2" "    " 1 0 0 FFFFFF  "H2203"  -1 1 3 <> <> <> 0 1656 0 3345 <> <> 0 <> <> <>
  2194 41 4.419809 9.100832 -7.336146 134 F "A" 21 0.11500 0.11500 "PHE " " HZ " "    " 1 0 0 FFFFFF  "H2204"  -1 1 3 <> <> <> 0 1657 0 3346 <> <> 0 <> <> <>
  2195 43 2.075300 10.489317 -12.093339 135 Q "A" 21 0.30000 0.30000 "GLN " " H  " "    " 1 0 0 FFFFFF  "H2205"  -1 1 3 <> <> <> 0 1667 0 3347 <> <> 0 <> <> <>
  2196 41 4.387163 12.326675 -12.071808 135 Q "A" 21 0.06000 0.06000 "GLN " " HA " "    " 1 0 0 FFFFFF  "H2206"  -1 1 3 <> <> <> 0 1668 0 3348 <> <> 0 <> <> <>
  2197 41 1.548727 13.007394 -13.009161 135 Q "A" 21 0.06000 0.06000 "GLN " " HB2" "    " 1 0 0 FFFFFF  "H2207"  -1 1 3 <> <> <> 0 1669 0 3349 <> <> 0 <> <> <>
  2198 41 2.756445 14.193499 -12.639888 135 Q "A" 21 0.06000 0.06000 "GLN " " HB3" "    " 1 0 0 FFFFFF  "H2208"  -1 1 3 <> <> <> 0 1670 0 3350 <> <> 0 <> <> <>
  2199 41 2.910418 12.147893 -14.919085 135 Q "A" 21 0.06000 0.06000 "GLN " " HG2" "    " 1 0 0 FFFFFF  "H2209"  -1 1 3 <> <> <> 0 1671 0 3351 <> <> 0 <> <> <>
  2200 41 2.492304 13.830364 -15.081010 135 Q "A" 21 0.06000 0.06000 "GLN " " HG3" "    " 1 0 0 FFFFFF  "H2210"  -1 1 3 <> <> <> 0 1672 0 3352 <> <> 0 <> <> <>
  2201 43 6.199083 13.132605 -15.837243 135 Q "A" 21 0.38000 0.38000 "GLN " "HE22" "    " 1 0 0 FFFFFF  "H2211"  -1 1 3 <> <> <> 0 1673 0 3353 <> <> 0 <> <> <>
  2202 43 4.775099 12.213597 -16.246159 135 Q "A" 21 0.38000 0.38000 "GLN " "HE21" "    " 1 0 0 FFFFFF  "H2212"  -1 1 3 <> <> <> 0 1674 0 3354 <> <> 0 <> <> <>
  2203 43 4.677050 12.717936 -9.935252 136 K "A" 21 0.30000 0.30000 "LYS " " H  " "    " 1 0 0 FFFFFF  "H2213"  -1 1 3 <> <> <> 0 1684 0 3355 <> <> 0 <> <> <>
  2204 41 2.955500 11.980145 -7.854965 136 K "A" 21 0.06000 0.06000 "LYS " " HA " "    " 1 0 0 FFFFFF  "H2214"  -1 1 3 <> <> <> 0 1685 0 3356 <> <> 0 <> <> <>
  2205 41 5.224016 14.022747 -7.928481 136 K "A" 21 0.06000 0.06000 "LYS " " HB2" "    " 1 0 0 FFFFFF  "H2215"  -1 1 3 <> <> <> 0 1686 0 3357 <> <> 0 <> <> <>
  2206 41 4.485220 13.438866 -6.458648 136 K "A" 21 0.06000 0.06000 "LYS " " HB3" "    " 1 0 0 FFFFFF  "H2216"  -1 1 3 <> <> <> 0 1687 0 3358 <> <> 0 <> <> <>
  2207 41 5.159437 11.135878 -6.943691 136 K "A" 21 0.06000 0.06000 "LYS " " HG2" "    " 1 0 0 FFFFFF  "H2217"  -1 1 3 <> <> <> 0 1688 0 3359 <> <> 0 <> <> <>
  2208 41 5.844965 11.602301 -8.481150 136 K "A" 21 0.06000 0.06000 "LYS " " HG3" "    " 1 0 0 FFFFFF  "H2218"  -1 1 3 <> <> <> 0 1689 0 3360 <> <> 0 <> <> <>
  2209 41 7.451159 13.124434 -7.189079 136 K "A" 21 0.06000 0.06000 "LYS " " HD2" "    " 1 0 0 FFFFFF  "H2219"  -1 1 3 <> <> <> 0 1690 0 3361 <> <> 0 <> <> <>
  2210 41 6.817205 12.429764 -5.714393 136 K "A" 21 0.06000 0.06000 "LYS " " HD3" "    " 1 0 0 FFFFFF  "H2220"  -1 1 3 <> <> <> 0 1691 0 3362 <> <> 0 <> <> <>
  2211 41 7.503637 10.126395 -6.520944 136 K "A" 21 0.06000 0.06000 "LYS " " HE2" "    " 1 0 0 FFFFFF  "H2221"  -1 1 3 <> <> <> 0 1692 0 3363 <> <> 0 <> <> <>
  2212 41 8.173140 10.847691 -7.966481 136 K "A" 21 0.06000 0.06000 "LYS " " HE3" "    " 1 0 0 FFFFFF  "H2222"  -1 1 3 <> <> <> 0 1693 0 3364 <> <> 0 <> <> <>
  2213 44 9.829180 10.448219 -6.292552 136 K "A" 21 0.33000 0.33000 "LYS " " HZ1" "    " 1 0 0 FFFFFF  "H2223"  -1 1 3 <> <> <> 0 1694 0 3365 <> <> 0 <> <> <>
  2214 44 9.707155 12.062934 -6.605952 136 K "A" 21 0.33000 0.33000 "LYS " " HZ2" "    " 1 0 0 FFFFFF  "H2224"  -1 1 3 <> <> <> 0 1695 0 3366 <> <> 0 <> <> <>
  2215 44 9.061121 11.441154 -5.230341 136 K "A" 21 0.33000 0.33000 "LYS " " HZ3" "    " 1 0 0 FFFFFF  "H2225"  -1 1 3 <> <> <> 0 1696 0 3367 <> <> 0 <> <> <>
  2216 43 3.135607 14.981243 -9.643681 137 R "A" 21 0.30000 0.30000 "ARG " " H  " "    " 1 0 0 FFFFFF  "H2226"  -1 1 3 <> <> <> 0 1708 0 3368 <> <> 0 <> <> <>
  2217 41 1.760305 16.744140 -7.927067 137 R "A" 21 0.06000 0.06000 "ARG " " HA " "    " 1 0 0 FFFFFF  "H2227"  -1 1 3 <> <> <> 0 1709 0 3369 <> <> 0 <> <> <>
  2218 41 2.278982 16.684636 -10.930455 137 R "A" 21 0.06000 0.06000 "ARG " " HB2" "    " 1 0 0 FFFFFF  "H2228"  -1 1 3 <> <> <> 0 1710 0 3370 <> <> 0 <> <> <>
  2219 41 1.487444 18.030912 -10.163525 137 R "A" 21 0.06000 0.06000 "ARG " " HB3" "    " 1 0 0 FFFFFF  "H2229"  -1 1 3 <> <> <> 0 1711 0 3371 <> <> 0 <> <> <>
  2220 41 3.400774 18.627103 -8.813757 137 R "A" 21 0.06000 0.06000 "ARG " " HG2" "    " 1 0 0 FFFFFF  "H2230"  -1 1 3 <> <> <> 0 1712 0 3372 <> <> 0 <> <> <>
  2221 41 4.134184 17.087896 -9.098964 137 R "A" 21 0.06000 0.06000 "ARG " " HG3" "    " 1 0 0 FFFFFF  "H2231"  -1 1 3 <> <> <> 0 1713 0 3373 <> <> 0 <> <> <>
  2222 41 3.664595 18.823165 -11.494601 137 R "A" 21 0.06000 0.06000 "ARG " " HD2" "    " 1 0 0 FFFFFF  "H2232"  -1 1 3 <> <> <> 0 1714 0 3374 <> <> 0 <> <> <>
  2223 41 4.994154 19.256044 -10.466171 137 R "A" 21 0.06000 0.06000 "ARG " " HD3" "    " 1 0 0 FFFFFF  "H2233"  -1 1 3 <> <> <> 0 1715 0 3375 <> <> 0 <> <> <>
  2224 43 4.564287 16.940286 -12.263788 137 R "A" 21 0.44000 0.44000 "ARG " " HE " "    " 1 0 0 FFFFFF  "H2234"  -1 1 3 <> <> <> 0 1716 0 3376 <> <> 0 <> <> <>
  2225 43 7.979776 16.995399 -10.041994 137 R "A" 21 0.46000 0.46000 "ARG " "HH12" "    " 1 0 0 FFFFFF  "H2235"  -1 1 3 <> <> <> 0 1717 0 3377 <> <> 0 <> <> <>
  2226 43 6.701098 18.110099 -9.641688 137 R "A" 21 0.46000 0.46000 "ARG " "HH11" "    " 1 0 0 FFFFFF  "H2236"  -1 1 3 <> <> <> 0 1718 0 3378 <> <> 0 <> <> <>
  2227 44 7.733191 15.534827 -11.806052 137 R "A" 21 0.46000 0.46000 "ARG " "HH22" "    " 1 0 0 FFFFFF  "H2237"  -1 1 3 <> <> <> 0 1719 0 3379 <> <> 0 <> <> <>
  2228 44 6.259439 15.499627 -12.735123 137 R "A" 21 0.46000 0.46000 "ARG " "HH21" "    " 1 0 0 FFFFFF  "H2238"  -1 1 3 <> <> <> 0 1720 0 3380 <> <> 0 <> <> <>
  2229 43 0.438402 14.181835 -9.928280 138 L "A" 21 0.30000 0.30000 "LEU " " H  " "    " 1 0 0 FFFFFF  "H2239"  -1 1 3 <> <> <> 0 1729 0 3381 <> <> 0 <> <> <>
  2230 41 -2.248026 15.363112 -10.084807 138 L "A" 21 0.06000 0.06000 "LEU " " HA " "    " 1 0 0 FFFFFF  "H2240"  -1 1 3 <> <> <> 0 1730 0 3382 <> <> 0 <> <> <>
  2231 41 -1.170801 12.575754 -10.733010 138 L "A" 21 0.06000 0.06000 "LEU " " HB2" "    " 1 0 0 FFFFFF  "H2241"  -1 1 3 <> <> <> 0 1731 0 3383 <> <> 0 <> <> <>
  2232 41 -2.807886 13.082520 -11.030344 138 L "A" 21 0.06000 0.06000 "LEU " " HB3" "    " 1 0 0 FFFFFF  "H2242"  -1 1 3 <> <> <> 0 1732 0 3384 <> <> 0 <> <> <>
  2233 41 -0.344938 14.302758 -12.319440 138 L "A" 21 0.06000 0.06000 "LEU " " HG " "    " 1 0 0 FFFFFF  "H2243"  -1 1 3 <> <> <> 0 1733 0 3385 <> <> 0 <> <> <>
  2234 41 -0.527513 12.832520 -14.033270 138 L "A" 21 0.06000 0.06000 "LEU " "HD11" "    " 1 0 0 FFFFFF  "H2244"  -1 1 3 <> <> <> 0 1734 0 3386 <> <> 0 <> <> <>
  2235 41 -1.523710 11.860632 -12.964969 138 L "A" 21 0.06000 0.06000 "LEU " "HD12" "    " 1 0 0 FFFFFF  "H2245"  -1 1 3 <> <> <> 0 1735 0 3387 <> <> 0 <> <> <>
  2236 41 -2.274607 12.952605 -14.107583 138 L "A" 21 0.06000 0.06000 "LEU " "HD13" "    " 1 0 0 FFFFFF  "H2246"  -1 1 3 <> <> <> 0 1736 0 3388 <> <> 0 <> <> <>
  2237 41 -2.492380 15.161383 -13.867784 138 L "A" 21 0.06000 0.06000 "LEU " "HD21" "    " 1 0 0 FFFFFF  "H2247"  -1 1 3 <> <> <> 0 1737 0 3389 <> <> 0 <> <> <>
  2238 41 -3.153055 15.273602 -12.247993 138 L "A" 21 0.06000 0.06000 "LEU " "HD22" "    " 1 0 0 FFFFFF  "H2248"  -1 1 3 <> <> <> 0 1738 0 3390 <> <> 0 <> <> <>
  2239 41 -1.666361 16.119596 -12.656456 138 L "A" 21 0.06000 0.06000 "LEU " "HD23" "    " 1 0 0 FFFFFF  "H2249"  -1 1 3 <> <> <> 0 1739 0 3391 <> <> 0 <> <> <>
  2240 43 -0.433981 13.518054 -7.749668 139 F "A" 21 0.30000 0.30000 "PHE " " H  " "    " 1 0 0 FFFFFF  "H2250"  -1 1 3 <> <> <> 0 1751 0 3392 <> <> 0 <> <> <>
  2241 41 -2.752958 12.117241 -6.687849 139 F "A" 21 0.06000 0.06000 "PHE " " HA " "    " 1 0 0 FFFFFF  "H2251"  -1 1 3 <> <> <> 0 1752 0 3393 <> <> 0 <> <> <>
  2242 41 0.217505 12.055344 -6.164984 139 F "A" 21 0.06000 0.06000 "PHE " " HB2" "    " 1 0 0 FFFFFF  "H2252"  -1 1 3 <> <> <> 0 1753 0 3394 <> <> 0 <> <> <>
  2243 41 -0.864679 11.349749 -5.016829 139 F "A" 21 0.06000 0.06000 "PHE " " HB3" "    " 1 0 0 FFFFFF  "H2253"  -1 1 3 <> <> <> 0 1754 0 3395 <> <> 0 <> <> <>
  2244 41 0.278986 11.206374 -8.548170 139 F "A" 21 0.11500 0.11500 "PHE " " HD1" "    " 1 0 0 FFFFFF  "H2254"  -1 1 3 <> <> <> 0 1755 0 3396 <> <> 0 <> <> <>
  2245 41 -2.188284 9.326604 -5.558582 139 F "A" 21 0.11500 0.11500 "PHE " " HD2" "    " 1 0 0 FFFFFF  "H2255"  -1 1 3 <> <> <> 0 1756 0 3397 <> <> 0 <> <> <>
  2246 41 -0.151258 9.314477 -10.067026 139 F "A" 21 0.11500 0.11500 "PHE " " HE1" "    " 1 0 0 FFFFFF  "H2256"  -1 1 3 <> <> <> 0 1757 0 3398 <> <> 0 <> <> <>
  2247 41 -2.586950 7.446942 -7.086561 139 F "A" 21 0.11500 0.11500 "PHE " " HE2" "    " 1 0 0 FFFFFF  "H2257"  -1 1 3 <> <> <> 0 1758 0 3399 <> <> 0 <> <> <>
  2248 41 -1.585592 7.447516 -9.337802 139 F "A" 21 0.11500 0.11500 "PHE " " HZ " "    " 1 0 0 FFFFFF  "H2258"  -1 1 3 <> <> <> 0 1759 0 3400 <> <> 0 <> <> <>
  2249 43 -3.901407 12.482698 -4.942646 140 T "A" 21 0.30000 0.30000 "THR " " H  " "    " 1 0 0 FFFFFF  "H2259"  -1 1 3 <> <> <> 0 1767 0 3401 <> <> 0 <> <> <>
  2250 41 -3.354387 14.889119 -3.245804 140 T "A" 21 0.06000 0.06000 "THR " " HA " "    " 1 0 0 FFFFFF  "H2260"  -1 1 3 <> <> <> 0 1768 0 3402 <> <> 0 <> <> <>
  2251 41 -5.936258 13.451023 -4.071395 140 T "A" 21 0.06000 0.06000 "THR " " HB " "    " 1 0 0 FFFFFF  "H2261"  -1 1 3 <> <> <> 0 1769 0 3403 <> <> 0 <> <> <>
  2252 42 -5.115606 14.962782 -5.506278 140 T "A" 21 0.41800 0.41800 "THR " " HG1" "    " 1 0 0 FFFFFF  "H2262"  -1 1 3 <> <> <> 0 1770 0 3404 <> <> 0 <> <> <>
  2253 41 -7.172899 15.186629 -2.730477 140 T "A" 21 0.06000 0.06000 "THR " "HG21" "    " 1 0 0 FFFFFF  "H2263"  -1 1 3 <> <> <> 0 1771 0 3405 <> <> 0 <> <> <>
  2254 41 -6.294405 14.081213 -1.696631 140 T "A" 21 0.06000 0.06000 "THR " "HG22" "    " 1 0 0 FFFFFF  "H2264"  -1 1 3 <> <> <> 0 1772 0 3406 <> <> 0 <> <> <>
  2255 41 -5.653219 15.696033 -2.001294 140 T "A" 21 0.06000 0.06000 "THR " "HG23" "    " 1 0 0 FFFFFF  "H2265"  -1 1 3 <> <> <> 0 1773 0 3407 <> <> 0 <> <> <>
  2256 43 -3.016573 14.442962 -1.085510 141 K "A" 21 0.30000 0.30000 "LYS " " H  " "    " 1 0 0 FFFFFF  "H2266"  -1 1 3 <> <> <> 0 1783 0 3408 <> <> 0 <> <> <>
  2257 41 -2.546511 11.753656 -0.235581 141 K "A" 21 0.06000 0.06000 "LYS " " HA " "    " 1 0 0 FFFFFF  "H2267"  -1 1 3 <> <> <> 0 1784 0 3409 <> <> 0 <> <> <>
  2258 41 -1.296793 13.825414 0.380840 141 K "A" 21 0.06000 0.06000 "LYS " " HB2" "    " 1 0 0 FFFFFF  "H2268"  -1 1 3 <> <> <> 0 1785 0 3410 <> <> 0 <> <> <>
  2259 41 -2.642801 14.408422 1.290513 141 K "A" 21 0.06000 0.06000 "LYS " " HB3" "    " 1 0 0 FFFFFF  "H2269"  -1 1 3 <> <> <> 0 1786 0 3411 <> <> 0 <> <> <>
  2260 41 -1.668097 11.672423 2.088237 141 K "A" 21 0.06000 0.06000 "LYS " " HG2" "    " 1 0 0 FFFFFF  "H2270"  -1 1 3 <> <> <> 0 1787 0 3412 <> <> 0 <> <> <>
  2261 41 -0.465044 12.916474 2.191545 141 K "A" 21 0.06000 0.06000 "LYS " " HG3" "    " 1 0 0 FFFFFF  "H2271"  -1 1 3 <> <> <> 0 1788 0 3413 <> <> 0 <> <> <>
  2262 41 -2.274946 14.287736 3.538957 141 K "A" 21 0.06000 0.06000 "LYS " " HD2" "    " 1 0 0 FFFFFF  "H2272"  -1 1 3 <> <> <> 0 1789 0 3414 <> <> 0 <> <> <>
  2263 41 -3.099371 12.756358 3.684385 141 K "A" 21 0.06000 0.06000 "LYS " " HD3" "    " 1 0 0 FFFFFF  "H2273"  -1 1 3 <> <> <> 0 1790 0 3415 <> <> 0 <> <> <>
  2264 41 -0.970388 11.769306 4.697133 141 K "A" 21 0.06000 0.06000 "LYS " " HE2" "    " 1 0 0 FFFFFF  "H2274"  -1 1 3 <> <> <> 0 1791 0 3416 <> <> 0 <> <> <>
  2265 41 -0.235125 13.349253 4.617013 141 K "A" 21 0.06000 0.06000 "LYS " " HE3" "    " 1 0 0 FFFFFF  "H2275"  -1 1 3 <> <> <> 0 1792 0 3417 <> <> 0 <> <> <>
  2266 44 -1.141806 12.902143 6.754794 141 K "A" 21 0.33000 0.33000 "LYS " " HZ1" "    " 1 0 0 FFFFFF  "H2276"  -1 1 3 <> <> <> 0 1793 0 3418 <> <> 0 <> <> <>
  2267 44 -1.924433 14.185189 6.071538 141 K "A" 21 0.33000 0.33000 "LYS " " HZ2" "    " 1 0 0 FFFFFF  "H2277"  -1 1 3 <> <> <> 0 1794 0 3419 <> <> 0 <> <> <>
  2268 44 -2.659792 12.711036 6.140666 141 K "A" 21 0.33000 0.33000 "LYS " " HZ3" "    " 1 0 0 FFFFFF  "H2278"  -1 1 3 <> <> <> 0 1795 0 3420 <> <> 0 <> <> <>
  2269 43 -3.708803 10.391516 1.067104 142 I "A" 21 0.30000 0.30000 "ILE " " H  " "    " 1 0 0 FFFFFF  "H2279"  -1 1 3 <> <> <> 0 1804 0 3421 <> <> 0 <> <> <>
  2270 41 -6.506227 11.140813 1.778106 142 I "A" 21 0.06000 0.06000 "ILE " " HA " "    " 1 0 0 FFFFFF  "H2280"  -1 1 3 <> <> <> 0 1805 0 3422 <> <> 0 <> <> <>
  2271 41 -5.093866 8.433112 1.812013 142 I "A" 21 0.06000 0.06000 "ILE " " HB " "    " 1 0 0 FFFFFF  "H2281"  -1 1 3 <> <> <> 0 1806 0 3423 <> <> 0 <> <> <>
  2272 41 -5.362467 9.012939 -0.462056 142 I "A" 21 0.06000 0.06000 "ILE " "HG12" "    " 1 0 0 FFFFFF  "H2282"  -1 1 3 <> <> <> 0 1807 0 3424 <> <> 0 <> <> <>
  2273 41 -6.584127 7.841893 -0.098660 142 I "A" 21 0.06000 0.06000 "ILE " "HG13" "    " 1 0 0 FFFFFF  "H2283"  -1 1 3 <> <> <> 0 1808 0 3425 <> <> 0 <> <> <>
  2274 41 -7.385199 7.456679 2.142350 142 I "A" 21 0.06000 0.06000 "ILE " "HG21" "    " 1 0 0 FFFFFF  "H2284"  -1 1 3 <> <> <> 0 1809 0 3426 <> <> 0 <> <> <>
  2275 41 -6.852262 8.389281 3.520297 142 I "A" 21 0.06000 0.06000 "ILE " "HG22" "    " 1 0 0 FFFFFF  "H2285"  -1 1 3 <> <> <> 0 1810 0 3427 <> <> 0 <> <> <>
  2276 41 -8.021620 9.073361 2.401292 142 I "A" 21 0.06000 0.06000 "ILE " "HG23" "    " 1 0 0 FFFFFF  "H2286"  -1 1 3 <> <> <> 0 1811 0 3428 <> <> 0 <> <> <>
  2277 41 -7.823751 9.418697 -1.318390 142 I "A" 21 0.06000 0.06000 "ILE " "HD11" "    " 1 0 0 FFFFFF  "H2287"  -1 1 3 <> <> <> 0 1812 0 3429 <> <> 0 <> <> <>
  2278 41 -8.111151 10.068482 0.286067 142 I "A" 21 0.06000 0.06000 "ILE " "HD12" "    " 1 0 0 FFFFFF  "H2288"  -1 1 3 <> <> <> 0 1813 0 3430 <> <> 0 <> <> <>
  2279 41 -6.878065 10.785498 -0.737653 142 I "A" 21 0.06000 0.06000 "ILE " "HD13" "    " 1 0 0 FFFFFF  "H2289"  -1 1 3 <> <> <> 0 1814 0 3431 <> <> 0 <> <> <>
  2280 43 -3.548471 9.539703 3.232419 143 D "A" 21 0.30000 0.30000 "ASP " " H  " "    " 1 0 0 FFFFFF  "H2290"  -1 1 3 <> <> <> 0 1823 0 3432 <> <> 0 <> <> <>
  2281 41 -3.810610 10.948571 5.692043 143 D "A" 21 0.06000 0.06000 "ASP " " HA " "    " 1 0 0 FFFFFF  "H2291"  -1 1 3 <> <> <> 0 1824 0 3433 <> <> 0 <> <> <>
  2282 41 -5.251429 8.342616 5.507118 143 D "A" 21 0.06000 0.06000 "ASP " " HB2" "    " 1 0 0 FFFFFF  "H2292"  -1 1 3 <> <> <> 0 1825 0 3434 <> <> 0 <> <> <>
  2283 41 -4.139441 8.387738 6.824838 143 D "A" 21 0.06000 0.06000 "ASP " " HB3" "    " 1 0 0 FFFFFF  "H2293"  -1 1 3 <> <> <> 0 1826 0 3435 <> <> 0 <> <> <>
  2284 43 -2.302065 10.026732 7.300603 144 T "A" 21 0.30000 0.30000 "THR " " H  " "    " 1 0 0 FFFFFF  "H2294"  -1 1 3 <> <> <> 0 1834 0 3436 <> <> 0 <> <> <>
  2285 41 0.142534 8.754838 6.129606 144 T "A" 21 0.06000 0.06000 "THR " " HA " "    " 1 0 0 FFFFFF  "H2295"  -1 1 3 <> <> <> 0 1835 0 3437 <> <> 0 <> <> <>
  2286 41 -0.281927 10.341407 8.736245 144 T "A" 21 0.06000 0.06000 "THR " " HB " "    " 1 0 0 FFFFFF  "H2296"  -1 1 3 <> <> <> 0 1836 0 3438 <> <> 0 <> <> <>
  2287 42 1.326201 10.932658 6.505370 144 T "A" 21 0.41800 0.41800 "THR " " HG1" "    " 1 0 0 FFFFFF  "H2297"  -1 1 3 <> <> <> 0 1837 0 3439 <> <> 0 <> <> <>
  2288 41 2.218683 10.175161 9.010530 144 T "A" 21 0.06000 0.06000 "THR " "HG21" "    " 1 0 0 FFFFFF  "H2298"  -1 1 3 <> <> <> 0 1838 0 3440 <> <> 0 <> <> <>
  2289 41 1.445822 8.612217 9.177354 144 T "A" 21 0.06000 0.06000 "THR " "HG22" "    " 1 0 0 FFFFFF  "H2299"  -1 1 3 <> <> <> 0 1839 0 3441 <> <> 0 <> <> <>
  2290 41 2.279005 9.022313 7.680444 144 T "A" 21 0.06000 0.06000 "THR " "HG23" "    " 1 0 0 FFFFFF  "H2300"  -1 1 3 <> <> <> 0 1840 0 3442 <> <> 0 <> <> <>
  2291 43 0.036531 6.579248 6.421415 145 I "A" 21 0.30000 0.30000 "ILE " " H  " "    " 1 0 0 FFFFFF  "H2301"  -1 1 3 <> <> <> 0 1849 0 3443 <> <> 0 <> <> <>
  2292 41 -1.822168 5.390664 8.365287 145 I "A" 21 0.06000 0.06000 "ILE " " HA " "    " 1 0 0 FFFFFF  "H2302"  -1 1 3 <> <> <> 0 1850 0 3444 <> <> 0 <> <> <>
  2293 41 0.066282 4.101284 6.333698 145 I "A" 21 0.06000 0.06000 "ILE " " HB " "    " 1 0 0 FFFFFF  "H2303"  -1 1 3 <> <> <> 0 1851 0 3445 <> <> 0 <> <> <>
  2294 41 -1.443926 5.438255 5.039363 145 I "A" 21 0.06000 0.06000 "ILE " "HG12" "    " 1 0 0 FFFFFF  "H2304"  -1 1 3 <> <> <> 0 1852 0 3446 <> <> 0 <> <> <>
  2295 41 -1.868341 3.775656 4.851924 145 I "A" 21 0.06000 0.06000 "ILE " "HG13" "    " 1 0 0 FFFFFF  "H2305"  -1 1 3 <> <> <> 0 1853 0 3447 <> <> 0 <> <> <>
  2296 41 -1.484381 2.105600 6.557153 145 I "A" 21 0.06000 0.06000 "ILE " "HG21" "    " 1 0 0 FFFFFF  "H2306"  -1 1 3 <> <> <> 0 1854 0 3448 <> <> 0 <> <> <>
  2297 41 -0.553453 2.442077 8.001643 145 I "A" 21 0.06000 0.06000 "ILE " "HG22" "    " 1 0 0 FFFFFF  "H2307"  -1 1 3 <> <> <> 0 1855 0 3449 <> <> 0 <> <> <>
  2298 41 -2.245932 2.914043 7.917310 145 I "A" 21 0.06000 0.06000 "ILE " "HG23" "    " 1 0 0 FFFFFF  "H2308"  -1 1 3 <> <> <> 0 1856 0 3450 <> <> 0 <> <> <>
  2299 41 -3.930738 5.040884 5.076419 145 I "A" 21 0.06000 0.06000 "ILE " "HD11" "    " 1 0 0 FFFFFF  "H2309"  -1 1 3 <> <> <> 0 1857 0 3451 <> <> 0 <> <> <>
  2300 41 -3.763300 4.151539 6.582494 145 I "A" 21 0.06000 0.06000 "ILE " "HD12" "    " 1 0 0 FFFFFF  "H2310"  -1 1 3 <> <> <> 0 1858 0 3452 <> <> 0 <> <> <>
  2301 41 -3.367258 5.869174 6.516942 145 I "A" 21 0.06000 0.06000 "ILE " "HD13" "    " 1 0 0 FFFFFF  "H2311"  -1 1 3 <> <> <> 0 1859 0 3453 <> <> 0 <> <> <>
  2302 43 -1.130499 4.174213 10.139144 146 A "A" 21 0.30000 0.30000 "ALA " " H  " "    " 1 0 0 FFFFFF  "H2312"  -1 1 3 <> <> <> 0 1865 0 3454 <> <> 0 <> <> <>
  2303 41 1.723959 3.947466 10.771930 146 A "A" 21 0.06000 0.06000 "ALA " " HA " "    " 1 0 0 FFFFFF  "H2313"  -1 1 3 <> <> <> 0 1866 0 3455 <> <> 0 <> <> <>
  2304 41 1.345121 5.065355 12.977691 146 A "A" 21 0.06000 0.06000 "ALA " " HB1" "    " 1 0 0 FFFFFF  "H2314"  -1 1 3 <> <> <> 0 1867 0 3456 <> <> 0 <> <> <>
  2305 41 0.976568 6.182167 11.670480 146 A "A" 21 0.06000 0.06000 "ALA " " HB2" "    " 1 0 0 FFFFFF  "H2315"  -1 1 3 <> <> <> 0 1868 0 3457 <> <> 0 <> <> <>
  2306 41 -0.330599 5.397151 12.547702 146 A "A" 21 0.06000 0.06000 "ALA " " HB3" "    " 1 0 0 FFFFFF  "H2316"  -1 1 3 <> <> <> 0 1869 0 3458 <> <> 0 <> <> <>
  2307 41 -0.081293 0.134848 12.388463 147 P "A" 21 0.06000 0.06000 "PRO " " HA " "    " 1 0 0 FFFFFF  "H2317"  -1 1 3 <> <> <> 0 1877 0 3459 <> <> 0 <> <> <>
  2308 41 2.013937 -0.850044 13.852008 147 P "A" 21 0.06000 0.06000 "PRO " " HB2" "    " 1 0 0 FFFFFF  "H2318"  -1 1 3 <> <> <> 0 1878 0 3460 <> <> 0 <> <> <>
  2309 41 2.094770 -0.693476 12.104692 147 P "A" 21 0.06000 0.06000 "PRO " " HB3" "    " 1 0 0 FFFFFF  "H2319"  -1 1 3 <> <> <> 0 1879 0 3461 <> <> 0 <> <> <>
  2310 41 3.147944 1.260627 14.169404 147 P "A" 21 0.06000 0.06000 "PRO " " HG2" "    " 1 0 0 FFFFFF  "H2320"  -1 1 3 <> <> <> 0 1880 0 3462 <> <> 0 <> <> <>
  2311 41 4.044359 0.576838 12.819814 147 P "A" 21 0.06000 0.06000 "PRO " " HG3" "    " 1 0 0 FFFFFF  "H2321"  -1 1 3 <> <> <> 0 1881 0 3463 <> <> 0 <> <> <>
  2312 41 2.880392 1.954820 11.244376 147 P "A" 21 0.06000 0.06000 "PRO " " HD3" "    " 1 0 0 FFFFFF  "H2322"  -1 1 3 <> <> <> 0 1882 0 3464 <> <> 0 <> <> <>
  2313 41 2.854258 3.026893 12.651750 147 P "A" 21 0.06000 0.06000 "PRO " " HD2" "    " 1 0 0 FFFFFF  "H2323"  -1 1 3 <> <> <> 0 1883 0 3465 <> <> 0 <> <> <>
  2314 43 -1.087000 -0.682261 14.225393 148 D "A" 21 0.30000 0.30000 "ASP " " H  " "    " 1 0 0 FFFFFF  "H2324"  -1 1 3 <> <> <> 0 1892 0 3466 <> <> 0 <> <> <>
  2315 41 -1.206911 0.975729 16.685432 148 D "A" 21 0.06000 0.06000 "ASP " " HA " "    " 1 0 0 FFFFFF  "H2325"  -1 1 3 <> <> <> 0 1893 0 3467 <> <> 0 <> <> <>
  2316 41 -2.685556 -1.627635 16.087863 148 D "A" 21 0.06000 0.06000 "ASP " " HB2" "    " 1 0 0 FFFFFF  "H2326"  -1 1 3 <> <> <> 0 1894 0 3468 <> <> 0 <> <> <>
  2317 41 -2.933905 -0.577590 17.469737 148 D "A" 21 0.06000 0.06000 "ASP " " HB3" "    " 1 0 0 FFFFFF  "H2327"  -1 1 3 <> <> <> 0 1895 0 3469 <> <> 0 <> <> <>
  2318 43 0.030268 -2.083051 15.376109 149 E "A" 21 0.30000 0.30000 "GLU " " H  " "    " 1 0 0 FFFFFF  "H2328"  -1 1 3 <> <> <> 0 1905 0 3470 <> <> 0 <> <> <>
  2319 41 1.578714 -2.560691 17.878150 149 E "A" 21 0.06000 0.06000 "GLU " " HA " "    " 1 0 0 FFFFFF  "H2329"  -1 1 3 <> <> <> 0 1906 0 3471 <> <> 0 <> <> <>
  2320 41 -0.178762 -4.428185 16.231010 149 E "A" 21 0.06000 0.06000 "GLU " " HB2" "    " 1 0 0 FFFFFF  "H2330"  -1 1 3 <> <> <> 0 1907 0 3472 <> <> 0 <> <> <>
  2321 41 1.143042 -5.095380 17.106540 149 E "A" 21 0.06000 0.06000 "GLU " " HB3" "    " 1 0 0 FFFFFF  "H2331"  -1 1 3 <> <> <> 0 1908 0 3473 <> <> 0 <> <> <>
  2322 41 -1.088621 -3.441913 18.397720 149 E "A" 21 0.06000 0.06000 "GLU " " HG2" "    " 1 0 0 FFFFFF  "H2332"  -1 1 3 <> <> <> 0 1909 0 3474 <> <> 0 <> <> <>
  2323 41 -1.104048 -5.177904 18.268966 149 E "A" 21 0.06000 0.06000 "GLU " " HG3" "    " 1 0 0 FFFFFF  "H2333"  -1 1 3 <> <> <> 0 1910 0 3475 <> <> 0 <> <> <>
  2324 43 3.518892 -1.937195 17.294452 150 I "A" 21 0.30000 0.30000 "ILE " " H  " "    " 1 0 0 FFFFFF  "H2334"  -1 1 3 <> <> <> 0 1919 0 3476 <> <> 0 <> <> <>
  2325 41 4.618605 -2.212819 14.641975 150 I "A" 21 0.06000 0.06000 "ILE " " HA " "    " 1 0 0 FFFFFF  "H2335"  -1 1 3 <> <> <> 0 1920 0 3477 <> <> 0 <> <> <>
  2326 41 5.076025 -0.354360 16.311717 150 I "A" 21 0.06000 0.06000 "ILE " " HB " "    " 1 0 0 FFFFFF  "H2336"  -1 1 3 <> <> <> 0 1921 0 3478 <> <> 0 <> <> <>
  2327 41 7.578161 -0.234529 15.979896 150 I "A" 21 0.06000 0.06000 "ILE " "HG12" "    " 1 0 0 FFFFFF  "H2337"  -1 1 3 <> <> <> 0 1922 0 3479 <> <> 0 <> <> <>
  2328 41 7.515532 -1.803228 15.230739 150 I "A" 21 0.06000 0.06000 "ILE " "HG13" "    " 1 0 0 FFFFFF  "H2338"  -1 1 3 <> <> <> 0 1923 0 3480 <> <> 0 <> <> <>
  2329 41 6.606459 -0.575084 18.156902 150 I "A" 21 0.06000 0.06000 "ILE " "HG21" "    " 1 0 0 FFFFFF  "H2339"  -1 1 3 <> <> <> 0 1924 0 3481 <> <> 0 <> <> <>
  2330 41 5.325666 -1.749576 18.394775 150 I "A" 21 0.06000 0.06000 "ILE " "HG22" "    " 1 0 0 FFFFFF  "H2340"  -1 1 3 <> <> <> 0 1925 0 3482 <> <> 0 <> <> <>
  2331 41 6.911112 -2.265614 17.817676 150 I "A" 21 0.06000 0.06000 "ILE " "HG23" "    " 1 0 0 FFFFFF  "H2341"  -1 1 3 <> <> <> 0 1926 0 3483 <> <> 0 <> <> <>
  2332 41 7.481108 0.184935 13.629840 150 I "A" 21 0.06000 0.06000 "ILE " "HD11" "    " 1 0 0 FFFFFF  "H2342"  -1 1 3 <> <> <> 0 1927 0 3484 <> <> 0 <> <> <>
  2333 41 6.113676 -0.899366 13.400897 150 I "A" 21 0.06000 0.06000 "ILE " "HD12" "    " 1 0 0 FFFFFF  "H2343"  -1 1 3 <> <> <> 0 1928 0 3485 <> <> 0 <> <> <>
  2334 41 5.908190 0.628095 14.263534 150 I "A" 21 0.06000 0.06000 "ILE " "HD13" "    " 1 0 0 FFFFFF  "H2344"  -1 1 3 <> <> <> 0 1929 0 3486 <> <> 0 <> <> <>
  2335 43 6.222994 -3.724372 13.930331 151 T "A" 21 0.30000 0.30000 "THR " " H  " "    " 1 0 1 FFFFFF  "H2345"  -1 1 3 <> <> <> 0 1937 0 3487 <> <> 0 <> <> <>
  2336 41 6.418272 -6.231102 15.425941 151 T "A" 21 0.06000 0.06000 "THR " " HA " "    " 1 0 0 FFFFFF  "H2346"  -1 1 3 <> <> <> 0 1938 0 3488 <> <> 0 <> <> <>
  2337 41 7.729872 -5.467200 12.787791 151 T "A" 21 0.06000 0.06000 "THR " " HB " "    " 1 0 0 FFFFFF  "H2347"  -1 1 3 <> <> <> 0 1939 0 3489 <> <> 0 <> <> <>
  2338 42 5.495649 -5.430171 12.684650 151 T "A" 21 0.41800 0.41800 "THR " " HG1" "    " 1 0 1 FFFFFF  "H2348"  -1 1 3 <> <> <> 0 1940 0 3490 <> <> 0 <> <> <>
  2339 41 7.948446 -7.895461 12.419843 151 T "A" 21 0.06000 0.06000 "THR " "HG21" "    " 1 0 0 FFFFFF  "H2349"  -1 1 3 <> <> <> 0 1941 0 3491 <> <> 0 <> <> <>
  2340 41 8.842760 -7.456534 13.863765 151 T "A" 21 0.06000 0.06000 "THR " "HG22" "    " 1 0 0 FFFFFF  "H2350"  -1 1 3 <> <> <> 0 1942 0 3492 <> <> 0 <> <> <>
  2341 41 7.265913 -8.229079 14.005943 151 T "A" 21 0.06000 0.06000 "THR " "HG23" "    " 1 0 0 FFFFFF  "H2351"  -1 1 3 <> <> <> 0 1943 0 3493 <> <> 0 <> <> <>
  2342 43 7.919199 -6.607860 16.952419 152 V "A" 21 0.30000 0.30000 "VAL " " H  " "    " 1 0 0 FFFFFF  "H2352"  -1 1 3 <> <> <> 0 1951 0 3494 <> <> 0 <> <> <>
  2343 41 10.313868 -4.805615 17.111594 152 V "A" 21 0.06000 0.06000 "VAL " " HA " "    " 1 0 0 FFFFFF  "H2353"  -1 1 3 <> <> <> 0 1952 0 3495 <> <> 0 <> <> <>
  2344 41 10.436255 -5.422998 19.448638 152 V "A" 21 0.06000 0.06000 "VAL " " HB " "    " 1 0 0 FFFFFF  "H2354"  -1 1 3 <> <> <> 0 1953 0 3496 <> <> 0 <> <> <>
  2345 41 8.500238 -4.233112 20.328811 152 V "A" 21 0.06000 0.06000 "VAL " "HG11" "    " 1 0 0 FFFFFF  "H2355"  -1 1 3 <> <> <> 0 1954 0 3497 <> <> 0 <> <> <>
  2346 41 9.065271 -3.461884 18.853938 152 V "A" 21 0.06000 0.06000 "VAL " "HG12" "    " 1 0 0 FFFFFF  "H2356"  -1 1 3 <> <> <> 0 1955 0 3498 <> <> 0 <> <> <>
  2347 41 7.620310 -4.466448 18.823936 152 V "A" 21 0.06000 0.06000 "VAL " "HG13" "    " 1 0 0 FFFFFF  "H2357"  -1 1 3 <> <> <> 0 1956 0 3499 <> <> 0 <> <> <>
  2348 41 8.802092 -6.742231 20.673602 152 V "A" 21 0.06000 0.06000 "VAL " "HG21" "    " 1 0 0 FFFFFF  "H2358"  -1 1 3 <> <> <> 0 1957 0 3500 <> <> 0 <> <> <>
  2349 41 7.879408 -7.058871 19.219558 152 V "A" 21 0.06000 0.06000 "VAL " "HG22" "    " 1 0 0 FFFFFF  "H2359"  -1 1 3 <> <> <> 0 1958 0 3501 <> <> 0 <> <> <>
  2350 41 9.483458 -7.756359 19.419025 152 V "A" 21 0.06000 0.06000 "VAL " "HG23" "    " 1 0 0 FFFFFF  "H2360"  -1 1 3 <> <> <> 0 1959 0 3502 <> <> 0 <> <> <>
  2351 43 12.197172 -5.988654 18.264919 153 S "A" 21 0.30000 0.30000 "SER " " H  " "    " 1 0 0 FFFFFF  "H2361"  -1 1 3 <> <> <> 0 1966 0 3503 <> <> 0 <> <> <>
  2352 41 13.275236 -7.764590 16.430492 153 S "A" 21 0.06000 0.06000 "SER " " HA " "    " 1 0 0 FFFFFF  "H2362"  -1 1 3 <> <> <> 0 1967 0 3504 <> <> 0 <> <> <>
  2353 41 14.562338 -6.237994 17.933730 153 S "A" 21 0.06000 0.06000 "SER " " HB2" "    " 1 0 0 FFFFFF  "H2363"  -1 1 3 <> <> <> 0 1968 0 3505 <> <> 0 <> <> <>
  2354 41 14.164652 -7.237917 19.314422 153 S "A" 21 0.06000 0.06000 "SER " " HB3" "    " 1 0 0 FFFFFF  "H2364"  -1 1 3 <> <> <> 0 1969 0 3506 <> <> 0 <> <> <>
  2355 42 15.330812 -8.928066 18.364463 153 S "A" 21 0.41800 0.41800 "SER " " HG " "    " 1 0 0 FFFFFF  "H2365"  -1 1 3 <> <> <> 0 1970 0 3507 <> <> 0 <> <> <>
  2356 43 11.712374 -8.597666 19.594402 154 S "A" 21 0.30000 0.30000 "SER " " H  " "    " 1 0 0 FFFFFF  "H2366"  -1 1 3 <> <> <> 0 1977 0 3508 <> <> 0 <> <> <>
  2357 41 12.422800 -11.360244 19.486381 154 S "A" 21 0.06000 0.06000 "SER " " HA " "    " 1 0 0 FFFFFF  "H2367"  -1 1 3 <> <> <> 0 1978 0 3509 <> <> 0 <> <> <>
  2358 41 11.013639 -11.545405 21.449882 154 S "A" 21 0.06000 0.06000 "SER " " HB2" "    " 1 0 0 FFFFFF  "H2368"  -1 1 3 <> <> <> 0 1979 0 3510 <> <> 0 <> <> <>
  2359 41 11.946310 -10.074114 21.583320 154 S "A" 21 0.06000 0.06000 "SER " " HB3" "    " 1 0 0 FFFFFF  "H2369"  -1 1 3 <> <> <> 0 1980 0 3511 <> <> 0 <> <> <>
  2360 42 9.219217 -10.357427 20.849960 154 S "A" 21 0.41800 0.41800 "SER " " HG " "    " 1 0 0 FFFFFF  "H2370"  -1 1 3 <> <> <> 0 1981 0 3512 <> <> 0 <> <> <>
  2361 43 9.918226 -9.611961 17.808746 155 D "A" 21 0.30000 0.30000 "ASP " " H  " "    " 1 0 0 FFFFFF  "H2371"  -1 1 3 <> <> <> 0 1990 0 3513 <> <> 0 <> <> <>
  2362 41 8.066195 -11.772142 17.500793 155 D "A" 21 0.06000 0.06000 "ASP " " HA " "    " 1 0 0 FFFFFF  "H2372"  -1 1 3 <> <> <> 0 1991 0 3514 <> <> 0 <> <> <>
  2363 41 8.404875 -9.299806 15.807159 155 D "A" 21 0.06000 0.06000 "ASP " " HB2" "    " 1 0 0 FFFFFF  "H2373"  -1 1 3 <> <> <> 0 1992 0 3515 <> <> 0 <> <> <>
  2364 41 7.103964 -10.445844 15.625930 155 D "A" 21 0.06000 0.06000 "ASP " " HB3" "    " 1 0 0 FFFFFF  "H2374"  -1 1 3 <> <> <> 0 1993 0 3516 <> <> 0 <> <> <>
  2365 43 11.067804 -10.935983 15.865943 156 F "A" 21 0.30000 0.30000 "PHE " " H  " "    " 1 0 1 FFFFFF  "H2375"  -1 1 3 <> <> <> 0 2005 0 3517 <> <> 0 <> <> <>
  2366 41 10.733732 -12.684284 13.609159 156 F "A" 21 0.06000 0.06000 "PHE " " HA " "    " 1 0 0 FFFFFF  "H2376"  -1 1 3 <> <> <> 0 2006 0 3518 <> <> 0 <> <> <>
  2367 41 13.127768 -11.310070 14.875018 156 F "A" 21 0.06000 0.06000 "PHE " " HB2" "    " 1 0 0 FFFFFF  "H2377"  -1 1 3 <> <> <> 0 2007 0 3519 <> <> 0 <> <> <>
  2368 41 13.333910 -12.429705 13.567060 156 F "A" 21 0.06000 0.06000 "PHE " " HB3" "    " 1 0 0 FFFFFF  "H2378"  -1 1 3 <> <> <> 0 2008 0 3520 <> <> 0 <> <> <>
  2369 41 12.773485 -11.865788 11.284057 156 F "A" 21 0.11500 0.11500 "PHE " " HD1" "    " 1 0 0 FFFFFF  "H2379"  -1 1 3 <> <> <> 0 2009 0 3521 <> <> 0 <> <> <>
  2370 41 11.713007 -9.178492 14.493224 156 F "A" 21 0.11500 0.11500 "PHE " " HD2" "    " 1 0 0 FFFFFF  "H2380"  -1 1 3 <> <> <> 0 2010 0 3522 <> <> 0 <> <> <>
  2371 41 12.171221 -10.127385 9.654224 156 F "A" 21 0.11500 0.11500 "PHE " " HE1" "    " 1 0 0 FFFFFF  "H2381"  -1 1 3 <> <> <> 0 2011 0 3523 <> <> 0 <> <> <>
  2372 41 11.087896 -7.474045 12.827913 156 F "A" 21 0.11500 0.11500 "PHE " " HE2" "    " 1 0 0 FFFFFF  "H2382"  -1 1 3 <> <> <> 0 2012 0 3524 <> <> 0 <> <> <>
  2373 41 11.301123 -7.958554 10.414039 156 F "A" 21 0.11500 0.11500 "PHE " " HZ " "    " 1 0 0 FFFFFF  "H2383"  -1 1 3 <> <> <> 0 2013 0 3525 <> <> 0 <> <> <>
  2374 43 12.233973 -13.115957 16.834113 157 E "A" 21 0.30000 0.30000 "GLU " " H  " "    " 1 0 0 FFFFFF  "H2384"  -1 1 3 <> <> <> 0 2023 0 3526 <> <> 0 <> <> <>
  2375 41 13.063509 -15.839093 16.386794 157 E "A" 21 0.06000 0.06000 "GLU " " HA " "    " 1 0 0 FFFFFF  "H2385"  -1 1 3 <> <> <> 0 2024 0 3527 <> <> 0 <> <> <>
  2376 41 12.417433 -14.406827 19.026057 157 E "A" 21 0.06000 0.06000 "GLU " " HB2" "    " 1 0 0 FFFFFF  "H2386"  -1 1 3 <> <> <> 0 2025 0 3528 <> <> 0 <> <> <>
  2377 41 13.419889 -15.820052 18.846675 157 E "A" 21 0.06000 0.06000 "GLU " " HB3" "    " 1 0 0 FFFFFF  "H2387"  -1 1 3 <> <> <> 0 2026 0 3529 <> <> 0 <> <> <>
  2378 41 15.135736 -14.503794 17.617862 157 E "A" 21 0.06000 0.06000 "GLU " " HG2" "    " 1 0 0 FFFFFF  "H2388"  -1 1 3 <> <> <> 0 2027 0 3530 <> <> 0 <> <> <>
  2379 41 14.134886 -13.074329 17.672862 157 E "A" 21 0.06000 0.06000 "GLU " " HG3" "    " 1 0 0 FFFFFF  "H2389"  -1 1 3 <> <> <> 0 2028 0 3531 <> <> 0 <> <> <>
  2380 43 10.122652 -14.353931 17.771766 158 A "A" 21 0.30000 0.30000 "ALA " " H  " "    " 1 0 0 FFFFFF  "H2390"  -1 1 3 <> <> <> 0 2034 0 3532 <> <> 0 <> <> <>
  2381 41 8.838396 -16.827101 18.453578 158 A "A" 21 0.06000 0.06000 "ALA " " HA " "    " 1 0 0 FFFFFF  "H2391"  -1 1 3 <> <> <> 0 2035 0 3533 <> <> 0 <> <> <>
  2382 41 6.843420 -15.357895 18.738002 158 A "A" 21 0.06000 0.06000 "ALA " " HB1" "    " 1 0 0 FFFFFF  "H2392"  -1 1 3 <> <> <> 0 2036 0 3534 <> <> 0 <> <> <>
  2383 41 8.262945 -14.628191 19.475173 158 A "A" 21 0.06000 0.06000 "ALA " " HB2" "    " 1 0 0 FFFFFF  "H2393"  -1 1 3 <> <> <> 0 2037 0 3535 <> <> 0 <> <> <>
  2384 41 7.679338 -14.041927 17.921184 158 A "A" 21 0.06000 0.06000 "ALA " " HB3" "    " 1 0 0 FFFFFF  "H2394"  -1 1 3 <> <> <> 0 2038 0 3536 <> <> 0 <> <> <>
  2385 43 9.253969 -15.200771 15.431121 159 R "A" 21 0.30000 0.30000 "ARG " " H  " "    " 1 0 1 FFFFFF  "H2395"  -1 1 3 <> <> <> 0 2050 0 3537 <> <> 0 <> <> <>
  2386 41 8.542528 -15.398938 13.353336 159 R "A" 21 0.06000 0.06000 "ARG " " HA " "    " 1 0 0 FFFFFF  "H2396"  -1 1 3 <> <> <> 0 2051 0 3538 <> <> 0 <> <> <>
  2387 41 7.401125 -18.146212 14.068179 159 R "A" 21 0.06000 0.06000 "ARG " " HB2" "    " 1 0 0 FFFFFF  "H2397"  -1 1 3 <> <> <> 0 2052 0 3539 <> <> 0 <> <> <>
  2388 41 7.693354 -17.523091 12.470920 159 R "A" 21 0.06000 0.06000 "ARG " " HB3" "    " 1 0 0 FFFFFF  "H2398"  -1 1 3 <> <> <> 0 2053 0 3540 <> <> 0 <> <> <>
  2389 41 10.114962 -17.415778 12.919650 159 R "A" 21 0.06000 0.06000 "ARG " " HG2" "    " 1 0 0 FFFFFF  "H2399"  -1 1 3 <> <> <> 0 2054 0 3541 <> <> 0 <> <> <>
  2390 41 9.921579 -18.038483 14.525832 159 R "A" 21 0.06000 0.06000 "ARG " " HG3" "    " 1 0 0 FFFFFF  "H2400"  -1 1 3 <> <> <> 0 2055 0 3542 <> <> 0 <> <> <>
  2391 41 10.546618 -19.962510 13.266015 159 R "A" 21 0.06000 0.06000 "ARG " " HD2" "    " 1 0 0 FFFFFF  "H2401"  -1 1 3 <> <> <> 0 2056 0 3543 <> <> 0 <> <> <>
  2392 41 8.833105 -20.125149 13.444204 159 R "A" 21 0.06000 0.06000 "ARG " " HD3" "    " 1 0 0 FFFFFF  "H2402"  -1 1 3 <> <> <> 0 2057 0 3544 <> <> 0 <> <> <>
  2393 43 10.237635 -19.382842 10.973684 159 R "A" 21 0.44000 0.44000 "ARG " " HE " "    " 1 0 1 FFFFFF  "H2403"  -1 1 3 <> <> <> 0 2058 0 3545 <> <> 0 <> <> <>
  2394 43 6.270960 -20.258626 10.841132 159 R "A" 21 0.46000 0.46000 "ARG " "HH12" "    " 1 0 1 FFFFFF  "H2404"  -1 1 3 <> <> <> 0 2059 0 3546 <> <> 0 <> <> <>
  2395 43 7.023012 -20.088887 12.405191 159 R "A" 21 0.46000 0.46000 "ARG " "HH11" "    " 1 0 1 FFFFFF  "H2405"  -1 1 3 <> <> <> 0 2060 0 3547 <> <> 0 <> <> <>
  2396 44 7.505671 -20.015000 8.929179 159 R "A" 21 0.46000 0.46000 "ARG " "HH22" "    " 1 0 1 FFFFFF  "H2406"  -1 1 3 <> <> <> 0 2061 0 3548 <> <> 0 <> <> <>
  2397 44 9.213686 -19.681887 8.999044 159 R "A" 21 0.46000 0.46000 "ARG " "HH21" "    " 1 0 1 FFFFFF  "H2407"  -1 1 3 <> <> <> 0 2062 0 3549 <> <> 0 <> <> <>
  2398 43 7.160490 -13.839823 14.940065 160 H "A" 21 0.30000 0.30000 "HIS " " H  " "    " 1 0 1 FFFFFF  "H2408"  -1 1 3 <> <> <> 0 2073 0 3550 <> <> 0 <> <> <>
  2399 41 4.249903 -14.367204 14.810510 160 H "A" 21 0.06000 0.06000 "HIS " " HA " "    " 1 0 0 FFFFFF  "H2409"  -1 1 3 <> <> <> 0 2074 0 3551 <> <> 0 <> <> <>
  2400 41 5.325327 -13.787537 16.966819 160 H "A" 21 0.06000 0.06000 "HIS " " HB2" "    " 1 0 0 FFFFFF  "H2410"  -1 1 3 <> <> <> 0 2075 0 3552 <> <> 0 <> <> <>
  2401 41 5.945116 -12.308700 16.298675 160 H "A" 21 0.06000 0.06000 "HIS " " HB3" "    " 1 0 0 FFFFFF  "H2411"  -1 1 3 <> <> <> 0 2076 0 3553 <> <> 0 <> <> <>
  2402 43 4.706766 -10.986130 18.165546 160 H "A" 21 0.42000 0.42000 "HIS " " HD1" "    " 1 0 1 FFFFFF  "H2412"  -1 1 3 <> <> <> 0 2077 0 3554 <> <> 0 <> <> <>
  2403 41 2.087999 -13.053533 15.578521 160 H "A" 21 0.11500 0.11500 "HIS " " HD2" "    " 1 0 0 FFFFFF  "H2413"  -1 1 3 <> <> <> 0 2078 0 3555 <> <> 0 <> <> <>
  2404 41 2.342772 -10.170631 18.586887 160 H "A" 21 0.11500 0.11500 "HIS " " HE1" "    " 1 0 0 FFFFFF  "H2414"  -1 1 3 <> <> <> 0 2079 0 3556 <> <> 0 <> <> <>
  2405 43 2.953562 -13.238551 13.398006 161 V "A" 21 0.30000 0.30000 "VAL " " H  " "    " 1 0 1 FFFFFF  "H2415"  -1 1 3 <> <> <> 0 2087 0 3557 <> <> 0 <> <> <>
  2406 41 4.132032 -11.024837 11.763673 161 V "A" 21 0.06000 0.06000 "VAL " " HA " "    " 1 0 0 FFFFFF  "H2416"  -1 1 3 <> <> <> 0 2088 0 3558 <> <> 0 <> <> <>
  2407 41 1.843355 -12.944833 11.122585 161 V "A" 21 0.06000 0.06000 "VAL " " HB " "    " 1 0 0 FFFFFF  "H2417"  -1 1 3 <> <> <> 0 2089 0 3559 <> <> 0 <> <> <>
  2408 41 1.898241 -11.895753 8.839694 161 V "A" 21 0.06000 0.06000 "VAL " "HG11" "    " 1 0 0 FFFFFF  "H2418"  -1 1 3 <> <> <> 0 2090 0 3560 <> <> 0 <> <> <>
  2409 41 1.390528 -10.751180 10.061618 161 V "A" 21 0.06000 0.06000 "VAL " "HG12" "    " 1 0 0 FFFFFF  "H2419"  -1 1 3 <> <> <> 0 2091 0 3561 <> <> 0 <> <> <>
  2410 41 3.033789 -10.693921 9.430837 161 V "A" 21 0.06000 0.06000 "VAL " "HG13" "    " 1 0 0 FFFFFF  "H2420"  -1 1 3 <> <> <> 0 2092 0 3562 <> <> 0 <> <> <>
  2411 41 3.320566 -13.817648 9.328407 161 V "A" 21 0.06000 0.06000 "VAL " "HG21" "    " 1 0 0 FFFFFF  "H2421"  -1 1 3 <> <> <> 0 2093 0 3563 <> <> 0 <> <> <>
  2412 41 4.634176 -12.803697 9.914047 161 V "A" 21 0.06000 0.06000 "VAL " "HG22" "    " 1 0 0 FFFFFF  "H2422"  -1 1 3 <> <> <> 0 2094 0 3564 <> <> 0 <> <> <>
  2413 41 4.007429 -14.109114 10.914493 161 V "A" 21 0.06000 0.06000 "VAL " "HG23" "    " 1 0 0 FFFFFF  "H2423"  -1 1 3 <> <> <> 0 2095 0 3565 <> <> 0 <> <> <>
  2414 43 3.563498 -9.210215 12.899394 162 K "A" 21 0.30000 0.30000 "LYS " " H  " "    " 1 0 1 FFFFFF  "H2424"  -1 1 3 <> <> <> 0 2105 0 3566 <> <> 0 <> <> <>
  2415 41 0.901331 -8.868468 14.101320 162 K "A" 21 0.06000 0.06000 "LYS " " HA " "    " 1 0 0 FFFFFF  "H2425"  -1 1 3 <> <> <> 0 2106 0 3567 <> <> 0 <> <> <>
  2416 41 3.386492 -7.118557 13.914871 162 K "A" 21 0.06000 0.06000 "LYS " " HB2" "    " 1 0 0 FFFFFF  "H2426"  -1 1 3 <> <> <> 0 2107 0 3568 <> <> 0 <> <> <>
  2417 41 1.856253 -6.529684 14.510720 162 K "A" 21 0.06000 0.06000 "LYS " " HB3" "    " 1 0 0 FFFFFF  "H2427"  -1 1 3 <> <> <> 0 2108 0 3569 <> <> 0 <> <> <>
  2418 41 1.774656 -8.263312 16.262004 162 K "A" 21 0.06000 0.06000 "LYS " " HG2" "    " 1 0 0 FFFFFF  "H2428"  -1 1 3 <> <> <> 0 2109 0 3570 <> <> 0 <> <> <>
  2419 41 3.313250 -8.900584 15.733268 162 K "A" 21 0.06000 0.06000 "LYS " " HG3" "    " 1 0 0 FFFFFF  "H2429"  -1 1 3 <> <> <> 0 2110 0 3571 <> <> 0 <> <> <>
  2420 41 4.454554 -6.846839 16.298690 162 K "A" 21 0.06000 0.06000 "LYS " " HD2" "    " 1 0 0 FFFFFF  "H2430"  -1 1 3 <> <> <> 0 2111 0 3572 <> <> 0 <> <> <>
  2421 41 2.992998 -5.991329 16.593807 162 K "A" 21 0.06000 0.06000 "LYS " " HD3" "    " 1 0 0 FFFFFF  "H2431"  -1 1 3 <> <> <> 0 2112 0 3573 <> <> 0 <> <> <>
  2422 41 2.495245 -7.518898 18.563319 162 K "A" 21 0.06000 0.06000 "LYS " " HE2" "    " 1 0 0 FFFFFF  "H2432"  -1 1 3 <> <> <> 0 2113 0 3574 <> <> 0 <> <> <>
  2423 41 3.998446 -8.370330 18.253001 162 K "A" 21 0.06000 0.06000 "LYS " " HE3" "    " 1 0 0 FFFFFF  "H2433"  -1 1 3 <> <> <> 0 2114 0 3575 <> <> 0 <> <> <>
  2424 44 4.291239 -6.769737 19.942207 162 K "A" 21 0.33000 0.33000 "LYS " " HZ1" "    " 1 0 1 FFFFFF  "H2434"  -1 1 3 <> <> <> 0 2115 0 3576 <> <> 0 <> <> <>
  2425 44 5.160662 -6.304368 18.615390 162 K "A" 21 0.33000 0.33000 "LYS " " HZ2" "    " 1 0 1 FFFFFF  "H2435"  -1 1 3 <> <> <> 0 2116 0 3577 <> <> 0 <> <> <>
  2426 44 3.736570 -5.549150 18.983424 162 K "A" 21 0.33000 0.33000 "LYS " " HZ3" "    " 1 0 1 FFFFFF  "H2436"  -1 1 3 <> <> <> 0 2117 0 3578 <> <> 0 <> <> <>
  2427 43 -0.154531 -9.381207 12.029132 163 L "A" 21 0.30000 0.30000 "LEU " " H  " "    " 1 0 1 FFFFFF  "H2437"  -1 1 3 <> <> <> 0 2126 0 3579 <> <> 0 <> <> <>
  2428 41 -0.121645 -7.501856 9.848638 163 L "A" 21 0.06000 0.06000 "LEU " " HA " "    " 1 0 0 FFFFFF  "H2438"  -1 1 3 <> <> <> 0 2127 0 3580 <> <> 0 <> <> <>
  2429 41 -0.849459 -9.879349 9.630851 163 L "A" 21 0.06000 0.06000 "LEU " " HB2" "    " 1 0 0 FFFFFF  "H2439"  -1 1 3 <> <> <> 0 2128 0 3581 <> <> 0 <> <> <>
  2430 41 -2.194983 -9.575757 10.690124 163 L "A" 21 0.06000 0.06000 "LEU " " HB3" "    " 1 0 0 FFFFFF  "H2440"  -1 1 3 <> <> <> 0 2129 0 3582 <> <> 0 <> <> <>
  2431 41 -3.125109 -7.943662 9.039745 163 L "A" 21 0.06000 0.06000 "LEU " " HG " "    " 1 0 0 FFFFFF  "H2441"  -1 1 3 <> <> <> 0 2130 0 3583 <> <> 0 <> <> <>
  2432 41 -1.843428 -8.439533 6.597907 163 L "A" 21 0.06000 0.06000 "LEU " "HD11" "    " 1 0 0 FFFFFF  "H2442"  -1 1 3 <> <> <> 0 2131 0 3584 <> <> 0 <> <> <>
  2433 41 -1.687330 -6.998122 7.581392 163 L "A" 21 0.06000 0.06000 "LEU " "HD12" "    " 1 0 0 FFFFFF  "H2443"  -1 1 3 <> <> <> 0 2132 0 3585 <> <> 0 <> <> <>
  2434 41 -0.501070 -8.283764 7.712335 163 L "A" 21 0.06000 0.06000 "LEU " "HD13" "    " 1 0 0 FFFFFF  "H2444"  -1 1 3 <> <> <> 0 2133 0 3586 <> <> 0 <> <> <>
  2435 41 -2.970026 -10.232504 7.222469 163 L "A" 21 0.06000 0.06000 "LEU " "HD21" "    " 1 0 0 FFFFFF  "H2445"  -1 1 3 <> <> <> 0 2134 0 3587 <> <> 0 <> <> <>
  2436 41 -3.188642 -10.755213 8.877284 163 L "A" 21 0.06000 0.06000 "LEU " "HD22" "    " 1 0 0 FFFFFF  "H2446"  -1 1 3 <> <> <> 0 2135 0 3588 <> <> 0 <> <> <>
  2437 41 -4.318022 -9.617535 8.165105 163 L "A" 21 0.06000 0.06000 "LEU " "HD23" "    " 1 0 0 FFFFFF  "H2447"  -1 1 3 <> <> <> 0 2136 0 3589 <> <> 0 <> <> <>
  2438 43 -0.608469 -5.450448 10.163894 164 N "A" 21 0.30000 0.30000 "ASN " " H  " "    " 1 0 0 FFFFFF  "H2448"  -1 1 3 <> <> <> 0 2145 0 3590 <> <> 0 <> <> <>
  2439 41 -2.623243 -4.565521 12.128579 164 N "A" 21 0.06000 0.06000 "ASN " " HA " "    " 1 0 0 FFFFFF  "H2449"  -1 1 3 <> <> <> 0 2146 0 3591 <> <> 0 <> <> <>
  2440 41 -0.568953 -3.077079 10.375003 164 N "A" 21 0.06000 0.06000 "ASN " " HB2" "    " 1 0 0 FFFFFF  "H2450"  -1 1 3 <> <> <> 0 2147 0 3592 <> <> 0 <> <> <>
  2441 41 -1.772741 -2.261118 11.334586 164 N "A" 21 0.06000 0.06000 "ASN " " HB3" "    " 1 0 0 FFFFFF  "H2451"  -1 1 3 <> <> <> 0 2148 0 3593 <> <> 0 <> <> <>
  2442 43 1.611887 -3.612232 13.134982 164 N "A" 21 0.38000 0.38000 "ASN " "HD22" "    " 1 0 0 FFFFFF  "H2452"  -1 1 3 <> <> <> 0 2149 0 3594 <> <> 0 <> <> <>
  2443 43 1.310339 -3.888831 11.435462 164 N "A" 21 0.38000 0.38000 "ASN " "HD21" "    " 1 0 0 FFFFFF  "H2453"  -1 1 3 <> <> <> 0 2150 0 3595 <> <> 0 <> <> <>
  2444 43 -4.524225 -3.483574 11.317294 165 V "A" 21 0.30000 0.30000 "VAL " " H  " "    " 1 0 0 FFFFFF  "H2454"  -1 1 3 <> <> <> 0 2158 0 3596 <> <> 0 <> <> <>
  2445 41 -4.963140 -3.490880 8.385482 165 V "A" 21 0.06000 0.06000 "VAL " " HA " "    " 1 0 0 FFFFFF  "H2455"  -1 1 3 <> <> <> 0 2159 0 3597 <> <> 0 <> <> <>
  2446 41 -6.978510 -4.370398 10.512559 165 V "A" 21 0.06000 0.06000 "VAL " " HB " "    " 1 0 0 FFFFFF  "H2456"  -1 1 3 <> <> <> 0 2160 0 3598 <> <> 0 <> <> <>
  2447 41 -8.459509 -4.955574 8.580568 165 V "A" 21 0.06000 0.06000 "VAL " "HG11" "    " 1 0 0 FFFFFF  "H2457"  -1 1 3 <> <> <> 0 2161 0 3599 <> <> 0 <> <> <>
  2448 41 -8.172037 -3.235474 8.683292 165 V "A" 21 0.06000 0.06000 "VAL " "HG12" "    " 1 0 0 FFFFFF  "H2458"  -1 1 3 <> <> <> 0 2162 0 3600 <> <> 0 <> <> <>
  2449 41 -7.314749 -4.193266 7.481794 165 V "A" 21 0.06000 0.06000 "VAL " "HG13" "    " 1 0 0 FFFFFF  "H2459"  -1 1 3 <> <> <> 0 2163 0 3601 <> <> 0 <> <> <>
  2450 41 -6.906511 -6.619222 9.391588 165 V "A" 21 0.06000 0.06000 "VAL " "HG21" "    " 1 0 0 FFFFFF  "H2460"  -1 1 3 <> <> <> 0 2164 0 3602 <> <> 0 <> <> <>
  2451 41 -5.507368 -6.080304 8.462039 165 V "A" 21 0.06000 0.06000 "VAL " "HG22" "    " 1 0 0 FFFFFF  "H2461"  -1 1 3 <> <> <> 0 2165 0 3603 <> <> 0 <> <> <>
  2452 41 -5.415651 -6.206940 10.210366 165 V "A" 21 0.06000 0.06000 "VAL " "HG23" "    " 1 0 0 FFFFFF  "H2462"  -1 1 3 <> <> <> 0 2166 0 3604 <> <> 0 <> <> <>
  2453 43 -5.857519 -1.637384 7.683355 166 E "A" 21 0.30000 0.30000 "GLU " " H  " "    " 1 0 0 FFFFFF  "H2463"  -1 1 3 <> <> <> 0 2176 0 3605 <> <> 0 <> <> <>
  2454 41 -7.143164 0.260708 9.553506 166 E "A" 21 0.06000 0.06000 "GLU " " HA " "    " 1 0 0 FFFFFF  "H2464"  -1 1 3 <> <> <> 0 2177 0 3606 <> <> 0 <> <> <>
  2455 41 -4.939341 0.832790 7.500444 166 E "A" 21 0.06000 0.06000 "GLU " " HB2" "    " 1 0 0 FFFFFF  "H2465"  -1 1 3 <> <> <> 0 2178 0 3607 <> <> 0 <> <> <>
  2456 41 -5.978075 2.090840 8.060355 166 E "A" 21 0.06000 0.06000 "GLU " " HB3" "    " 1 0 0 FFFFFF  "H2466"  -1 1 3 <> <> <> 0 2179 0 3608 <> <> 0 <> <> <>
  2457 41 -4.420984 0.454800 10.122976 166 E "A" 21 0.06000 0.06000 "GLU " " HG2" "    " 1 0 0 FFFFFF  "H2467"  -1 1 3 <> <> <> 0 2180 0 3609 <> <> 0 <> <> <>
  2458 41 -3.583258 1.618515 9.150941 166 E "A" 21 0.06000 0.06000 "GLU " " HG3" "    " 1 0 0 FFFFFF  "H2468"  -1 1 3 <> <> <> 0 2181 0 3610 <> <> 0 <> <> <>
  2459 43 -8.567877 1.749212 8.414350 167 E "A" 21 0.30000 0.30000 "GLU " " H  " "    " 1 0 0 FFFFFF  "H2469"  -1 1 3 <> <> <> 0 2191 0 3611 <> <> 0 <> <> <>
  2460 41 -9.292410 1.025513 5.686118 167 E "A" 21 0.06000 0.06000 "GLU " " HA " "    " 1 0 0 FFFFFF  "H2470"  -1 1 3 <> <> <> 0 2192 0 3612 <> <> 0 <> <> <>
  2461 41 -10.689589 -0.428872 7.243076 167 E "A" 21 0.06000 0.06000 "GLU " " HB2" "    " 1 0 0 FFFFFF  "H2471"  -1 1 3 <> <> <> 0 2193 0 3613 <> <> 0 <> <> <>
  2462 41 -11.422075 1.004984 7.863969 167 E "A" 21 0.06000 0.06000 "GLU " " HB3" "    " 1 0 0 FFFFFF  "H2472"  -1 1 3 <> <> <> 0 2194 0 3614 <> <> 0 <> <> <>
  2463 41 -11.504072 0.885215 4.869258 167 E "A" 21 0.06000 0.06000 "GLU " " HG2" "    " 1 0 0 FFFFFF  "H2473"  -1 1 3 <> <> <> 0 2195 0 3615 <> <> 0 <> <> <>
  2464 41 -12.182089 -0.530031 5.594480 167 E "A" 21 0.06000 0.06000 "GLU " " HG3" "    " 1 0 0 FFFFFF  "H2474"  -1 1 3 <> <> <> 0 2196 0 3616 <> <> 0 <> <> <>
  2465 43 -9.845366 2.781818 4.535375 168 R "A" 21 0.30000 0.30000 "ARG " " H  " "    " 1 0 0 FFFFFF  "H2475"  -1 1 3 <> <> <> 0 2208 0 3617 <> <> 0 <> <> <>
  2466 41 -10.732195 5.269507 5.885511 168 R "A" 21 0.06000 0.06000 "ARG " " HA " "    " 1 0 0 FFFFFF  "H2476"  -1 1 3 <> <> <> 0 2209 0 3618 <> <> 0 <> <> <>
  2467 41 -8.675901 5.072272 3.594083 168 R "A" 21 0.06000 0.06000 "ARG " " HB2" "    " 1 0 0 FFFFFF  "H2477"  -1 1 3 <> <> <> 0 2210 0 3619 <> <> 0 <> <> <>
  2468 41 -9.358480 6.558128 4.183765 168 R "A" 21 0.06000 0.06000 "ARG " " HB3" "    " 1 0 0 FFFFFF  "H2478"  -1 1 3 <> <> <> 0 2211 0 3620 <> <> 0 <> <> <>
  2469 41 -7.421988 4.751220 5.715562 168 R "A" 21 0.06000 0.06000 "ARG " " HG2" "    " 1 0 0 FFFFFF  "H2479"  -1 1 3 <> <> <> 0 2212 0 3621 <> <> 0 <> <> <>
  2470 41 -7.125166 6.290816 4.971582 168 R "A" 21 0.06000 0.06000 "ARG " " HG3" "    " 1 0 0 FFFFFF  "H2480"  -1 1 3 <> <> <> 0 2213 0 3622 <> <> 0 <> <> <>
  2471 41 -8.531996 7.483431 6.514072 168 R "A" 21 0.06000 0.06000 "ARG " " HD2" "    " 1 0 0 FFFFFF  "H2481"  -1 1 3 <> <> <> 0 2214 0 3623 <> <> 0 <> <> <>
  2472 41 -9.139204 6.052859 7.280851 168 R "A" 21 0.06000 0.06000 "ARG " " HD3" "    " 1 0 0 FFFFFF  "H2482"  -1 1 3 <> <> <> 0 2215 0 3624 <> <> 0 <> <> <>
  2473 43 -6.573900 7.428152 7.558395 168 R "A" 21 0.44000 0.44000 "ARG " " HE " "    " 1 0 0 FFFFFF  "H2483"  -1 1 3 <> <> <> 0 2216 0 3625 <> <> 0 <> <> <>
  2474 43 -7.064665 3.985046 9.666715 168 R "A" 21 0.46000 0.46000 "ARG " "HH12" "    " 1 0 0 FFFFFF  "H2484"  -1 1 3 <> <> <> 0 2217 0 3626 <> <> 0 <> <> <>
  2475 43 -8.255980 4.401220 8.454444 168 R "A" 21 0.46000 0.46000 "ARG " "HH11" "    " 1 0 0 FFFFFF  "H2485"  -1 1 3 <> <> <> 0 2218 0 3627 <> <> 0 <> <> <>
  2476 44 -5.245749 5.344633 10.021661 168 R "A" 21 0.46000 0.46000 "ARG " "HH22" "    " 1 0 0 FFFFFF  "H2486"  -1 1 3 <> <> <> 0 2219 0 3628 <> <> 0 <> <> <>
  2477 44 -5.069658 6.846913 9.151326 168 R "A" 21 0.46000 0.46000 "ARG " "HH21" "    " 1 0 0 FFFFFF  "H2487"  -1 1 3 <> <> <> 0 2220 0 3629 <> <> 0 <> <> <>
  2478 43 -11.672903 6.771826 4.038566 169 S "A" 21 0.30000 0.30000 "SER " " H  " "    " 1 0 0 FFFFFF  "H2488"  -1 1 3 <> <> <> 0 2227 0 3630 <> <> 0 <> <> <>
  2479 41 -12.712545 5.293186 1.788045 169 S "A" 21 0.06000 0.06000 "SER " " HA " "    " 1 0 0 FFFFFF  "H2489"  -1 1 3 <> <> <> 0 2228 0 3631 <> <> 0 <> <> <>
  2480 41 -15.075727 5.792438 2.253810 169 S "A" 21 0.06000 0.06000 "SER " " HB2" "    " 1 0 0 FFFFFF  "H2490"  -1 1 3 <> <> <> 0 2229 0 3632 <> <> 0 <> <> <>
  2481 41 -14.425558 4.884954 3.598321 169 S "A" 21 0.06000 0.06000 "SER " " HB3" "    " 1 0 0 FFFFFF  "H2491"  -1 1 3 <> <> <> 0 2230 0 3633 <> <> 0 <> <> <>
  2482 42 -14.311178 6.737449 4.796455 169 S "A" 21 0.41800 0.41800 "SER " " HG " "    " 1 0 0 FFFFFF  "H2492"  -1 1 3 <> <> <> 0 2231 0 3634 <> <> 0 <> <> <>
  2483 43 -13.426939 6.668367 0.093078 170 V "A" 21 0.30000 0.30000 "VAL " " H  " "    " 1 0 0 FFFFFF  "H2493"  -1 1 3 <> <> <> 0 2239 0 3635 <> <> 0 <> <> <>
  2484 41 -12.493772 9.487717 0.285032 170 V "A" 21 0.06000 0.06000 "VAL " " HA " "    " 1 0 0 FFFFFF  "H2494"  -1 1 3 <> <> <> 0 2240 0 3636 <> <> 0 <> <> <>
  2485 41 -11.583483 7.465419 -1.831007 170 V "A" 21 0.06000 0.06000 "VAL " " HB " "    " 1 0 0 FFFFFF  "H2495"  -1 1 3 <> <> <> 0 2241 0 3637 <> <> 0 <> <> <>
  2486 41 -10.007639 9.259067 -2.541557 170 V "A" 21 0.06000 0.06000 "VAL " "HG11" "    " 1 0 0 FFFFFF  "H2496"  -1 1 3 <> <> <> 0 2242 0 3638 <> <> 0 <> <> <>
  2487 41 -11.676760 9.709954 -2.808072 170 V "A" 21 0.06000 0.06000 "VAL " "HG12" "    " 1 0 0 FFFFFF  "H2497"  -1 1 3 <> <> <> 0 2243 0 3639 <> <> 0 <> <> <>
  2488 41 -10.789053 10.381531 -1.440146 170 V "A" 21 0.06000 0.06000 "VAL " "HG13" "    " 1 0 0 FFFFFF  "H2498"  -1 1 3 <> <> <> 0 2244 0 3640 <> <> 0 <> <> <>
  2489 41 -9.290449 7.678606 -0.892621 170 V "A" 21 0.06000 0.06000 "VAL " "HG21" "    " 1 0 0 FFFFFF  "H2499"  -1 1 3 <> <> <> 0 2245 0 3641 <> <> 0 <> <> <>
  2490 41 -9.940744 8.591976 0.471866 170 V "A" 21 0.06000 0.06000 "VAL " "HG22" "    " 1 0 0 FFFFFF  "H2500"  -1 1 3 <> <> <> 0 2246 0 3642 <> <> 0 <> <> <>
  2491 41 -10.381788 6.906915 0.226659 170 V "A" 21 0.06000 0.06000 "VAL " "HG23" "    " 1 0 0 FFFFFF  "H2501"  -1 1 3 <> <> <> 0 2247 0 3643 <> <> 0 <> <> <>
  2492 43 -13.768934 10.829672 -0.861589 171 G "A" 21 0.30000 0.30000 "GLY " " H  " "    " 1 0 0 FFFFFF  "H2502"  -1 1 3 <> <> <> 0 2252 0 3644 <> <> 0 <> <> <>
[truncated: 13,593,291 more chars]
