# Supplementary material for: Molecular Determinants of EphA2 and EphB2 Antagonism Enable the Design of Ligands with Improved Selectivity
Source: J Chem Inf Model. 2023 Nov 1;63(21):6900–11. doi: 10.1021/acs.jcim.3c01064 (PMC10647059; doi:10.1021/acs.jcim.3c01064)
Supplement: Supplementary file 2 — ci3c01064_si_002.zip [file ci3c01064_si_002.zip › Supplemental_Material/desmond_MD_ephA2_2.msj]

# Desmond standard NVT relaxation protocol
# All times are in the unit of ps.
# Energy is in the unit of kcal/mol.
task {
   task = "desmond:auto"
   set_family = {
      desmond = {
         checkpt.write_last_step = no
      }
   }
}


simulate {
   title       = "Brownian Dynamics NVT, T = 10 K, small timesteps, and restraints on solute heavy atoms, 100ps"
   annealing   = off
   time        = 100
   timestep    = [0.001 0.001 0.003 ]
   temperature = 10.0
   ensemble = {
      class = "NVT"
      method = "Brownie"
      brownie = {
         delta_max = 0.1
      }
   }
   restrain = {
      atom = "solute_heavy_atom"
      force_constant = 50.0
   }
}


simulate {
   title       = "NVT, T = 10 K, small timesteps, and restraints on solute heavy atoms"
   annealing   = off
   time        = 100
   timestep    = [0.001 0.001 0.003]
   temperature = 10.0
   restrain    = { atom = solute_heavy_atom force_constant = 50.0 }
   ensemble    = {
      class  = NVT
      method = Langevin
      thermostat.tau = 0.1
   }

   randomize_velocity.interval = 1.0
   eneseq.interval             = 0.3
   trajectory.center           = solute
}

simulate {
   title       = "NVT, T = 50 K, small timesteps, and restraints on solute heavy atoms"
   annealing   = off
   time        = 100
   timestep    = [0.001 0.001 0.003]
   temperature = 50.0
   restrain    = { atom = solute_heavy_atom force_constant = 50.0 }
   ensemble    = {
      class  = NVT
      method = Langevin
      thermostat.tau = 0.1
   }

   randomize_velocity.interval = 1.0
   eneseq.interval             = 0.3
   trajectory.center           = solute
}

simulate {
   title       = "NVT, T = 50 K, small timesteps, and restraints on solute heavy atoms-reducing"
   annealing   = off
   time        = 100
   timestep    = [0.001 0.001 0.003]
   temperature = 50.0
   restrain    = { atom = solute_heavy_atom force_constant = 30.0 }
   ensemble    = {
      class  = NVT
      method = Langevin
      thermostat.tau = 0.1
   }

   randomize_velocity.interval = 1.0
   eneseq.interval             = 0.3
   trajectory.center           = solute
}

simulate {
   title       = "NVT, T = 100 K, small timesteps, and restraints on solute heavy atoms"
   annealing   = off
   time        = 100
   timestep    = [0.001 0.001 0.003]
   temperature = 100.0
   restrain    = { atom = solute_heavy_atom force_constant = 30.0 }
   ensemble    = {
      class  = NVT
      method = Langevin
      thermostat.tau = 0.1
   }

   randomize_velocity.interval = 1.0
   eneseq.interval             = 0.3
   trajectory.center           = solute
}

simulate {
   title       = "NVT, T = 100 K, small timesteps, and restraints on solute heavy atoms-reducing"
   annealing   = off
   time        = 100
   timestep    = [0.001 0.001 0.003]
   temperature = 100.0
   restrain    = { atom = solute_heavy_atom force_constant = 20.0 }
   ensemble    = {
      class  = NVT
      method = Langevin
      thermostat.tau = 0.1
   }

   randomize_velocity.interval = 1.0
   eneseq.interval             = 0.3
   trajectory.center           = solute
}

simulate {
   title       = "NVT, T = 150 K, small timesteps, and restraints on solute heavy atoms"
   annealing   = off
   time        = 200
   timestep    = [0.001 0.001 0.003]
   temperature = 150.0
   restrain    = { atom = solute_heavy_atom force_constant = 20.0 }
   ensemble    = {
      class  = NVT
      method = Langevin
      thermostat.tau = 0.1
   }

   randomize_velocity.interval = 1.0
   eneseq.interval             = 0.3
   trajectory.center           = solute
}

simulate {
   title       = "NVT, T = 150 K, small timesteps, and restraints on solute heavy atoms-reducing"
   annealing   = off
   time        = 200
   timestep    = [0.001 0.001 0.003]
   temperature = 150.0
   restrain    = { atom = solute_heavy_atom force_constant = 10.0 }
   ensemble    = {
      class  = NVT
      method = Langevin
      thermostat.tau = 0.1
   }

   randomize_velocity.interval = 1.0
   eneseq.interval             = 0.3
   trajectory.center           = solute
}

simulate {
   title       = "NVT, T = 200 K, small timesteps, and restraints on solute heavy atoms"
   annealing   = off
   time        = 100
   timestep    = [0.001 0.001 0.003]
   temperature = 200.0
   restrain    = { atom = solute_heavy_atom force_constant = 10.0 }
   ensemble    = {
      class  = NVT
      method = Langevin
      thermostat.tau = 0.1
   }

   randomize_velocity.interval = 1.0
   eneseq.interval             = 0.3
   trajectory.center           = solute
}

simulate {
   title       = "NVT, T = 200 K, small timesteps, and restraints on solute heavy atoms-reducing"
   annealing   = off
   time        = 100
   timestep    = [0.001 0.001 0.003]
   temperature = 200.0
   restrain    = { atom = solute_heavy_atom force_constant = 5.0 }
   ensemble    = {
      class  = NVT
      method = Langevin
      thermostat.tau = 0.1
   }

   randomize_velocity.interval = 1.0
   eneseq.interval             = 0.3
   trajectory.center           = solute
}

simulate {
   title       = "NVT, T = 250 K, small timesteps, and restraints on solute heavy atoms"
   annealing   = off
   time        = 100
   timestep    = [0.001 0.001 0.003]
   temperature = 250.0
   restrain    = { atom = solute_heavy_atom force_constant = 5.0 }
   ensemble    = {
      class  = NVT
      method = Langevin
      thermostat.tau = 0.1
   }

   randomize_velocity.interval = 1.0
   eneseq.interval             = 0.3
   trajectory.center           = solute
}

simulate {
   title       = "NVT, T = 250 K, small timesteps, and restraints on solute heavy atoms-reducing"
   annealing   = off
   time        = 200
   timestep    = [0.001 0.001 0.003]
   temperature = 250.0
   restrain    = { atom = solute_heavy_atom force_constant = 2.5 }
   ensemble    = {
      class  = NVT
      method = Langevin
      thermostat.tau = 0.1
   }

   randomize_velocity.interval = 1.0
   eneseq.interval             = 0.3
   trajectory.center           = solute
}

simulate {
   title       = "NVT, T = 275 K, small timesteps, and restraints on solute heavy atoms-reducing"
   annealing   = off
   time        = 200
   timestep    = [0.001 0.001 0.003]
   temperature = 275.0
   restrain    = [{ atom = '((( backbone ) ) OR ((res.ptype "UPR "))) AND NOT ((atom.ele H))' force_constant = 2.5 }
                  { atom = '(( sidechain ) ) AND NOT ((atom.ele H))' force_constant = 2.0 }
                  { atom = [236 2771] fc = 5.0 ref = 3.20}
                  { atom = [622 2838] fc = 5.0 ref = 2.6}
                  { atom = [622 2772] fc = 5.0 ref = 2.9}]
   ensemble    = {
      class  = NVT
      method = Langevin
      thermostat.tau = 0.1
   }

   randomize_velocity.interval = 1.0
   eneseq.interval             = 0.3
   trajectory.center           = solute
}

simulate {
   title       = "NVT, T = 300 K, small timesteps, and restraints on solute heavy atoms-reducing"
   annealing   = off
   time        = 200
   timestep    = [0.001 0.001 0.003]
   temperature = 300.0
   restrain    = [{ atom = '((( backbone ) ) OR ((res.ptype "UPR "))) AND NOT ((atom.ele H))' force_constant = 2.5 }
                  { atom = '(( sidechain ) ) AND NOT ((atom.ele H))' force_constant = 1.0 }
                  { atom = [236 2771] fc = 2.5 ref = 3.20}
                  { atom = [622 2838] fc = 2.5 ref = 2.6}
                  { atom = [622 2772] fc = 2.5 ref = 2.9}]
   ensemble    = {
      class  = NVT
      method = Langevin
      thermostat.tau = 0.1
   }

   randomize_velocity.interval = 1.0
   eneseq.interval             = 0.3
   trajectory.center           = solute
}

simulate {
   title       = "NVT, T = 300 K, small timesteps, and restraints on solute heavy atoms-reducing"
   annealing   = off
   time        = 200
   timestep    = [0.001 0.001 0.003]
   temperature = 300.0
   restrain    = [{ atom = '((( backbone ) ) OR ((res.ptype "UPR "))) AND NOT ((atom.ele H))' force_constant = 1.0 }
                  { atom = '(( sidechain ) ) AND NOT ((atom.ele H))' force_constant = 0.5 }
                  { atom = [236 2771] fc = 2.5 ref = 3.20}
                  { atom = [622 2838] fc = 2.5 ref = 2.6}
                  { atom = [622 2772] fc = 2.5 ref = 2.9}]
   ensemble    = {
      class  = NVT
      method = Langevin
      thermostat.tau = 0.1
   }

   randomize_velocity.interval = 1.0
   eneseq.interval             = 0.3
   trajectory.center           = solute
}

simulate {
   title       = "NPT, T = 300 K, small timesteps, and restraints on BB and lingand heavy atoms"
   annealing   = off
   time        = 1000
   timestep    = [0.001 0.001 0.003]
   temperature = 300.0
   restrain    = [{ atom = '((res.ptype "UPR ") AND NOT (atom.ele H))' force_constant = 1.0 }
                  { atom = '(( backbone )  AND NOT (atom.ele H))' force_constant = 1.0 }
                  { atom = [2796 2749 2751 2754] fc = 10  ref = -68.3}
                  { atom = [236 2771] fc = 2.5 ref = 3.20}
                  { atom = [622 2838] fc = 2.5 ref = 2.6}
                  { atom = [622 2772] fc = 2.5 ref = 2.9}]
   ensemble    = {
      class  = NPT
      method = Langevin
      thermostat.tau = 0.1
      barostat  .tau = 50.0
   }

   randomize_velocity.interval = 1.0
   eneseq.interval             = 0.3
   trajectory.center           = solute
}

simulate {
   title       = "NVT, T = 300 K, small timesteps, and restraints on BB and lingand heavy atoms"
   annealing   = off
   time        = 10000
   timestep    = [0.002 0.002 0.004]
   temperature = 300.0
   restrain    = [{ atom = '(atom.ptype " CA " )' force_constant = 1.0 }
                  { atom = '(at.n 2749,2753,2771-2784,2786-2788,2790-2793,2795-2796,2836-2838)' force_constant = 1 }
                  { atom = [2796 2749 2751 2754] fc = 10  ref = -68.3}
                  { atom = [236 2771] fc = 2.0 ref = 3.20}
                  { atom = [622 2838] fc = 2.0 ref = 2.6}
                  { atom = [622 2772] fc = 2.0 ref = 2.9}]
   ensemble    = {
      class  = NVT
      method = Langevin
      thermostat.tau = 0.1
   }

   randomize_velocity.interval = 1.0
   eneseq.interval             = 0.3
   trajectory.center           = solute
}


simulate {
   cfg_file = "desmond_MD_EphA2.cfg"
   jobname  = "$MASTERJOBNAME"
   dir      = "."
   compress = ""
   restrain    = [{ atom = '(atom.ptype " CA " )' force_constant = 1.0 }
                  { atom = '(at.n 2749,2753,2771-2784,2786-2788,2790-2793,2795-2796,2836-2838)' force_constant = 1 }
                  { atom = [2796 2749 2751 2754] fc = 10  ref = -68.3}]
}


# Job launching command:
# $SCHRODINGER/utilities/multisim -VIEWNAME desmond_metadynamics_gui.MetadynamicsApp -JOBNAME desmond_metadynamics_job_EphA2 -HOST localhost -maxjob 1 -cpu 1 -m desmond_metadynamics_job_EphA2.msj -c desmond_metadynamics_job_EphA2.cfg -description Metadynamics desmond_metadynamics_job_EphA2.cms -mode umbrella -PROJ /opt/laura/Eph/eph.prj -DISP append -o desmond_metadynamics_job_EphA2-out.cms -lic DESMOND_GPGPU:16
