# Supplementary material for: Molecular Determinants of EphA2 and EphB2 Antagonism Enable the Design of Ligands with Improved Selectivity
Source: J Chem Inf Model. 2023 Nov 1;63(21):6900–11. doi: 10.1021/acs.jcim.3c01064 (PMC10647059; doi:10.1021/acs.jcim.3c01064)
Supplement: Supplementary file 2 — ci3c01064_si_002.zip [file ci3c01064_si_002.zip › Supplemental_Material/desmond_MD_EphB2.cms]

{ 
 s_m_m2io_version
 :::
 2.0.0 
} 

f_m_ct { 
 s_m_title
 i_m_stars
 s_m_entry_id
 s_m_entry_name
 i_i_glide_lignum
 r_i_docking_score
 r_i_glide_gscore
 r_i_glide_lipo
 r_i_glide_hbond
 r_i_glide_metal
 r_i_glide_rewards
 r_i_glide_evdw
 r_i_glide_ecoul
 r_i_glide_erotb
 r_i_glide_esite
 r_i_glide_emodel
 r_i_glide_energy
 r_i_glide_einternal
 r_i_glide_ligand_efficiency
 r_i_glide_ligand_efficiency_sa
 r_i_glide_ligand_efficiency_ln
 i_i_glide_confnum
 i_i_glide_posenum
 s_m_job_name
 b_glide_receptor
 r_glide_gridbox_xcent
 r_glide_gridbox_ycent
 r_glide_gridbox_zcent
 r_glide_gridbox_xrange
 r_glide_gridbox_yrange
 r_glide_gridbox_zrange
 r_glide_gridbox_ligxrange
 r_glide_gridbox_ligyrange
 r_glide_gridbox_ligzrange
 s_i_glide_gridfile
 r_i_glide_eff_state_penalty
 i_glide_grid_version
 i_i_glide_rotatable_bonds
 r_mmod_Potential_Energy-S-OPLS
 r_mmod_Stretch_Energy-S-OPLS
 r_mmod_Bend_Energy-S-OPLS
 r_mmod_Torsional_Energy-S-OPLS
 r_mmod_Improper_Torsional_Energy-S-OPLS
 r_mmod_Van_der_Waal_Energy-S-OPLS
 r_mmod_Electrostatic_Energy-S-OPLS
 b_mmod_Minimization_Converged-S-OPLS
 r_mmod_RMS_Derivative-S-OPLS
 s_glide_grid_type
 r_i_glide_emodel_strain
 r_i_glide_gscore_strain
 s_m_Source_Path
 s_m_Source_File
 i_m_Source_File_Index
 s_pdb_PDB_ID
 r_pdb_PDB_CRYST1_a
 r_pdb_PDB_CRYST1_b
 r_pdb_PDB_CRYST1_c
 r_pdb_PDB_CRYST1_alpha
 r_pdb_PDB_CRYST1_beta
 r_pdb_PDB_CRYST1_gamma
 s_pdb_PDB_CRYST1_Space_Group
 i_pdb_PDB_CRYST1_z
 s_pdb_PDB_format_version
 b_ppw_prepared
 b_ppw_assigned_bond_orders
 b_ppw_added_hydrogens
 b_ppw_treated_metals
 r_pdb_PDB_R
 r_pdb_PDB_Rfree
 r_pdb_PDB_RESOLUTION
 s_ppw_group_name_backup
 s_pdb_PDB_TITLE
 s_pdb_PDB_CLASSIFICATION
 s_pdb_PDB_DEPOSITION_DATE
 s_ppw_prepared_with_version
 b_ppw_created_disulfur
 b_ppw_deleted_far_waters
 b_glide_conssat_C:ARG:503:HH21(hbond)
 r_chorus_box_ax
 r_chorus_box_ay
 r_chorus_box_az
 r_chorus_box_bx
 r_chorus_box_by
 r_chorus_box_bz
 r_chorus_box_cx
 r_chorus_box_cy
 r_chorus_box_cz
 s_ffio_ct_type
 s_m_subgroup_title
 s_m_subgroupid
 b_m_subgroup_collapsed
 i_m_ct_format
 :::
 "EphB2_(1KGY) UPR1447_chaimin EphB2_(1KGY) UPR1447_chaimin_ligand" 
  3
  6 
  "1kgy.1 merge 1kgy.1 merge_ligand" 
  1
  -4.10473138348059
  -4.10473138348059
  -2.03533655631694
  -0.538588006156096
  0
  0
  -22.2386150360107
  -4.85913896560669
  0.385096322337884
  -0.0751015467038993
  -35.981306130548
  -27.0977540016174
  4.61972904205322
  -0.100115399597088
  -0.345219646491151
  -0.870832422925187
  89
  3527
  EphB2_UPR1447_chainmin 
  1
  -38.7835963736264
  -9.65224017582418
  23.0221461978022
  32.5086504610141
  32.5086504610141
  32.5086504610141
  10
  10
  10
  EphB2_ephrinB1_GH_loop_GRID 
  0
  90156
  10
  -10.5154047012329
  326.463134765625
  1348.4658203125
  1818.13256835938
  25.0893001556396
  -2540.4951171875
  -988.171020507813
  1
  0.0888540148735046
  glide 
  1.57925415039063
  0
  /home/laura/Eph 
  2022_05_03_UPR1447_dock_EphB2_refine_pv.maegz 
  1
  1KGY 
  78
  78
  78
  69
  75
  69
  "P 1" 
  4
  3.15 
  1
  1
  1
  1
  0.243
  0.296
  2.7
  2013_07_04_Q41_08_dock_pv 
  "CRYSTAL STRUCTURE OF THE EPHB2-EPHRINB2 COMPLEX" 
  "TRANSFERASE/TRANSFERASE RECEPTOR" 
  28-NOV-01 
  2018-4 
  1
  1
  1
  78.699676
  0
  0
  0
  65.767059
  0
  0
  0
  71.21873
  full_system 
  "MD: desmond_setup_EphB2_UPR1477" 
  "MD: desmond_setup_EphB2_UPR1477" 
  0
  2
 m_atom[35607] { 
  # First column is atom index #
  i_m_mmod_type
  r_m_x_coord
  r_m_y_coord
  r_m_z_coord
  i_m_residue_number
  s_m_mmod_res
  s_m_chain_name
  i_m_color
  r_m_charge1
  r_m_charge2
  s_m_pdb_residue_name
  s_m_pdb_atom_name
  s_m_grow_name
  i_m_atomic_number
  i_m_formal_charge
  i_m_visibility
  s_m_color_rgb
  s_m_atom_name
  i_m_secondary_structure
  i_m_ribbon_style
  i_m_ribbon_color
  s_m_ribbon_color_rgb
  r_m_pdb_occupancy
  r_m_pdb_tfactor
  i_i_internal_atom_index
  i_m_Hcount
  i_pdb_PDB_serial
  i_pdb_seqres_index
  i_ppw_anum
  b_glide_flexr_movable
  i_m_minimize_atom_index
  i_m_minimize_constraint
  i_i_constraint
  :::
  1 32 -21.022076 -8.135224 2.395526 427 A "C" 38 -0.30000 -0.30000 "ALA " " N  " "    " 7 1 0 2F2FFF  "N2927"  0 1 3 <> 1 39.89 1 3 2929 1 1 0 <> <> <>
  2 3 -21.533208 -8.130215 0.985991 427 A "C" 118 0.25000 0.25000 "ALA " " CA " "    " 6 0 0 00CC33  "C2928"  0 1 -118 00CC00  1 40.57 2 1 2930 1 2 0 <> <> <>
  3 2 -20.698460 -7.207102 0.094435 427 A "C" 118 0.50000 0.50000 "ALA " " C  " "    " 6 0 0 00CC33  "C2929"  0 1 3 <> 1 40.92 3 0 2931 1 3 0 <> <> <>
  4 15 -21.119122 -6.097308 -0.242210 427 A "C" 70 -0.50000 -0.50000 "ALA " " O  " "    " 8 0 0 FF2F2F  "O2930"  0 1 3 <> 1 40.65 4 0 2932 1 4 0 <> <> <>
  5 3 -23.037732 -7.765757 0.981667 427 A "C" 118 -0.18000 -0.18000 "ALA " " CB " "    " 6 0 0 00CC33  "C2931"  0 1 3 <> 1 38.43 5 3 2933 1 5 0 <> <> <>
  6 25 -19.525105 -7.685397 -0.309601 428 E "C" 38 -0.50000 -0.50000 "GLU " " N  " "    " 7 0 0 2F2FFF  "N2932"  2 1 3 <> 1 40.9 13 1 2934 2 6 0 <> <> <>
  7 3 -18.622883 -6.891158 -1.128839 428 E "C" 118 0.14000 0.14000 "GLU " " CA " "    " 6 0 0 00CC33  "C2933"  2 1 -118 00CC00  1 41.86 14 1 2935 2 7 0 <> <> <>
  8 2 -18.246510 -7.500476 -2.478404 428 E "C" 118 0.50000 0.50000 "GLU " " C  " "    " 6 0 0 00CC33  "C2934"  2 1 3 <> 1 42.06 15 0 2936 2 8 0 <> <> <>
  9 15 -18.757130 -8.541915 -2.883337 428 E "C" 70 -0.50000 -0.50000 "GLU " " O  " "    " 8 0 0 FF2F2F  "O2935"  2 1 3 <> 1 44.44 16 0 2937 2 9 0 <> <> <>
  10 3 -17.346043 -6.569124 -0.295935 428 E "C" 118 -0.12000 -0.12000 "GLU " " CB " "    " 6 0 0 00CC33  "C2936"  2 1 3 <> 1 42.15 17 2 2938 2 10 0 <> <> <>
  11 3 -17.597020 -5.860485 1.060177 428 E "C" 118 -0.22000 -0.22000 "GLU " " CG " "    " 6 0 0 00CC33  "C2937"  2 1 3 <> 1 44.52 18 2 2939 2 11 0 <> <> <>
  12 2 -17.816807 -6.750679 2.295630 428 E "C" 118 0.70000 0.70000 "GLU " " CD " "    " 6 0 0 00CC33  "C2938"  2 1 3 <> 1 44.26 19 0 2940 2 12 0 <> <> <>
  13 15 -17.502339 -7.960868 2.246052 428 E "C" 70 -0.80000 -0.80000 "GLU " " OE1" "    " 8 0 0 FF2F2F  "O2939"  2 1 3 <> 1 45.55 20 0 2941 2 13 0 <> <> <>
  14 18 -18.338170 -6.196043 3.287574 428 E "C" 70 -0.80000 -0.80000 "GLU " " OE2" "    " 8 -1 0 FF2F2F  "O2940"  2 1 3 <> 1 45.44 21 0 2942 2 14 0 <> <> <>
  15 25 -17.351758 -6.805263 -3.170561 429 E "C" 38 -0.50000 -0.50000 "GLU " " N  " "    " 7 0 0 2F2FFF  "N2941"  2 1 3 <> 1 40.81 28 1 2943 3 15 0 <> <> <>
  16 3 -16.838391 -7.195119 -4.473199 429 E "C" 118 0.14000 0.14000 "GLU " " CA " "    " 6 0 0 00CC33  "C2942"  2 1 -118 00CC00  1 38.55 29 1 2944 3 16 0 <> <> <>
  17 2 -15.401066 -6.681502 -4.452344 429 E "C" 118 0.50000 0.50000 "GLU " " C  " "    " 6 0 0 00CC33  "C2943"  2 1 3 <> 1 37.28 30 0 2945 3 17 0 <> <> <>
  18 15 -15.161412 -5.483984 -4.323497 429 E "C" 70 -0.50000 -0.50000 "GLU " " O  " "    " 8 0 0 FF2F2F  "O2944"  2 1 3 <> 1 38.7 31 0 2946 3 18 0 <> <> <>
  19 3 -17.714169 -6.633328 -5.612273 429 E "C" 118 -0.12000 -0.12000 "GLU " " CB " "    " 6 0 0 00CC33  "C2945"  2 1 3 <> 1 41.46 32 2 2947 3 19 0 <> <> <>
  20 3 -17.164883 -6.974409 -7.021406 429 E "C" 118 -0.22000 -0.22000 "GLU " " CG " "    " 6 0 0 00CC33  "C2946"  2 1 3 <> 1 45.96 33 2 2948 3 20 0 <> <> <>
  21 2 -18.133877 -6.746477 -8.195365 429 E "C" 118 0.70000 0.70000 "GLU " " CD " "    " 6 0 0 00CC33  "C2947"  2 1 3 <> 1 48.25 34 0 2949 3 21 0 <> <> <>
  22 15 -19.366955 -6.770717 -7.980421 429 E "C" 70 -0.80000 -0.80000 "GLU " " OE1" "    " 8 0 0 FF2F2F  "O2948"  2 1 3 <> 1 50.65 35 0 2950 3 22 0 <> <> <>
  23 18 -17.617009 -6.545457 -9.316897 429 E "C" 70 -0.80000 -0.80000 "GLU " " OE2" "    " 8 -1 0 FF2F2F  "O2949"  2 1 3 <> 1 46.59 36 0 2951 3 23 0 <> <> <>
  24 25 -14.443326 -7.591531 -4.541535 430 T "C" 38 -0.50000 -0.50000 "THR " " N  " "    " 7 0 0 2F2FFF  "N2950"  2 1 3 <> 1 34.56 43 1 2952 4 24 0 <> <> <>
  25 3 -13.040787 -7.215857 -4.499587 430 T "C" 118 0.14000 0.14000 "THR " " CA " "    " 6 0 0 00CC33  "C2951"  2 1 -118 00CC00  1 31.51 44 1 2953 4 25 0 <> <> <>
  26 2 -12.514332 -6.874930 -5.884368 430 T "C" 118 0.50000 0.50000 "THR " " C  " "    " 6 0 0 00CC33  "C2952"  2 1 3 <> 1 31.02 45 0 2954 4 26 0 <> <> <>
  27 15 -12.694802 -7.633120 -6.824536 430 T "C" 70 -0.50000 -0.50000 "THR " " O  " "    " 8 0 0 FF2F2F  "O2953"  2 1 3 <> 1 31.82 46 0 2955 4 27 0 <> <> <>
  28 3 -12.179787 -8.384241 -3.945931 430 T "C" 118 0.20500 0.20500 "THR " " CB " "    " 6 0 0 00CC33  "C2954"  2 1 3 <> 1 31.05 47 1 2956 4 28 0 <> <> <>
  29 16 -12.668687 -8.801771 -2.686521 430 T "C" 70 -0.68300 -0.68300 "THR " " OG1" "    " 8 0 0 FF2F2F  "O2955"  2 1 3 <> 1 33.66 48 1 2957 4 29 0 <> <> <>
  30 3 -10.685643 -8.063892 -3.781657 430 T "C" 118 -0.18000 -0.18000 "THR " " CG2" "    " 6 0 0 00CC33  "C2956"  2 1 3 <> 1 28.64 49 3 2958 4 30 0 <> <> <>
  31 25 -11.860371 -5.726669 -6.004939 431 L "C" 38 -0.50000 -0.50000 "LEU " " N  " "    " 7 0 0 2F2FFF  "N2957"  2 1 3 <> 1 29.54 57 1 2959 5 31 0 <> <> <>
  32 3 -11.321515 -5.294570 -7.279576 431 L "C" 118 0.14000 0.14000 "LEU " " CA " "    " 6 0 0 00CC33  "C2958"  2 1 -118 00CC00  1 26.5 58 1 2960 5 32 0 <> <> <>
  33 2 -9.828877 -5.590203 -7.426671 431 L "C" 118 0.50000 0.50000 "LEU " " C  " "    " 6 0 0 00CC33  "C2959"  2 1 3 <> 1 26.33 59 0 2961 5 33 0 <> <> <>
  34 15 -9.290833 -5.545960 -8.525362 431 L "C" 70 -0.50000 -0.50000 "LEU " " O  " "    " 8 0 0 FF2F2F  "O2960"  2 1 3 <> 1 27.82 60 0 2962 5 34 0 <> <> <>
  35 3 -11.575177 -3.772832 -7.437733 431 L "C" 118 -0.12000 -0.12000 "LEU " " CB " "    " 6 0 0 00CC33  "C2961"  2 1 3 <> 1 27.93 61 2 2963 5 35 0 <> <> <>
  36 3 -13.053906 -3.320289 -7.335035 431 L "C" 118 -0.06000 -0.06000 "LEU " " CG " "    " 6 0 0 00CC33  "C2962"  2 1 3 <> 1 27.6 62 1 2964 5 36 0 <> <> <>
  37 3 -13.163876 -1.780388 -7.322262 431 L "C" 118 -0.18000 -0.18000 "LEU " " CD1" "    " 6 0 0 00CC33  "C2963"  2 1 3 <> 1 25.75 63 3 2965 5 37 0 <> <> <>
  38 3 -13.949986 -3.953068 -8.415647 431 L "C" 118 -0.18000 -0.18000 "LEU " " CD2" "    " 6 0 0 00CC33  "C2964"  2 1 3 <> 1 29.48 64 3 2966 5 38 0 <> <> <>
  39 25 -9.154229 -5.866012 -6.320807 432 M "C" 38 -0.50000 -0.50000 "MET " " N  " "    " 7 0 0 2F2FFF  "N2965"  2 1 3 <> 1 26.25 76 1 2967 6 39 0 <> <> <>
  40 3 -7.729600 -6.191577 -6.348953 432 M "C" 118 0.14000 0.14000 "MET " " CA " "    " 6 0 0 00CC33  "C2966"  2 1 -118 00CC00  1 27.44 77 1 2968 6 40 0 <> <> <>
  41 2 -7.394219 -6.674562 -4.977505 432 M "C" 118 0.50000 0.50000 "MET " " C  " "    " 6 0 0 00CC33  "C2967"  2 1 3 <> 1 29.37 78 0 2969 6 41 0 <> <> <>
  42 15 -7.814477 -6.074729 -3.991189 432 M "C" 70 -0.50000 -0.50000 "MET " " O  " "    " 8 0 0 FF2F2F  "O2968"  2 1 3 <> 1 29.38 79 0 2970 6 42 0 <> <> <>
  43 3 -6.898118 -4.917044 -6.705001 432 M "C" 118 -0.12000 -0.12000 "MET " " CB " "    " 6 0 0 00CC33  "C2969"  2 1 3 <> 1 29.08 80 2 2971 6 43 0 <> <> <>
  44 3 -5.441128 -5.146375 -7.153250 432 M "C" 118 0.00020 0.00020 "MET " " CG " "    " 6 0 0 00CC33  "C2970"  2 1 3 <> 1 28.61 81 2 2972 6 44 0 <> <> <>
  45 49 -4.194317 -5.568930 -5.904499 432 M "C" 143 -0.24040 -0.24040 "MET " " SD " "    " 16 0 0 FFDF9F  "S2971"  2 1 3 <> 1 18.8 82 0 2973 6 45 0 <> <> <>
  46 3 -4.364831 -4.188159 -4.743690 432 M "C" 118 -0.05980 -0.05980 "MET " " CE " "    " 6 0 0 00CC33  "C2972"  2 1 3 <> 1 23.41 83 3 2974 6 46 0 <> <> <>
  47 25 -6.630109 -7.754269 -4.905793 433 D "C" 38 -0.50000 -0.50000 "ASP " " N  " "    " 7 0 0 2F2FFF  "N2973"  0 1 3 <> 1 32.48 93 1 2975 7 47 0 <> <> <>
  48 3 -6.287812 -8.323482 -3.617983 433 D "C" 118 0.14000 0.14000 "ASP " " CA " "    " 6 0 0 00CC33  "C2974"  0 1 -118 00CC00  1 34.6 94 1 2976 7 48 0 <> <> <>
  49 2 -4.798974 -8.321241 -3.282714 433 D "C" 118 0.50000 0.50000 "ASP " " C  " "    " 6 0 0 00CC33  "C2975"  0 1 3 <> 1 35.88 95 0 2977 7 49 0 <> <> <>
  50 15 -4.430165 -8.031740 -2.153922 433 D "C" 70 -0.50000 -0.50000 "ASP " " O  " "    " 8 0 0 FF2F2F  "O2976"  0 1 3 <> 1 40.3 96 0 2978 7 50 0 <> <> <>
  51 3 -6.806813 -9.786889 -3.361159 433 D "C" 118 -0.22000 -0.22000 "ASP " " CB " "    " 6 0 0 00CC33  "C2977"  0 1 3 <> 1 36.18 97 2 2979 7 51 0 <> <> <>
  52 2 -7.948426 -10.399390 -4.206035 433 D "C" 118 0.70000 0.70000 "ASP " " CG " "    " 6 0 0 00CC33  "C2978"  0 1 3 <> 1 36.92 98 0 2980 7 52 0 <> <> <>
  53 15 -8.699376 -11.202454 -3.609366 433 D "C" 70 -0.80000 -0.80000 "ASP " " OD1" "    " 8 0 0 FF2F2F  "O2979"  0 1 3 <> 1 36.03 99 0 2981 7 53 0 <> <> <>
  54 18 -7.965531 -10.227197 -5.445628 433 D "C" 70 -0.80000 -0.80000 "ASP " " OD2" "    " 8 -1 0 FF2F2F  "O2980"  0 1 3 <> 1 41.32 100 0 2982 7 54 0 <> <> <>
  55 25 -3.948514 -8.660037 -4.242157 434 S "C" 38 -0.50000 -0.50000 "SER " " N  " "    " 7 0 0 2F2FFF  "N2981"  0 1 3 <> 1 34.55 105 1 2983 8 55 0 <> <> <>
  56 3 -2.493340 -8.677833 -4.033977 434 S "C" 118 0.14000 0.14000 "SER " " CA " "    " 6 0 0 00CC33  "C2982"  0 1 -118 00CC00  1 36.46 106 1 2984 8 56 0 <> <> <>
  57 2 -1.974312 -9.894668 -3.280132 434 S "C" 118 0.50000 0.50000 "SER " " C  " "    " 6 0 0 00CC33  "C2983"  0 1 3 <> 1 36.53 107 0 2985 8 57 0 <> <> <>
  58 15 -0.865433 -10.342239 -3.551552 434 S "C" 70 -0.50000 -0.50000 "SER " " O  " "    " 8 0 0 FF2F2F  "O2984"  0 1 3 <> 1 38.8 108 0 2986 8 58 0 <> <> <>
  59 3 -1.927613 -7.333609 -3.460655 434 S "C" 118 0.14500 0.14500 "SER " " CB " "    " 6 0 0 00CC33  "C2985"  0 1 3 <> 1 35.22 109 2 2987 8 59 0 <> <> <>
  60 16 -1.596295 -7.327380 -2.080229 434 S "C" 70 -0.68300 -0.68300 "SER " " OG " "    " 8 0 0 FF2F2F  "O2986"  0 1 3 <> 1 34.49 110 1 2988 8 60 0 <> <> <>
  61 25 -2.749036 -10.429837 -2.335521 435 T "C" 38 -0.50000 -0.50000 "THR " " N  " "    " 7 0 0 2F2FFF  "N2987"  0 1 3 <> 1 36.72 116 1 2989 9 61 0 <> <> <>
  62 3 -2.299390 -11.610968 -1.597510 435 T "C" 118 0.14000 0.14000 "THR " " CA " "    " 6 0 0 00CC33  "C2988"  0 1 -118 00CC00  1 38.07 117 1 2990 9 62 0 <> <> <>
  63 2 -2.761197 -12.811165 -2.397683 435 T "C" 118 0.50000 0.50000 "THR " " C  " "    " 6 0 0 00CC33  "C2989"  0 1 3 <> 1 36.65 118 0 2991 9 63 0 <> <> <>
  64 15 -3.180440 -13.812232 -1.844466 435 T "C" 70 -0.50000 -0.50000 "THR " " O  " "    " 8 0 0 FF2F2F  "O2990"  0 1 3 <> 1 38.56 119 0 2992 9 64 0 <> <> <>
  65 3 -2.920540 -11.646886 -0.176268 435 T "C" 118 0.20500 0.20500 "THR " " CB " "    " 6 0 0 00CC33  "C2991"  0 1 3 <> 1 37.09 120 1 2993 9 65 0 <> <> <>
  66 16 -4.338143 -11.703885 -0.195783 435 T "C" 70 -0.68300 -0.68300 "THR " " OG1" "    " 8 0 0 FF2F2F  "O2992"  0 1 3 <> 1 38.15 121 1 2994 9 66 0 <> <> <>
  67 3 -2.493207 -10.451397 0.667391 435 T "C" 118 -0.18000 -0.18000 "THR " " CG2" "    " 6 0 0 00CC33  "C2993"  0 1 3 <> 1 38.99 122 3 2995 9 67 0 <> <> <>
  68 25 -2.652505 -12.718024 -3.709733 436 T "C" 38 -0.50000 -0.50000 "THR " " N  " "    " 7 0 0 2F2FFF  "N2994"  0 1 3 <> 1 36.43 130 1 2996 10 68 0 <> <> <>
  69 3 -3.138268 -13.781185 -4.551691 436 T "C" 118 0.14000 0.14000 "THR " " CA " "    " 6 0 0 00CC33  "C2995"  0 1 -118 00CC00  1 37.42 131 1 2997 10 69 0 <> <> <>
  70 2 -2.162980 -14.080237 -5.705855 436 T "C" 118 0.50000 0.50000 "THR " " C  " "    " 6 0 0 00CC33  "C2996"  0 1 3 <> 1 38.18 132 0 2998 10 70 0 <> <> <>
  71 15 -2.346772 -15.031128 -6.465124 436 T "C" 70 -0.50000 -0.50000 "THR " " O  " "    " 8 0 0 FF2F2F  "O2997"  0 1 3 <> 1 38.84 133 0 2999 10 71 0 <> <> <>
  72 3 -4.551503 -13.404382 -5.099984 436 T "C" 118 0.20500 0.20500 "THR " " CB " "    " 6 0 0 00CC33  "C2998"  0 1 3 <> 1 39.26 134 1 3000 10 72 0 <> <> <>
  73 16 -5.130189 -14.448815 -5.859011 436 T "C" 70 -0.68300 -0.68300 "THR " " OG1" "    " 8 0 0 FF2F2F  "O2999"  0 1 3 <> 1 43.41 135 1 3001 10 73 0 <> <> <>
  74 3 -4.590249 -12.136101 -5.975581 436 T "C" 118 -0.18000 -0.18000 "THR " " CG2" "    " 6 0 0 00CC33  "C3000"  0 1 3 <> 1 34.1 136 3 3002 10 74 0 <> <> <>
  75 25 -1.095517 -13.291293 -5.779270 437 A "C" 38 -0.50000 -0.50000 "ALA " " N  " "    " 7 0 0 2F2FFF  "N3001"  0 1 3 <> 1 38.36 144 1 3003 11 75 0 <> <> <>
  76 3 -0.100262 -13.369005 -6.846171 437 A "C" 118 0.14000 0.14000 "ALA " " CA " "    " 6 0 0 00CC33  "C3002"  0 1 -118 00CC00  1 38.84 145 1 3004 11 76 0 <> <> <>
  77 2 0.765636 -14.608911 -7.115046 437 A "C" 118 0.50000 0.50000 "ALA " " C  " "    " 6 0 0 00CC33  "C3003"  0 1 3 <> 1 40.42 146 0 3005 11 77 0 <> <> <>
  78 15 0.772060 -15.120734 -8.243194 437 A "C" 70 -0.50000 -0.50000 "ALA " " O  " "    " 8 0 0 FF2F2F  "O3004"  0 1 3 <> 1 43.24 147 0 3006 11 78 0 <> <> <>
  79 3 0.729251 -12.088763 -6.784016 437 A "C" 118 -0.18000 -0.18000 "ALA " " CB " "    " 6 0 0 00CC33  "C3005"  0 1 3 <> 1 36.64 148 3 3007 11 79 0 <> <> <>
  80 25 1.505901 -15.065050 -6.107433 438 T "C" 38 -0.50000 -0.50000 "THR " " N  " "    " 7 0 0 2F2FFF  "N3006"  0 1 3 <> 1 39.67 154 1 3008 12 80 0 <> <> <>
  81 3 2.438217 -16.210673 -6.216005 438 T "C" 118 0.14000 0.14000 "THR " " CA " "    " 6 0 0 00CC33  "C3007"  0 1 -118 00CC00  1 38.67 155 1 3009 12 81 0 <> <> <>
  82 2 3.672855 -15.832724 -7.055643 438 T "C" 118 0.50000 0.50000 "THR " " C  " "    " 6 0 0 00CC33  "C3008"  0 1 3 <> 1 38.17 156 0 3010 12 82 0 <> <> <>
  83 15 4.579849 -16.644123 -7.247792 438 T "C" 70 -0.50000 -0.50000 "THR " " O  " "    " 8 0 0 FF2F2F  "O3009"  0 1 3 <> 1 37.53 157 0 3011 12 83 0 <> <> <>
  84 3 1.806331 -17.551781 -6.726568 438 T "C" 118 0.20500 0.20500 "THR " " CB " "    " 6 0 0 00CC33  "C3010"  0 1 3 <> 1 36.77 158 1 3012 12 84 0 <> <> <>
  85 16 1.783576 -17.722489 -8.132973 438 T "C" 70 -0.68300 -0.68300 "THR " " OG1" "    " 8 0 0 FF2F2F  "O3011"  0 1 3 <> 1 39.82 159 1 3013 12 85 0 <> <> <>
  86 3 0.430991 -17.884579 -6.123792 438 T "C" 118 -0.18000 -0.18000 "THR " " CG2" "    " 6 0 0 00CC33  "C3012"  0 1 3 <> 1 35.89 160 3 3014 12 86 0 <> <> <>
  87 25 3.704410 -14.591645 -7.535079 439 A "C" 38 -0.50000 -0.50000 "ALA " " N  " "    " 7 0 0 2F2FFF  "N3013"  0 1 3 <> 1 39.16 168 1 3015 13 87 0 <> <> <>
  88 3 4.811973 -14.077901 -8.348421 439 A "C" 118 0.14000 0.14000 "ALA " " CA " "    " 6 0 0 00CC33  "C3014"  0 1 -118 00CC00  1 39.86 169 1 3016 13 88 0 <> <> <>
  89 2 4.691566 -12.563772 -8.487736 439 A "C" 118 0.50000 0.50000 "ALA " " C  " "    " 6 0 0 00CC33  "C3015"  0 1 3 <> 1 39.45 170 0 3017 13 89 0 <> <> <>
  90 15 3.628826 -12.007351 -8.235344 439 A "C" 70 -0.50000 -0.50000 "ALA " " O  " "    " 8 0 0 FF2F2F  "O3016"  0 1 3 <> 1 39.45 171 0 3018 13 90 0 <> <> <>
  91 3 4.792754 -14.731019 -9.747779 439 A "C" 118 -0.18000 -0.18000 "ALA " " CB " "    " 6 0 0 00CC33  "C3017"  0 1 3 <> 1 39.57 172 3 3019 13 91 0 <> <> <>
  92 25 5.771056 -11.905073 -8.901863 440 E "C" 38 -0.50000 -0.50000 "GLU " " N  " "    " 7 0 0 2F2FFF  "N3018"  0 1 3 <> 1 39.5 178 1 3020 14 92 0 <> <> <>
  93 3 5.772724 -10.447252 -9.068551 440 E "C" 118 0.14000 0.14000 "GLU " " CA " "    " 6 0 0 00CC33  "C3019"  0 1 -118 00CC00  1 40.96 179 1 3021 14 93 0 <> <> <>
  94 2 4.407050 -9.778478 -9.237228 440 E "C" 118 0.50000 0.50000 "GLU " " C  " "    " 6 0 0 00CC33  "C3020"  0 1 3 <> 1 38.97 180 0 3022 14 94 0 <> <> <>
  95 15 3.602634 -10.168434 -10.087369 440 E "C" 70 -0.50000 -0.50000 "GLU " " O  " "    " 8 0 0 FF2F2F  "O3021"  0 1 3 <> 1 39.07 181 0 3023 14 95 0 <> <> <>
  96 3 6.717326 -10.063609 -10.235771 440 E "C" 118 -0.12000 -0.12000 "GLU " " CB " "    " 6 0 0 00CC33  "C3022"  0 1 3 <> 1 42.55 182 2 3024 14 96 0 <> <> <>
  97 3 8.232723 -10.215071 -9.933845 440 E "C" 118 -0.22000 -0.22000 "GLU " " CG " "    " 6 0 0 00CC33  "C3023"  0 1 3 <> 1 51.48 183 2 3025 14 97 0 <> <> <>
  98 2 8.802646 -11.644352 -9.853253 440 E "C" 118 0.70000 0.70000 "GLU " " CD " "    " 6 0 0 00CC33  "C3024"  0 1 3 <> 1 55.43 184 0 3026 14 98 0 <> <> <>
  99 15 8.268268 -12.547713 -10.534810 440 E "C" 70 -0.80000 -0.80000 "GLU " " OE1" "    " 8 0 0 FF2F2F  "O3025"  0 1 3 <> 1 57.34 185 0 3027 14 99 0 <> <> <>
  100 18 9.781642 -11.815674 -9.093520 440 E "C" 70 -0.80000 -0.80000 "GLU " " OE2" "    " 8 -1 0 FF2F2F  "O3026"  0 1 3 <> 1 58.21 186 0 3028 14 100 0 <> <> <>
  101 25 4.163604 -8.762164 -8.417016 441 L "C" 38 -0.50000 -0.50000 "LEU " " N  " "    " 7 0 0 2F2FFF  "N3027"  0 1 3 <> 1 35.84 193 1 3029 15 101 0 <> <> <>
  102 3 2.932224 -7.990361 -8.475795 441 L "C" 118 0.14000 0.14000 "LEU " " CA " "    " 6 0 0 00CC33  "C3028"  0 1 -118 00CC00  1 32.4 194 1 3030 15 102 0 <> <> <>
  103 2 3.063407 -6.920107 -9.560780 441 L "C" 118 0.50000 0.50000 "LEU " " C  " "    " 6 0 0 00CC33  "C3029"  0 1 3 <> 1 31.49 195 0 3031 15 103 0 <> <> <>
  104 15 2.067943 -6.472825 -10.129814 441 L "C" 70 -0.50000 -0.50000 "LEU " " O  " "    " 8 0 0 FF2F2F  "O3030"  0 1 3 <> 1 30.86 196 0 3032 15 104 0 <> <> <>
  105 3 2.683509 -7.266790 -7.128942 441 L "C" 118 -0.12000 -0.12000 "LEU " " CB " "    " 6 0 0 00CC33  "C3031"  0 1 3 <> 1 31.15 197 2 3033 15 105 0 <> <> <>
  106 3 2.086776 -8.127085 -6.001400 441 L "C" 118 -0.06000 -0.06000 "LEU " " CG " "    " 6 0 0 00CC33  "C3032"  0 1 3 <> 1 29.83 198 1 3034 15 106 0 <> <> <>
  107 3 2.204078 -7.416727 -4.640381 441 L "C" 118 -0.18000 -0.18000 "LEU " " CD1" "    " 6 0 0 00CC33  "C3033"  0 1 3 <> 1 30.65 199 3 3035 15 107 0 <> <> <>
  108 3 0.616523 -8.474104 -6.277109 441 L "C" 118 -0.18000 -0.18000 "LEU " " CD2" "    " 6 0 0 00CC33  "C3034"  0 1 3 <> 1 26.87 200 3 3036 15 108 0 <> <> <>
  109 25 4.301036 -6.497187 -9.814770 442 G "C" 38 -0.50000 -0.50000 "GLY " " N  " "    " 7 0 0 2F2FFF  "N3035"  0 1 3 <> 1 30.01 212 1 3037 16 109 0 <> <> <>
  110 3 4.570007 -5.509201 -10.839654 442 G "C" 118 0.08000 0.08000 "GLY " " CA " "    " 6 0 0 00CC33  "C3036"  0 1 -118 00CC00  1 28.61 213 2 3038 16 110 0 <> <> <>
  111 2 4.207431 -4.074611 -10.514425 442 G "C" 118 0.50000 0.50000 "GLY " " C  " "    " 6 0 0 00CC33  "C3037"  0 1 3 <> 1 31.35 214 0 3039 16 111 0 <> <> <>
  112 15 3.945464 -3.268948 -11.414648 442 G "C" 70 -0.50000 -0.50000 "GLY " " O  " "    " 8 0 0 FF2F2F  "O3038"  0 1 3 <> 1 32.84 215 0 3040 16 112 0 <> <> <>
  113 25 4.170787 -3.725167 -9.238607 443 W "C" 38 -0.50000 -0.50000 "TRP " " N  " "    " 7 0 0 2F2FFF  "N3039"  0 1 3 <> 1 30.88 219 1 3041 17 113 0 <> <> <>
  114 3 3.847915 -2.351906 -8.903785 443 W "C" 118 0.14000 0.14000 "TRP " " CA " "    " 6 0 0 00CC33  "C3040"  0 1 -118 00CC00  1 30.55 220 1 3042 17 114 0 <> <> <>
  115 2 5.085548 -1.511998 -9.240252 443 W "C" 118 0.50000 0.50000 "TRP " " C  " "    " 6 0 0 00CC33  "C3041"  0 1 3 <> 1 30.56 221 0 3043 17 115 0 <> <> <>
  116 15 6.216323 -1.984351 -9.118820 443 W "C" 70 -0.50000 -0.50000 "TRP " " O  " "    " 8 0 0 FF2F2F  "O3042"  0 1 3 <> 1 28.42 222 0 3044 17 116 0 <> <> <>
  117 3 3.394397 -2.264126 -7.431251 443 W "C" 118 -0.12000 -0.12000 "TRP " " CB " "    " 6 0 0 00CC33  "C3043"  0 1 3 <> 1 28.29 223 2 3045 17 117 0 <> <> <>
  118 2 2.125079 -2.997401 -7.072632 443 W "C" 118 0.07500 0.07500 "TRP " " CG " "    " 6 0 0 00CC33  "C3044"  0 1 3 <> 1 27.88 224 0 3046 17 118 0 <> <> <>
  119 2 1.245681 -3.552632 -7.942816 443 W "C" 118 -0.11500 -0.11500 "TRP " " CD1" "    " 6 0 0 00CC33  "C3045"  0 1 3 <> 1 30.32 225 1 3047 17 119 0 <> <> <>
  120 2 1.550285 -3.222488 -5.747396 443 W "C" 118 -0.05500 -0.05500 "TRP " " CD2" "    " 6 0 0 00CC33  "C3046"  0 1 3 <> 1 25.75 226 0 3048 17 120 0 <> <> <>
  121 25 0.193050 -4.116742 -7.256636 443 W "C" 38 -0.57000 -0.57000 "TRP " " NE1" "    " 7 0 0 2F2FFF  "N3047"  0 1 3 <> 1 25.64 227 1 3049 17 121 0 <> <> <>
  122 2 0.327545 -3.946094 -5.897012 443 W "C" 118 0.13000 0.13000 "TRP " " CE2" "    " 6 0 0 00CC33  "C3048"  0 1 3 <> 1 25.38 228 0 3050 17 122 0 <> <> <>
  123 2 1.936504 -2.896358 -4.426646 443 W "C" 118 -0.11500 -0.11500 "TRP " " CE3" "    " 6 0 0 00CC33  "C3049"  0 1 3 <> 1 20.62 229 1 3051 17 123 0 <> <> <>
  124 2 -0.458527 -4.333168 -4.799058 443 W "C" 118 -0.11500 -0.11500 "TRP " " CZ2" "    " 6 0 0 00CC33  "C3050"  0 1 3 <> 1 24.46 230 1 3052 17 124 0 <> <> <>
  125 2 1.167339 -3.295149 -3.315435 443 W "C" 118 -0.11500 -0.11500 "TRP " " CZ3" "    " 6 0 0 00CC33  "C3051"  0 1 3 <> 1 22.93 231 1 3053 17 125 0 <> <> <>
  126 2 -0.028348 -4.014895 -3.498724 443 W "C" 118 -0.11500 -0.11500 "TRP " " CH2" "    " 6 0 0 00CC33  "C3052"  0 1 3 <> 1 25.47 232 1 3054 17 126 0 <> <> <>
  127 25 4.867679 -0.285470 -9.696927 444 M "C" 38 -0.50000 -0.50000 "MET " " N  " "    " 7 0 0 2F2FFF  "N3053"  2 1 3 <> 1 32.11 243 1 3055 18 127 0 <> <> <>
  128 3 5.971126 0.608668 -10.043760 444 M "C" 118 0.14000 0.14000 "MET " " CA " "    " 6 0 0 00CC33  "C3054"  2 1 -118 00CC00  1 34 244 1 3056 18 128 0 <> <> <>
  129 2 6.481613 1.243597 -8.771610 444 M "C" 118 0.50000 0.50000 "MET " " C  " "    " 6 0 0 00CC33  "C3055"  2 1 3 <> 1 34.78 245 0 3057 18 129 0 <> <> <>
  130 15 5.708743 1.790350 -7.988720 444 M "C" 70 -0.50000 -0.50000 "MET " " O  " "    " 8 0 0 FF2F2F  "O3056"  2 1 3 <> 1 36.53 246 0 3058 18 130 0 <> <> <>
  131 3 5.466865 1.649423 -11.066581 444 M "C" 118 -0.12000 -0.12000 "MET " " CB " "    " 6 0 0 00CC33  "C3057"  2 1 3 <> 1 35.81 247 2 3059 18 131 0 <> <> <>
  132 3 6.592014 2.367474 -11.828750 444 M "C" 118 0.00020 0.00020 "MET " " CG " "    " 6 0 0 00CC33  "C3058"  2 1 3 <> 1 35.97 248 2 3060 18 132 0 <> <> <>
  133 49 7.406146 1.350584 -13.091883 444 M "C" 143 -0.24040 -0.24040 "MET " " SD " "    " 16 0 0 FFDF9F  "S3059"  2 1 3 <> 1 39.18 249 0 3061 18 133 0 <> <> <>
  134 3 6.174869 1.435973 -14.420360 444 M "C" 118 -0.05980 -0.05980 "MET " " CE " "    " 6 0 0 00CC33  "C3060"  2 1 3 <> 1 34.7 250 3 3062 18 134 0 <> <> <>
  135 25 7.782859 1.153370 -8.552207 445 V "C" 38 -0.50000 -0.50000 "VAL " " N  " "    " 7 0 0 2F2FFF  "N3061"  2 1 3 <> 1 36.85 260 1 3063 19 135 0 <> <> <>
  136 3 8.395820 1.736456 -7.361237 445 V "C" 118 0.14000 0.14000 "VAL " " CA " "    " 6 0 0 00CC33  "C3062"  2 1 -118 00CC00  1 39.6 261 1 3064 19 136 0 <> <> <>
  137 2 9.182514 2.943915 -7.836266 445 V "C" 118 0.50000 0.50000 "VAL " " C  " "    " 6 0 0 00CC33  "C3063"  2 1 3 <> 1 40.14 262 0 3065 19 137 0 <> <> <>
  138 15 10.116447 2.788522 -8.615944 445 V "C" 70 -0.50000 -0.50000 "VAL " " O  " "    " 8 0 0 FF2F2F  "O3064"  2 1 3 <> 1 41.06 263 0 3066 19 138 0 <> <> <>
  139 3 9.404022 0.710113 -6.765178 445 V "C" 118 -0.06000 -0.06000 "VAL " " CB " "    " 6 0 0 00CC33  "C3065"  2 1 3 <> 1 38.31 264 1 3067 19 139 0 <> <> <>
  140 3 10.482356 1.286983 -5.829882 445 V "C" 118 -0.18000 -0.18000 "VAL " " CG1" "    " 6 0 0 00CC33  "C3066"  2 1 3 <> 1 42.12 265 3 3068 19 140 0 <> <> <>
  141 3 8.674747 -0.456377 -6.083585 445 V "C" 118 -0.18000 -0.18000 "VAL " " CG2" "    " 6 0 0 00CC33  "C3067"  2 1 3 <> 1 38.67 266 3 3069 19 141 0 <> <> <>
  142 25 8.837989 4.141756 -7.372396 446 H "C" 38 -0.50000 -0.50000 "HID " " N  " "    " 7 0 0 2F2FFF  "N3068"  0 1 3 <> 1 41.27 276 1 3070 20 142 0 <> <> <>
  143 3 9.563918 5.309072 -7.851614 446 H "C" 118 0.14000 0.14000 "HID " " CA " "    " 6 0 0 00CC33  "C3069"  0 1 -118 00CC00  1 42.65 277 1 3071 20 143 0 <> <> <>
  144 2 11.065986 5.241058 -7.581142 446 H "C" 118 0.50000 0.50000 "HID " " C  " "    " 6 0 0 00CC33  "C3070"  0 1 3 <> 1 42.61 278 0 3072 20 144 0 <> <> <>
  145 15 11.803825 4.694608 -8.402481 446 H "C" 70 -0.50000 -0.50000 "HID " " O  " "    " 8 0 0 FF2F2F  "O3071"  0 1 3 <> 1 46.85 279 0 3073 20 145 0 <> <> <>
  146 3 8.829299 6.579556 -7.415501 446 H "C" 118 -0.00500 -0.00500 "HID " " CB " "    " 6 0 0 00CC33  "C3072"  0 1 3 <> 1 44.85 280 2 3074 20 146 0 <> <> <>
  147 2 9.452163 7.917301 -7.758489 446 H "C" 118 0.01500 0.01500 "HID " " CG " "    " 6 0 0 00CC33  "C3073"  0 1 3 <> 1 46.66 281 0 3075 20 147 0 <> <> <>
  148 25 10.139781 8.160060 -8.936684 446 H "C" 38 -0.57000 -0.57000 "HID " " ND1" "    " 7 0 0 2F2FFF  "N3074"  0 1 3 <> 1 44.13 282 1 3076 20 148 0 <> <> <>
  149 2 9.504070 9.101474 -7.054804 446 H "C" 118 -0.01500 -0.01500 "HID " " CD2" "    " 6 0 0 00CC33  "C3075"  0 1 3 <> 1 47.06 283 1 3077 20 149 0 <> <> <>
  150 2 10.558627 9.427489 -8.897013 446 H "C" 118 0.29500 0.29500 "HID " " CE1" "    " 6 0 0 00CC33  "C3076"  0 1 3 <> 1 45.29 284 1 3078 20 150 0 <> <> <>
  151 25 10.207183 10.060841 -7.785333 446 H "C" 38 -0.49000 -0.49000 "HID " " NE2" "    " 7 0 0 2F2FFF  "N3077"  0 1 3 <> 1 46.76 285 0 3079 20 151 0 <> <> <>
  152 25 11.565952 5.804645 -6.466118 447 P "C" 38 -0.14000 -0.14000 "PRO " " N  " "    " 7 0 0 2F2FFF  "N3078"  0 1 3 <> 1 40.87 293 0 3080 21 152 0 <> <> <>
  153 3 13.019771 5.619496 -6.386989 447 P "C" 118 0.01000 0.01000 "PRO " " CA " "    " 6 0 0 00CC33  "C3079"  0 1 -118 00CC00  1 39.01 294 1 3081 21 153 0 <> <> <>
  154 2 13.244880 4.120979 -6.250128 447 P "C" 118 0.50000 0.50000 "PRO " " C  " "    " 6 0 0 00CC33  "C3080"  0 1 3 <> 1 38.54 295 0 3082 21 154 0 <> <> <>
  155 15 12.772346 3.517548 -5.291524 447 P "C" 70 -0.50000 -0.50000 "PRO " " O  " "    " 8 0 0 FF2F2F  "O3081"  0 1 3 <> 1 40.83 296 0 3083 21 155 0 <> <> <>
  156 3 13.425758 6.385488 -5.106633 447 P "C" 118 -0.12000 -0.12000 "PRO " " CB " "    " 6 0 0 00CC33  "C3082"  0 1 3 <> 1 37.48 297 2 3084 21 156 0 <> <> <>
  157 3 12.231624 7.251319 -4.756889 447 P "C" 118 -0.12000 -0.12000 "PRO " " CG " "    " 6 0 0 00CC33  "C3083"  0 1 3 <> 1 40.31 298 2 3085 21 157 0 <> <> <>
  158 3 11.050151 6.429374 -5.245114 447 P "C" 118 -0.05000 -0.05000 "PRO " " CD " "    " 6 0 0 00CC33  "C3084"  0 1 3 <> 1 40.16 299 2 3086 21 158 0 <> <> <>
  159 25 13.943534 3.489019 -7.213570 448 P "C" 38 -0.14000 -0.14000 "PRO " " N  " "    " 7 0 0 2F2FFF  "N3085"  0 1 3 <> 1 37.82 307 0 3087 22 159 0 <> <> <>
  160 3 14.161266 2.046150 -7.085410 448 P "C" 118 0.01000 0.01000 "PRO " " CA " "    " 6 0 0 00CC33  "C3086"  0 1 -118 00CC00  1 35.63 308 1 3088 22 160 0 <> <> <>
  161 2 14.812980 1.730924 -5.747043 448 P "C" 118 0.50000 0.50000 "PRO " " C  " "    " 6 0 0 00CC33  "C3087"  0 1 3 <> 1 34.92 309 0 3089 22 161 0 <> <> <>
  162 15 14.729907 0.615452 -5.248712 448 P "C" 70 -0.50000 -0.50000 "PRO " " O  " "    " 8 0 0 FF2F2F  "O3088"  0 1 3 <> 1 36.52 310 0 3090 22 162 0 <> <> <>
  163 3 15.085250 1.690223 -8.267155 448 P "C" 118 -0.12000 -0.12000 "PRO " " CB " "    " 6 0 0 00CC33  "C3089"  0 1 3 <> 1 32.97 311 2 3091 22 163 0 <> <> <>
  164 3 14.934734 2.841199 -9.247439 448 P "C" 118 -0.12000 -0.12000 "PRO " " CG " "    " 6 0 0 00CC33  "C3090"  0 1 3 <> 1 33.65 312 2 3092 22 164 0 <> <> <>
  165 3 14.712371 4.038676 -8.336090 448 P "C" 118 -0.05000 -0.05000 "PRO " " CD " "    " 6 0 0 00CC33  "C3091"  0 1 3 <> 1 36.64 313 2 3093 22 165 0 <> <> <>
  166 25 15.449283 2.739605 -5.166212 449 S "C" 38 -0.50000 -0.50000 "SER " " N  " "    " 7 0 0 2F2FFF  "N3092"  0 1 3 <> 1 35.17 321 1 3094 23 166 0 <> <> <>
  167 3 16.126754 2.595412 -3.889449 449 S "C" 118 0.14000 0.14000 "SER " " CA " "    " 6 0 0 00CC33  "C3093"  0 1 -118 00CC00  1 34.98 322 1 3095 23 167 0 <> <> <>
  168 2 15.159744 2.693718 -2.712446 449 S "C" 118 0.50000 0.50000 "SER " " C  " "    " 6 0 0 00CC33  "C3094"  0 1 3 <> 1 35.11 323 0 3096 23 168 0 <> <> <>
  169 15 15.559226 2.522131 -1.561389 449 S "C" 70 -0.50000 -0.50000 "SER " " O  " "    " 8 0 0 FF2F2F  "O3095"  0 1 3 <> 1 36.88 324 0 3097 23 169 0 <> <> <>
  170 3 17.237283 3.667246 -3.817982 449 S "C" 118 0.14500 0.14500 "SER " " CB " "    " 6 0 0 00CC33  "C3096"  0 1 3 <> 1 32.18 325 2 3098 23 170 0 <> <> <>
  171 16 16.717277 4.982776 -3.732465 449 S "C" 70 -0.68300 -0.68300 "SER " " OG " "    " 8 0 0 FF2F2F  "O3097"  0 1 3 <> 1 34.44 326 1 3099 23 171 0 <> <> <>
  172 25 13.892837 2.974293 -3.007714 450 G "C" 38 -0.50000 -0.50000 "GLY " " N  " "    " 7 0 0 2F2FFF  "N3098"  0 1 3 <> 1 34.48 332 1 3100 24 172 0 <> <> <>
  173 3 12.886035 3.102442 -1.966274 450 G "C" 118 0.08000 0.08000 "GLY " " CA " "    " 6 0 0 00CC33  "C3099"  0 1 -118 00CC00  1 33.88 333 2 3101 24 173 0 <> <> <>
  174 2 12.249992 1.773419 -1.616459 450 G "C" 118 0.50000 0.50000 "GLY " " C  " "    " 6 0 0 00CC33  "C3100"  0 1 3 <> 1 33.42 334 0 3102 24 174 0 <> <> <>
  175 15 12.876937 0.945247 -0.964935 450 G "C" 70 -0.50000 -0.50000 "GLY " " O  " "    " 8 0 0 FF2F2F  "O3101"  0 1 3 <> 1 32.93 335 0 3103 24 175 0 <> <> <>
  176 25 11.005969 1.569323 -2.039754 451 W "C" 38 -0.50000 -0.50000 "TRP " " N  " "    " 7 0 0 2F2FFF  "N3102"  0 1 3 <> 1 32.35 339 1 3104 25 176 0 <> <> <>
  177 3 10.312442 0.317735 -1.766507 451 W "C" 118 0.14000 0.14000 "TRP " " CA " "    " 6 0 0 00CC33  "C3103"  0 1 -118 00CC00  1 32.21 340 1 3105 25 177 0 <> <> <>
  178 2 10.887462 -0.801677 -2.623375 451 W "C" 118 0.50000 0.50000 "TRP " " C  " "    " 6 0 0 00CC33  "C3104"  0 1 3 <> 1 33.41 341 0 3106 25 178 0 <> <> <>
  179 15 11.464774 -0.556570 -3.690824 451 W "C" 70 -0.50000 -0.50000 "TRP " " O  " "    " 8 0 0 FF2F2F  "O3105"  0 1 3 <> 1 32.84 342 0 3107 25 179 0 <> <> <>
  180 3 8.807681 0.454285 -2.116928 451 W "C" 118 -0.12000 -0.12000 "TRP " " CB " "    " 6 0 0 00CC33  "C3106"  0 1 3 <> 1 30.86 343 2 3108 25 180 0 <> <> <>
  181 2 7.975326 1.515054 -1.454834 451 W "C" 118 0.07500 0.07500 "TRP " " CG " "    " 6 0 0 00CC33  "C3107"  0 1 3 <> 1 30.68 344 0 3109 25 181 0 <> <> <>
  182 2 8.002181 2.834881 -1.749640 451 W "C" 118 -0.11500 -0.11500 "TRP " " CD1" "    " 6 0 0 00CC33  "C3108"  0 1 3 <> 1 31.25 345 1 3110 25 182 0 <> <> <>
  183 2 6.955528 1.361955 -0.417616 451 W "C" 118 -0.05500 -0.05500 "TRP " " CD2" "    " 6 0 0 00CC33  "C3109"  0 1 3 <> 1 30.7 346 0 3111 25 183 0 <> <> <>
  184 25 7.062400 3.500805 -0.990687 451 W "C" 38 -0.57000 -0.57000 "TRP " " NE1" "    " 7 0 0 2F2FFF  "N3110"  0 1 3 <> 1 31.31 347 1 3112 25 184 0 <> <> <>
  185 2 6.376716 2.642491 -0.158223 451 W "C" 118 0.13000 0.13000 "TRP " " CE2" "    " 6 0 0 00CC33  "C3111"  0 1 3 <> 1 31.1 348 0 3113 25 185 0 <> <> <>
  186 2 6.443103 0.269307 0.321419 451 W "C" 118 -0.11500 -0.11500 "TRP " " CE3" "    " 6 0 0 00CC33  "C3112"  0 1 3 <> 1 27.85 349 1 3114 25 186 0 <> <> <>
  187 2 5.335399 2.825065 0.769108 451 W "C" 118 -0.11500 -0.11500 "TRP " " CZ2" "    " 6 0 0 00CC33  "C3113"  0 1 3 <> 1 31.67 350 1 3115 25 187 0 <> <> <>
  188 2 5.402381 0.438703 1.257714 451 W "C" 118 -0.11500 -0.11500 "TRP " " CZ3" "    " 6 0 0 00CC33  "C3114"  0 1 3 <> 1 29.84 351 1 3116 25 188 0 <> <> <>
  189 2 4.844558 1.713558 1.478348 451 W "C" 118 -0.11500 -0.11500 "TRP " " CH2" "    " 6 0 0 00CC33  "C3115"  0 1 3 <> 1 29.4 352 1 3117 25 189 0 <> <> <>
  190 25 10.715064 -2.032229 -2.155032 452 E "C" 38 -0.50000 -0.50000 "GLU " " N  " "    " 7 0 1 2F2FFF  "N3116"  2 1 3 <> 1 32.88 363 1 3118 26 190 0 <> <> <>
  191 3 11.141658 -3.195488 -2.912312 452 E "C" 118 0.14000 0.14000 "GLU " " CA " "    " 6 0 1 00CC33  "C3117"  2 1 -118 00CC00  1 32.42 364 1 3119 26 191 0 <> <> <>
  192 2 10.175426 -4.358049 -2.637306 452 E "C" 118 0.50000 0.50000 "GLU " " C  " "    " 6 0 1 00CC33  "C3118"  2 1 3 <> 1 32.73 365 0 3120 26 192 0 <> <> <>
  193 15 9.570388 -4.444066 -1.558190 452 E "C" 70 -0.50000 -0.50000 "GLU " " O  " "    " 8 0 1 FF2F2F  "O3119"  2 1 3 <> 1 32.59 366 0 3121 26 193 0 <> <> <>
  194 3 12.592918 -3.572287 -2.527000 452 E "C" 118 -0.12000 -0.12000 "GLU " " CB " "    " 6 0 1 00CC33  "C3120"  2 1 3 <> 1 30.92 367 2 3122 26 194 0 <> <> <>
  195 3 12.800746 -3.907709 -1.024936 452 E "C" 118 -0.22000 -0.22000 "GLU " " CG " "    " 6 0 1 00CC33  "C3121"  2 1 3 <> 1 33.98 368 2 3123 26 195 0 195 3 <>
  196 2 14.146861 -4.559683 -0.679780 452 E "C" 118 0.70000 0.70000 "GLU " " CD " "    " 6 0 1 00CC33  "C3122"  2 1 3 <> 1 35.58 369 0 3124 26 196 0 196 3 <>
  197 15 15.125484 -4.376181 -1.437608 452 E "C" 70 -0.80000 -0.80000 "GLU " " OE1" "    " 8 0 1 FF2F2F  "O3123"  2 1 3 <> 1 32.7 370 0 3125 26 197 0 197 3 <>
  198 18 14.173141 -5.246309 0.365219 452 E "C" 70 -0.80000 -0.80000 "GLU " " OE2" "    " 8 -1 1 FF2F2F  "O3124"  2 1 3 <> 1 31.47 371 0 3126 26 198 0 198 3 <>
  199 25 9.984256 -5.216300 -3.637589 453 E "C" 38 -0.50000 -0.50000 "GLU " " N  " "    " 7 0 0 2F2FFF  "N3125"  2 1 3 <> 1 32.11 378 1 3127 27 199 0 <> <> <>
  200 3 9.080627 -6.350118 -3.503415 453 E "C" 118 0.14000 0.14000 "GLU " " CA " "    " 6 0 0 00CC33  "C3126"  2 1 -118 00CC00  1 30.79 379 1 3128 27 200 0 <> <> <>
  201 2 9.821170 -7.482588 -2.820730 453 E "C" 118 0.50000 0.50000 "GLU " " C  " "    " 6 0 0 00CC33  "C3127"  2 1 3 <> 1 29.4 380 0 3129 27 201 0 <> <> <>
  202 15 10.938125 -7.803847 -3.206505 453 E "C" 70 -0.50000 -0.50000 "GLU " " O  " "    " 8 0 0 FF2F2F  "O3128"  2 1 3 <> 1 30.13 381 0 3130 27 202 0 <> <> <>
  203 3 8.554218 -6.757979 -4.882284 453 E "C" 118 -0.12000 -0.12000 "GLU " " CB " "    " 6 0 0 00CC33  "C3129"  2 1 3 <> 1 29.44 382 2 3131 27 203 0 <> <> <>
  204 3 7.363841 -7.719975 -4.743283 453 E "C" 118 -0.22000 -0.22000 "GLU " " CG " "    " 6 0 0 00CC33  "C3130"  2 1 3 <> 1 33.87 383 2 3132 27 204 0 <> <> <>
  205 2 6.629917 -8.045423 -6.039859 453 E "C" 118 0.70000 0.70000 "GLU " " CD " "    " 6 0 0 00CC33  "C3131"  2 1 3 <> 1 38.9 384 0 3133 27 205 0 <> <> <>
  206 15 7.079963 -7.654442 -7.140090 453 E "C" 70 -0.80000 -0.80000 "GLU " " OE1" "    " 8 0 0 FF2F2F  "O3132"  2 1 3 <> 1 41.35 385 0 3134 27 206 0 <> <> <>
  207 18 5.603893 -8.736075 -5.895199 453 E "C" 70 -0.80000 -0.80000 "GLU " " OE2" "    " 8 -1 0 FF2F2F  "O3133"  2 1 3 <> 1 40.56 386 0 3135 27 207 0 <> <> <>
  208 25 9.197383 -8.057884 -1.790374 454 V "C" 38 -0.50000 -0.50000 "VAL " " N  " "    " 7 0 1 2F2FFF  "N3134"  2 1 3 <> 1 29.2 393 1 3136 28 208 0 <> <> <>
  209 3 9.776897 -9.144904 -0.994510 454 V "C" 118 0.14000 0.14000 "VAL " " CA " "    " 6 0 1 00CC33  "C3135"  2 1 -118 00CC00  1 30.19 394 1 3137 28 209 0 <> <> <>
  210 2 8.682475 -10.114176 -0.554674 454 V "C" 118 0.50000 0.50000 "VAL " " C  " "    " 6 0 1 00CC33  "C3136"  2 1 3 <> 1 30.43 395 0 3138 28 210 0 <> <> <>
  211 15 7.550182 -9.698245 -0.288346 454 V "C" 70 -0.50000 -0.50000 "VAL " " O  " "    " 8 0 1 FF2F2F  "O3137"  2 1 3 <> 1 27.44 396 0 3139 28 211 0 <> <> <>
  212 3 10.493999 -8.561657 0.275332 454 V "C" 118 -0.06000 -0.06000 "VAL " " CB " "    " 6 0 1 00CC33  "C3138"  2 1 3 <> 1 30.26 397 1 3140 28 212 0 <> <> <>
  213 3 10.766200 -9.545713 1.437741 454 V "C" 118 -0.18000 -0.18000 "VAL " " CG1" "    " 6 0 1 00CC33  "C3139"  2 1 3 <> 1 26.9 398 3 3141 28 213 0 213 3 <>
  214 3 11.814227 -7.862403 -0.100679 454 V "C" 118 -0.18000 -0.18000 "VAL " " CG2" "    " 6 0 1 00CC33  "C3140"  2 1 3 <> 1 32.29 399 3 3142 28 214 0 214 3 <>
  215 25 9.027450 -11.395742 -0.453074 455 S "C" 38 -0.50000 -0.50000 "SER " " N  " "    " 7 0 1 2F2FFF  "N3141"  2 1 3 <> 1 30.23 409 1 3143 29 215 0 <> <> <>
  216 3 8.062858 -12.409325 -0.025252 455 S "C" 118 0.14000 0.14000 "SER " " CA " "    " 6 0 1 00CC33  "C3142"  2 1 -118 00CC00  1 31 410 1 3144 29 216 0 <> <> <>
  217 2 7.968135 -12.523359 1.494355 455 S "C" 118 0.50000 0.50000 "SER " " C  " "    " 6 0 1 00CC33  "C3143"  2 1 3 <> 1 31.77 411 0 3145 29 217 0 <> <> <>
  218 15 8.978351 -12.559241 2.194853 455 S "C" 70 -0.50000 -0.50000 "SER " " O  " "    " 8 0 1 FF2F2F  "O3144"  2 1 3 <> 1 32.64 412 0 3146 29 218 0 <> <> <>
  219 3 8.439861 -13.764225 -0.655687 455 S "C" 118 0.14500 0.14500 "SER " " CB " "    " 6 0 1 00CC33  "C3145"  2 1 3 <> 1 31.54 413 2 3147 29 219 0 <> <> <>
  220 16 7.993072 -13.817405 -1.996233 455 S "C" 70 -0.68300 -0.68300 "SER " " OG " "    " 8 0 1 FF2F2F  "O3146"  2 1 3 <> 1 33.2 414 1 3148 29 220 0 <> <> <>
  221 25 6.738132 -12.588249 1.995854 456 G "C" 38 -0.50000 -0.50000 "GLY " " N  " "    " 7 0 1 2F2FFF  "N3147"  2 1 3 <> 1 32.45 420 1 3149 30 221 0 <> <> <>
  222 3 6.502292 -12.717134 3.424287 456 G "C" 118 0.08000 0.08000 "GLY " " CA " "    " 6 0 1 00CC33  "C3148"  2 1 -118 00CC00  1 30.31 421 2 3150 30 222 0 <> <> <>
  223 2 5.392577 -13.719626 3.695574 456 G "C" 118 0.50000 0.50000 "GLY " " C  " "    " 6 0 1 00CC33  "C3149"  2 1 3 <> 1 29.43 422 0 3151 30 223 0 <> <> <>
  224 15 5.172927 -14.615154 2.881610 456 G "C" 70 -0.50000 -0.50000 "GLY " " O  " "    " 8 0 1 FF2F2F  "O3150"  2 1 3 <> 1 26.37 423 0 3152 30 224 0 <> <> <>
  225 25 4.685481 -13.581801 4.819218 457 Y "C" 38 -0.50000 -0.50000 "TYR " " N  " "    " 7 0 1 2F2FFF  "N3151"  2 1 3 <> 1 29.22 427 1 3153 31 225 0 <> <> <>
  226 3 3.617076 -14.527556 5.127774 457 Y "C" 118 0.14000 0.14000 "TYR " " CA " "    " 6 0 1 00CC33  "C3152"  2 1 -118 00CC00  1 31.65 428 1 3154 31 226 0 <> <> <>
  227 2 2.338546 -13.868118 5.607575 457 Y "C" 118 0.50000 0.50000 "TYR " " C  " "    " 6 0 1 00CC33  "C3153"  2 1 3 <> 1 33.09 429 0 3155 31 227 0 <> <> <>
  228 15 2.269996 -12.656359 5.715378 457 Y "C" 70 -0.50000 -0.50000 "TYR " " O  " "    " 8 0 1 FF2F2F  "O3154"  2 1 3 <> 1 35.14 430 0 3156 31 228 0 <> <> <>
  229 3 4.136146 -15.539944 6.184691 457 Y "C" 118 -0.00500 -0.00500 "TYR " " CB " "    " 6 0 1 00CC33  "C3155"  2 1 3 <> 1 28.96 431 2 3157 31 229 0 <> <> <>
  230 2 5.317668 -16.391932 5.756350 457 Y "C" 118 -0.11500 -0.11500 "TYR " " CG " "    " 6 0 1 00CC33  "C3156"  2 1 3 <> 1 23.09 432 0 3158 31 230 0 <> <> <>
  231 2 6.625285 -16.048046 6.157349 457 Y "C" 118 -0.11500 -0.11500 "TYR " " CD1" "    " 6 0 1 00CC33  "C3157"  2 1 3 <> 1 22.98 433 1 3159 31 231 0 <> <> <>
  232 2 5.111297 -17.532583 4.954083 457 Y "C" 118 -0.11500 -0.11500 "TYR " " CD2" "    " 6 0 1 00CC33  "C3158"  2 1 3 <> 1 21.59 434 1 3160 31 232 0 <> <> <>
  233 2 7.718055 -16.843300 5.762385 457 Y "C" 118 -0.11500 -0.11500 "TYR " " CE1" "    " 6 0 1 00CC33  "C3159"  2 1 3 <> 1 23.55 435 1 3161 31 233 0 <> <> <>
  234 2 6.202445 -18.328367 4.557837 457 Y "C" 118 -0.11500 -0.11500 "TYR " " CE2" "    " 6 0 1 00CC33  "C3160"  2 1 3 <> 1 23.73 436 1 3162 31 234 0 <> <> <>
  235 2 7.507202 -17.984398 4.963414 457 Y "C" 118 0.15000 0.15000 "TYR " " CZ " "    " 6 0 1 00CC33  "C3161"  2 1 3 <> 1 24 437 0 3163 31 235 0 <> <> <>
  236 16 8.567455 -18.754256 4.583543 457 Y "C" 70 -0.58500 -0.58500 "TYR " " OH " "    " 8 0 1 FF2F2F  "O3162"  2 1 3 <> 1 29.59 438 1 3164 31 236 0 <> <> <>
  237 25 1.328613 -14.689149 5.879992 458 D "C" 38 -0.50000 -0.50000 "ASP " " N  " "    " 7 0 1 2F2FFF  "N3163"  0 1 3 <> 1 35.67 448 1 3165 32 237 0 <> <> <>
  238 3 0.046584 -14.223107 6.401854 458 D "C" 118 0.14000 0.14000 "ASP " " CA " "    " 6 0 1 00CC33  "C3164"  0 1 -118 00CC00  1 40.34 449 1 3166 32 238 0 <> <> <>
  239 2 -0.218728 -14.967135 7.721030 458 D "C" 118 0.50000 0.50000 "ASP " " C  " "    " 6 0 1 00CC33  "C3165"  0 1 3 <> 1 43.64 450 0 3167 32 239 0 <> <> <>
  240 15 0.652946 -15.691336 8.213439 458 D "C" 70 -0.50000 -0.50000 "ASP " " O  " "    " 8 0 1 FF2F2F  "O3166"  0 1 3 <> 1 42.94 451 0 3168 32 240 0 <> <> <>
  241 3 -1.118794 -14.306725 5.366393 458 D "C" 118 -0.22000 -0.22000 "ASP " " CB " "    " 6 0 1 00CC33  "C3167"  0 1 3 <> 1 40.02 452 2 3169 32 241 0 <> <> <>
  242 2 -1.626286 -15.673231 4.865599 458 D "C" 118 0.70000 0.70000 "ASP " " CG " "    " 6 0 1 00CC33  "C3168"  0 1 3 <> 1 39.93 453 0 3170 32 242 0 <> <> <>
  243 15 -2.484612 -15.646797 3.956622 458 D "C" 70 -0.80000 -0.80000 "ASP " " OD1" "    " 8 0 1 FF2F2F  "O3169"  0 1 3 <> 1 35.86 454 0 3171 32 243 0 <> <> <>
  244 18 -1.230282 -16.721079 5.416068 458 D "C" 70 -0.80000 -0.80000 "ASP " " OD2" "    " 8 -1 1 FF2F2F  "O3170"  0 1 3 <> 1 41.01 455 0 3172 32 244 0 <> <> <>
  245 25 -1.401021 -14.790966 8.304442 459 E "C" 38 -0.50000 -0.50000 "GLU " " N  " "    " 7 0 1 2F2FFF  "N3171"  0 1 3 <> 1 47.09 460 1 3173 33 245 0 <> <> <>
  246 3 -1.700406 -15.459683 9.564646 459 E "C" 118 0.14000 0.14000 "GLU " " CA " "    " 6 0 1 00CC33  "C3172"  0 1 -118 00CC00  1 50.46 461 1 3174 33 246 0 <> <> <>
  247 2 -1.503030 -16.964726 9.507010 459 E "C" 118 0.50000 0.50000 "GLU " " C  " "    " 6 0 1 00CC33  "C3173"  0 1 3 <> 1 51.07 462 0 3175 33 247 0 <> <> <>
  248 15 -0.969945 -17.559937 10.448943 459 E "C" 70 -0.50000 -0.50000 "GLU " " O  " "    " 8 0 1 FF2F2F  "O3174"  0 1 3 <> 1 53.22 463 0 3176 33 248 0 <> <> <>
  249 3 -3.136620 -15.086878 10.000029 459 E "C" 118 -0.12000 -0.12000 "GLU " " CB " "    " 6 0 1 00CC33  "C3175"  0 1 3 <> 1 54.36 464 2 3177 33 249 0 <> <> <>
  250 3 -3.373078 -13.556363 10.112233 459 E "C" 118 -0.22000 -0.22000 "GLU " " CG " "    " 6 0 1 00CC33  "C3176"  0 1 3 <> 1 60.67 465 2 3178 33 250 0 <> <> <>
  251 2 -4.803181 -13.119074 10.475762 459 E "C" 118 0.70000 0.70000 "GLU " " CD " "    " 6 0 1 00CC33  "C3177"  0 1 3 <> 1 63.56 466 0 3179 33 251 0 <> <> <>
  252 15 -5.620972 -13.978951 10.873364 459 E "C" 70 -0.80000 -0.80000 "GLU " " OE1" "    " 8 0 1 FF2F2F  "O3178"  0 1 3 <> 1 64.39 467 0 3180 33 252 0 <> <> <>
  253 18 -5.062070 -11.901667 10.338519 459 E "C" 70 -0.80000 -0.80000 "GLU " " OE2" "    " 8 -1 1 FF2F2F  "O3179"  0 1 3 <> 1 63.46 468 0 3181 33 253 0 <> <> <>
  254 25 -1.937653 -17.569407 8.403397 460 N "C" 38 -0.50000 -0.50000 "ASN " " N  " "    " 7 0 0 2F2FFF  "N3180"  0 1 3 <> 1 50.09 475 1 3182 34 254 0 <> <> <>
  255 3 -1.843121 -19.012606 8.201230 460 N "C" 118 0.14000 0.14000 "ASN " " CA " "    " 6 0 0 00CC33  "C3181"  0 1 -118 00CC00  1 48.31 476 1 3183 34 255 0 <> <> <>
  256 2 -0.525464 -19.508789 7.638302 460 N "C" 118 0.50000 0.50000 "ASN " " C  " "    " 6 0 0 00CC33  "C3182"  0 1 3 <> 1 45.27 477 0 3184 34 256 0 <> <> <>
  257 15 -0.417580 -20.675390 7.277777 460 N "C" 70 -0.50000 -0.50000 "ASN " " O  " "    " 8 0 0 FF2F2F  "O3183"  0 1 3 <> 1 47.76 478 0 3185 34 257 0 <> <> <>
  258 3 -3.009114 -19.447752 7.274441 460 N "C" 118 -0.12000 -0.12000 "ASN " " CB " "    " 6 0 0 00CC33  "C3184"  0 1 3 <> 1 52.1 479 2 3186 34 258 0 <> <> <>
  259 2 -4.397149 -19.088572 7.816004 460 N "C" 118 0.50000 0.50000 "ASN " " CG " "    " 6 0 0 00CC33  "C3185"  0 1 3 <> 1 57.85 480 0 3187 34 259 0 <> <> <>
  260 15 -4.812604 -19.596075 8.854779 460 N "C" 70 -0.50000 -0.50000 "ASN " " OD1" "    " 8 0 0 FF2F2F  "O3186"  0 1 3 <> 1 59.33 481 0 3188 34 260 0 <> <> <>
  261 25 -5.120484 -18.216185 7.110358 460 N "C" 38 -0.76000 -0.76000 "ASN " " ND2" "    " 7 0 0 2F2FFF  "N3187"  0 1 3 <> 1 59.24 482 2 3189 34 261 0 <> <> <>
  262 25 0.472812 -18.642769 7.548348 461 M "C" 38 -0.50000 -0.50000 "MET " " N  " "    " 7 0 1 2F2FFF  "N3188"  0 1 3 <> 1 41.01 489 1 3190 35 262 0 <> <> <>
  263 3 1.765762 -19.054205 7.016772 461 M "C" 118 0.14000 0.14000 "MET " " CA " "    " 6 0 1 00CC33  "C3189"  0 1 -118 00CC00  1 36.21 490 1 3191 35 263 0 <> <> <>
  264 2 1.793353 -19.352877 5.526795 461 M "C" 118 0.50000 0.50000 "MET " " C  " "    " 6 0 1 00CC33  "C3190"  0 1 3 <> 1 33.7 491 0 3192 35 264 0 <> <> <>
  265 15 2.522315 -20.230252 5.083321 461 M "C" 70 -0.50000 -0.50000 "MET " " O  " "    " 8 0 1 FF2F2F  "O3191"  0 1 3 <> 1 32.02 492 0 3193 35 265 0 <> <> <>
  266 3 2.470329 -20.140867 7.889939 461 M "C" 118 -0.12000 -0.12000 "MET " " CB " "    " 6 0 1 00CC33  "C3192"  0 1 3 <> 1 38.22 493 2 3194 35 266 0 <> <> <>
  267 3 2.804443 -19.681954 9.323777 461 M "C" 118 0.00020 0.00020 "MET " " CG " "    " 6 0 1 00CC33  "C3193"  0 1 3 <> 1 34.61 494 2 3195 35 267 0 <> <> <>
  268 49 3.915702 -18.245491 9.476908 461 M "C" 143 -0.24040 -0.24040 "MET " " SD " "    " 16 0 1 FFDF9F  "S3194"  0 1 3 <> 1 37.16 495 0 3196 35 268 0 <> <> <>
  269 3 5.393901 -18.835604 8.606448 461 M "C" 118 -0.05980 -0.05980 "MET " " CE " "    " 6 0 1 00CC33  "C3195"  0 1 3 <> 1 30.01 496 3 3197 35 269 0 <> <> <>
  270 25 0.989082 -18.633887 4.756627 462 N "C" 38 -0.50000 -0.50000 "ASN " " N  " "    " 7 0 0 2F2FFF  "N3196"  0 1 3 <> 1 33.56 506 1 3198 36 270 0 <> <> <>
  271 3 0.990981 -18.782173 3.304963 462 N "C" 118 0.14000 0.14000 "ASN " " CA " "    " 6 0 0 00CC33  "C3197"  0 1 -118 00CC00  1 33.62 507 1 3199 36 271 0 <> <> <>
  272 2 1.931156 -17.706265 2.768847 462 N "C" 118 0.50000 0.50000 "ASN " " C  " "    " 6 0 0 00CC33  "C3198"  0 1 3 <> 1 34.53 508 0 3200 36 272 0 <> <> <>
  273 15 1.972625 -16.599072 3.309355 462 N "C" 70 -0.50000 -0.50000 "ASN " " O  " "    " 8 0 0 FF2F2F  "O3199"  0 1 3 <> 1 34.32 509 0 3201 36 273 0 <> <> <>
  274 3 -0.416848 -18.594231 2.696221 462 N "C" 118 -0.12000 -0.12000 "ASN " " CB " "    " 6 0 0 00CC33  "C3200"  0 1 3 <> 1 34.18 510 2 3202 36 274 0 <> <> <>
  275 2 -1.464486 -19.585175 3.212819 462 N "C" 118 0.50000 0.50000 "ASN " " CG " "    " 6 0 0 00CC33  "C3201"  0 1 3 <> 1 36.06 511 0 3203 36 275 0 <> <> <>
  276 15 -1.206700 -20.782784 3.309756 462 N "C" 70 -0.50000 -0.50000 "ASN " " OD1" "    " 8 0 0 FF2F2F  "O3202"  0 1 3 <> 1 34.64 512 0 3204 36 276 0 <> <> <>
  277 25 -2.663918 -19.088303 3.520245 462 N "C" 38 -0.76000 -0.76000 "ASN " " ND2" "    " 7 0 0 2F2FFF  "N3203"  0 1 3 <> 1 32.9 513 2 3205 36 277 0 <> <> <>
  278 25 2.694255 -18.020184 1.724585 463 T "C" 38 -0.50000 -0.50000 "THR " " N  " "    " 7 0 0 2F2FFF  "N3204"  2 1 3 <> 1 33.95 520 1 3206 37 278 0 <> <> <>
  279 3 3.611575 -17.037083 1.164792 463 T "C" 118 0.14000 0.14000 "THR " " CA " "    " 6 0 0 00CC33  "C3205"  2 1 -118 00CC00  1 33.97 521 1 3207 37 279 0 <> <> <>
  280 2 2.851142 -15.953795 0.403332 463 T "C" 118 0.50000 0.50000 "THR " " C  " "    " 6 0 0 00CC33  "C3206"  2 1 3 <> 1 33.82 522 0 3208 37 280 0 <> <> <>
  281 15 1.906665 -16.252152 -0.328629 463 T "C" 70 -0.50000 -0.50000 "THR " " O  " "    " 8 0 0 FF2F2F  "O3207"  2 1 3 <> 1 34.45 523 0 3209 37 281 0 <> <> <>
  282 3 4.636093 -17.700264 0.206127 463 T "C" 118 0.20500 0.20500 "THR " " CB " "    " 6 0 0 00CC33  "C3208"  2 1 3 <> 1 33 524 1 3210 37 282 0 <> <> <>
  283 16 5.380329 -18.658634 0.933739 463 T "C" 70 -0.68300 -0.68300 "THR " " OG1" "    " 8 0 0 FF2F2F  "O3209"  2 1 3 <> 1 33.46 525 1 3211 37 283 0 <> <> <>
  284 3 5.645114 -16.734297 -0.446332 463 T "C" 118 -0.18000 -0.18000 "THR " " CG2" "    " 6 0 0 00CC33  "C3210"  2 1 3 <> 1 36.02 526 3 3212 37 284 0 <> <> <>
  285 25 3.262977 -14.700697 0.588401 464 I "C" 38 -0.50000 -0.50000 "ILE " " N  " "    " 7 0 0 2F2FFF  "N3211"  2 1 3 <> 1 31.1 534 1 3213 38 285 0 <> <> <>
  286 3 2.614574 -13.582969 -0.068309 464 I "C" 118 0.14000 0.14000 "ILE " " CA " "    " 6 0 0 00CC33  "C3212"  2 1 -118 00CC00  1 28.78 535 1 3214 38 286 0 <> <> <>
  287 2 3.579704 -12.496134 -0.510503 464 I "C" 118 0.50000 0.50000 "ILE " " C  " "    " 6 0 0 00CC33  "C3213"  2 1 3 <> 1 28.48 536 0 3215 38 287 0 <> <> <>
  288 15 4.636546 -12.299157 0.079709 464 I "C" 70 -0.50000 -0.50000 "ILE " " O  " "    " 8 0 0 FF2F2F  "O3214"  2 1 3 <> 1 29.4 537 0 3216 38 288 0 <> <> <>
  289 3 1.516563 -12.923152 0.821618 464 I "C" 118 -0.06000 -0.06000 "ILE " " CB " "    " 6 0 0 00CC33  "C3215"  2 1 3 <> 1 28.44 538 1 3217 38 289 0 <> <> <>
  290 3 2.020835 -12.495889 2.214522 464 I "C" 118 -0.12000 -0.12000 "ILE " " CG1" "    " 6 0 0 00CC33  "C3216"  2 1 3 <> 1 25.57 539 2 3218 38 290 0 <> <> <>
  291 3 0.247997 -13.791279 0.943507 464 I "C" 118 -0.18000 -0.18000 "ILE " " CG2" "    " 6 0 0 00CC33  "C3217"  2 1 3 <> 1 28.75 540 3 3219 38 291 0 <> <> <>
  292 3 1.106792 -11.477422 2.902438 464 I "C" 118 -0.18000 -0.18000 "ILE " " CD1" "    " 6 0 0 00CC33  "C3218"  2 1 3 <> 1 21.66 541 3 3220 38 292 0 <> <> <>
  293 25 3.184882 -11.785038 -1.559648 465 R "C" 38 -0.50000 -0.50000 "ARG " " N  " "    " 7 0 0 2F2FFF  "N3219"  2 1 3 <> 1 28.48 553 1 3221 39 293 0 <> <> <>
  294 3 3.979099 -10.698176 -2.120114 465 R "C" 118 0.14000 0.14000 "ARG " " CA " "    " 6 0 0 00CC33  "C3220"  2 1 -118 00CC00  1 24.49 554 1 3222 39 294 0 <> <> <>
  295 2 3.747939 -9.441937 -1.277403 465 R "C" 118 0.50000 0.50000 "ARG " " C  " "    " 6 0 0 00CC33  "C3221"  2 1 3 <> 1 22.61 555 0 3223 39 295 0 <> <> <>
  296 15 2.609657 -9.035236 -1.049305 465 R "C" 70 -0.50000 -0.50000 "ARG " " O  " "    " 8 0 0 FF2F2F  "O3222"  2 1 3 <> 1 21.77 556 0 3224 39 296 0 <> <> <>
  297 3 3.592445 -10.512841 -3.594255 465 R "C" 118 -0.12000 -0.12000 "ARG " " CB " "    " 6 0 0 00CC33  "C3223"  2 1 3 <> 1 22.54 557 2 3225 39 297 0 <> <> <>
  298 3 3.725368 -11.775724 -4.480812 465 R "C" 118 -0.05000 -0.05000 "ARG " " CG " "    " 6 0 0 00CC33  "C3224"  2 1 3 <> 1 19.01 558 2 3226 39 298 0 <> <> <>
  299 3 5.073867 -12.528275 -4.469825 465 R "C" 118 0.19000 0.19000 "ARG " " CD " "    " 6 0 0 00CC33  "C3225"  2 1 3 <> 1 22.77 559 2 3227 39 299 0 <> <> <>
  300 25 6.151225 -11.753408 -5.108582 465 R "C" 38 -0.69997 -0.69997 "ARG " " NE " "    " 7 0 0 2F2FFF  "N3226"  2 1 3 <> 1 24.02 560 1 3228 39 300 0 <> <> <>
  301 2 7.316558 -12.207504 -5.607471 465 R "C" 118 0.63990 0.63990 "ARG " " CZ " "    " 6 0 0 00CC33  "C3227"  2 1 3 <> 1 22.43 561 0 3229 39 301 0 <> <> <>
  302 25 7.664844 -13.502290 -5.560709 465 R "C" 38 -0.79997 -0.79997 "ARG " " NH1" "    " 7 0 0 2F2FFF  "N3228"  2 1 3 <> 1 21.97 562 2 3230 39 302 0 <> <> <>
  303 31 8.153888 -11.333948 -6.178252 465 R "C" 38 -0.79997 -0.79997 "ARG " " NH2" "    " 7 1 0 2F2FFF  "N3229"  2 1 3 <> 1 22.43 563 2 3231 39 303 0 <> <> <>
  304 25 4.830722 -8.834357 -0.808018 466 T "C" 38 -0.50000 -0.50000 "THR " " N  " "    " 7 0 1 2F2FFF  "N3230"  2 1 3 <> 1 23.11 577 1 3232 40 304 0 <> <> <>
  305 3 4.727065 -7.623957 0.005630 466 T "C" 118 0.14000 0.14000 "THR " " CA " "    " 6 0 1 00CC33  "C3231"  2 1 -118 00CC00  1 24.23 578 1 3233 40 305 0 <> <> <>
  306 2 5.738529 -6.581228 -0.470142 466 T "C" 118 0.50000 0.50000 "THR " " C  " "    " 6 0 1 00CC33  "C3232"  2 1 3 <> 1 22.87 579 0 3234 40 306 0 <> <> <>
  307 15 6.681224 -6.905067 -1.178621 466 T "C" 70 -0.50000 -0.50000 "THR " " O  " "    " 8 0 1 FF2F2F  "O3233"  2 1 3 <> 1 19.14 580 0 3235 40 307 0 <> <> <>
  308 3 5.033164 -7.946510 1.511214 466 T "C" 118 0.20500 0.20500 "THR " " CB " "    " 6 0 1 00CC33  "C3234"  2 1 3 <> 1 24.7 581 1 3236 40 308 0 <> <> <>
  309 16 6.411811 -8.064559 1.824517 466 T "C" 70 -0.68300 -0.68300 "THR " " OG1" "    " 8 0 1 FF2F2F  "O3235"  2 1 3 <> 1 24.25 582 1 3237 40 309 0 <> <> <>
  310 3 4.298236 -9.174852 2.072430 466 T "C" 118 -0.18000 -0.18000 "THR " " CG2" "    " 6 0 1 00CC33  "C3236"  2 1 3 <> 1 23.83 583 3 3238 40 310 0 <> <> <>
  311 25 5.518947 -5.330084 -0.082103 467 Y "C" 38 -0.50000 -0.50000 "TYR " " N  " "    " 7 0 0 2F2FFF  "N3237"  2 1 3 <> 1 24.97 591 1 3239 41 311 0 <> <> <>
  312 3 6.449981 -4.247591 -0.397042 467 Y "C" 118 0.14000 0.14000 "TYR " " CA " "    " 6 0 0 00CC33  "C3238"  2 1 -118 00CC00  1 27.75 592 1 3240 41 312 0 <> <> <>
  313 2 6.834548 -3.632376 0.926427 467 Y "C" 118 0.50000 0.50000 "TYR " " C  " "    " 6 0 0 00CC33  "C3239"  2 1 3 <> 1 28.29 593 0 3241 41 313 0 <> <> <>
  314 15 5.983497 -3.497292 1.817502 467 Y "C" 70 -0.50000 -0.50000 "TYR " " O  " "    " 8 0 0 FF2F2F  "O3240"  2 1 3 <> 1 27.19 594 0 3242 41 314 0 <> <> <>
  315 3 5.788791 -3.236822 -1.340952 467 Y "C" 118 -0.00500 -0.00500 "TYR " " CB " "    " 6 0 0 00CC33  "C3241"  2 1 3 <> 1 28.66 595 2 3243 41 315 0 <> <> <>
  316 2 5.842170 -3.633948 -2.803753 467 Y "C" 118 -0.11500 -0.11500 "TYR " " CG " "    " 6 0 0 00CC33  "C3242"  2 1 3 <> 1 29.33 596 0 3244 41 316 0 <> <> <>
  317 2 4.820075 -4.422257 -3.368933 467 Y "C" 118 -0.11500 -0.11500 "TYR " " CD1" "    " 6 0 0 00CC33  "C3243"  2 1 3 <> 1 28.86 597 1 3245 41 317 0 <> <> <>
  318 2 6.918159 -3.202524 -3.608125 467 Y "C" 118 -0.11500 -0.11500 "TYR " " CD2" "    " 6 0 0 00CC33  "C3244"  2 1 3 <> 1 29.23 598 1 3246 41 318 0 <> <> <>
  319 2 4.866252 -4.758618 -4.734913 467 Y "C" 118 -0.11500 -0.11500 "TYR " " CE1" "    " 6 0 0 00CC33  "C3245"  2 1 3 <> 1 28.51 599 1 3247 41 319 0 <> <> <>
  320 2 6.961196 -3.538237 -4.974174 467 Y "C" 118 -0.11500 -0.11500 "TYR " " CE2" "    " 6 0 0 00CC33  "C3246"  2 1 3 <> 1 29.44 600 1 3248 41 320 0 <> <> <>
  321 2 5.932330 -4.315285 -5.539299 467 Y "C" 118 0.15000 0.15000 "TYR " " CZ " "    " 6 0 0 00CC33  "C3247"  2 1 3 <> 1 27.78 601 0 3249 41 321 0 <> <> <>
  322 16 5.963722 -4.636853 -6.864571 467 Y "C" 70 -0.58500 -0.58500 "TYR " " OH " "    " 8 0 0 FF2F2F  "O3248"  2 1 3 <> 1 30.55 602 1 3250 41 322 0 <> <> <>
  323 25 8.108848 -3.258678 1.047902 468 Q "C" 38 -0.50000 -0.50000 "GLN " " N  " "    " 7 0 1 2F2FFF  "N3249"  2 1 3 <> 1 29 612 1 3251 42 323 0 <> <> <>
  324 3 8.628112 -2.677410 2.279570 468 Q "C" 118 0.14000 0.14000 "GLN " " CA " "    " 6 0 1 00CC33  "C3250"  2 1 -118 00CC00  1 29.44 613 1 3252 42 324 0 <> <> <>
  325 2 9.677913 -1.614394 1.998713 468 Q "C" 118 0.50000 0.50000 "GLN " " C  " "    " 6 0 1 00CC33  "C3251"  2 1 3 <> 1 31.71 614 0 3253 42 325 0 <> <> <>
  326 15 10.380374 -1.689919 0.997149 468 Q "C" 70 -0.50000 -0.50000 "GLN " " O  " "    " 8 0 1 FF2F2F  "O3252"  2 1 3 <> 1 33.61 615 0 3254 42 326 0 <> <> <>
  327 3 9.239822 -3.837890 3.107474 468 Q "C" 118 -0.12000 -0.12000 "GLN " " CB " "    " 6 0 1 00CC33  "C3253"  2 1 3 <> 1 26.06 616 2 3255 42 327 0 <> <> <>
  328 3 10.403056 -4.598375 2.419095 468 Q "C" 118 -0.12000 -0.12000 "GLN " " CG " "    " 6 0 1 00CC33  "C3254"  2 1 3 <> 1 21.14 617 2 3256 42 328 0 328 3 <>
  329 2 10.927581 -5.774462 3.242226 468 Q "C" 118 0.50000 0.50000 "GLN " " CD " "    " 6 0 1 00CC33  "C3255"  2 1 3 <> 1 22.4 618 0 3257 42 329 0 329 3 <>
  330 15 10.191608 -6.395662 4.006283 468 Q "C" 70 -0.50000 -0.50000 "GLN " " OE1" "    " 8 0 1 FF2F2F  "O3256"  2 1 3 <> 1 20.51 619 0 3258 42 330 0 330 3 <>
  331 25 12.205455 -6.109306 3.056094 468 Q "C" 38 -0.76000 -0.76000 "GLN " " NE2" "    " 7 0 1 2F2FFF  "N3257"  2 1 3 <> 1 22.13 620 2 3259 42 331 0 331 3 <>
  332 25 9.765399 -0.612004 2.870600 469 V "C" 38 -0.50000 -0.50000 "VAL " " N  " "    " 7 0 1 2F2FFF  "N3258"  2 1 3 <> 1 36.31 629 1 3260 43 332 0 <> <> <>
  333 3 10.776805 0.458186 2.760726 469 V "C" 118 0.14000 0.14000 "VAL " " CA " "    " 6 0 1 00CC33  "C3259"  2 1 -118 00CC00  1 38.93 630 1 3261 43 333 0 <> <> <>
  334 2 11.376811 0.698902 4.128907 469 V "C" 118 0.50000 0.50000 "VAL " " C  " "    " 6 0 1 00CC33  "C3260"  2 1 3 <> 1 39.75 631 0 3262 43 334 0 <> <> <>
  335 15 10.650298 0.789272 5.118750 469 V "C" 70 -0.50000 -0.50000 "VAL " " O  " "    " 8 0 1 FF2F2F  "O3261"  2 1 3 <> 1 38.69 632 0 3263 43 335 0 <> <> <>
  336 3 10.088359 1.847375 2.466040 469 V "C" 118 -0.06000 -0.06000 "VAL " " CB " "    " 6 0 1 00CC33  "C3262"  2 1 3 <> 1 37.07 633 1 3264 43 336 0 <> <> <>
  337 3 10.365314 2.411309 1.086974 469 V "C" 118 -0.18000 -0.18000 "VAL " " CG1" "    " 6 0 1 00CC33  "C3263"  2 1 3 <> 1 39.17 634 3 3265 43 337 0 <> <> <>
  338 3 8.577484 1.876860 2.788417 469 V "C" 118 -0.18000 -0.18000 "VAL " " CG2" "    " 6 0 1 00CC33  "C3264"  2 1 3 <> 1 37.91 635 3 3266 43 338 0 <> <> <>
  339 25 12.698760 0.814191 4.184956 470 C "C" 38 -0.50000 -0.50000 "CYS " " N  " "    " 7 0 1 2F2FFF  "N3265"  0 1 3 <> 1 42.7 645 1 3267 44 339 0 <> <> <>
  340 3 13.354995 1.044652 5.463282 470 C "C" 118 0.14000 0.14000 "CYS " " CA " "    " 6 0 1 00CC33  "C3266"  0 1 -118 00CC00  1 46.89 646 1 3268 44 340 0 <> <> <>
  341 2 14.601947 1.920196 5.337023 470 C "C" 118 0.50000 0.50000 "CYS " " C  " "    " 6 0 1 00CC33  "C3267"  0 1 3 <> 1 48.27 647 0 3269 44 341 0 <> <> <>
  342 15 15.640479 1.596881 5.901240 470 C "C" 70 -0.50000 -0.50000 "CYS " " O  " "    " 8 0 1 FF2F2F  "O3268"  0 1 3 <> 1 49.67 648 0 3270 44 342 0 342 3 <>
  343 3 13.629039 -0.337466 6.115977 470 C "C" 118 0.02520 0.02520 "CYS " " CB " "    " 6 0 1 00CC33  "C3269"  0 1 3 <> 1 47.05 649 2 3271 44 343 0 343 3 <>
  344 49 14.194831 -0.358845 7.843692 470 C "C" 143 -0.18520 -0.18520 "CYS " " SG " "    " 16 0 1 FFDF9F  "S3270"  0 1 3 <> 1 47.04 650 0 3272 44 344 0 344 3 <>
  345 25 14.498653 3.018199 4.595948 471 N "C" 38 -0.50000 -0.50000 "ASN " " N  " "    " 7 0 1 2F2FFF  "N3271"  0 1 3 <> 1 50.17 655 1 3273 45 345 0 <> <> <>
  346 3 15.619014 3.939567 4.427785 471 N "C" 118 0.14000 0.14000 "ASN " " CA " "    " 6 0 1 00CC33  "C3272"  0 1 -118 00CC00  1 51.97 656 1 3274 45 346 0 <> <> <>
  347 2 15.717918 4.843300 5.645932 471 N "C" 118 0.50000 0.50000 "ASN " " C  " "    " 6 0 1 00CC33  "C3273"  0 1 3 <> 1 53.39 657 0 3275 45 347 0 <> <> <>
  348 15 15.734706 6.063827 5.532984 471 N "C" 70 -0.50000 -0.50000 "ASN " " O  " "    " 8 0 1 FF2F2F  "O3274"  0 1 3 <> 1 52.41 658 0 3276 45 348 0 <> <> <>
  349 3 15.425796 4.731635 3.112101 471 N "C" 118 -0.12000 -0.12000 "ASN " " CB " "    " 6 0 1 00CC33  "C3275"  0 1 3 <> 1 51.63 659 2 3277 45 349 0 <> <> <>
  350 2 15.272388 3.862464 1.856217 471 N "C" 118 0.50000 0.50000 "ASN " " CG " "    " 6 0 1 00CC33  "C3276"  0 1 3 <> 1 51.73 660 0 3278 45 350 0 <> <> <>
  351 15 14.213306 3.280754 1.626006 471 N "C" 70 -0.50000 -0.50000 "ASN " " OD1" "    " 8 0 1 FF2F2F  "O3277"  0 1 3 <> 1 52.53 661 0 3279 45 351 0 <> <> <>
  352 25 16.311311 3.792728 1.023730 471 N "C" 38 -0.76000 -0.76000 "ASN " " ND2" "    " 7 0 1 2F2FFF  "N3278"  0 1 3 <> 1 49.58 662 2 3280 45 352 0 <> <> <>
  353 25 15.780742 4.226614 6.816043 472 V "C" 38 -0.50000 -0.50000 "VAL " " N  " "    " 7 0 0 2F2FFF  "N3279"  0 1 3 <> 1 56.67 669 1 3281 46 353 0 <> <> <>
  354 3 15.868053 4.966496 8.058896 472 V "C" 118 0.14000 0.14000 "VAL " " CA " "    " 6 0 0 00CC33  "C3280"  0 1 -118 00CC00  1 61.94 670 1 3282 46 354 0 <> <> <>
  355 2 17.287011 5.486977 8.297942 472 V "C" 118 0.50000 0.50000 "VAL " " C  " "    " 6 0 0 00CC33  "C3281"  0 1 3 <> 1 64.51 671 0 3283 46 355 0 <> <> <>
  356 15 17.489711 6.484166 8.998749 472 V "C" 70 -0.50000 -0.50000 "VAL " " O  " "    " 8 0 0 FF2F2F  "O3282"  0 1 3 <> 1 64.27 672 0 3284 46 356 0 <> <> <>
  357 3 15.456497 4.037751 9.231724 472 V "C" 118 -0.06000 -0.06000 "VAL " " CB " "    " 6 0 0 00CC33  "C3283"  0 1 3 <> 1 62.15 673 1 3285 46 357 0 <> <> <>
  358 3 15.985416 4.426554 10.621100 472 V "C" 118 -0.18000 -0.18000 "VAL " " CG1" "    " 6 0 0 00CC33  "C3284"  0 1 3 <> 1 66.19 674 3 3286 46 358 0 <> <> <>
  359 3 13.935947 3.897757 9.257357 472 V "C" 118 -0.18000 -0.18000 "VAL " " CG2" "    " 6 0 0 00CC33  "C3285"  0 1 3 <> 1 63.59 675 3 3287 46 359 0 <> <> <>
  360 25 18.263810 4.808643 7.702214 473 F "C" 38 -0.50000 -0.50000 "PHE " " N  " "    " 7 0 1 2F2FFF  "N3286"  0 1 3 <> 1 66.69 685 1 3288 47 360 0 <> <> <>
  361 3 19.660730 5.183386 7.856564 473 F "C" 118 0.14000 0.14000 "PHE " " CA " "    " 6 0 1 00CC33  "C3287"  0 1 -118 00CC00  1 68.04 686 1 3289 47 361 0 <> <> <>
  362 2 20.146863 6.117806 6.753054 473 F "C" 118 0.50000 0.50000 "PHE " " C  " "    " 6 0 1 00CC33  "C3288"  0 1 3 <> 1 68.4 687 0 3290 47 362 0 <> <> <>
  363 15 21.341749 6.151999 6.448584 473 F "C" 70 -0.50000 -0.50000 "PHE " " O  " "    " 8 0 1 FF2F2F  "O3289"  0 1 3 <> 1 69.21 688 0 3291 47 363 0 <> <> <>
  364 3 20.478704 3.864004 7.925477 473 F "C" 118 -0.00500 -0.00500 "PHE " " CB " "    " 6 0 1 00CC33  "C3290"  0 1 3 <> 1 71.27 689 2 3292 47 364 0 <> <> <>
  365 2 20.555709 3.041775 6.641688 473 F "C" 118 -0.11500 -0.11500 "PHE " " CG " "    " 6 0 1 00CC33  "C3291"  0 1 3 <> 1 76.8 690 0 3293 47 365 0 <> <> <>
  366 2 21.677295 3.146616 5.789529 473 F "C" 118 -0.11500 -0.11500 "PHE " " CD1" "    " 6 0 1 00CC33  "C3292"  0 1 3 <> 1 77.65 691 1 3294 47 366 0 <> <> <>
  367 2 19.444454 2.282857 6.211934 473 F "C" 118 -0.11500 -0.11500 "PHE " " CD2" "    " 6 0 1 00CC33  "C3293"  0 1 3 <> 1 78.55 692 1 3295 47 367 0 <> <> <>
  368 2 21.691589 2.486066 4.568696 473 F "C" 118 -0.11500 -0.11500 "PHE " " CE1" "    " 6 0 1 00CC33  "C3294"  0 1 3 <> 1 77.93 693 1 3296 47 368 0 <> <> <>
  369 2 19.475646 1.638974 4.983098 473 F "C" 118 -0.11500 -0.11500 "PHE " " CE2" "    " 6 0 1 00CC33  "C3295"  0 1 3 <> 1 79.38 694 1 3297 47 369 0 369 3 <>
  370 2 20.595180 1.734501 4.168086 473 F "C" 118 -0.11500 -0.11500 "PHE " " CZ " "    " 6 0 1 00CC33  "C3296"  0 1 3 <> 1 79.64 695 1 3298 47 370 0 370 3 <>
  371 25 19.219283 6.867728 6.153929 474 E "C" 38 -0.50000 -0.50000 "GLU " " N  " "    " 7 0 0 2F2FFF  "N3297"  0 1 3 <> 1 68.07 705 1 3299 48 371 0 <> <> <>
  372 3 19.547357 7.825419 5.089530 474 E "C" 118 0.14000 0.14000 "GLU " " CA " "    " 6 0 0 00CC33  "C3298"  0 1 -118 00CC00  1 66.38 706 1 3300 48 372 0 <> <> <>
  373 2 18.799428 9.132924 5.358840 474 E "C" 118 0.50000 0.50000 "GLU " " C  " "    " 6 0 0 00CC33  "C3299"  0 1 3 <> 1 65.06 707 0 3301 48 373 0 <> <> <>
  374 15 18.511997 9.457281 6.516993 474 E "C" 70 -0.50000 -0.50000 "GLU " " O  " "    " 8 0 0 FF2F2F  "O3300"  0 1 3 <> 1 65.46 708 0 3302 48 374 0 <> <> <>
  375 3 19.156564 7.200144 3.721442 474 E "C" 118 -0.12000 -0.12000 "GLU " " CB " "    " 6 0 0 00CC33  "C3301"  0 1 3 <> 1 69.02 709 2 3303 48 375 0 <> <> <>
  376 3 19.752502 5.805176 3.410535 474 E "C" 118 -0.22000 -0.22000 "GLU " " CG " "    " 6 0 0 00CC33  "C3302"  0 1 3 <> 1 72.45 710 2 3304 48 376 0 <> <> <>
  377 2 19.386192 5.231798 2.029240 474 E "C" 118 0.70000 0.70000 "GLU " " CD " "    " 6 0 0 00CC33  "C3303"  0 1 3 <> 1 76.31 711 0 3305 48 377 0 <> <> <>
  378 15 19.808273 4.083648 1.773568 474 E "C" 70 -0.80000 -0.80000 "GLU " " OE1" "    " 8 0 0 FF2F2F  "O3304"  0 1 3 <> 1 77.99 712 0 3306 48 378 0 <> <> <>
  379 18 18.684003 5.912831 1.247071 474 E "C" 70 -0.80000 -0.80000 "GLU " " OE2" "    " 8 -1 0 FF2F2F  "O3305"  0 1 3 <> 1 76.4 713 0 3307 48 379 0 <> <> <>
  380 25 18.470355 9.873293 4.300200 475 S "C" 38 -0.50000 -0.50000 "SER " " N  " "    " 7 0 0 2F2FFF  "N3306"  0 1 3 <> 1 62.83 720 1 3308 49 380 0 <> <> <>
  381 3 17.759258 11.140887 4.463019 475 S "C" 118 0.14000 0.14000 "SER " " CA " "    " 6 0 0 00CC33  "C3307"  0 1 -118 00CC00  1 61.1 721 1 3309 49 381 0 <> <> <>
  382 2 17.126649 11.718081 3.198386 475 S "C" 118 0.50000 0.50000 "SER " " C  " "    " 6 0 0 00CC33  "C3308"  0 1 3 <> 1 60.31 722 0 3310 49 382 0 <> <> <>
  383 15 17.514608 11.371046 2.077050 475 S "C" 70 -0.50000 -0.50000 "SER " " O  " "    " 8 0 0 FF2F2F  "O3309"  0 1 3 <> 1 60.39 723 0 3311 49 383 0 <> <> <>
  384 3 18.751394 12.183880 5.070779 475 S "C" 118 0.14500 0.14500 "SER " " CB " "    " 6 0 0 00CC33  "C3310"  0 1 3 <> 1 60.51 724 2 3312 49 384 0 <> <> <>
  385 16 18.142541 13.412719 5.422972 475 S "C" 70 -0.68300 -0.68300 "SER " " OG " "    " 8 0 0 FF2F2F  "O3311"  0 1 3 <> 1 60.27 725 1 3313 49 385 0 <> <> <>
  386 25 16.163978 12.618521 3.404723 476 S "C" 38 -0.50000 -0.50000 "SER " " N  " "    " 7 0 0 2F2FFF  "N3312"  0 1 3 <> 1 58.45 731 1 3314 50 386 0 <> <> <>
  387 3 15.433715 13.283393 2.321755 476 S "C" 118 0.14000 0.14000 "SER " " CA " "    " 6 0 0 00CC33  "C3313"  0 1 -118 00CC00  1 57.37 732 1 3315 50 387 0 <> <> <>
  388 2 14.506961 12.289872 1.618556 476 S "C" 118 0.50000 0.50000 "SER " " C  " "    " 6 0 0 00CC33  "C3314"  0 1 3 <> 1 55.51 733 0 3316 50 388 0 <> <> <>
  389 15 14.228656 12.412762 0.427579 476 S "C" 70 -0.50000 -0.50000 "SER " " O  " "    " 8 0 0 FF2F2F  "O3315"  0 1 3 <> 1 56.11 734 0 3317 50 389 0 <> <> <>
  390 3 16.366000 14.049371 1.341614 476 S "C" 118 0.14500 0.14500 "SER " " CB " "    " 6 0 0 00CC33  "C3316"  0 1 3 <> 1 58.22 735 2 3318 50 390 0 <> <> <>
  391 16 17.043029 15.086875 2.022856 476 S "C" 70 -0.68300 -0.68300 "SER " " OG " "    " 8 0 0 FF2F2F  "O3317"  0 1 3 <> 1 60.07 736 1 3319 50 391 0 <> <> <>
  392 25 14.017467 11.314375 2.372082 477 Q "C" 38 -0.50000 -0.50000 "GLN " " N  " "    " 7 0 0 2F2FFF  "N3318"  0 1 3 <> 1 53.03 742 1 3320 51 392 0 <> <> <>
  393 3 13.157478 10.278838 1.823806 477 Q "C" 118 0.14000 0.14000 "GLN " " CA " "    " 6 0 0 00CC33  "C3319"  0 1 -118 00CC00  1 49.14 743 1 3321 51 393 0 <> <> <>
  394 2 11.769813 10.685110 1.343705 477 Q "C" 118 0.50000 0.50000 "GLN " " C  " "    " 6 0 0 00CC33  "C3320"  0 1 3 <> 1 46.15 744 0 3322 51 394 0 <> <> <>
  395 15 11.007861 11.334074 2.051966 477 Q "C" 70 -0.50000 -0.50000 "GLN " " O  " "    " 8 0 0 FF2F2F  "O3321"  0 1 3 <> 1 44.13 745 0 3323 51 395 0 <> <> <>
  396 3 13.056075 9.138779 2.863333 477 Q "C" 118 -0.12000 -0.12000 "GLN " " CB " "    " 6 0 0 00CC33  "C3322"  0 1 3 <> 1 50.32 746 2 3324 51 396 0 <> <> <>
  397 3 14.401435 8.458483 3.202288 477 Q "C" 118 -0.12000 -0.12000 "GLN " " CG " "    " 6 0 0 00CC33  "C3323"  0 1 3 <> 1 53.57 747 2 3325 51 397 0 <> <> <>
  398 2 15.144176 7.924570 1.972495 477 Q "C" 118 0.50000 0.50000 "GLN " " CD " "    " 6 0 0 00CC33  "C3324"  0 1 3 <> 1 56.06 748 0 3326 51 398 0 <> <> <>
  399 15 14.567859 7.206910 1.159026 477 Q "C" 70 -0.50000 -0.50000 "GLN " " OE1" "    " 8 0 0 FF2F2F  "O3325"  0 1 3 <> 1 57.38 749 0 3327 51 399 0 <> <> <>
  400 25 16.427570 8.256637 1.838313 477 Q "C" 38 -0.76000 -0.76000 "GLN " " NE2" "    " 7 0 0 2F2FFF  "N3326"  0 1 3 <> 1 57.02 750 2 3328 51 400 0 <> <> <>
  401 25 11.468456 10.282016 0.114033 478 N "C" 38 -0.50000 -0.50000 "ASN " " N  " "    " 7 0 0 2F2FFF  "N3327"  0 1 3 <> 1 44.65 759 1 3329 52 401 0 <> <> <>
  402 3 10.180934 10.518141 -0.538239 478 N "C" 118 0.14000 0.14000 "ASN " " CA " "    " 6 0 0 00CC33  "C3328"  0 1 -118 00CC00  1 42.58 760 1 3330 52 402 0 <> <> <>
  403 2 10.036571 9.347970 -1.526281 478 N "C" 118 0.50000 0.50000 "ASN " " C  " "    " 6 0 0 00CC33  "C3329"  0 1 3 <> 1 41.8 761 0 3331 52 403 0 <> <> <>
  404 15 10.293647 9.489036 -2.725637 478 N "C" 70 -0.50000 -0.50000 "ASN " " O  " "    " 8 0 0 FF2F2F  "O3330"  0 1 3 <> 1 43.19 762 0 3332 52 404 0 <> <> <>
  405 3 10.213332 11.919238 -1.209020 478 N "C" 118 -0.12000 -0.12000 "ASN " " CB " "    " 6 0 0 00CC33  "C3331"  0 1 3 <> 1 39.9 763 2 3333 52 405 0 <> <> <>
  406 2 8.939960 12.305691 -1.973502 478 N "C" 118 0.50000 0.50000 "ASN " " CG " "    " 6 0 0 00CC33  "C3332"  0 1 3 <> 1 40.43 764 0 3334 52 406 0 <> <> <>
  407 15 7.860133 11.775020 -1.725796 478 N "C" 70 -0.50000 -0.50000 "ASN " " OD1" "    " 8 0 0 FF2F2F  "O3333"  0 1 3 <> 1 46.81 765 0 3335 52 407 0 <> <> <>
  408 25 9.063190 13.249624 -2.908551 478 N "C" 38 -0.76000 -0.76000 "ASN " " ND2" "    " 7 0 0 2F2FFF  "N3334"  0 1 3 <> 1 40.45 766 2 3336 52 408 0 <> <> <>
  409 25 9.627715 8.194244 -1.005898 479 N "C" 38 -0.50000 -0.50000 "ASN " " N  " "    " 7 0 0 2F2FFF  "N3335"  2 1 3 <> 1 39.3 773 1 3337 53 409 0 <> <> <>
  410 3 9.491214 6.981697 -1.801407 479 N "C" 118 0.14000 0.14000 "ASN " " CA " "    " 6 0 0 00CC33  "C3336"  2 1 -118 00CC00  1 36.06 774 1 3338 53 410 0 <> <> <>
  411 2 8.054164 6.633245 -2.187819 479 N "C" 118 0.50000 0.50000 "ASN " " C  " "    " 6 0 0 00CC33  "C3337"  2 1 3 <> 1 35.66 775 0 3339 53 411 0 <> <> <>
  412 15 7.163379 6.564056 -1.332902 479 N "C" 70 -0.50000 -0.50000 "ASN " " O  " "    " 8 0 0 FF2F2F  "O3338"  2 1 3 <> 1 36.58 776 0 3340 53 412 0 <> <> <>
  413 3 10.113796 5.807861 -1.002814 479 N "C" 118 -0.12000 -0.12000 "ASN " " CB " "    " 6 0 0 00CC33  "C3339"  2 1 3 <> 1 35.28 777 2 3341 53 413 0 <> <> <>
  414 2 11.569812 6.035885 -0.572272 479 N "C" 118 0.50000 0.50000 "ASN " " CG " "    " 6 0 0 00CC33  "C3340"  2 1 3 <> 1 36.55 778 0 3342 53 414 0 <> <> <>
  415 15 12.416244 6.380518 -1.392689 479 N "C" 70 -0.50000 -0.50000 "ASN " " OD1" "    " 8 0 0 FF2F2F  "O3341"  2 1 3 <> 1 38.86 779 0 3343 53 415 0 <> <> <>
  416 25 11.874652 5.830328 0.710273 479 N "C" 38 -0.76000 -0.76000 "ASN " " ND2" "    " 7 0 0 2F2FFF  "N3342"  2 1 3 <> 1 34.67 780 2 3344 53 416 0 <> <> <>
  417 25 7.832527 6.401299 -3.478175 480 W "C" 38 -0.50000 -0.50000 "TRP " " N  " "    " 7 0 0 2F2FFF  "N3343"  2 1 3 <> 1 34.12 787 1 3345 54 417 0 <> <> <>
  418 3 6.502784 6.047905 -3.967872 480 W "C" 118 0.14000 0.14000 "TRP " " CA " "    " 6 0 0 00CC33  "C3344"  2 1 -118 00CC00  1 30.78 788 1 3346 54 418 0 <> <> <>
  419 2 6.361560 4.612740 -4.456413 480 W "C" 118 0.50000 0.50000 "TRP " " C  " "    " 6 0 0 00CC33  "C3345"  2 1 3 <> 1 28.65 789 0 3347 54 419 0 <> <> <>
  420 15 7.303878 4.009927 -4.968220 480 W "C" 70 -0.50000 -0.50000 "TRP " " O  " "    " 8 0 0 FF2F2F  "O3346"  2 1 3 <> 1 29.86 790 0 3348 54 420 0 <> <> <>
  421 3 6.005409 7.044249 -5.040379 480 W "C" 118 -0.12000 -0.12000 "TRP " " CB " "    " 6 0 0 00CC33  "C3347"  2 1 3 <> 1 30.84 791 2 3349 54 421 0 <> <> <>
  422 2 5.746463 8.458377 -4.609814 480 W "C" 118 0.07500 0.07500 "TRP " " CG " "    " 6 0 0 00CC33  "C3348"  2 1 3 <> 1 28.88 792 0 3350 54 422 0 <> <> <>
  423 2 6.670097 9.343913 -4.171562 480 W "C" 118 -0.11500 -0.11500 "TRP " " CD1" "    " 6 0 0 00CC33  "C3349"  2 1 3 <> 1 28.21 793 1 3351 54 423 0 <> <> <>
  424 2 4.470077 9.168257 -4.580584 480 W "C" 118 -0.05500 -0.05500 "TRP " " CD2" "    " 6 0 0 00CC33  "C3350"  2 1 3 <> 1 25.54 794 0 3352 54 424 0 <> <> <>
  425 25 6.050109 10.528344 -3.835718 480 W "C" 38 -0.57000 -0.57000 "TRP " " NE1" "    " 7 0 0 2F2FFF  "N3351"  2 1 3 <> 1 25.79 795 1 3353 54 425 0 <> <> <>
  426 2 4.687343 10.470690 -4.041444 480 W "C" 118 0.13000 0.13000 "TRP " " CE2" "    " 6 0 0 00CC33  "C3352"  2 1 3 <> 1 23.13 796 0 3354 54 426 0 <> <> <>
  427 2 3.143543 8.842032 -4.946932 480 W "C" 118 -0.11500 -0.11500 "TRP " " CE3" "    " 6 0 0 00CC33  "C3353"  2 1 3 <> 1 28.96 797 1 3355 54 427 0 <> <> <>
  428 2 3.634773 11.376355 -3.822597 480 W "C" 118 -0.11500 -0.11500 "TRP " " CZ2" "    " 6 0 0 00CC33  "C3354"  2 1 3 <> 1 26 798 1 3356 54 428 0 <> <> <>
  429 2 2.083751 9.753833 -4.766431 480 W "C" 118 -0.11500 -0.11500 "TRP " " CZ3" "    " 6 0 0 00CC33  "C3355"  2 1 3 <> 1 30.5 799 1 3357 54 429 0 <> <> <>
  430 2 2.326751 11.017035 -4.194967 480 W "C" 118 -0.11500 -0.11500 "TRP " " CH2" "    " 6 0 0 00CC33  "C3356"  2 1 3 <> 1 26.59 800 1 3358 54 430 0 <> <> <>
  431 25 5.162753 4.076487 -4.290996 481 L "C" 38 -0.50000 -0.50000 "LEU " " N  " "    " 7 0 0 2F2FFF  "N3357"  2 1 3 <> 1 26.52 811 1 3359 55 431 0 <> <> <>
  432 3 4.855350 2.730331 -4.721858 481 L "C" 118 0.14000 0.14000 "LEU " " CA " "    " 6 0 0 00CC33  "C3358"  2 1 -118 00CC00  1 27.19 812 1 3360 55 432 0 <> <> <>
  433 2 3.516406 2.825602 -5.412989 481 L "C" 118 0.50000 0.50000 "LEU " " C  " "    " 6 0 0 00CC33  "C3359"  2 1 3 <> 1 27.13 813 0 3361 55 433 0 <> <> <>
  434 15 2.499557 3.085097 -4.773701 481 L "C" 70 -0.50000 -0.50000 "LEU " " O  " "    " 8 0 0 FF2F2F  "O3360"  2 1 3 <> 1 29.28 814 0 3362 55 434 0 <> <> <>
  435 3 4.772785 1.804292 -3.485827 481 L "C" 118 -0.12000 -0.12000 "LEU " " CB " "    " 6 0 0 00CC33  "C3361"  2 1 3 <> 1 26.35 815 2 3363 55 435 0 <> <> <>
  436 3 4.196273 0.392449 -3.742368 481 L "C" 118 -0.06000 -0.06000 "LEU " " CG " "    " 6 0 0 00CC33  "C3362"  2 1 3 <> 1 27.86 816 1 3364 55 436 0 <> <> <>
  437 3 5.157722 -0.438656 -4.603446 481 L "C" 118 -0.18000 -0.18000 "LEU " " CD1" "    " 6 0 0 00CC33  "C3363"  2 1 3 <> 1 27.96 817 3 3365 55 437 0 <> <> <>
  438 3 3.839160 -0.310635 -2.422287 481 L "C" 118 -0.18000 -0.18000 "LEU " " CD2" "    " 6 0 0 00CC33  "C3364"  2 1 3 <> 1 28.56 818 3 3366 55 438 0 <> <> <>
  439 25 3.511096 2.635090 -6.724575 482 R "C" 38 -0.50000 -0.50000 "ARG " " N  " "    " 7 0 0 2F2FFF  "N3365"  2 1 3 <> 1 27.45 830 1 3367 56 439 0 <> <> <>
  440 3 2.268993 2.748987 -7.481850 482 R "C" 118 0.14000 0.14000 "ARG " " CA " "    " 6 0 0 00CC33  "C3366"  2 1 -118 00CC00  1 27.25 831 1 3368 56 440 0 <> <> <>
  441 2 1.710018 1.432335 -7.958301 482 R "C" 118 0.50000 0.50000 "ARG " " C  " "    " 6 0 0 00CC33  "C3367"  2 1 3 <> 1 25.58 832 0 3369 56 441 0 <> <> <>
  442 15 2.402164 0.654974 -8.603574 482 R "C" 70 -0.50000 -0.50000 "ARG " " O  " "    " 8 0 0 FF2F2F  "O3368"  2 1 3 <> 1 25.82 833 0 3370 56 442 0 <> <> <>
  443 3 2.493842 3.690216 -8.681177 482 R "C" 118 -0.12000 -0.12000 "ARG " " CB " "    " 6 0 0 00CC33  "C3369"  2 1 3 <> 1 30.26 834 2 3371 56 443 0 <> <> <>
  444 3 1.202449 4.104785 -9.402115 482 R "C" 118 -0.05000 -0.05000 "ARG " " CG " "    " 6 0 0 00CC33  "C3370"  2 1 3 <> 1 30.83 835 2 3372 56 444 0 <> <> <>
  445 3 1.367389 4.567426 -10.857522 482 R "C" 118 0.19000 0.19000 "ARG " " CD " "    " 6 0 0 00CC33  "C3371"  2 1 3 <> 1 32.24 836 2 3373 56 445 0 <> <> <>
  446 25 2.304946 5.692185 -11.029224 482 R "C" 38 -0.69997 -0.69997 "ARG " " NE " "    " 7 0 0 2F2FFF  "N3372"  2 1 3 <> 1 32.54 837 1 3374 56 446 0 <> <> <>
  447 2 3.273654 5.812763 -11.954231 482 R "C" 118 0.63990 0.63990 "ARG " " CZ " "    " 6 0 0 00CC33  "C3373"  2 1 3 <> 1 30.44 838 0 3375 56 447 0 <> <> <>
  448 25 3.598117 4.811210 -12.783915 482 R "C" 38 -0.79997 -0.79997 "ARG " " NH1" "    " 7 0 0 2F2FFF  "N3374"  2 1 3 <> 1 26.79 839 2 3376 56 448 0 <> <> <>
  449 31 3.925956 6.975513 -12.061306 482 R "C" 38 -0.79997 -0.79997 "ARG " " NH2" "    " 7 1 0 2F2FFF  "N3375"  2 1 3 <> 1 30.13 840 2 3377 56 449 0 <> <> <>
  450 25 0.441062 1.210276 -7.635824 483 T "C" 38 -0.50000 -0.50000 "THR " " N  " "    " 7 0 0 2F2FFF  "N3376"  0 1 3 <> 1 25.76 854 1 3378 57 450 0 <> <> <>
  451 3 -0.311368 0.010396 -8.015115 483 T "C" 118 0.14000 0.14000 "THR " " CA " "    " 6 0 0 00CC33  "C3377"  0 1 -118 00CC00  1 26.45 855 1 3379 57 451 0 <> <> <>
  452 2 -0.484284 -0.145243 -9.526988 483 T "C" 118 0.50000 0.50000 "THR " " C  " "    " 6 0 0 00CC33  "C3378"  0 1 3 <> 1 26.43 856 0 3380 57 452 0 <> <> <>
  453 15 -0.231103 0.772860 -10.302504 483 T "C" 70 -0.50000 -0.50000 "THR " " O  " "    " 8 0 0 FF2F2F  "O3379"  0 1 3 <> 1 26.61 857 0 3381 57 453 0 <> <> <>
  454 3 -1.694546 0.010138 -7.295173 483 T "C" 118 0.20500 0.20500 "THR " " CB " "    " 6 0 0 00CC33  "C3380"  0 1 3 <> 1 25.88 858 1 3382 57 454 0 <> <> <>
  455 16 -1.470666 0.165632 -5.905917 483 T "C" 70 -0.68300 -0.68300 "THR " " OG1" "    " 8 0 0 FF2F2F  "O3381"  0 1 3 <> 1 31.72 859 1 3383 57 455 0 <> <> <>
  456 3 -2.558209 -1.259941 -7.428728 483 T "C" 118 -0.18000 -0.18000 "THR " " CG2" "    " 6 0 0 00CC33  "C3382"  0 1 3 <> 1 26.41 860 3 3384 57 456 0 <> <> <>
  457 25 -0.905282 -1.323241 -9.949245 484 K "C" 38 -0.50000 -0.50000 "LYS " " N  " "    " 7 0 0 2F2FFF  "N3383"  0 1 3 <> 1 27.49 868 1 3385 58 457 0 <> <> <>
  458 3 -1.176099 -1.542040 -11.360208 484 K "C" 118 0.14000 0.14000 "LYS " " CA " "    " 6 0 0 00CC33  "C3384"  0 1 -118 00CC00  1 27.26 869 1 3386 58 458 0 <> <> <>
  459 2 -2.446789 -0.749377 -11.618010 484 K "C" 118 0.50000 0.50000 "LYS " " C  " "    " 6 0 0 00CC33  "C3385"  0 1 3 <> 1 27.55 870 0 3387 58 459 0 <> <> <>
  460 15 -2.927575 -0.035282 -10.753164 484 K "C" 70 -0.50000 -0.50000 "LYS " " O  " "    " 8 0 0 FF2F2F  "O3386"  0 1 3 <> 1 27.59 871 0 3388 58 460 0 <> <> <>
  461 3 -1.388302 -3.065564 -11.563502 484 K "C" 118 -0.12000 -0.12000 "LYS " " CB " "    " 6 0 0 00CC33  "C3387"  0 1 3 <> 1 27.17 872 2 3389 58 461 0 <> <> <>
  462 3 -0.094563 -3.866454 -11.800683 484 K "C" 118 -0.12000 -0.12000 "LYS " " CG " "    " 6 0 0 00CC33  "C3388"  0 1 3 <> 1 26.53 873 2 3390 58 462 0 <> <> <>
  463 3 0.309207 -3.904676 -13.289576 484 K "C" 118 -0.12000 -0.12000 "LYS " " CD " "    " 6 0 0 00CC33  "C3389"  0 1 3 <> 1 32.17 874 2 3391 58 463 0 <> <> <>
  464 3 1.557178 -4.748900 -13.611145 484 K "C" 118 0.19000 0.19000 "LYS " " CE " "    " 6 0 0 00CC33  "C3390"  0 1 3 <> 1 33.94 875 2 3392 58 464 0 <> <> <>
  465 32 1.387378 -6.179574 -13.293050 484 K "C" 38 -0.30000 -0.30000 "LYS " " NZ " "    " 7 1 0 2F2FFF  "N3391"  0 1 3 <> 1 39.45 876 3 3393 58 465 0 <> <> <>
  466 25 -2.996915 -0.888253 -12.810023 485 F "C" 38 -0.50000 -0.50000 "PHE " " N  " "    " 7 0 0 2F2FFF  "N3392"  0 1 3 <> 1 29.01 890 1 3394 59 466 0 <> <> <>
  467 3 -4.231835 -0.209329 -13.149714 485 F "C" 118 0.14000 0.14000 "PHE " " CA " "    " 6 0 0 00CC33  "C3393"  0 1 -118 00CC00  1 28.94 891 1 3395 59 467 0 <> <> <>
  468 2 -5.398141 -1.081480 -12.681448 485 F "C" 118 0.50000 0.50000 "PHE " " C  " "    " 6 0 0 00CC33  "C3394"  0 1 3 <> 1 28.85 892 0 3396 59 468 0 <> <> <>
  469 15 -5.513192 -2.225400 -13.103862 485 F "C" 70 -0.50000 -0.50000 "PHE " " O  " "    " 8 0 0 FF2F2F  "O3395"  0 1 3 <> 1 29.49 893 0 3397 59 469 0 <> <> <>
  470 3 -4.297440 -0.048293 -14.684495 485 F "C" 118 -0.00500 -0.00500 "PHE " " CB " "    " 6 0 0 00CC33  "C3396"  0 1 3 <> 1 28.87 894 2 3398 59 470 0 <> <> <>
  471 2 -5.552441 0.594443 -15.256557 485 F "C" 118 -0.11500 -0.11500 "PHE " " CG " "    " 6 0 0 00CC33  "C3397"  0 1 3 <> 1 31.15 895 0 3399 59 471 0 <> <> <>
  472 2 -6.060582 1.789064 -14.707549 485 F "C" 118 -0.11500 -0.11500 "PHE " " CD1" "    " 6 0 0 00CC33  "C3398"  0 1 3 <> 1 28.54 896 1 3400 59 472 0 <> <> <>
  473 2 -6.132783 0.089486 -16.440381 485 F "C" 118 -0.11500 -0.11500 "PHE " " CD2" "    " 6 0 0 00CC33  "C3399"  0 1 3 <> 1 29.52 897 1 3401 59 473 0 <> <> <>
  474 2 -7.123799 2.434405 -15.315257 485 F "C" 118 -0.11500 -0.11500 "PHE " " CE1" "    " 6 0 0 00CC33  "C3400"  0 1 3 <> 1 33.23 898 1 3402 59 474 0 <> <> <>
  475 2 -7.217675 0.735781 -17.017647 485 F "C" 118 -0.11500 -0.11500 "PHE " " CE2" "    " 6 0 0 00CC33  "C3401"  0 1 3 <> 1 30.42 899 1 3403 59 475 0 <> <> <>
  476 2 -7.712891 1.904164 -16.454899 485 F "C" 118 -0.11500 -0.11500 "PHE " " CZ " "    " 6 0 0 00CC33  "C3402"  0 1 3 <> 1 30.75 900 1 3404 59 476 0 <> <> <>
  477 25 -6.259534 -0.545680 -11.820211 486 I "C" 38 -0.50000 -0.50000 "ILE " " N  " "    " 7 0 0 2F2FFF  "N3403"  2 1 3 <> 1 28.65 910 1 3405 60 477 0 <> <> <>
  478 3 -7.404172 -1.298356 -11.321051 486 I "C" 118 0.14000 0.14000 "ILE " " CA " "    " 6 0 0 00CC33  "C3404"  2 1 -118 00CC00  1 29.22 911 1 3406 60 478 0 <> <> <>
  479 2 -8.689355 -0.838103 -11.997554 486 I "C" 118 0.50000 0.50000 "ILE " " C  " "    " 6 0 0 00CC33  "C3405"  2 1 3 <> 1 31.4 912 0 3407 60 479 0 <> <> <>
  480 15 -8.984811 0.352981 -12.045751 486 I "C" 70 -0.50000 -0.50000 "ILE " " O  " "    " 8 0 0 FF2F2F  "O3406"  2 1 3 <> 1 34.18 913 0 3408 60 480 0 <> <> <>
  481 3 -7.563172 -1.111486 -9.779902 486 I "C" 118 -0.06000 -0.06000 "ILE " " CB " "    " 6 0 0 00CC33  "C3407"  2 1 3 <> 1 29.67 914 1 3409 60 481 0 <> <> <>
  482 3 -6.298070 -1.578524 -9.020065 486 I "C" 118 -0.12000 -0.12000 "ILE " " CG1" "    " 6 0 0 00CC33  "C3408"  2 1 3 <> 1 28.55 915 2 3410 60 482 0 <> <> <>
  483 3 -8.815324 -1.796607 -9.179665 486 I "C" 118 -0.18000 -0.18000 "ILE " " CG2" "    " 6 0 0 00CC33  "C3409"  2 1 3 <> 1 25.04 916 3 3411 60 483 0 <> <> <>
  484 3 -6.127343 -0.912666 -7.648896 486 I "C" 118 -0.18000 -0.18000 "ILE " " CD1" "    " 6 0 0 00CC33  "C3410"  2 1 3 <> 1 25.4 917 3 3412 60 484 0 <> <> <>
  485 25 -9.462758 -1.779426 -12.512056 487 R "C" 38 -0.50000 -0.50000 "ARG " " N  " "    " 7 0 0 2F2FFF  "N3411"  2 1 3 <> 1 32.66 929 1 3413 61 485 0 <> <> <>
  486 3 -10.718873 -1.440052 -13.164617 487 R "C" 118 0.14000 0.14000 "ARG " " CA " "    " 6 0 0 00CC33  "C3412"  2 1 -118 00CC00  1 34.48 930 1 3414 61 486 0 <> <> <>
  487 2 -11.829304 -1.192375 -12.152558 487 R "C" 118 0.50000 0.50000 "ARG " " C  " "    " 6 0 0 00CC33  "C3413"  2 1 3 <> 1 33.37 931 0 3415 61 487 0 <> <> <>
  488 15 -12.087681 -2.008681 -11.281181 487 R "C" 70 -0.50000 -0.50000 "ARG " " O  " "    " 8 0 0 FF2F2F  "O3414"  2 1 3 <> 1 35.82 932 0 3416 61 488 0 <> <> <>
  489 3 -11.072121 -2.561463 -14.161403 487 R "C" 118 -0.12000 -0.12000 "ARG " " CB " "    " 6 0 0 00CC33  "C3415"  2 1 3 <> 1 37.31 933 2 3417 61 489 0 <> <> <>
  490 3 -10.175931 -2.530627 -15.421264 487 R "C" 118 -0.05000 -0.05000 "ARG " " CG " "    " 6 0 0 00CC33  "C3416"  2 1 3 <> 1 40.88 934 2 3418 61 490 0 <> <> <>
  491 3 -9.828808 -3.910358 -16.010991 487 R "C" 118 0.19000 0.19000 "ARG " " CD " "    " 6 0 0 00CC33  "C3417"  2 1 3 <> 1 46.77 935 2 3419 61 491 0 <> <> <>
  492 25 -8.843362 -4.639975 -15.188791 487 R "C" 38 -0.69997 -0.69997 "ARG " " NE " "    " 7 0 0 2F2FFF  "N3418"  2 1 3 <> 1 55.3 936 1 3420 61 492 0 <> <> <>
  493 2 -7.508267 -4.449995 -15.164024 487 R "C" 118 0.63990 0.63990 "ARG " " CZ " "    " 6 0 0 00CC33  "C3419"  2 1 3 <> 1 57.72 937 0 3421 61 493 0 <> <> <>
  494 25 -6.893277 -3.554544 -15.953195 487 R "C" 38 -0.79997 -0.79997 "ARG " " NH1" "    " 7 0 0 2F2FFF  "N3420"  2 1 3 <> 1 57.57 938 2 3422 61 494 0 <> <> <>
  495 31 -6.765618 -5.175823 -14.319156 487 R "C" 38 -0.79997 -0.79997 "ARG " " NH2" "    " 7 1 0 2F2FFF  "N3421"  2 1 3 <> 1 58.15 939 2 3423 61 495 0 <> <> <>
  496 25 -12.491463 -0.056552 -12.285214 488 R "C" 38 -0.50000 -0.50000 "ARG " " N  " "    " 7 0 0 2F2FFF  "N3422"  0 1 3 <> 1 34.98 953 1 3424 62 496 0 <> <> <>
  497 3 -13.588601 0.324452 -11.396556 488 R "C" 118 0.14000 0.14000 "ARG " " CA " "    " 6 0 0 00CC33  "C3423"  0 1 -118 00CC00  1 36.99 954 1 3425 62 497 0 <> <> <>
  498 2 -14.768887 -0.647570 -11.428237 488 R "C" 118 0.50000 0.50000 "ARG " " C  " "    " 6 0 0 00CC33  "C3424"  0 1 3 <> 1 39.2 955 0 3426 62 498 0 <> <> <>
  499 15 -15.555634 -0.709797 -10.489023 488 R "C" 70 -0.50000 -0.50000 "ARG " " O  " "    " 8 0 0 FF2F2F  "O3425"  0 1 3 <> 1 39.7 956 0 3427 62 499 0 <> <> <>
  500 3 -14.054799 1.738568 -11.827189 488 R "C" 118 -0.12000 -0.12000 "ARG " " CB " "    " 6 0 0 00CC33  "C3426"  0 1 3 <> 1 37.87 957 2 3428 62 500 0 <> <> <>
  501 3 -15.311249 2.312989 -11.152112 488 R "C" 118 -0.05000 -0.05000 "ARG " " CG " "    " 6 0 0 00CC33  "C3427"  0 1 3 <> 1 38.76 958 2 3429 62 501 0 <> <> <>
  502 3 -15.760399 3.667773 -11.717136 488 R "C" 118 0.19000 0.19000 "ARG " " CD " "    " 6 0 0 00CC33  "C3428"  0 1 3 <> 1 41.67 959 2 3430 62 502 0 <> <> <>
  503 25 -16.270543 3.600878 -13.099945 488 R "C" 38 -0.69997 -0.69997 "ARG " " NE " "    " 7 0 0 2F2FFF  "N3429"  0 1 3 <> 1 41.85 960 1 3431 62 503 0 <> <> <>
  504 2 -17.546620 3.699985 -13.518550 488 R "C" 118 0.63990 0.63990 "ARG " " CZ " "    " 6 0 0 00CC33  "C3430"  0 1 3 <> 1 43.57 961 0 3432 62 504 0 <> <> <>
  505 25 -18.573170 3.860333 -12.667925 488 R "C" 38 -0.79997 -0.79997 "ARG " " NH1" "    " 7 0 0 2F2FFF  "N3431"  0 1 3 <> 1 44.47 962 2 3433 62 505 0 <> <> <>
  506 31 -17.795819 3.643484 -14.832630 488 R "C" 38 -0.79997 -0.79997 "ARG " " NH2" "    " 7 1 0 2F2FFF  "N3432"  0 1 3 <> 1 43.37 963 2 3434 62 506 0 <> <> <>
  507 25 -14.886910 -1.398484 -12.517502 489 R "C" 38 -0.50000 -0.50000 "ARG " " N  " "    " 7 0 0 2F2FFF  "N3433"  0 1 3 <> 1 41.84 977 1 3435 63 507 0 <> <> <>
  508 3 -15.965947 -2.366663 -12.689790 489 R "C" 118 0.14000 0.14000 "ARG " " CA " "    " 6 0 0 00CC33  "C3434"  0 1 -118 00CC00  1 44.31 978 1 3436 63 508 0 <> <> <>
  509 2 -17.316571 -1.872346 -12.183553 489 R "C" 118 0.50000 0.50000 "ARG " " C  " "    " 6 0 0 00CC33  "C3435"  0 1 3 <> 1 45.18 979 0 3437 63 509 0 <> <> <>
  510 15 -18.064404 -2.602014 -11.532666 489 R "C" 70 -0.50000 -0.50000 "ARG " " O  " "    " 8 0 0 FF2F2F  "O3436"  0 1 3 <> 1 45.93 980 0 3438 63 510 0 <> <> <>
  511 3 -15.575047 -3.724272 -12.049178 489 R "C" 118 -0.12000 -0.12000 "ARG " " CB " "    " 6 0 0 00CC33  "C3437"  0 1 3 <> 1 45.45 981 2 3439 63 511 0 <> <> <>
  512 3 -14.326710 -4.387373 -12.658246 489 R "C" 118 -0.05000 -0.05000 "ARG " " CG " "    " 6 0 0 00CC33  "C3438"  0 1 3 <> 1 52.26 982 2 3440 63 512 0 <> <> <>
  513 3 -14.045338 -5.760947 -12.026274 489 R "C" 118 0.19000 0.19000 "ARG " " CD " "    " 6 0 0 00CC33  "C3439"  0 1 3 <> 1 57.03 983 2 3441 63 513 0 <> <> <>
  514 25 -12.774342 -6.359971 -12.473558 489 R "C" 38 -0.69997 -0.69997 "ARG " " NE " "    " 7 0 0 2F2FFF  "N3440"  0 1 3 <> 1 64.49 984 1 3442 63 514 0 <> <> <>
  515 2 -11.542641 -6.139704 -11.974228 489 R "C" 118 0.63990 0.63990 "ARG " " CZ " "    " 6 0 0 00CC33  "C3441"  0 1 3 <> 1 65.07 985 0 3443 63 515 0 <> <> <>
  516 25 -11.306931 -5.221659 -11.026129 489 R "C" 38 -0.79997 -0.79997 "ARG " " NH1" "    " 7 0 0 2F2FFF  "N3442"  0 1 3 <> 1 64.3 986 2 3444 63 516 0 <> <> <>
  517 31 -10.516762 -6.868174 -12.431670 489 R "C" 38 -0.79997 -0.79997 "ARG " " NH2" "    " 7 1 0 2F2FFF  "N3443"  0 1 3 <> 1 64.29 987 2 3445 63 517 0 <> <> <>
  518 25 -17.629323 -0.622754 -12.493289 490 G "C" 38 -0.50000 -0.50000 "GLY " " N  " "    " 7 0 0 2F2FFF  "N3444"  0 1 3 <> 1 46.44 1001 1 3446 64 518 0 <> <> <>
  519 3 -18.896664 -0.055880 -12.071115 490 G "C" 118 0.08000 0.08000 "GLY " " CA " "    " 6 0 0 00CC33  "C3445"  0 1 -118 00CC00  1 47.94 1002 2 3447 64 519 0 <> <> <>
  520 2 -19.048306 0.060291 -10.565798 490 G "C" 118 0.50000 0.50000 "GLY " " C  " "    " 6 0 0 00CC33  "C3446"  0 1 3 <> 1 48.89 1003 0 3448 64 520 0 <> <> <>
  521 15 -19.891713 -0.617904 -9.968575 490 G "C" 70 -0.50000 -0.50000 "GLY " " O  " "    " 8 0 0 FF2F2F  "O3447"  0 1 3 <> 1 50.55 1004 0 3449 64 521 0 <> <> <>
  522 25 -18.226041 0.908358 -9.950676 491 A "C" 38 -0.50000 -0.50000 "ALA " " N  " "    " 7 0 0 2F2FFF  "N3448"  0 1 3 <> 1 47.35 1008 1 3450 65 522 0 <> <> <>
  523 3 -18.273434 1.125651 -8.509736 491 A "C" 118 0.14000 0.14000 "ALA " " CA " "    " 6 0 0 00CC33  "C3449"  0 1 -118 00CC00  1 44.84 1009 1 3451 65 523 0 <> <> <>
  524 2 -18.219983 2.622272 -8.293997 491 A "C" 118 0.50000 0.50000 "ALA " " C  " "    " 6 0 0 00CC33  "C3450"  0 1 3 <> 1 44.97 1010 0 3452 65 524 0 <> <> <>
  525 15 -17.526486 3.331780 -9.017369 491 A "C" 70 -0.50000 -0.50000 "ALA " " O  " "    " 8 0 0 FF2F2F  "O3451"  0 1 3 <> 1 44.9 1011 0 3453 65 525 0 <> <> <>
  526 3 -17.048100 0.463318 -7.868820 491 A "C" 118 -0.18000 -0.18000 "ALA " " CB " "    " 6 0 0 00CC33  "C3452"  0 1 3 <> 1 43.57 1012 3 3454 65 526 0 <> <> <>
  527 25 -18.950184 3.114677 -7.302535 492 H "C" 38 -0.50000 -0.50000 "HID " " N  " "    " 7 0 0 2F2FFF  "N3453"  0 1 3 <> 1 46.17 1018 1 3455 66 527 0 <> <> <>
  528 3 -18.958493 4.548930 -7.065641 492 H "C" 118 0.14000 0.14000 "HID " " CA " "    " 6 0 0 00CC33  "C3454"  0 1 -118 00CC00  1 47.77 1019 1 3456 66 528 0 <> <> <>
  529 2 -18.023884 4.964833 -5.936669 492 H "C" 118 0.50000 0.50000 "HID " " C  " "    " 6 0 0 00CC33  "C3455"  0 1 3 <> 1 46.71 1020 0 3457 66 529 0 <> <> <>
  530 15 -17.290394 5.958876 -6.062539 492 H "C" 70 -0.50000 -0.50000 "HID " " O  " "    " 8 0 0 FF2F2F  "O3456"  0 1 3 <> 1 46 1021 0 3458 66 530 0 <> <> <>
  531 3 -20.399556 5.037498 -6.809841 492 H "C" 118 -0.00500 -0.00500 "HID " " CB " "    " 6 0 0 00CC33  "C3457"  0 1 3 <> 1 52.35 1022 2 3459 66 531 0 <> <> <>
  532 2 -21.346120 4.895274 -7.981297 492 H "C" 118 0.01500 0.01500 "HID " " CG " "    " 6 0 0 00CC33  "C3458"  0 1 3 <> 1 59.52 1023 0 3460 66 532 0 <> <> <>
  533 25 -22.712773 5.079915 -7.857804 492 H "C" 38 -0.57000 -0.57000 "HID " " ND1" "    " 7 0 0 2F2FFF  "N3459"  0 1 3 <> 1 59.5 1024 1 3461 66 533 0 <> <> <>
  534 2 -21.137730 4.591911 -9.311056 492 H "C" 118 -0.01500 -0.01500 "HID " " CD2" "    " 6 0 0 00CC33  "C3460"  0 1 3 <> 1 60.56 1025 1 3462 66 534 0 <> <> <>
  535 2 -23.250859 4.883360 -9.064845 492 H "C" 118 0.29500 0.29500 "HID " " CE1" "    " 6 0 0 00CC33  "C3461"  0 1 3 <> 1 60.49 1026 1 3463 66 535 0 <> <> <>
  536 25 -22.353993 4.582522 -9.996101 492 H "C" 38 -0.49000 -0.49000 "HID " " NE2" "    " 7 0 0 2F2FFF  "N3462"  0 1 3 <> 1 62.16 1027 0 3464 66 536 0 <> <> <>
  537 25 -18.036236 4.212700 -4.838712 493 R "C" 38 -0.50000 -0.50000 "ARG " " N  " "    " 7 0 0 2F2FFF  "N3463"  2 1 3 <> 1 43.77 1035 1 3465 67 537 0 <> <> <>
  538 3 -17.148457 4.531879 -3.734531 493 R "C" 118 0.14000 0.14000 "ARG " " CA " "    " 6 0 0 00CC33  "C3464"  2 1 -118 00CC00  1 41.29 1036 1 3466 67 538 0 <> <> <>
  539 2 -16.182027 3.382803 -3.568922 493 R "C" 118 0.50000 0.50000 "ARG " " C  " "    " 6 0 0 00CC33  "C3465"  2 1 3 <> 1 40.61 1037 0 3467 67 539 0 <> <> <>
  540 15 -16.596524 2.236727 -3.453005 493 R "C" 70 -0.50000 -0.50000 "ARG " " O  " "    " 8 0 0 FF2F2F  "O3466"  2 1 3 <> 1 41.51 1038 0 3468 67 540 0 <> <> <>
  541 3 -17.949773 4.843337 -2.454894 493 R "C" 118 -0.12000 -0.12000 "ARG " " CB " "    " 6 0 0 00CC33  "C3467"  2 1 3 <> 1 39.29 1039 2 3469 67 541 0 <> <> <>
  542 3 -17.049588 5.396500 -1.335767 493 R "C" 118 -0.05000 -0.05000 "ARG " " CG " "    " 6 0 0 00CC33  "C3468"  2 1 3 <> 1 37.66 1040 2 3470 67 542 0 <> <> <>
  543 3 -17.823109 5.962229 -0.136014 493 R "C" 118 0.19000 0.19000 "ARG " " CD " "    " 6 0 0 00CC33  "C3469"  2 1 3 <> 1 33.85 1041 2 3471 67 543 0 <> <> <>
  544 25 -16.933255 6.741129 0.741721 493 R "C" 38 -0.69997 -0.69997 "ARG " " NE " "    " 7 0 0 2F2FFF  "N3470"  2 1 3 <> 1 36.75 1042 1 3472 67 544 0 <> <> <>
  545 2 -16.607052 8.043030 0.625233 493 R "C" 118 0.63990 0.63990 "ARG " " CZ " "    " 6 0 0 00CC33  "C3471"  2 1 3 <> 1 37.33 1043 0 3473 67 545 0 <> <> <>
  546 25 -17.146023 8.837207 -0.313031 493 R "C" 38 -0.79997 -0.79997 "ARG " " NH1" "    " 7 0 0 2F2FFF  "N3472"  2 1 3 <> 1 38.66 1044 2 3474 67 546 0 <> <> <>
  547 31 -15.706673 8.558948 1.470769 493 R "C" 38 -0.79997 -0.79997 "ARG " " NH2" "    " 7 1 0 2F2FFF  "N3473"  2 1 3 <> 1 37.75 1045 2 3475 67 547 0 <> <> <>
  548 25 -14.888646 3.692972 -3.562704 494 I "C" 38 -0.50000 -0.50000 "ILE " " N  " "    " 7 0 0 2F2FFF  "N3474"  2 1 3 <> 1 39.9 1059 1 3476 68 548 0 <> <> <>
  549 3 -13.862279 2.666305 -3.425647 494 I "C" 118 0.14000 0.14000 "ILE " " CA " "    " 6 0 0 00CC33  "C3475"  2 1 -118 00CC00  1 36.92 1060 1 3477 68 549 0 <> <> <>
  550 2 -13.337529 2.503555 -2.002938 494 I "C" 118 0.50000 0.50000 "ILE " " C  " "    " 6 0 0 00CC33  "C3476"  2 1 3 <> 1 35.78 1061 0 3478 68 550 0 <> <> <>
  551 15 -13.152516 3.479783 -1.283421 494 I "C" 70 -0.50000 -0.50000 "ILE " " O  " "    " 8 0 0 FF2F2F  "O3477"  2 1 3 <> 1 35.03 1062 0 3479 68 551 0 <> <> <>
  552 3 -12.659390 2.991423 -4.356992 494 I "C" 118 -0.06000 -0.06000 "ILE " " CB " "    " 6 0 0 00CC33  "C3478"  2 1 3 <> 1 35.16 1063 1 3480 68 552 0 <> <> <>
  553 3 -13.093629 3.166044 -5.832317 494 I "C" 118 -0.12000 -0.12000 "ILE " " CG1" "    " 6 0 0 00CC33  "C3479"  2 1 3 <> 1 34.91 1064 2 3481 68 553 0 <> <> <>
  554 3 -11.499974 1.978591 -4.263689 494 I "C" 118 -0.18000 -0.18000 "ILE " " CG2" "    " 6 0 0 00CC33  "C3480"  2 1 3 <> 1 34.86 1065 3 3482 68 554 0 <> <> <>
  555 3 -13.861581 1.975004 -6.432941 494 I "C" 118 -0.18000 -0.18000 "ILE " " CD1" "    " 6 0 0 00CC33  "C3481"  2 1 3 <> 1 40.04 1066 3 3483 68 555 0 <> <> <>
  556 25 -13.099591 1.257083 -1.614951 495 H "C" 38 -0.50000 -0.50000 "HID " " N  " "    " 7 0 0 2F2FFF  "N3482"  2 1 3 <> 1 35.05 1078 1 3484 69 556 0 <> <> <>
  557 3 -12.544408 0.938656 -0.303097 495 H "C" 118 0.14000 0.14000 "HID " " CA " "    " 6 0 0 00CC33  "C3483"  2 1 -118 00CC00  1 33.88 1079 1 3485 69 557 0 <> <> <>
  558 2 -11.176118 0.299750 -0.486690 495 H "C" 118 0.50000 0.50000 "HID " " C  " "    " 6 0 0 00CC33  "C3484"  2 1 3 <> 1 31.75 1080 0 3486 69 558 0 <> <> <>
  559 15 -10.950547 -0.443917 -1.439995 495 H "C" 70 -0.50000 -0.50000 "HID " " O  " "    " 8 0 0 FF2F2F  "O3485"  2 1 3 <> 1 32.5 1081 0 3487 69 559 0 <> <> <>
  560 3 -13.512658 0.030907 0.474890 495 H "C" 118 -0.00500 -0.00500 "HID " " CB " "    " 6 0 0 00CC33  "C3486"  2 1 3 <> 1 33.84 1082 2 3488 69 560 0 <> <> <>
  561 2 -14.868001 0.646150 0.736849 495 H "C" 118 0.01500 0.01500 "HID " " CG " "    " 6 0 0 00CC33  "C3487"  2 1 3 <> 1 30.66 1083 0 3489 69 561 0 <> <> <>
  562 25 -15.837697 0.788012 -0.242586 495 H "C" 38 -0.57000 -0.57000 "HID " " ND1" "    " 7 0 0 2F2FFF  "N3488"  2 1 3 <> 1 34.19 1084 1 3490 69 562 0 <> <> <>
  563 2 -15.420888 1.180127 1.879233 495 H "C" 118 -0.01500 -0.01500 "HID " " CD2" "    " 6 0 0 00CC33  "C3489"  2 1 3 <> 1 33.13 1085 1 3491 69 563 0 <> <> <>
  564 2 -16.882626 1.400858 0.317755 495 H "C" 118 0.29500 0.29500 "HID " " CE1" "    " 6 0 0 00CC33  "C3490"  2 1 3 <> 1 32.5 1086 1 3492 69 564 0 <> <> <>
  565 25 -16.703084 1.664161 1.606812 495 H "C" 38 -0.49000 -0.49000 "HID " " NE2" "    " 7 0 0 2F2FFF  "N3491"  2 1 3 <> 1 32.66 1087 0 3493 69 565 0 <> <> <>
  566 25 -10.269002 0.589184 0.432249 496 V "C" 38 -0.50000 -0.50000 "VAL " " N  " "    " 7 0 0 2F2FFF  "N3492"  2 1 3 <> 1 29.31 1095 1 3494 70 566 0 <> <> <>
  567 3 -8.926896 0.050740 0.357210 496 V "C" 118 0.14000 0.14000 "VAL " " CA " "    " 6 0 0 00CC33  "C3493"  2 1 -118 00CC00  1 28.85 1096 1 3495 70 567 0 <> <> <>
  568 2 -8.570573 -0.515616 1.722373 496 V "C" 118 0.50000 0.50000 "VAL " " C  " "    " 6 0 0 00CC33  "C3494"  2 1 3 <> 1 29.72 1097 0 3496 70 568 0 <> <> <>
  569 15 -8.539876 0.222573 2.707766 496 V "C" 70 -0.50000 -0.50000 "VAL " " O  " "    " 8 0 0 FF2F2F  "O3495"  2 1 3 <> 1 31.12 1098 0 3497 70 569 0 <> <> <>
  570 3 -7.863988 1.130155 -0.010232 496 V "C" 118 -0.06000 -0.06000 "VAL " " CB " "    " 6 0 0 00CC33  "C3496"  2 1 3 <> 1 27.79 1099 1 3498 70 570 0 <> <> <>
  571 3 -6.471562 0.514729 -0.260034 496 V "C" 118 -0.18000 -0.18000 "VAL " " CG1" "    " 6 0 0 00CC33  "C3497"  2 1 3 <> 1 27.47 1100 3 3499 70 571 0 <> <> <>
  572 3 -8.273057 1.963049 -1.235268 496 V "C" 118 -0.18000 -0.18000 "VAL " " CG2" "    " 6 0 0 00CC33  "C3498"  2 1 3 <> 1 24.15 1101 3 3500 70 572 0 <> <> <>
  573 25 -8.299462 -1.814093 1.797520 497 E "C" 38 -0.50000 -0.50000 "GLU " " N  " "    " 7 0 0 2F2FFF  "N3499"  2 1 3 <> 1 30.53 1111 1 3501 71 573 0 <> <> <>
  574 3 -7.960164 -2.406537 3.092007 497 E "C" 118 0.14000 0.14000 "GLU " " CA " "    " 6 0 0 00CC33  "C3500"  2 1 -118 00CC00  1 31.29 1112 1 3502 71 574 0 <> <> <>
  575 2 -6.469132 -2.640502 3.147813 497 E "C" 118 0.50000 0.50000 "GLU " " C  " "    " 6 0 0 00CC33  "C3501"  2 1 3 <> 1 29.47 1113 0 3503 71 575 0 <> <> <>
  576 15 -5.941750 -3.448473 2.389123 497 E "C" 70 -0.50000 -0.50000 "GLU " " O  " "    " 8 0 0 FF2F2F  "O3502"  2 1 3 <> 1 28.85 1114 0 3504 71 576 0 <> <> <>
  577 3 -8.798482 -3.683795 3.323872 497 E "C" 118 -0.12000 -0.12000 "GLU " " CB " "    " 6 0 0 00CC33  "C3503"  2 1 3 <> 1 34.78 1115 2 3505 71 577 0 <> <> <>
  578 3 -8.329426 -4.589142 4.493630 497 E "C" 118 -0.22000 -0.22000 "GLU " " CG " "    " 6 0 0 00CC33  "C3504"  2 1 3 <> 1 37.95 1116 2 3506 71 578 0 <> <> <>
  579 2 -9.266495 -5.758363 4.839404 497 E "C" 118 0.70000 0.70000 "GLU " " CD " "    " 6 0 0 00CC33  "C3505"  2 1 3 <> 1 43.2 1117 0 3507 71 579 0 <> <> <>
  580 15 -8.993195 -6.398557 5.878295 497 E "C" 70 -0.80000 -0.80000 "GLU " " OE1" "    " 8 0 0 FF2F2F  "O3506"  2 1 3 <> 1 47.6 1118 0 3508 71 580 0 <> <> <>
  581 18 -10.229325 -6.013393 4.080834 497 E "C" 70 -0.80000 -0.80000 "GLU " " OE2" "    " 8 -1 0 FF2F2F  "O3507"  2 1 3 <> 1 47.51 1119 0 3509 71 581 0 <> <> <>
  582 25 -5.793332 -1.949035 4.058160 498 M "C" 38 -0.50000 -0.50000 "MET " " N  " "    " 7 0 0 2F2FFF  "N3508"  2 1 3 <> 1 29.08 1126 1 3510 72 582 0 <> <> <>
  583 3 -4.343487 -2.070451 4.173966 498 M "C" 118 0.14000 0.14000 "MET " " CA " "    " 6 0 0 00CC33  "C3509"  2 1 -118 00CC00  1 29.29 1127 1 3511 72 583 0 <> <> <>
  584 2 -3.902451 -2.748438 5.462138 498 M "C" 118 0.50000 0.50000 "MET " " C  " "    " 6 0 0 00CC33  "C3510"  2 1 3 <> 1 30.54 1128 0 3512 72 584 0 <> <> <>
  585 15 -4.285187 -2.340291 6.568551 498 M "C" 70 -0.50000 -0.50000 "MET " " O  " "    " 8 0 0 FF2F2F  "O3511"  2 1 3 <> 1 33.15 1129 0 3513 72 585 0 <> <> <>
  586 3 -3.702862 -0.665562 4.135653 498 M "C" 118 -0.12000 -0.12000 "MET " " CB " "    " 6 0 0 00CC33  "C3512"  2 1 3 <> 1 26.72 1130 2 3514 72 586 0 <> <> <>
  587 3 -3.972401 0.139417 2.857176 498 M "C" 118 0.00020 0.00020 "MET " " CG " "    " 6 0 0 00CC33  "C3513"  2 1 3 <> 1 20.92 1131 2 3515 72 587 0 <> <> <>
  588 49 -3.918664 1.932824 3.103142 498 M "C" 143 -0.24040 -0.24040 "MET " " SD " "    " 16 0 0 FFDF9F  "S3514"  2 1 3 <> 1 19.59 1132 0 3516 72 588 0 <> <> <>
  589 3 -5.519074 2.171511 3.925645 498 M "C" 118 -0.05980 -0.05980 "MET " " CE " "    " 6 0 0 00CC33  "C3515"  2 1 3 <> 1 14.22 1133 3 3517 72 589 0 <> <> <>
  590 25 -3.104348 -3.799101 5.301408 499 K "C" 38 -0.50000 -0.50000 "LYS " " N  " "    " 7 0 0 2F2FFF  "N3516"  2 1 3 <> 1 29.78 1143 1 3518 73 590 0 <> <> <>
  591 3 -2.543313 -4.544895 6.418847 499 K "C" 118 0.14000 0.14000 "LYS " " CA " "    " 6 0 0 00CC33  "C3517"  2 1 -118 00CC00  1 29.45 1144 1 3519 73 591 0 <> <> <>
  592 2 -1.045624 -4.354300 6.301938 499 K "C" 118 0.50000 0.50000 "LYS " " C  " "    " 6 0 0 00CC33  "C3518"  2 1 3 <> 1 29.37 1145 0 3520 73 592 0 <> <> <>
  593 15 -0.449868 -4.649731 5.266772 499 K "C" 70 -0.50000 -0.50000 "LYS " " O  " "    " 8 0 0 FF2F2F  "O3519"  2 1 3 <> 1 29.86 1146 0 3521 73 593 0 <> <> <>
  594 3 -2.923154 -6.033653 6.368987 499 K "C" 118 -0.12000 -0.12000 "LYS " " CB " "    " 6 0 0 00CC33  "C3520"  2 1 3 <> 1 29.43 1147 2 3522 73 594 0 <> <> <>
  595 3 -4.427903 -6.296589 6.542344 499 K "C" 118 -0.12000 -0.12000 "LYS " " CG " "    " 6 0 0 00CC33  "C3521"  2 1 3 <> 1 29.93 1148 2 3523 73 595 0 <> <> <>
  596 3 -4.708035 -7.712029 7.071891 499 K "C" 118 -0.12000 -0.12000 "LYS " " CD " "    " 6 0 0 00CC33  "C3522"  2 1 3 <> 1 29.27 1149 2 3524 73 596 0 <> <> <>
  597 3 -6.205109 -7.985831 7.280341 499 K "C" 118 0.19000 0.19000 "LYS " " CE " "    " 6 0 0 00CC33  "C3523"  2 1 3 <> 1 33.1 1150 2 3525 73 597 0 <> <> <>
  598 32 -6.438943 -9.298441 7.910687 499 K "C" 38 -0.30000 -0.30000 "LYS " " NZ " "    " 7 1 0 2F2FFF  "N3524"  2 1 3 <> 1 37.11 1151 3 3526 73 598 0 <> <> <>
  599 25 -0.422551 -3.866206 7.362508 500 F "C" 38 -0.50000 -0.50000 "PHE " " N  " "    " 7 0 0 2F2FFF  "N3525"  2 1 3 <> 1 29.53 1165 1 3527 74 599 0 <> <> <>
  600 3 1.013118 -3.617696 7.304053 500 F "C" 118 0.14000 0.14000 "PHE " " CA " "    " 6 0 0 00CC33  "C3526"  2 1 -118 00CC00  1 30.03 1166 1 3528 74 600 0 <> <> <>
  601 2 1.689254 -3.704378 8.672909 500 F "C" 118 0.50000 0.50000 "PHE " " C  " "    " 6 0 0 00CC33  "C3527"  2 1 3 <> 1 31.9 1167 0 3529 74 601 0 <> <> <>
  602 15 1.018546 -3.818380 9.701953 500 F "C" 70 -0.50000 -0.50000 "PHE " " O  " "    " 8 0 0 FF2F2F  "O3528"  2 1 3 <> 1 32.91 1168 0 3530 74 602 0 <> <> <>
  603 3 1.163608 -2.181073 6.705222 500 F "C" 118 -0.00500 -0.00500 "PHE " " CB " "    " 6 0 0 00CC33  "C3529"  2 1 3 <> 1 24.71 1169 2 3531 74 603 0 <> <> <>
  604 2 0.509731 -1.030444 7.464139 500 F "C" 118 -0.11500 -0.11500 "PHE " " CG " "    " 6 0 0 00CC33  "C3530"  2 1 3 <> 1 16.18 1170 0 3532 74 604 0 <> <> <>
  605 2 1.237274 -0.316462 8.439181 500 F "C" 118 -0.11500 -0.11500 "PHE " " CD1" "    " 6 0 0 00CC33  "C3531"  2 1 3 <> 1 19.15 1171 1 3533 74 605 0 <> <> <>
  606 2 -0.866574 -0.752860 7.302809 500 F "C" 118 -0.11500 -0.11500 "PHE " " CD2" "    " 6 0 0 00CC33  "C3532"  2 1 3 <> 1 17.87 1172 1 3534 74 606 0 <> <> <>
  607 2 0.611293 0.669527 9.189578 500 F "C" 118 -0.11500 -0.11500 "PHE " " CE1" "    " 6 0 0 00CC33  "C3533"  2 1 3 <> 1 14.37 1173 1 3535 74 607 0 <> <> <>
  608 2 -1.477627 0.227528 8.073481 500 F "C" 118 -0.11500 -0.11500 "PHE " " CE2" "    " 6 0 0 00CC33  "C3534"  2 1 3 <> 1 20.16 1174 1 3536 74 608 0 <> <> <>
  609 2 -0.741143 0.935919 9.014929 500 F "C" 118 -0.11500 -0.11500 "PHE " " CZ " "    " 6 0 0 00CC33  "C3535"  2 1 3 <> 1 18.1 1175 1 3537 74 609 0 <> <> <>
  610 25 3.018085 -3.648742 8.683058 501 S "C" 38 -0.50000 -0.50000 "SER " " N  " "    " 7 0 1 2F2FFF  "N3536"  2 1 3 <> 1 33.72 1185 1 3538 75 610 0 <> <> <>
  611 3 3.761821 -3.697623 9.937310 501 S "C" 118 0.14000 0.14000 "SER " " CA " "    " 6 0 1 00CC33  "C3537"  2 1 -118 00CC00  1 34.4 1186 1 3539 75 611 0 <> <> <>
  612 2 4.833595 -2.621869 9.921735 501 S "C" 118 0.50000 0.50000 "SER " " C  " "    " 6 0 1 00CC33  "C3538"  2 1 3 <> 1 36.43 1187 0 3540 75 612 0 <> <> <>
  613 15 5.416881 -2.316841 8.870675 501 S "C" 70 -0.50000 -0.50000 "SER " " O  " "    " 8 0 1 FF2F2F  "O3539"  2 1 3 <> 1 37.88 1188 0 3541 75 613 0 <> <> <>
  614 3 4.303268 -5.131064 10.151408 501 S "C" 118 0.14500 0.14500 "SER " " CB " "    " 6 0 1 00CC33  "C3540"  2 1 3 <> 1 31.34 1189 2 3542 75 614 0 <> <> <>
  615 16 5.356555 -5.472043 9.269572 501 S "C" 70 -0.68300 -0.68300 "SER " " OG " "    " 8 0 1 FF2F2F  "O3541"  2 1 3 <> 1 30.07 1190 1 3543 75 615 0 <> <> <>
  616 25 5.083312 -2.047791 11.093501 502 V "C" 38 -0.50000 -0.50000 "VAL " " N  " "    " 7 0 0 2F2FFF  "N3542"  2 1 3 <> 1 37.18 1196 1 3544 76 616 0 <> <> <>
  617 3 6.065620 -0.986039 11.233042 502 V "C" 118 0.14000 0.14000 "VAL " " CA " "    " 6 0 0 00CC33  "C3543"  2 1 -118 00CC00  1 36.36 1197 1 3545 76 617 0 <> <> <>
  618 2 7.141273 -1.360698 12.238936 502 V "C" 118 0.50000 0.50000 "VAL " " C  " "    " 6 0 0 00CC33  "C3544"  2 1 3 <> 1 38.45 1198 0 3546 76 618 0 <> <> <>
  619 15 6.864215 -1.564262 13.421351 502 V "C" 70 -0.50000 -0.50000 "VAL " " O  " "    " 8 0 0 FF2F2F  "O3545"  2 1 3 <> 1 37.94 1199 0 3547 76 619 0 <> <> <>
  620 3 5.405490 0.371612 11.586522 502 V "C" 118 -0.06000 -0.06000 "VAL " " CB " "    " 6 0 0 00CC33  "C3546"  2 1 3 <> 1 33.85 1200 1 3548 76 620 0 <> <> <>
  621 3 6.417438 1.526129 11.752322 502 V "C" 118 -0.18000 -0.18000 "VAL " " CG1" "    " 6 0 0 00CC33  "C3547"  2 1 3 <> 1 34.21 1201 3 3549 76 621 0 <> <> <>
  622 3 4.359115 0.728884 10.508050 502 V "C" 118 -0.18000 -0.18000 "VAL " " CG2" "    " 6 0 0 00CC33  "C3548"  2 1 3 <> 1 29.27 1202 3 3550 76 622 0 <> <> <>
  623 25 8.371997 -1.465436 11.749106 503 R "C" 38 -0.50000 -0.50000 "ARG " " N  " "    " 7 0 1 2F2FFF  "N3549"  0 1 3 <> 1 41.91 1212 1 3551 77 623 0 <> <> <>
  624 3 9.513709 -1.798826 12.588011 503 R "C" 118 0.14000 0.14000 "ARG " " CA " "    " 6 0 1 00CC33  "C3550"  0 1 -118 00CC00  1 45.51 1213 1 3552 77 624 0 <> <> <>
  625 2 9.823341 -0.618700 13.497243 503 R "C" 118 0.50000 0.50000 "ARG " " C  " "    " 6 0 1 00CC33  "C3551"  0 1 3 <> 1 49.16 1214 0 3553 77 625 0 <> <> <>
  626 15 9.672977 0.538515 13.100751 503 R "C" 70 -0.50000 -0.50000 "ARG " " O  " "    " 8 0 1 FF2F2F  "O3552"  0 1 3 <> 1 50.13 1215 0 3554 77 626 0 <> <> <>
  627 3 10.716045 -2.181395 11.702260 503 R "C" 118 -0.12000 -0.12000 "ARG " " CB " "    " 6 0 1 00CC33  "C3553"  0 1 3 <> 1 43.67 1216 2 3555 77 627 0 627 3 <>
  628 3 11.996066 -2.623156 12.452689 503 R "C" 118 -0.05000 -0.05000 "ARG " " CG " "    " 6 0 1 00CC33  "C3554"  0 1 3 <> 1 46.51 1217 2 3556 77 628 0 628 3 <>
  629 3 11.935008 -4.015492 13.119580 503 R "C" 118 0.19000 0.19000 "ARG " " CD " "    " 6 0 1 00CC33  "C3555"  0 1 3 <> 1 45.32 1218 2 3557 77 629 0 629 3 <>
  630 25 11.983100 -5.101723 12.125001 503 R "C" 38 -0.69997 -0.69997 "ARG " " NE " "    " 7 0 1 2F2FFF  "N3556"  0 1 3 <> 1 46.35 1219 1 3558 77 630 0 630 3 <>
  631 2 12.228614 -6.410573 12.321021 503 R "C" 118 0.63990 0.63990 "ARG " " CZ " "    " 6 0 1 00CC33  "C3557"  0 1 3 <> 1 46.27 1220 0 3559 77 631 0 631 3 <>
  632 25 12.444114 -6.926253 13.539504 503 R "C" 38 -0.79997 -0.79997 "ARG " " NH1" "    " 7 0 1 2F2FFF  "N3558"  0 1 3 <> 1 47.32 1221 2 3560 77 632 0 632 3 <>
  633 31 12.272834 -7.225026 11.258776 503 R "C" 38 -0.79997 -0.79997 "ARG " " NH2" "    " 7 1 1 2F2FFF  "N3559"  0 1 3 <> 1 44.78 1222 2 3561 77 633 0 633 3 <>
  634 25 10.241725 -0.911871 14.723805 504 D "C" 38 -0.50000 -0.50000 "ASP " " N  " "    " 7 0 0 2F2FFF  "N3560"  0 1 3 <> 1 53.29 1236 1 3562 78 634 0 <> <> <>
  635 3 10.575656 0.138962 15.671845 504 D "C" 118 0.14000 0.14000 "ASP " " CA " "    " 6 0 0 00CC33  "C3561"  0 1 -118 00CC00  1 56.12 1237 1 3563 78 635 0 <> <> <>
  636 2 12.036220 0.539201 15.479747 504 D "C" 118 0.50000 0.50000 "ASP " " C  " "    " 6 0 0 00CC33  "C3562"  0 1 3 <> 1 56.89 1238 0 3564 78 636 0 <> <> <>
  637 15 12.912826 -0.312278 15.352599 504 D "C" 70 -0.50000 -0.50000 "ASP " " O  " "    " 8 0 0 FF2F2F  "O3563"  0 1 3 <> 1 56.19 1239 0 3565 78 637 0 <> <> <>
  638 3 10.146541 -0.206632 17.135426 504 D "C" 118 -0.22000 -0.22000 "ASP " " CB " "    " 6 0 0 00CC33  "C3564"  0 1 3 <> 1 59.88 1240 2 3566 78 638 0 <> <> <>
  639 2 11.106273 0.108781 18.285741 504 D "C" 118 0.70000 0.70000 "ASP " " CG " "    " 6 0 0 00CC33  "C3565"  0 1 3 <> 1 62.35 1241 0 3567 78 639 0 <> <> <>
  640 15 11.798202 -0.840414 18.710648 504 D "C" 70 -0.80000 -0.80000 "ASP " " OD1" "    " 8 0 0 FF2F2F  "O3566"  0 1 3 <> 1 61.2 1242 0 3568 78 640 0 <> <> <>
  641 18 11.239402 1.306633 18.623143 504 D "C" 70 -0.80000 -0.80000 "ASP " " OD2" "    " 8 -1 0 FF2F2F  "O3567"  0 1 3 <> 1 65.47 1243 0 3569 78 641 0 <> <> <>
  642 25 12.279968 1.843093 15.449826 505 C "C" 38 -0.50000 -0.50000 "CYS " " N  " "    " 7 0 0 2F2FFF  "N3568"  0 1 3 <> 1 59.04 1248 1 3570 79 642 0 <> <> <>
  643 3 13.617923 2.412815 15.271149 505 C "C" 118 0.14000 0.14000 "CYS " " CA " "    " 6 0 0 00CC33  "C3569"  0 1 -118 00CC00  1 61.86 1249 1 3571 79 643 0 <> <> <>
  644 2 14.647327 1.822015 16.235095 505 C "C" 118 0.50000 0.50000 "CYS " " C  " "    " 6 0 0 00CC33  "C3570"  0 1 3 <> 1 62.09 1250 0 3572 79 644 0 <> <> <>
  645 15 15.823371 1.674779 15.892480 505 C "C" 70 -0.50000 -0.50000 "CYS " " O  " "    " 8 0 0 FF2F2F  "O3571"  0 1 3 <> 1 62.11 1251 0 3573 79 645 0 <> <> <>
  646 3 13.489124 3.939188 15.446046 505 C "C" 118 0.02520 0.02520 "CYS " " CB " "    " 6 0 0 00CC33  "C3572"  0 1 3 <> 1 64.82 1252 2 3574 79 646 0 <> <> <>
  647 49 12.053901 4.654964 14.584252 505 C "C" 143 -0.18520 -0.18520 "CYS " " SG " "    " 16 0 0 FFDF9F  "S3573"  0 1 3 <> 1 70.5 1253 0 3575 79 647 0 <> <> <>
  648 25 14.201507 1.506834 17.447644 506 S "C" 38 -0.50000 -0.50000 "SER " " N  " "    " 7 0 0 2F2FFF  "N3574"  0 1 3 <> 1 62.21 1258 1 3576 80 648 0 <> <> <>
  649 3 15.079494 0.946841 18.464387 506 S "C" 118 0.14000 0.14000 "SER " " CA " "    " 6 0 0 00CC33  "C3575"  0 1 -118 00CC00  1 62.13 1259 1 3577 80 649 0 <> <> <>
  650 2 15.237720 -0.549702 18.283539 506 S "C" 118 0.50000 0.50000 "SER " " C  " "    " 6 0 0 00CC33  "C3576"  0 1 3 <> 1 62.74 1260 0 3578 80 650 0 <> <> <>
  651 15 15.169208 -1.303963 19.250184 506 S "C" 70 -0.50000 -0.50000 "SER " " O  " "    " 8 0 0 FF2F2F  "O3577"  0 1 3 <> 1 64.33 1261 0 3579 80 651 0 <> <> <>
  652 3 14.647998 1.447551 19.871758 506 S "C" 118 0.14500 0.14500 "SER " " CB " "    " 6 0 0 00CC33  "C3578"  0 1 3 <> 1 61.07 1262 2 3580 80 652 0 <> <> <>
  653 16 13.595138 0.747239 20.499066 506 S "C" 70 -0.68300 -0.68300 "SER " " OG " "    " 8 0 0 FF2F2F  "O3579"  0 1 3 <> 1 60.36 1263 1 3581 80 653 0 <> <> <>
  654 25 15.436138 -0.974779 17.041367 507 S "C" 38 -0.50000 -0.50000 "SER " " N  " "    " 7 0 0 2F2FFF  "N3580"  0 1 3 <> 1 63.34 1269 1 3582 81 654 0 <> <> <>
  655 3 15.624217 -2.382808 16.723965 507 S "C" 118 0.14000 0.14000 "SER " " CA " "    " 6 0 0 00CC33  "C3581"  0 1 -118 00CC00  1 64.89 1270 1 3583 81 655 0 <> <> <>
  656 2 16.657661 -2.427115 15.611857 507 S "C" 118 0.50000 0.50000 "SER " " C  " "    " 6 0 0 00CC33  "C3582"  0 1 3 <> 1 67.46 1271 0 3584 81 656 0 <> <> <>
  657 15 17.292133 -3.455048 15.367697 507 S "C" 70 -0.50000 -0.50000 "SER " " O  " "    " 8 0 0 FF2F2F  "O3583"  0 1 3 <> 1 68.32 1272 0 3585 81 657 0 <> <> <>
  658 3 14.323173 -3.032117 16.221514 507 S "C" 118 0.14500 0.14500 "SER " " CB " "    " 6 0 0 00CC33  "C3584"  0 1 3 <> 1 63.69 1273 2 3586 81 658 0 <> <> <>
  659 16 13.345359 -3.032938 17.230260 507 S "C" 70 -0.68300 -0.68300 "SER " " OG " "    " 8 0 0 FF2F2F  "O3585"  0 1 3 <> 1 63.34 1274 1 3587 81 659 0 <> <> <>
  660 25 16.817830 -1.287966 14.947959 508 I "C" 38 -0.50000 -0.50000 "ILE " " N  " "    " 7 0 1 2F2FFF  "N3586"  0 1 3 <> 1 69.2 1280 1 3588 82 660 0 <> <> <>
  661 3 17.761401 -1.141572 13.849742 508 I "C" 118 0.14000 0.14000 "ILE " " CA " "    " 6 0 1 00CC33  "C3587"  0 1 -118 00CC00  1 71.34 1281 1 3589 82 661 0 <> <> <>
  662 2 19.038087 -0.516844 14.407374 508 I "C" 118 0.50000 0.50000 "ILE " " C  " "    " 6 0 1 00CC33  "C3588"  0 1 3 <> 1 72.72 1282 0 3590 82 662 0 <> <> <>
  663 15 19.004056 0.573898 14.972602 508 I "C" 70 -0.50000 -0.50000 "ILE " " O  " "    " 8 0 1 FF2F2F  "O3589"  0 1 3 <> 1 72.22 1283 0 3591 82 663 0 <> <> <>
  664 3 17.117816 -0.267370 12.732817 508 I "C" 118 -0.06000 -0.06000 "ILE " " CB " "    " 6 0 1 00CC33  "C3590"  0 1 3 <> 1 71.88 1284 1 3592 82 664 0 <> <> <>
  665 3 15.827030 -0.893107 12.147216 508 I "C" 118 -0.12000 -0.12000 "ILE " " CG1" "    " 6 0 1 00CC33  "C3591"  0 1 3 <> 1 71.14 1285 2 3593 82 665 0 665 3 <>
  666 3 18.083488 0.137864 11.599686 508 I "C" 118 -0.18000 -0.18000 "ILE " " CG2" "    " 6 0 1 00CC33  "C3592"  0 1 3 <> 1 71.93 1286 3 3594 82 666 0 <> <> <>
  667 3 15.997432 -2.265968 11.478547 508 I "C" 118 -0.18000 -0.18000 "ILE " " CD1" "    " 6 0 1 00CC33  "C3593"  0 1 3 <> 1 72.4 1287 3 3595 82 667 0 667 3 <>
  668 25 20.181606 -1.206399 14.264447 509 P "C" 38 -0.14000 -0.14000 "PRO " " N  " "    " 7 0 0 2F2FFF  "N3594"  0 1 3 <> 1 74.86 1299 0 3596 83 668 0 <> <> <>
  669 3 21.487779 -0.745891 14.745375 509 P "C" 118 0.01000 0.01000 "PRO " " CA " "    " 6 0 0 00CC33  "C3595"  0 1 -118 00CC00  1 76.32 1300 1 3597 83 669 0 <> <> <>
  670 2 21.956064 0.596538 14.187010 509 P "C" 118 0.50000 0.50000 "PRO " " C  " "    " 6 0 0 00CC33  "C3596"  0 1 3 <> 1 77.79 1301 0 3598 83 670 0 <> <> <>
  671 15 22.936200 1.160127 14.673518 509 P "C" 70 -0.50000 -0.50000 "PRO " " O  " "    " 8 0 0 FF2F2F  "O3597"  0 1 3 <> 1 78.01 1302 0 3599 83 671 0 <> <> <>
  672 3 22.484134 -1.846282 14.343386 509 P "C" 118 -0.12000 -0.12000 "PRO " " CB " "    " 6 0 0 00CC33  "C3598"  0 1 3 <> 1 76.3 1303 2 3600 83 672 0 <> <> <>
  673 3 21.649080 -3.099742 14.289595 509 P "C" 118 -0.12000 -0.12000 "PRO " " CG " "    " 6 0 0 00CC33  "C3599"  0 1 3 <> 1 76.32 1304 2 3601 83 673 0 <> <> <>
  674 3 20.322898 -2.584326 13.756550 509 P "C" 118 -0.05000 -0.05000 "PRO " " CD " "    " 6 0 0 00CC33  "C3600"  0 1 3 <> 1 76.09 1305 2 3602 83 674 0 <> <> <>
  675 25 21.267078 1.105917 13.169255 510 S "C" 38 -0.50000 -0.50000 "SER " " N  " "    " 7 0 0 2F2FFF  "N3601"  0 1 3 <> 1 79.43 1313 1 3603 84 675 0 <> <> <>
  676 3 21.633336 2.389293 12.567549 510 S "C" 118 0.14000 0.14000 "SER " " CA " "    " 6 0 0 00CC33  "C3602"  0 1 -118 00CC00  1 81.26 1314 1 3604 84 676 0 <> <> <>
  677 2 20.419355 3.291478 12.332026 510 S "C" 118 0.50000 0.50000 "SER " " C  " "    " 6 0 0 00CC33  "C3603"  0 1 3 <> 1 81.93 1315 0 3605 84 677 0 <> <> <>
  678 15 19.784177 3.233031 11.274205 510 S "C" 70 -0.50000 -0.50000 "SER " " O  " "    " 8 0 0 FF2F2F  "O3604"  0 1 3 <> 1 82.52 1316 0 3606 84 678 0 <> <> <>
  679 3 22.395538 2.128156 11.245869 510 S "C" 118 0.14500 0.14500 "SER " " CB " "    " 6 0 0 00CC33  "C3605"  0 1 3 <> 1 82.5 1317 2 3607 84 679 0 <> <> <>
  680 16 23.742137 1.779955 11.495923 510 S "C" 70 -0.68300 -0.68300 "SER " " OG " "    " 8 0 0 FF2F2F  "O3606"  0 1 3 <> 1 84.68 1318 1 3608 84 680 0 <> <> <>
  681 25 20.116000 4.136315 13.317614 511 V "C" 38 -0.50000 -0.50000 "VAL " " N  " "    " 7 0 0 2F2FFF  "N3607"  0 1 3 <> 1 81.55 1324 1 3609 85 681 0 <> <> <>
  682 3 18.971404 5.033053 13.228427 511 V "C" 118 0.14000 0.14000 "VAL " " CA " "    " 6 0 0 00CC33  "C3608"  0 1 -118 00CC00  1 81.22 1325 1 3610 85 682 0 <> <> <>
  683 2 19.219045 6.437022 13.772601 511 V "C" 118 0.50000 0.50000 "VAL " " C  " "    " 6 0 0 00CC33  "C3609"  0 1 3 <> 1 80.99 1326 0 3611 85 683 0 <> <> <>
  684 15 19.513639 6.613290 14.956687 511 V "C" 70 -0.50000 -0.50000 "VAL " " O  " "    " 8 0 0 FF2F2F  "O3610"  0 1 3 <> 1 79.28 1327 0 3612 85 684 0 <> <> <>
  685 3 17.690439 4.504885 13.964139 511 V "C" 118 -0.06000 -0.06000 "VAL " " CB " "    " 6 0 0 00CC33  "C3611"  0 1 3 <> 1 81.45 1328 1 3613 85 685 0 <> <> <>
  686 3 17.258643 3.135343 13.459044 511 V "C" 118 -0.18000 -0.18000 "VAL " " CG1" "    " 6 0 0 00CC33  "C3612"  0 1 3 <> 1 80.9 1329 3 3614 85 686 0 <> <> <>
  687 3 17.693050 4.485361 15.512263 511 V "C" 118 -0.18000 -0.18000 "VAL " " CG2" "    " 6 0 0 00CC33  "C3613"  0 1 3 <> 1 81.65 1330 3 3615 85 687 0 <> <> <>
  688 25 19.099220 7.455482 12.901454 512 P "C" 38 -0.14000 -0.14000 "PRO " " N  " "    " 7 0 0 2F2FFF  "N3614"  0 1 3 <> 1 81.4 1340 0 3616 86 688 0 <> <> <>
  689 3 19.282750 8.878420 13.196494 512 P "C" 118 0.01000 0.01000 "PRO " " CA " "    " 6 0 0 00CC33  "C3615"  0 1 -118 00CC00  1 81.14 1341 1 3617 86 689 0 <> <> <>
  690 2 18.050180 9.431118 13.919802 512 P "C" 118 0.50000 0.50000 "PRO " " C  " "    " 6 0 0 00CC33  "C3616"  0 1 3 <> 1 81.71 1342 0 3618 86 690 0 <> <> <>
  691 15 17.448831 8.756776 14.762746 512 P "C" 70 -0.50000 -0.50000 "PRO " " O  " "    " 8 0 0 FF2F2F  "O3617"  0 1 3 <> 1 82.39 1343 0 3619 86 691 0 <> <> <>
  692 3 19.574062 9.501367 11.816098 512 P "C" 118 -0.12000 -0.12000 "PRO " " CB " "    " 6 0 0 00CC33  "C3618"  0 1 3 <> 1 80.4 1344 2 3620 86 692 0 <> <> <>
  693 3 18.648723 8.748952 10.896367 512 P "C" 118 -0.12000 -0.12000 "PRO " " CG " "    " 6 0 0 00CC33  "C3619"  0 1 3 <> 1 81.69 1345 2 3621 86 693 0 <> <> <>
  694 3 18.699922 7.347563 11.489741 512 P "C" 118 -0.05000 -0.05000 "PRO " " CD " "    " 6 0 0 00CC33  "C3620"  0 1 3 <> 1 82.7 1346 2 3622 86 694 0 <> <> <>
  695 25 17.666505 10.653017 13.561507 513 G "C" 38 -0.50000 -0.50000 "GLY " " N  " "    " 7 0 0 2F2FFF  "N3621"  0 1 3 <> 1 81.73 1354 1 3623 87 695 0 <> <> <>
  696 3 16.514987 11.286931 14.182711 513 G "C" 118 0.08000 0.08000 "GLY " " CA " "    " 6 0 0 00CC33  "C3622"  0 1 -118 00CC00  1 81.01 1355 2 3624 87 696 0 <> <> <>
  697 2 15.166580 10.996551 13.539693 513 G "C" 118 0.50000 0.50000 "GLY " " C  " "    " 6 0 0 00CC33  "C3623"  0 1 3 <> 1 80.11 1356 0 3625 87 697 0 <> <> <>
  698 15 14.142650 11.004173 14.227866 513 G "C" 70 -0.50000 -0.50000 "GLY " " O  " "    " 8 0 0 FF2F2F  "O3624"  0 1 3 <> 1 80.35 1357 0 3626 87 698 0 <> <> <>
  699 25 15.156413 10.741961 12.231616 514 S "C" 38 -0.50000 -0.50000 "SER " " N  " "    " 7 0 0 2F2FFF  "N3625"  0 1 3 <> 1 78.83 1361 1 3627 88 699 0 <> <> <>
  700 3 13.910446 10.457331 11.511334 514 S "C" 118 0.14000 0.14000 "SER " " CA " "    " 6 0 0 00CC33  "C3626"  0 1 -118 00CC00  1 77.4 1362 1 3628 88 700 0 <> <> <>
  701 2 13.273166 9.132948 11.954592 514 S "C" 118 0.50000 0.50000 "SER " " C  " "    " 6 0 0 00CC33  "C3627"  0 1 3 <> 1 74.72 1363 0 3629 88 701 0 <> <> <>
  702 15 13.099223 8.885775 13.155154 514 S "C" 70 -0.50000 -0.50000 "SER " " O  " "    " 8 0 0 FF2F2F  "O3628"  0 1 3 <> 1 72.65 1364 0 3630 88 702 0 <> <> <>
  703 3 14.220794 10.587359 9.995883 514 S "C" 118 0.14500 0.14500 "SER " " CB " "    " 6 0 0 00CC33  "C3629"  0 1 3 <> 1 79.28 1365 2 3631 88 703 0 <> <> <>
  704 16 15.201564 9.666460 9.547063 514 S "C" 70 -0.68300 -0.68300 "SER " " OG " "    " 8 0 0 FF2F2F  "O3630"  0 1 3 <> 1 81.07 1366 1 3632 88 704 0 <> <> <>
  705 25 12.920905 8.297879 10.972994 515 C "C" 38 -0.50000 -0.50000 "CYS " " N  " "    " 7 0 0 2F2FFF  "N3631"  0 1 3 <> 1 72.96 1372 1 3633 89 705 0 <> <> <>
  706 3 12.302749 6.987838 11.213786 515 C "C" 118 0.14000 0.14000 "CYS " " CA " "    " 6 0 0 00CC33  "C3632"  0 1 -118 00CC00  1 68.44 1373 1 3634 89 706 0 <> <> <>
  707 2 10.814727 7.155190 11.586629 515 C "C" 118 0.50000 0.50000 "CYS " " C  " "    " 6 0 0 00CC33  "C3633"  0 1 3 <> 1 64.52 1374 0 3635 89 707 0 <> <> <>
  708 15 10.386398 6.813422 12.695023 515 C "C" 70 -0.50000 -0.50000 "CYS " " O  " "    " 8 0 0 FF2F2F  "O3634"  0 1 3 <> 1 61.17 1375 0 3636 89 708 0 <> <> <>
  709 3 13.119464 6.107906 12.208747 515 C "C" 118 0.02520 0.02520 "CYS " " CB " "    " 6 0 0 00CC33  "C3635"  0 1 3 <> 1 69.61 1376 2 3637 89 709 0 <> <> <>
  710 49 12.482559 4.456620 12.600150 515 C "C" 143 -0.18520 -0.18520 "CYS " " SG " "    " 16 0 0 FFDF9F  "S3636"  0 1 3 <> 1 71.01 1377 0 3638 89 710 0 <> <> <>
  711 25 10.046001 7.690903 10.631438 516 K "C" 38 -0.50000 -0.50000 "LYS " " N  " "    " 7 0 0 2F2FFF  "N3637"  0 1 3 <> 1 60.37 1382 1 3639 90 711 0 <> <> <>
  712 3 8.611385 7.954121 10.791932 516 K "C" 118 0.14000 0.14000 "LYS " " CA " "    " 6 0 0 00CC33  "C3638"  0 1 -118 00CC00  1 56.27 1383 1 3640 90 712 0 <> <> <>
  713 2 7.732253 6.727568 10.965113 516 K "C" 118 0.50000 0.50000 "LYS " " C  " "    " 6 0 0 00CC33  "C3639"  0 1 3 <> 1 53.51 1384 0 3641 90 713 0 <> <> <>
  714 15 8.159717 5.596086 10.742978 516 K "C" 70 -0.50000 -0.50000 "LYS " " O  " "    " 8 0 0 FF2F2F  "O3640"  0 1 3 <> 1 53.59 1385 0 3642 90 714 0 <> <> <>
  715 3 8.148540 8.792595 9.569691 516 K "C" 118 -0.12000 -0.12000 "LYS " " CB " "    " 6 0 0 00CC33  "C3641"  0 1 3 <> 1 57.82 1386 2 3643 90 715 0 <> <> <>
  716 3 8.456333 10.302231 9.645680 516 K "C" 118 -0.12000 -0.12000 "LYS " " CG " "    " 6 0 0 00CC33  "C3642"  0 1 3 <> 1 59.66 1387 2 3644 90 716 0 <> <> <>
  717 3 9.950778 10.667733 9.759988 516 K "C" 118 -0.12000 -0.12000 "LYS " " CD " "    " 6 0 0 00CC33  "C3643"  0 1 3 <> 1 62.61 1388 2 3645 90 717 0 <> <> <>
  718 3 10.256633 12.165207 9.579716 516 K "C" 118 0.19000 0.19000 "LYS " " CE " "    " 6 0 0 00CC33  "C3644"  0 1 3 <> 1 63.77 1389 2 3646 90 718 0 <> <> <>
  719 32 10.025245 12.628231 8.198100 516 K "C" 38 -0.30000 -0.30000 "LYS " " NZ " "    " 7 1 0 2F2FFF  "N3645"  0 1 3 <> 1 64.6 1390 3 3647 90 719 0 <> <> <>
  720 25 6.483451 6.967763 11.353812 517 E "C" 38 -0.50000 -0.50000 "GLU " " N  " "    " 7 0 0 2F2FFF  "N3646"  0 1 3 <> 1 50.3 1404 1 3648 91 720 0 <> <> <>
  721 3 5.526855 5.889784 11.553134 517 E "C" 118 0.14000 0.14000 "GLU " " CA " "    " 6 0 0 00CC33  "C3647"  0 1 -118 00CC00  1 46.72 1405 1 3649 91 721 0 <> <> <>
  722 2 4.167064 6.143358 10.924903 517 E "C" 118 0.50000 0.50000 "GLU " " C  " "    " 6 0 0 00CC33  "C3648"  0 1 3 <> 1 43.17 1406 0 3650 91 722 0 <> <> <>
  723 15 3.137985 5.759724 11.474011 517 E "C" 70 -0.50000 -0.50000 "GLU " " O  " "    " 8 0 0 FF2F2F  "O3649"  0 1 3 <> 1 42.98 1407 0 3651 91 723 0 <> <> <>
  724 3 5.420810 5.572854 13.083064 517 E "C" 118 -0.12000 -0.12000 "GLU " " CB " "    " 6 0 0 00CC33  "C3650"  0 1 3 <> 1 46.46 1408 2 3652 91 724 0 <> <> <>
  725 3 6.653743 5.815360 13.999032 517 E "C" 118 -0.22000 -0.22000 "GLU " " CG " "    " 6 0 0 00CC33  "C3651"  0 1 3 <> 1 49.19 1409 2 3653 91 725 0 <> <> <>
  726 2 6.871311 7.255099 14.511132 517 E "C" 118 0.70000 0.70000 "GLU " " CD " "    " 6 0 0 00CC33  "C3652"  0 1 3 <> 1 49.8 1410 0 3654 91 726 0 <> <> <>
  727 15 6.024749 8.138108 14.240903 517 E "C" 70 -0.80000 -0.80000 "GLU " " OE1" "    " 8 0 0 FF2F2F  "O3653"  0 1 3 <> 1 53.96 1411 0 3655 91 727 0 <> <> <>
  728 18 7.908511 7.453634 15.180463 517 E "C" 70 -0.80000 -0.80000 "GLU " " OE2" "    " 8 -1 0 FF2F2F  "O3654"  0 1 3 <> 1 47.04 1412 0 3656 91 728 0 <> <> <>
  729 25 4.167339 6.806529 9.775122 518 T "C" 38 -0.50000 -0.50000 "THR " " N  " "    " 7 0 0 2F2FFF  "N3655"  2 1 3 <> 1 40.54 1419 1 3657 92 729 0 <> <> <>
  730 3 2.929595 7.061763 9.041274 518 T "C" 118 0.14000 0.14000 "THR " " CA " "    " 6 0 0 00CC33  "C3656"  2 1 -118 00CC00  1 37.53 1420 1 3658 92 730 0 <> <> <>
  731 2 3.235877 6.988627 7.556128 518 T "C" 118 0.50000 0.50000 "THR " " C  " "    " 6 0 0 00CC33  "C3657"  2 1 3 <> 1 34.65 1421 0 3659 92 731 0 <> <> <>
  732 15 4.389781 6.817073 7.167754 518 T "C" 70 -0.50000 -0.50000 "THR " " O  " "    " 8 0 0 FF2F2F  "O3658"  2 1 3 <> 1 36.12 1422 0 3660 92 732 0 <> <> <>
  733 3 2.406581 8.509789 9.358058 518 T "C" 118 0.20500 0.20500 "THR " " CB " "    " 6 0 0 00CC33  "C3659"  2 1 3 <> 1 36.08 1423 1 3661 92 733 0 <> <> <>
  734 16 3.210761 9.539729 8.802846 518 T "C" 70 -0.68300 -0.68300 "THR " " OG1" "    " 8 0 0 FF2F2F  "O3660"  2 1 3 <> 1 36.5 1424 1 3662 92 734 0 <> <> <>
  735 3 2.221782 8.828771 10.850119 518 T "C" 118 -0.18000 -0.18000 "THR " " CG2" "    " 6 0 0 00CC33  "C3661"  2 1 3 <> 1 36.61 1425 3 3663 92 735 0 <> <> <>
  736 25 2.207469 7.089529 6.724091 519 F "C" 38 -0.50000 -0.50000 "PHE " " N  " "    " 7 0 0 2F2FFF  "N3662"  2 1 3 <> 1 31.38 1433 1 3664 93 736 0 <> <> <>
  737 3 2.411987 7.066109 5.279984 519 F "C" 118 0.14000 0.14000 "PHE " " CA " "    " 6 0 0 00CC33  "C3663"  2 1 -118 00CC00  1 28.31 1434 1 3665 93 737 0 <> <> <>
  738 2 1.153972 7.501184 4.551207 519 F "C" 118 0.50000 0.50000 "PHE " " C  " "    " 6 0 0 00CC33  "C3664"  2 1 3 <> 1 25.6 1435 0 3666 93 738 0 <> <> <>
  739 15 0.047809 7.325191 5.047423 519 F "C" 70 -0.50000 -0.50000 "PHE " " O  " "    " 8 0 0 FF2F2F  "O3665"  2 1 3 <> 1 23.55 1436 0 3667 93 739 0 <> <> <>
  740 3 2.856140 5.657356 4.775660 519 F "C" 118 -0.00500 -0.00500 "PHE " " CB " "    " 6 0 0 00CC33  "C3666"  2 1 3 <> 1 26.77 1437 2 3668 93 740 0 <> <> <>
  741 2 1.837917 4.527766 4.854254 519 F "C" 118 -0.11500 -0.11500 "PHE " " CG " "    " 6 0 0 00CC33  "C3667"  2 1 3 <> 1 28.5 1438 0 3669 93 741 0 <> <> <>
  742 2 0.988151 4.240301 3.762057 519 F "C" 118 -0.11500 -0.11500 "PHE " " CD1" "    " 6 0 0 00CC33  "C3668"  2 1 3 <> 1 29.11 1439 1 3670 93 742 0 <> <> <>
  743 2 1.649024 3.834311 6.067136 519 F "C" 118 -0.11500 -0.11500 "PHE " " CD2" "    " 6 0 0 00CC33  "C3669"  2 1 3 <> 1 25.22 1440 1 3671 93 743 0 <> <> <>
  744 2 0.031055 3.239362 3.872260 519 F "C" 118 -0.11500 -0.11500 "PHE " " CE1" "    " 6 0 0 00CC33  "C3670"  2 1 3 <> 1 29.3 1441 1 3672 93 744 0 <> <> <>
  745 2 0.695937 2.830461 6.148648 519 F "C" 118 -0.11500 -0.11500 "PHE " " CE2" "    " 6 0 0 00CC33  "C3671"  2 1 3 <> 1 23.82 1442 1 3673 93 745 0 <> <> <>
  746 2 -0.104729 2.527237 5.055905 519 F "C" 118 -0.11500 -0.11500 "PHE " " CZ " "    " 6 0 0 00CC33  "C3672"  2 1 3 <> 1 29.72 1443 1 3674 93 746 0 <> <> <>
  747 25 1.326026 8.102066 3.384509 520 N "C" 38 -0.50000 -0.50000 "ASN " " N  " "    " 7 0 0 2F2FFF  "N3673"  2 1 3 <> 1 25.09 1453 1 3675 94 747 0 <> <> <>
  748 3 0.174472 8.571041 2.637942 520 N "C" 118 0.14000 0.14000 "ASN " " CA " "    " 6 0 0 00CC33  "C3674"  2 1 -118 00CC00  1 25.61 1454 1 3676 94 748 0 <> <> <>
  749 2 -0.319916 7.618315 1.552479 520 N "C" 118 0.50000 0.50000 "ASN " " C  " "    " 6 0 0 00CC33  "C3675"  2 1 3 <> 1 25.31 1455 0 3677 94 749 0 <> <> <>
  750 15 0.463020 6.938261 0.882201 520 N "C" 70 -0.50000 -0.50000 "ASN " " O  " "    " 8 0 0 FF2F2F  "O3676"  2 1 3 <> 1 23.92 1456 0 3678 94 750 0 <> <> <>
  751 3 0.488773 9.957409 2.027798 520 N "C" 118 -0.12000 -0.12000 "ASN " " CB " "    " 6 0 0 00CC33  "C3677"  2 1 3 <> 1 26.69 1457 2 3679 94 751 0 <> <> <>
  752 2 0.736877 11.085656 3.035975 520 N "C" 118 0.50000 0.50000 "ASN " " CG " "    " 6 0 0 00CC33  "C3678"  2 1 3 <> 1 27.57 1458 0 3680 94 752 0 <> <> <>
  753 15 0.482852 10.948729 4.229556 520 N "C" 70 -0.50000 -0.50000 "ASN " " OD1" "    " 8 0 0 FF2F2F  "O3679"  2 1 3 <> 1 26.47 1459 0 3681 94 753 0 <> <> <>
  754 25 1.242198 12.220479 2.552415 520 N "C" 38 -0.76000 -0.76000 "ASN " " ND2" "    " 7 0 0 2F2FFF  "N3680"  2 1 3 <> 1 28.37 1460 2 3682 94 754 0 <> <> <>
  755 25 -1.641785 7.595983 1.401156 521 L "C" 38 -0.50000 -0.50000 "LEU " " N  " "    " 7 0 0 2F2FFF  "N3681"  2 1 3 <> 1 25.14 1467 1 3683 95 755 0 <> <> <>
  756 3 -2.321324 6.793249 0.397504 521 L "C" 118 0.14000 0.14000 "LEU " " CA " "    " 6 0 0 00CC33  "C3682"  2 1 -118 00CC00  1 24.97 1468 1 3684 95 756 0 <> <> <>
  757 2 -3.008622 7.729335 -0.602094 521 L "C" 118 0.50000 0.50000 "LEU " " C  " "    " 6 0 0 00CC33  "C3683"  2 1 3 <> 1 26.57 1469 0 3685 95 757 0 <> <> <>
  758 15 -3.820527 8.583663 -0.206828 521 L "C" 70 -0.50000 -0.50000 "LEU " " O  " "    " 8 0 0 FF2F2F  "O3684"  2 1 3 <> 1 25.71 1470 0 3686 95 758 0 <> <> <>
  759 3 -3.350575 5.867081 1.107690 521 L "C" 118 -0.12000 -0.12000 "LEU " " CB " "    " 6 0 0 00CC33  "C3685"  2 1 3 <> 1 22.92 1471 2 3687 95 759 0 <> <> <>
  760 3 -4.451119 5.209185 0.225259 521 L "C" 118 -0.06000 -0.06000 "LEU " " CG " "    " 6 0 0 00CC33  "C3686"  2 1 3 <> 1 23.84 1472 1 3688 95 760 0 <> <> <>
  761 3 -3.890526 4.349604 -0.927081 521 L "C" 118 -0.18000 -0.18000 "LEU " " CD1" "    " 6 0 0 00CC33  "C3687"  2 1 3 <> 1 23.74 1473 3 3689 95 761 0 <> <> <>
  762 3 -5.489373 4.455436 1.081576 521 L "C" 118 -0.18000 -0.18000 "LEU " " CD2" "    " 6 0 0 00CC33  "C3688"  2 1 3 <> 1 27.28 1474 3 3690 95 762 0 <> <> <>
  763 25 -2.680279 7.591648 -1.886726 522 Y "C" 38 -0.50000 -0.50000 "TYR " " N  " "    " 7 0 0 2F2FFF  "N3689"  2 1 3 <> 1 27.19 1486 1 3691 96 763 0 <> <> <>
  764 3 -3.313603 8.432748 -2.914542 522 Y "C" 118 0.14000 0.14000 "TYR " " CA " "    " 6 0 0 00CC33  "C3690"  2 1 -118 00CC00  1 29.27 1487 1 3692 96 764 0 <> <> <>
  765 2 -3.927502 7.526792 -3.939343 522 Y "C" 118 0.50000 0.50000 "TYR " " C  " "    " 6 0 0 00CC33  "C3691"  2 1 3 <> 1 29.93 1488 0 3693 96 765 0 <> <> <>
  766 15 -3.720364 6.316215 -3.907100 522 Y "C" 70 -0.50000 -0.50000 "TYR " " O  " "    " 8 0 0 FF2F2F  "O3692"  2 1 3 <> 1 31.79 1489 0 3694 96 766 0 <> <> <>
  767 3 -2.220551 9.259284 -3.615527 522 Y "C" 118 -0.00500 -0.00500 "TYR " " CB " "    " 6 0 0 00CC33  "C3693"  2 1 3 <> 1 25.76 1490 2 3695 96 767 0 <> <> <>
  768 2 -1.385705 10.194700 -2.768322 522 Y "C" 118 -0.11500 -0.11500 "TYR " " CG " "    " 6 0 0 00CC33  "C3694"  2 1 3 <> 1 25.68 1491 0 3696 96 768 0 <> <> <>
  769 2 -0.258992 9.723538 -2.063061 522 Y "C" 118 -0.11500 -0.11500 "TYR " " CD1" "    " 6 0 0 00CC33  "C3695"  2 1 3 <> 1 22.73 1492 1 3697 96 769 0 <> <> <>
  770 2 -1.711274 11.561311 -2.722723 522 Y "C" 118 -0.11500 -0.11500 "TYR " " CD2" "    " 6 0 0 00CC33  "C3696"  2 1 3 <> 1 24.07 1493 1 3698 96 770 0 <> <> <>
  771 2 0.514045 10.619676 -1.300761 522 Y "C" 118 -0.11500 -0.11500 "TYR " " CE1" "    " 6 0 0 00CC33  "C3697"  2 1 3 <> 1 24.26 1494 1 3699 96 771 0 <> <> <>
  772 2 -0.968228 12.436858 -1.919669 522 Y "C" 118 -0.11500 -0.11500 "TYR " " CE2" "    " 6 0 0 00CC33  "C3698"  2 1 3 <> 1 23.75 1495 1 3700 96 772 0 <> <> <>
  773 2 0.149406 11.975545 -1.209166 522 Y "C" 118 0.15000 0.15000 "TYR " " CZ " "    " 6 0 0 00CC33  "C3699"  2 1 3 <> 1 22.97 1496 0 3701 96 773 0 <> <> <>
  774 16 0.871154 12.846264 -0.446188 522 Y "C" 70 -0.58500 -0.58500 "TYR " " OH " "    " 8 0 0 FF2F2F  "O3700"  2 1 3 <> 1 27.59 1497 1 3702 96 774 0 <> <> <>
  775 25 -4.671616 8.118101 -4.863455 523 Y "C" 38 -0.50000 -0.50000 "TYR " " N  " "    " 7 0 0 2F2FFF  "N3701"  2 1 3 <> 1 32.65 1507 1 3703 97 775 0 <> <> <>
  776 3 -5.265351 7.357802 -5.952445 523 Y "C" 118 0.14000 0.14000 "TYR " " CA " "    " 6 0 0 00CC33  "C3702"  2 1 -118 00CC00  1 35.57 1508 1 3704 97 776 0 <> <> <>
  777 2 -5.252827 8.265836 -7.190719 523 Y "C" 118 0.50000 0.50000 "TYR " " C  " "    " 6 0 0 00CC33  "C3703"  2 1 3 <> 1 37 1509 0 3705 97 777 0 <> <> <>
  778 15 -4.934624 9.457474 -7.099443 523 Y "C" 70 -0.50000 -0.50000 "TYR " " O  " "    " 8 0 0 FF2F2F  "O3704"  2 1 3 <> 1 36.83 1510 0 3706 97 778 0 <> <> <>
  779 3 -6.691537 6.890491 -5.576735 523 Y "C" 118 -0.00500 -0.00500 "TYR " " CB " "    " 6 0 0 00CC33  "C3705"  2 1 3 <> 1 34.77 1511 2 3707 97 779 0 <> <> <>
  780 2 -7.793069 7.941042 -5.617321 523 Y "C" 118 -0.11500 -0.11500 "TYR " " CG " "    " 6 0 0 00CC33  "C3706"  2 1 3 <> 1 33.97 1512 0 3708 97 780 0 <> <> <>
  781 2 -8.671631 8.022203 -6.719840 523 Y "C" 118 -0.11500 -0.11500 "TYR " " CD1" "    " 6 0 0 00CC33  "C3707"  2 1 3 <> 1 32.56 1513 1 3709 97 781 0 <> <> <>
  782 2 -7.956696 8.826455 -4.534752 523 Y "C" 118 -0.11500 -0.11500 "TYR " " CD2" "    " 6 0 0 00CC33  "C3708"  2 1 3 <> 1 34.04 1514 1 3710 97 782 0 <> <> <>
  783 2 -9.721398 8.961192 -6.717751 523 Y "C" 118 -0.11500 -0.11500 "TYR " " CE1" "    " 6 0 0 00CC33  "C3709"  2 1 3 <> 1 31.82 1515 1 3711 97 783 0 <> <> <>
  784 2 -9.019864 9.747447 -4.521221 523 Y "C" 118 -0.11500 -0.11500 "TYR " " CE2" "    " 6 0 0 00CC33  "C3710"  2 1 3 <> 1 35.37 1516 1 3712 97 784 0 <> <> <>
  785 2 -9.903599 9.817271 -5.614702 523 Y "C" 118 0.15000 0.15000 "TYR " " CZ " "    " 6 0 0 00CC33  "C3711"  2 1 3 <> 1 31.93 1517 0 3713 97 785 0 <> <> <>
  786 16 -10.936185 10.708434 -5.604474 523 Y "C" 70 -0.58500 -0.58500 "TYR " " OH " "    " 8 0 0 FF2F2F  "O3712"  2 1 3 <> 1 35.49 1518 1 3714 97 786 0 <> <> <>
  787 25 -5.584435 7.704240 -8.345081 524 Y "C" 38 -0.50000 -0.50000 "TYR " " N  " "    " 7 0 0 2F2FFF  "N3713"  2 1 3 <> 1 39.3 1528 1 3715 98 787 0 <> <> <>
  788 3 -5.563119 8.456235 -9.596574 524 Y "C" 118 0.14000 0.14000 "TYR " " CA " "    " 6 0 0 00CC33  "C3714"  2 1 -118 00CC00  1 39.92 1529 1 3716 98 788 0 <> <> <>
  789 2 -6.483876 7.750522 -10.566682 524 Y "C" 118 0.50000 0.50000 "TYR " " C  " "    " 6 0 0 00CC33  "C3715"  2 1 3 <> 1 40.81 1530 0 3717 98 789 0 <> <> <>
  790 15 -6.256814 6.582060 -10.869981 524 Y "C" 70 -0.50000 -0.50000 "TYR " " O  " "    " 8 0 0 FF2F2F  "O3716"  2 1 3 <> 1 42.13 1531 0 3718 98 790 0 <> <> <>
  791 3 -4.095635 8.511935 -10.099746 524 Y "C" 118 -0.00500 -0.00500 "TYR " " CB " "    " 6 0 0 00CC33  "C3717"  2 1 3 <> 1 41 1532 2 3719 98 791 0 <> <> <>
  792 2 -3.857728 8.963252 -11.530280 524 Y "C" 118 -0.11500 -0.11500 "TYR " " CG " "    " 6 0 0 00CC33  "C3718"  2 1 3 <> 1 42.19 1533 0 3720 98 792 0 <> <> <>
  793 2 -3.810254 10.337795 -11.841059 524 Y "C" 118 -0.11500 -0.11500 "TYR " " CD1" "    " 6 0 0 00CC33  "C3719"  2 1 3 <> 1 44.19 1534 1 3721 98 793 0 <> <> <>
  794 2 -3.655167 8.006823 -12.548784 524 Y "C" 118 -0.11500 -0.11500 "TYR " " CD2" "    " 6 0 0 00CC33  "C3720"  2 1 3 <> 1 42.01 1535 1 3722 98 794 0 <> <> <>
  795 2 -3.567609 10.752350 -13.165243 524 Y "C" 118 -0.11500 -0.11500 "TYR " " CE1" "    " 6 0 0 00CC33  "C3721"  2 1 3 <> 1 43.4 1536 1 3723 98 795 0 <> <> <>
  796 2 -3.416230 8.421197 -13.872237 524 Y "C" 118 -0.11500 -0.11500 "TYR " " CE2" "    " 6 0 0 00CC33  "C3722"  2 1 3 <> 1 40.59 1537 1 3724 98 796 0 <> <> <>
  797 2 -3.373723 9.794736 -14.180667 524 Y "C" 118 0.15000 0.15000 "TYR " " CZ " "    " 6 0 0 00CC33  "C3723"  2 1 3 <> 1 42.38 1538 0 3725 98 797 0 <> <> <>
  798 16 -3.144566 10.197107 -15.462987 524 Y "C" 70 -0.58500 -0.58500 "TYR " " OH " "    " 8 0 0 FF2F2F  "O3724"  2 1 3 <> 1 42.32 1539 1 3726 98 798 0 <> <> <>
  799 25 -7.524415 8.428749 -11.044085 525 E "C" 38 -0.50000 -0.50000 "GLU " " N  " "    " 7 0 0 2F2FFF  "N3725"  2 1 3 <> 1 42.24 1549 1 3727 99 799 0 <> <> <>
  800 3 -8.437829 7.794592 -11.999922 525 E "C" 118 0.14000 0.14000 "GLU " " CA " "    " 6 0 0 00CC33  "C3726"  2 1 -118 00CC00  1 40.92 1550 1 3728 99 800 0 <> <> <>
  801 2 -7.885777 7.920851 -13.416147 525 E "C" 118 0.50000 0.50000 "GLU " " C  " "    " 6 0 0 00CC33  "C3727"  2 1 3 <> 1 40.51 1551 0 3729 99 801 0 <> <> <>
  802 15 -7.028969 8.767807 -13.688433 525 E "C" 70 -0.50000 -0.50000 "GLU " " O  " "    " 8 0 0 FF2F2F  "O3728"  2 1 3 <> 1 39.4 1552 0 3730 99 802 0 <> <> <>
  803 3 -9.827218 8.467627 -11.890308 525 E "C" 118 -0.12000 -0.12000 "GLU " " CB " "    " 6 0 0 00CC33  "C3729"  2 1 3 <> 1 38.95 1553 2 3731 99 803 0 <> <> <>
  804 3 -10.324845 8.835268 -10.471624 525 E "C" 118 -0.22000 -0.22000 "GLU " " CG " "    " 6 0 0 00CC33  "C3730"  2 1 3 <> 1 37.98 1554 2 3732 99 804 0 <> <> <>
  805 2 -11.727311 9.474853 -10.431977 525 E "C" 118 0.70000 0.70000 "GLU " " CD " "    " 6 0 0 00CC33  "C3731"  2 1 3 <> 1 41.8 1555 0 3733 99 805 0 <> <> <>
  806 15 -12.520371 9.273995 -11.380186 525 E "C" 70 -0.80000 -0.80000 "GLU " " OE1" "    " 8 0 0 FF2F2F  "O3732"  2 1 3 <> 1 43.64 1556 0 3734 99 806 0 <> <> <>
  807 18 -11.999650 10.163283 -9.425351 525 E "C" 70 -0.80000 -0.80000 "GLU " " OE2" "    " 8 -1 0 FF2F2F  "O3733"  2 1 3 <> 1 40.33 1557 0 3735 99 807 0 <> <> <>
  808 25 -8.383423 7.073041 -14.311544 526 A "C" 38 -0.50000 -0.50000 "ALA " " N  " "    " 7 0 0 2F2FFF  "N3734"  2 1 3 <> 1 41.63 1564 1 3736 100 808 0 <> <> <>
  809 3 -7.950852 7.070643 -15.706340 526 A "C" 118 0.14000 0.14000 "ALA " " CA " "    " 6 0 0 00CC33  "C3735"  2 1 -118 00CC00  1 41.85 1565 1 3737 100 809 0 <> <> <>
  810 2 -8.753171 6.033687 -16.465652 526 A "C" 118 0.50000 0.50000 "ALA " " C  " "    " 6 0 0 00CC33  "C3736"  2 1 3 <> 1 41.15 1566 0 3738 100 810 0 <> <> <>
  811 15 -9.056485 4.974188 -15.915745 526 A "C" 70 -0.50000 -0.50000 "ALA " " O  " "    " 8 0 0 FF2F2F  "O3737"  2 1 3 <> 1 41.65 1567 0 3739 100 811 0 <> <> <>
  812 3 -6.450375 6.711744 -15.840672 526 A "C" 118 -0.18000 -0.18000 "ALA " " CB " "    " 6 0 0 00CC33  "C3738"  2 1 3 <> 1 44.75 1568 3 3740 100 812 0 <> <> <>
  813 25 -9.083073 6.328876 -17.725229 527 D "C" 38 -0.50000 -0.50000 "ASP " " N  " "    " 7 0 0 2F2FFF  "N3739"  0 1 3 <> 1 40.74 1574 1 3741 101 813 0 <> <> <>
  814 3 -9.861657 5.403044 -18.558032 527 D "C" 118 0.14000 0.14000 "ASP " " CA " "    " 6 0 0 00CC33  "C3740"  0 1 -118 00CC00  1 38.56 1575 1 3742 101 814 0 <> <> <>
  815 2 -9.036290 4.275571 -19.175114 527 D "C" 118 0.50000 0.50000 "ASP " " C  " "    " 6 0 0 00CC33  "C3741"  0 1 3 <> 1 36.59 1576 0 3743 101 815 0 <> <> <>
  816 15 -9.591141 3.265672 -19.600256 527 D "C" 70 -0.50000 -0.50000 "ASP " " O  " "    " 8 0 0 FF2F2F  "O3742"  0 1 3 <> 1 37.17 1577 0 3744 101 816 0 <> <> <>
  817 3 -10.635609 6.152951 -19.671190 527 D "C" 118 -0.22000 -0.22000 "ASP " " CB " "    " 6 0 0 00CC33  "C3743"  0 1 3 <> 1 40.85 1578 2 3745 101 817 0 <> <> <>
  818 2 -11.506077 7.300633 -19.137492 527 D "C" 118 0.70000 0.70000 "ASP " " CG " "    " 6 0 0 00CC33  "C3744"  0 1 3 <> 1 42.04 1579 0 3746 101 818 0 <> <> <>
  819 15 -12.573159 6.982764 -18.567704 527 D "C" 70 -0.80000 -0.80000 "ASP " " OD1" "    " 8 0 0 FF2F2F  "O3745"  0 1 3 <> 1 42 1580 0 3747 101 819 0 <> <> <>
  820 18 -11.007100 8.448207 -19.135446 527 D "C" 70 -0.80000 -0.80000 "ASP " " OD2" "    " 8 -1 0 FF2F2F  "O3746"  0 1 3 <> 1 44.75 1581 0 3748 101 820 0 <> <> <>
  821 25 -7.720067 4.458800 -19.241591 528 F "C" 38 -0.50000 -0.50000 "PHE " " N  " "    " 7 0 0 2F2FFF  "N3747"  0 1 3 <> 1 35.23 1586 1 3749 102 821 0 <> <> <>
  822 3 -6.822629 3.446127 -19.792632 528 F "C" 118 0.14000 0.14000 "PHE " " CA " "    " 6 0 0 00CC33  "C3748"  0 1 -118 00CC00  1 33.97 1587 1 3750 102 822 0 <> <> <>
  823 2 -5.534485 3.471834 -18.963337 528 F "C" 118 0.50000 0.50000 "PHE " " C  " "    " 6 0 0 00CC33  "C3749"  0 1 3 <> 1 34.02 1588 0 3751 102 823 0 <> <> <>
  824 15 -5.282204 4.436015 -18.247918 528 F "C" 70 -0.50000 -0.50000 "PHE " " O  " "    " 8 0 0 FF2F2F  "O3750"  0 1 3 <> 1 34.23 1589 0 3752 102 824 0 <> <> <>
  825 3 -6.501336 3.767424 -21.273224 528 F "C" 118 -0.00500 -0.00500 "PHE " " CB " "    " 6 0 0 00CC33  "C3751"  0 1 3 <> 1 34.36 1590 2 3753 102 825 0 <> <> <>
  826 2 -7.683427 3.719581 -22.226321 528 F "C" 118 -0.11500 -0.11500 "PHE " " CG " "    " 6 0 0 00CC33  "C3752"  0 1 3 <> 1 33.52 1591 0 3754 102 826 0 <> <> <>
  827 2 -8.399892 4.896241 -22.534858 528 F "C" 118 -0.11500 -0.11500 "PHE " " CD1" "    " 6 0 0 00CC33  "C3753"  0 1 3 <> 1 33.85 1592 1 3755 102 827 0 <> <> <>
  828 2 -8.180871 2.477776 -22.675269 528 F "C" 118 -0.11500 -0.11500 "PHE " " CD2" "    " 6 0 0 00CC33  "C3754"  0 1 3 <> 1 32.99 1593 1 3756 102 828 0 <> <> <>
  829 2 -9.546570 4.827730 -23.314658 528 F "C" 118 -0.11500 -0.11500 "PHE " " CE1" "    " 6 0 0 00CC33  "C3755"  0 1 3 <> 1 33.75 1594 1 3757 102 829 0 <> <> <>
  830 2 -9.328171 2.430828 -23.456380 528 F "C" 118 -0.11500 -0.11500 "PHE " " CE2" "    " 6 0 0 00CC33  "C3756"  0 1 3 <> 1 34.55 1595 1 3758 102 830 0 <> <> <>
  831 2 -10.005234 3.600830 -23.777508 528 F "C" 118 -0.11500 -0.11500 "PHE " " CZ " "    " 6 0 0 00CC33  "C3757"  0 1 3 <> 1 35.84 1596 1 3759 102 831 0 <> <> <>
  832 25 -4.715581 2.429293 -19.047356 529 D "C" 38 -0.50000 -0.50000 "ASP " " N  " "    " 7 0 0 2F2FFF  "N3758"  0 1 3 <> 1 36.36 1606 1 3760 103 832 0 <> <> <>
  833 3 -3.451665 2.423299 -18.298811 529 D "C" 118 0.14000 0.14000 "ASP " " CA " "    " 6 0 0 00CC33  "C3759"  0 1 -118 00CC00  1 39.74 1607 1 3761 103 833 0 <> <> <>
  834 2 -2.706093 3.747889 -18.445691 529 D "C" 118 0.50000 0.50000 "ASP " " C  " "    " 6 0 0 00CC33  "C3760"  0 1 3 <> 1 41.04 1608 0 3762 103 834 0 <> <> <>
  835 15 -2.791920 4.627863 -17.585841 529 D "C" 70 -0.50000 -0.50000 "ASP " " O  " "    " 8 0 0 FF2F2F  "O3761"  0 1 3 <> 1 42.08 1609 0 3763 103 835 0 <> <> <>
  836 3 -2.539616 1.224188 -18.707353 529 D "C" 118 -0.22000 -0.22000 "ASP " " CB " "    " 6 0 0 00CC33  "C3762"  0 1 3 <> 1 39.82 1610 2 3764 103 836 0 <> <> <>
  837 2 -3.156399 -0.172578 -18.525091 529 D "C" 118 0.70000 0.70000 "ASP " " CG " "    " 6 0 0 00CC33  "C3763"  0 1 3 <> 1 40.87 1611 0 3765 103 837 0 <> <> <>
  838 15 -4.065400 -0.521804 -19.311991 529 D "C" 70 -0.80000 -0.80000 "ASP " " OD1" "    " 8 0 0 FF2F2F  "O3764"  0 1 3 <> 1 43.87 1612 0 3766 103 838 0 <> <> <>
  839 18 -2.776921 -0.834867 -17.534272 529 D "C" 70 -0.80000 -0.80000 "ASP " " OD2" "    " 8 -1 0 FF2F2F  "O3765"  0 1 3 <> 1 37.7 1613 0 3767 103 839 0 <> <> <>
  840 25 -1.951668 3.870332 -19.528872 530 L "C" 38 -0.50000 -0.50000 "LEU " " N  " "    " 7 0 0 2F2FFF  "N3766"  0 1 3 <> 1 40.25 1618 1 3768 104 840 0 <> <> <>
  841 3 -1.206582 5.088575 -19.807017 530 L "C" 118 0.14000 0.14000 "LEU " " CA " "    " 6 0 0 00CC33  "C3767"  0 1 -118 00CC00  1 42.96 1619 1 3769 104 841 0 <> <> <>
  842 2 -0.155812 5.474677 -18.772197 530 L "C" 118 0.50000 0.50000 "LEU " " C  " "    " 6 0 0 00CC33  "C3768"  0 1 3 <> 1 44.42 1620 0 3770 104 842 0 <> <> <>
  843 15 0.719364 6.295019 -19.066810 530 L "C" 70 -0.50000 -0.50000 "LEU " " O  " "    " 8 0 0 FF2F2F  "O3769"  0 1 3 <> 1 47.43 1621 0 3771 104 843 0 <> <> <>
  844 3 -2.121113 6.263166 -20.301814 530 L "C" 118 -0.12000 -0.12000 "LEU " " CB " "    " 6 0 0 00CC33  "C3770"  0 1 3 <> 1 40.13 1622 2 3772 104 844 0 <> <> <>
  845 3 -3.036736 7.084130 -19.349739 530 L "C" 118 -0.06000 -0.06000 "LEU " " CG " "    " 6 0 0 00CC33  "C3771"  0 1 3 <> 1 40.57 1623 1 3773 104 845 0 <> <> <>
  846 3 -2.288590 7.830856 -18.228749 530 L "C" 118 -0.18000 -0.18000 "LEU " " CD1" "    " 6 0 0 00CC33  "C3772"  0 1 3 <> 1 40.45 1624 3 3774 104 846 0 <> <> <>
  847 3 -3.917180 8.058373 -20.163623 530 L "C" 118 -0.18000 -0.18000 "LEU " " CD2" "    " 6 0 0 00CC33  "C3773"  0 1 3 <> 1 40.18 1625 3 3775 104 847 0 <> <> <>
  848 25 -0.222733 4.919390 -17.565307 531 A "C" 38 -0.50000 -0.50000 "ALA " " N  " "    " 7 0 0 2F2FFF  "N3774"  0 1 3 <> 1 43.11 1637 1 3776 105 848 0 <> <> <>
  849 3 0.788627 5.277146 -16.577913 531 A "C" 118 0.14000 0.14000 "ALA " " CA " "    " 6 0 0 00CC33  "C3775"  0 1 -118 00CC00  1 41.39 1638 1 3777 105 849 0 <> <> <>
  850 2 2.128341 4.792999 -17.120751 531 A "C" 118 0.50000 0.50000 "ALA " " C  " "    " 6 0 0 00CC33  "C3776"  0 1 3 <> 1 39.55 1639 0 3778 105 850 0 <> <> <>
  851 15 2.193572 3.738311 -17.734808 531 A "C" 70 -0.50000 -0.50000 "ALA " " O  " "    " 8 0 0 FF2F2F  "O3777"  0 1 3 <> 1 38.06 1640 0 3779 105 851 0 <> <> <>
  852 3 0.484153 4.666674 -15.211713 531 A "C" 118 -0.18000 -0.18000 "ALA " " CB " "    " 6 0 0 00CC33  "C3778"  0 1 3 <> 1 40.95 1641 3 3780 105 852 0 <> <> <>
  853 25 3.181602 5.583991 -16.924131 532 T "C" 38 -0.50000 -0.50000 "THR " " N  " "    " 7 0 0 2F2FFF  "N3779"  0 1 3 <> 1 39.52 1647 1 3781 106 853 0 <> <> <>
  854 3 4.523399 5.211634 -17.377534 532 T "C" 118 0.14000 0.14000 "THR " " CA " "    " 6 0 0 00CC33  "C3780"  0 1 -118 00CC00  1 39.65 1648 1 3782 106 854 0 <> <> <>
  855 2 5.528858 5.385569 -16.237179 532 T "C" 118 0.50000 0.50000 "THR " " C  " "    " 6 0 0 00CC33  "C3781"  0 1 3 <> 1 36.88 1649 0 3783 106 855 0 <> <> <>
  856 15 5.154888 5.772097 -15.139771 532 T "C" 70 -0.50000 -0.50000 "THR " " O  " "    " 8 0 0 FF2F2F  "O3782"  0 1 3 <> 1 34.69 1650 0 3784 106 856 0 <> <> <>
  857 3 4.985774 6.040692 -18.622130 532 T "C" 118 0.20500 0.20500 "THR " " CB " "    " 6 0 0 00CC33  "C3783"  0 1 3 <> 1 40.77 1651 1 3785 106 857 0 <> <> <>
  858 16 5.519176 7.316060 -18.316207 532 T "C" 70 -0.68300 -0.68300 "THR " " OG1" "    " 8 0 0 FF2F2F  "O3784"  0 1 3 <> 1 44.27 1652 1 3786 106 858 0 <> <> <>
  859 3 3.945556 6.190250 -19.739680 532 T "C" 118 -0.18000 -0.18000 "THR " " CG2" "    " 6 0 0 00CC33  "C3785"  0 1 3 <> 1 40.4 1653 3 3787 106 859 0 <> <> <>
  860 25 6.798900 5.092127 -16.497931 533 K "C" 38 -0.50000 -0.50000 "LYS " " N  " "    " 7 0 0 2F2FFF  "N3786"  0 1 3 <> 1 37.81 1661 1 3788 107 860 0 <> <> <>
  861 3 7.840286 5.222392 -15.479699 533 K "C" 118 0.14000 0.14000 "LYS " " CA " "    " 6 0 0 00CC33  "C3787"  0 1 -118 00CC00  1 39.9 1662 1 3789 107 861 0 <> <> <>
  862 2 7.937553 6.664911 -15.003112 533 K "C" 118 0.50000 0.50000 "LYS " " C  " "    " 6 0 0 00CC33  "C3788"  0 1 3 <> 1 40.11 1663 0 3790 107 862 0 <> <> <>
  863 15 8.614593 6.961917 -14.016309 533 K "C" 70 -0.50000 -0.50000 "LYS " " O  " "    " 8 0 0 FF2F2F  "O3789"  0 1 3 <> 1 39.79 1664 0 3791 107 863 0 <> <> <>
  864 3 9.195190 4.732900 -16.054453 533 K "C" 118 -0.12000 -0.12000 "LYS " " CB " "    " 6 0 0 00CC33  "C3790"  0 1 3 <> 1 39.97 1665 2 3792 107 864 0 <> <> <>
  865 3 9.540088 3.277797 -15.678980 533 K "C" 118 -0.12000 -0.12000 "LYS " " CG " "    " 6 0 0 00CC33  "C3791"  0 1 3 <> 1 42.54 1666 2 3793 107 865 0 <> <> <>
  866 3 10.457397 3.106169 -14.445453 533 K "C" 118 -0.12000 -0.12000 "LYS " " CD " "    " 6 0 0 00CC33  "C3792"  0 1 3 <> 1 42.69 1667 2 3794 107 866 0 <> <> <>
  867 3 10.046279 3.884910 -13.177696 533 K "C" 118 0.19000 0.19000 "LYS " " CE " "    " 6 0 0 00CC33  "C3793"  0 1 3 <> 1 45.82 1668 2 3795 107 867 0 <> <> <>
  868 32 10.842033 3.484911 -12.000699 533 K "C" 38 -0.30000 -0.30000 "LYS " " NZ " "    " 7 1 0 2F2FFF  "N3794"  0 1 3 <> 1 46.44 1669 3 3796 107 868 0 <> <> <>
  869 25 7.249324 7.561618 -15.698981 534 T "C" 38 -0.50000 -0.50000 "THR " " N  " "    " 7 0 0 2F2FFF  "N3795"  0 1 3 <> 1 41.76 1683 1 3797 108 869 0 <> <> <>
  870 3 7.301296 8.967444 -15.334343 534 T "C" 118 0.14000 0.14000 "THR " " CA " "    " 6 0 0 00CC33  "C3796"  0 1 -118 00CC00  1 42.15 1684 1 3798 108 870 0 <> <> <>
  871 2 6.037837 9.802511 -15.496454 534 T "C" 118 0.50000 0.50000 "THR " " C  " "    " 6 0 0 00CC33  "C3797"  0 1 3 <> 1 43.3 1685 0 3799 108 871 0 <> <> <>
  872 15 6.034007 10.947780 -15.045382 534 T "C" 70 -0.50000 -0.50000 "THR " " O  " "    " 8 0 0 FF2F2F  "O3798"  0 1 3 <> 1 44.06 1686 0 3800 108 872 0 <> <> <>
  873 3 8.408840 9.706543 -16.165848 534 T "C" 118 0.20500 0.20500 "THR " " CB " "    " 6 0 0 00CC33  "C3799"  0 1 3 <> 1 42.61 1687 1 3801 108 873 0 <> <> <>
  874 16 8.041690 9.881213 -17.525551 534 T "C" 70 -0.68300 -0.68300 "THR " " OG1" "    " 8 0 0 FF2F2F  "O3800"  0 1 3 <> 1 42.25 1688 1 3802 108 874 0 <> <> <>
  875 3 9.818233 9.091140 -16.122630 534 T "C" 118 -0.18000 -0.18000 "THR " " CG2" "    " 6 0 0 00CC33  "C3801"  0 1 3 <> 1 41.09 1689 3 3803 108 875 0 <> <> <>
  876 25 4.973781 9.275324 -16.110356 535 F "C" 38 -0.50000 -0.50000 "PHE " " N  " "    " 7 0 0 2F2FFF  "N3802"  0 1 3 <> 1 43.99 1697 1 3804 109 876 0 <> <> <>
  877 3 3.797897 10.121766 -16.313130 535 F "C" 118 0.14000 0.14000 "PHE " " CA " "    " 6 0 0 00CC33  "C3803"  0 1 -118 00CC00  1 44.96 1698 1 3805 109 877 0 <> <> <>
  878 2 3.016040 10.633757 -15.117737 535 F "C" 118 0.50000 0.50000 "PHE " " C  " "    " 6 0 0 00CC33  "C3804"  0 1 3 <> 1 48.04 1699 0 3806 109 878 0 <> <> <>
  879 15 3.162429 11.804904 -14.762469 535 F "C" 70 -0.50000 -0.50000 "PHE " " O  " "    " 8 0 0 FF2F2F  "O3805"  0 1 3 <> 1 54.43 1700 0 3807 109 879 0 <> <> <>
  880 3 2.974838 9.593714 -17.520623 535 F "C" 118 -0.00500 -0.00500 "PHE " " CB " "    " 6 0 0 00CC33  "C3806"  0 1 3 <> 1 43.32 1701 2 3808 109 880 0 <> <> <>
  881 2 1.791408 10.456652 -17.940065 535 F "C" 118 -0.11500 -0.11500 "PHE " " CG " "    " 6 0 0 00CC33  "C3807"  0 1 3 <> 1 36.8 1702 0 3809 109 881 0 <> <> <>
  882 2 2.028846 11.677278 -18.609761 535 F "C" 118 -0.11500 -0.11500 "PHE " " CD1" "    " 6 0 0 00CC33  "C3808"  0 1 3 <> 1 34.11 1703 1 3810 109 882 0 <> <> <>
  883 2 0.473110 10.145806 -17.542648 535 F "C" 118 -0.11500 -0.11500 "PHE " " CD2" "    " 6 0 0 00CC33  "C3809"  0 1 3 <> 1 36.29 1704 1 3811 109 883 0 <> <> <>
  884 2 0.973502 12.525687 -18.914867 535 F "C" 118 -0.11500 -0.11500 "PHE " " CE1" "    " 6 0 0 00CC33  "C3810"  0 1 3 <> 1 34.53 1705 1 3812 109 884 0 <> <> <>
  885 2 -0.568288 11.009911 -17.855319 535 F "C" 118 -0.11500 -0.11500 "PHE " " CE2" "    " 6 0 0 00CC33  "C3811"  0 1 3 <> 1 34.21 1706 1 3813 109 885 0 <> <> <>
  886 2 -0.320943 12.190957 -18.541788 535 F "C" 118 -0.11500 -0.11500 "PHE " " CZ " "    " 6 0 0 00CC33  "C3812"  0 1 3 <> 1 33.38 1707 1 3814 109 886 0 <> <> <>
  887 25 2.146259 9.812744 -14.494382 536 P "C" 38 -0.14000 -0.14000 "PRO " " N  " "    " 7 0 0 2F2FFF  "N3813"  0 1 3 <> 1 46 1717 0 3815 110 887 0 <> <> <>
  888 3 1.483863 10.481003 -13.370194 536 P "C" 118 0.01000 0.01000 "PRO " " CA " "    " 6 0 0 00CC33  "C3814"  0 1 -118 00CC00  1 44.59 1718 1 3816 110 888 0 <> <> <>
  889 2 2.581409 10.935003 -12.409071 536 P "C" 118 0.50000 0.50000 "PRO " " C  " "    " 6 0 0 00CC33  "C3815"  0 1 3 <> 1 46.77 1719 0 3817 110 889 0 <> <> <>
  890 15 3.195865 10.111156 -11.719039 536 P "C" 70 -0.50000 -0.50000 "PRO " " O  " "    " 8 0 0 FF2F2F  "O3816"  0 1 3 <> 1 48.18 1720 0 3818 110 890 0 <> <> <>
  891 3 0.572864 9.368920 -12.805386 536 P "C" 118 -0.12000 -0.12000 "PRO " " CB " "    " 6 0 0 00CC33  "C3817"  0 1 3 <> 1 43.05 1721 2 3819 110 891 0 <> <> <>
  892 3 0.429969 8.341738 -13.924709 536 P "C" 118 -0.12000 -0.12000 "PRO " " CG " "    " 6 0 0 00CC33  "C3818"  0 1 3 <> 1 43.09 1722 2 3820 110 892 0 <> <> <>
  893 3 1.759525 8.424541 -14.666316 536 P "C" 118 -0.05000 -0.05000 "PRO " " CD " "    " 6 0 0 00CC33  "C3819"  0 1 3 <> 1 42.51 1723 2 3821 110 893 0 <> <> <>
  894 25 2.847686 12.241572 -12.400210 537 N "C" 38 -0.50000 -0.50000 "ASN " " N  " "    " 7 0 0 2F2FFF  "N3820"  0 1 3 <> 1 46.37 1731 1 3822 111 894 0 <> <> <>
  895 3 3.893062 12.814013 -11.558145 537 N "C" 118 0.14000 0.14000 "ASN " " CA " "    " 6 0 0 00CC33  "C3821"  0 1 -118 00CC00  1 45.59 1732 1 3823 111 895 0 <> <> <>
  896 2 3.843612 12.250271 -10.163688 537 N "C" 118 0.50000 0.50000 "ASN " " C  " "    " 6 0 0 00CC33  "C3822"  0 1 3 <> 1 44.91 1733 0 3824 111 896 0 <> <> <>
  897 15 2.778545 12.145767 -9.553683 537 N "C" 70 -0.50000 -0.50000 "ASN " " O  " "    " 8 0 0 FF2F2F  "O3823"  0 1 3 <> 1 42.91 1734 0 3825 111 897 0 <> <> <>
  898 3 3.831916 14.360889 -11.508520 537 N "C" 118 -0.12000 -0.12000 "ASN " " CB " "    " 6 0 0 00CC33  "C3824"  0 1 3 <> 1 47.79 1735 2 3826 111 898 0 <> <> <>
  899 2 3.790717 15.023994 -12.888287 537 N "C" 118 0.50000 0.50000 "ASN " " CG " "    " 6 0 0 00CC33  "C3825"  0 1 3 <> 1 49.46 1736 0 3827 111 899 0 <> <> <>
  900 15 2.720619 15.177178 -13.472356 537 N "C" 70 -0.50000 -0.50000 "ASN " " OD1" "    " 8 0 0 FF2F2F  "O3826"  0 1 3 <> 1 53.38 1737 0 3828 111 900 0 <> <> <>
  901 25 4.951110 15.425872 -13.410298 537 N "C" 38 -0.76000 -0.76000 "ASN " " ND2" "    " 7 0 0 2F2FFF  "N3827"  0 1 3 <> 1 48.71 1738 2 3829 111 901 0 <> <> <>
  902 25 5.013694 11.901342 -9.660107 538 W "C" 38 -0.50000 -0.50000 "TRP " " N  " "    " 7 0 0 2F2FFF  "N3828"  0 1 3 <> 1 44.16 1745 1 3830 112 902 0 <> <> <>
  903 3 5.114738 11.337887 -8.336333 538 W "C" 118 0.14000 0.14000 "TRP " " CA " "    " 6 0 0 00CC33  "C3829"  0 1 -118 00CC00  1 44.94 1746 1 3831 112 903 0 <> <> <>
  904 2 4.956405 12.389597 -7.246928 538 W "C" 118 0.50000 0.50000 "TRP " " C  " "    " 6 0 0 00CC33  "C3830"  0 1 3 <> 1 44.92 1747 0 3832 112 904 0 <> <> <>
  905 15 5.888416 12.658827 -6.491067 538 W "C" 70 -0.50000 -0.50000 "TRP " " O  " "    " 8 0 0 FF2F2F  "O3831"  0 1 3 <> 1 46.47 1748 0 3833 112 905 0 <> <> <>
  906 3 6.459358 10.589682 -8.258176 538 W "C" 118 -0.12000 -0.12000 "TRP " " CB " "    " 6 0 0 00CC33  "C3832"  0 1 3 <> 1 45.94 1749 2 3834 112 906 0 <> <> <>
  907 2 6.704620 9.529706 -9.296118 538 W "C" 118 0.07500 0.07500 "TRP " " CG " "    " 6 0 0 00CC33  "C3833"  0 1 3 <> 1 45.67 1750 0 3835 112 907 0 <> <> <>
  908 2 7.396423 9.683545 -10.449788 538 W "C" 118 -0.11500 -0.11500 "TRP " " CD1" "    " 6 0 0 00CC33  "C3834"  0 1 3 <> 1 43.72 1751 1 3836 112 908 0 <> <> <>
  909 2 6.261489 8.142165 -9.285404 538 W "C" 118 -0.05500 -0.05500 "TRP " " CD2" "    " 6 0 0 00CC33  "C3835"  0 1 3 <> 1 46.61 1752 0 3837 112 909 0 <> <> <>
  910 25 7.496925 8.466983 -11.096813 538 W "C" 38 -0.57000 -0.57000 "TRP " " NE1" "    " 7 0 0 2F2FFF  "N3836"  0 1 3 <> 1 42.47 1753 1 3838 112 910 0 <> <> <>
  911 2 6.853305 7.467168 -10.397394 538 W "C" 118 0.13000 0.13000 "TRP " " CE2" "    " 6 0 0 00CC33  "C3837"  0 1 3 <> 1 46.76 1754 0 3839 112 911 0 <> <> <>
  912 2 5.468166 7.368053 -8.409106 538 W "C" 118 -0.11500 -0.11500 "TRP " " CE3" "    " 6 0 0 00CC33  "C3838"  0 1 3 <> 1 44.98 1755 1 3840 112 912 0 <> <> <>
  913 2 6.726299 6.078278 -10.586315 538 W "C" 118 -0.11500 -0.11500 "TRP " " CZ2" "    " 6 0 0 00CC33  "C3839"  0 1 3 <> 1 46.44 1756 1 3841 112 913 0 <> <> <>
  914 2 5.360362 5.972895 -8.569680 538 W "C" 118 -0.11500 -0.11500 "TRP " " CZ3" "    " 6 0 0 00CC33  "C3840"  0 1 3 <> 1 45.86 1757 1 3842 112 914 0 <> <> <>
  915 2 5.988960 5.326476 -9.651641 538 W "C" 118 -0.11500 -0.11500 "TRP " " CH2" "    " 6 0 0 00CC33  "C3841"  0 1 3 <> 1 46.27 1758 1 3843 112 915 0 <> <> <>
  916 25 3.765819 12.974570 -7.168524 539 M "C" 38 -0.50000 -0.50000 "MET " " N  " "    " 7 0 0 2F2FFF  "N3842"  0 1 3 <> 1 43.1 1769 1 3844 113 916 0 <> <> <>
  917 3 3.486209 13.982842 -6.163281 539 M "C" 118 0.14000 0.14000 "MET " " CA " "    " 6 0 0 00CC33  "C3843"  0 1 -118 00CC00  1 43.95 1770 1 3845 113 917 0 <> <> <>
  918 2 1.978690 14.185940 -6.002921 539 M "C" 118 0.50000 0.50000 "MET " " C  " "    " 6 0 0 00CC33  "C3844"  0 1 3 <> 1 44.82 1771 0 3846 113 918 0 <> <> <>
  919 15 1.194633 13.874818 -6.906201 539 M "C" 70 -0.50000 -0.50000 "MET " " O  " "    " 8 0 0 FF2F2F  "O3845"  0 1 3 <> 1 43.58 1772 0 3847 113 919 0 <> <> <>
  920 3 4.199397 15.324768 -6.505547 539 M "C" 118 -0.12000 -0.12000 "MET " " CB " "    " 6 0 0 00CC33  "C3846"  0 1 3 <> 1 46.56 1773 2 3848 113 920 0 <> <> <>
  921 3 4.309276 15.670682 -8.004215 539 M "C" 118 0.00020 0.00020 "MET " " CG " "    " 6 0 0 00CC33  "C3847"  0 1 3 <> 1 48.98 1774 2 3849 113 921 0 <> <> <>
  922 49 4.821277 17.369730 -8.375814 539 M "C" 143 -0.24040 -0.24040 "MET " " SD " "    " 16 0 0 FFDF9F  "S3848"  0 1 3 <> 1 48.07 1775 0 3850 113 922 0 <> <> <>
  923 3 6.538051 17.326944 -7.796833 539 M "C" 118 -0.05980 -0.05980 "MET " " CE " "    " 6 0 0 00CC33  "C3849"  0 1 3 <> 1 41.29 1776 3 3851 113 923 0 <> <> <>
  924 25 1.576450 14.699310 -4.844458 540 E "C" 38 -0.50000 -0.50000 "GLU " " N  " "    " 7 0 0 2F2FFF  "N3850"  0 1 3 <> 1 44.62 1786 1 3852 114 924 0 <> <> <>
  925 3 0.170348 14.945824 -4.573593 540 E "C" 118 0.14000 0.14000 "GLU " " CA " "    " 6 0 0 00CC33  "C3851"  0 1 -118 00CC00  1 45.59 1787 1 3853 114 925 0 <> <> <>
  926 2 -0.400372 15.905174 -5.596761 540 E "C" 118 0.50000 0.50000 "GLU " " C  " "    " 6 0 0 00CC33  "C3852"  0 1 3 <> 1 47.59 1788 0 3854 114 926 0 <> <> <>
  927 15 -1.602811 16.157934 -5.614771 540 E "C" 70 -0.50000 -0.50000 "GLU " " O  " "    " 8 0 0 FF2F2F  "O3853"  0 1 3 <> 1 49.48 1789 0 3855 114 927 0 <> <> <>
  928 3 0.107154 15.500935 -3.127938 540 E "C" 118 -0.12000 -0.12000 "GLU " " CB " "    " 6 0 0 00CC33  "C3854"  0 1 3 <> 1 44.69 1790 2 3856 114 928 0 <> <> <>
  929 3 -1.274319 15.983246 -2.612040 540 E "C" 118 -0.22000 -0.22000 "GLU " " CG " "    " 6 0 0 00CC33  "C3855"  0 1 3 <> 1 42.32 1791 2 3857 114 929 0 <> <> <>
  930 2 -1.384057 16.188625 -1.087750 540 E "C" 118 0.70000 0.70000 "GLU " " CD " "    " 6 0 0 00CC33  "C3856"  0 1 3 <> 1 44.81 1792 0 3858 114 930 0 <> <> <>
  931 15 -0.430596 15.853155 -0.346667 540 E "C" 70 -0.80000 -0.80000 "GLU " " OE1" "    " 8 0 0 FF2F2F  "O3857"  0 1 3 <> 1 47.01 1793 0 3859 114 931 0 <> <> <>
  932 18 -2.461537 16.663790 -0.668506 540 E "C" 70 -0.80000 -0.80000 "GLU " " OE2" "    " 8 -1 0 FF2F2F  "O3858"  0 1 3 <> 1 45.25 1794 0 3860 114 932 0 <> <> <>
  933 25 0.460456 16.455339 -6.447521 541 N "C" 38 -0.50000 -0.50000 "ASN " " N  " "    " 7 0 0 2F2FFF  "N3859"  0 1 3 <> 1 50.02 1801 1 3861 115 933 0 <> <> <>
  934 3 -0.031964 17.350942 -7.482629 541 N "C" 118 0.14000 0.14000 "ASN " " CA " "    " 6 0 0 00CC33  "C3860"  0 1 -118 00CC00  1 50.69 1802 1 3862 115 934 0 <> <> <>
  935 2 -1.137025 16.630847 -8.249258 541 N "C" 118 0.50000 0.50000 "ASN " " C  " "    " 6 0 0 00CC33  "C3861"  0 1 3 <> 1 46.56 1803 0 3863 115 935 0 <> <> <>
  936 15 -2.304650 16.885930 -7.991064 541 N "C" 70 -0.50000 -0.50000 "ASN " " O  " "    " 8 0 0 FF2F2F  "O3862"  0 1 3 <> 1 49.08 1804 0 3864 115 936 0 <> <> <>
  937 3 1.176589 17.961776 -8.243308 541 N "C" 118 -0.12000 -0.12000 "ASN " " CB " "    " 6 0 0 00CC33  "C3863"  0 1 3 <> 1 55.95 1805 2 3865 115 937 0 <> <> <>
  938 2 0.822791 18.905128 -9.401252 541 N "C" 118 0.50000 0.50000 "ASN " " CG " "    " 6 0 0 00CC33  "C3864"  0 1 3 <> 1 62.81 1806 0 3866 115 938 0 <> <> <>
  939 15 -0.263756 19.476339 -9.453118 541 N "C" 70 -0.50000 -0.50000 "ASN " " OD1" "    " 8 0 0 FF2F2F  "O3865"  0 1 3 <> 1 67.38 1807 0 3867 115 939 0 <> <> <>
  940 25 1.761291 19.086670 -10.332323 541 N "C" 38 -0.76000 -0.76000 "ASN " " ND2" "    " 7 0 0 2F2FFF  "N3866"  0 1 3 <> 1 64.19 1808 2 3868 115 940 0 <> <> <>
  941 25 -0.799466 15.719800 -9.187108 542 P "C" 38 -0.14000 -0.14000 "PRO " " N  " "    " 7 0 0 2F2FFF  "N3867"  0 1 3 <> 1 42.12 1815 0 3869 116 941 0 <> <> <>
  942 3 -1.865559 15.025296 -9.916578 542 P "C" 118 0.01000 0.01000 "PRO " " CA " "    " 6 0 0 00CC33  "C3868"  0 1 -118 00CC00  1 39.88 1816 1 3870 116 942 0 <> <> <>
  943 2 -2.659432 14.025618 -9.074601 542 P "C" 118 0.50000 0.50000 "PRO " " C  " "    " 6 0 0 00CC33  "C3869"  0 1 3 <> 1 38.55 1817 0 3871 116 943 0 <> <> <>
  944 15 -3.852334 13.851814 -9.291597 542 P "C" 70 -0.50000 -0.50000 "PRO " " O  " "    " 8 0 0 FF2F2F  "O3870"  0 1 3 <> 1 39.24 1818 0 3872 116 944 0 <> <> <>
  945 3 -1.190751 14.376791 -11.130592 542 P "C" 118 -0.12000 -0.12000 "PRO " " CB " "    " 6 0 0 00CC33  "C3871"  0 1 3 <> 1 39.29 1819 2 3873 116 945 0 <> <> <>
  946 3 0.246394 14.198199 -10.714539 542 P "C" 118 -0.12000 -0.12000 "PRO " " CG " "    " 6 0 0 00CC33  "C3872"  0 1 3 <> 1 40.88 1820 2 3874 116 946 0 <> <> <>
  947 3 0.498981 15.374273 -9.773752 542 P "C" 118 -0.05000 -0.05000 "PRO " " CD " "    " 6 0 0 00CC33  "C3873"  0 1 3 <> 1 42 1821 2 3875 116 947 0 <> <> <>
  948 25 -1.992963 13.365025 -8.124240 543 W "C" 38 -0.50000 -0.50000 "TRP " " N  " "    " 7 0 0 2F2FFF  "N3874"  0 1 3 <> 1 38.63 1829 1 3876 117 948 0 <> <> <>
  949 3 -2.645943 12.372656 -7.257922 543 W "C" 118 0.14000 0.14000 "TRP " " CA " "    " 6 0 0 00CC33  "C3875"  0 1 -118 00CC00  1 35.97 1830 1 3877 117 949 0 <> <> <>
  950 2 -3.504357 12.990860 -6.180544 543 W "C" 118 0.50000 0.50000 "TRP " " C  " "    " 6 0 0 00CC33  "C3876"  0 1 3 <> 1 36.22 1831 0 3878 117 950 0 <> <> <>
  951 15 -3.103989 13.955975 -5.532365 543 W "C" 70 -0.50000 -0.50000 "TRP " " O  " "    " 8 0 0 FF2F2F  "O3877"  0 1 3 <> 1 39.35 1832 0 3879 117 951 0 <> <> <>
  952 3 -1.509827 11.562485 -6.612421 543 W "C" 118 -0.12000 -0.12000 "TRP " " CB " "    " 6 0 0 00CC33  "C3878"  0 1 3 <> 1 33.83 1833 2 3880 117 952 0 <> <> <>
  953 2 -0.754113 10.705572 -7.566007 543 W "C" 118 0.07500 0.07500 "TRP " " CG " "    " 6 0 0 00CC33  "C3879"  0 1 3 <> 1 30.45 1834 0 3881 117 953 0 <> <> <>
  954 2 0.195045 11.117227 -8.426677 543 W "C" 118 -0.11500 -0.11500 "TRP " " CD1" "    " 6 0 0 00CC33  "C3880"  0 1 3 <> 1 30.97 1835 1 3882 117 954 0 <> <> <>
  955 2 -0.968529 9.304999 -7.856462 543 W "C" 118 -0.05500 -0.05500 "TRP " " CD2" "    " 6 0 0 00CC33  "C3881"  0 1 3 <> 1 32.02 1836 0 3883 117 955 0 <> <> <>
  956 25 0.529094 10.094681 -9.284965 543 W "C" 38 -0.57000 -0.57000 "TRP " " NE1" "    " 7 0 0 2F2FFF  "N3882"  0 1 3 <> 1 33.82 1837 1 3884 117 956 0 <> <> <>
  957 2 -0.185673 8.954849 -8.996162 543 W "C" 118 0.13000 0.13000 "TRP " " CE2" "    " 6 0 0 00CC33  "C3883"  0 1 3 <> 1 31.52 1838 0 3885 117 957 0 <> <> <>
  958 2 -1.768086 8.299478 -7.279969 543 W "C" 118 -0.11500 -0.11500 "TRP " " CE3" "    " 6 0 0 00CC33  "C3884"  0 1 3 <> 1 29.12 1839 1 3886 117 958 0 <> <> <>
  959 2 -0.257031 7.685498 -9.581638 543 W "C" 118 -0.11500 -0.11500 "TRP " " CZ2" "    " 6 0 0 00CC33  "C3885"  0 1 3 <> 1 29.04 1840 1 3887 117 959 0 <> <> <>
  960 2 -1.800122 7.009499 -7.825057 543 W "C" 118 -0.11500 -0.11500 "TRP " " CZ3" "    " 6 0 0 00CC33  "C3886"  0 1 3 <> 1 29.65 1841 1 3888 117 960 0 <> <> <>
  961 2 -1.079610 6.715929 -8.993543 543 W "C" 118 -0.11500 -0.11500 "TRP " " CH2" "    " 6 0 0 00CC33  "C3887"  0 1 3 <> 1 27.91 1842 1 3889 117 961 0 <> <> <>
  962 25 -4.673016 12.405085 -5.960287 544 V "C" 38 -0.50000 -0.50000 "VAL " " N  " "    " 7 0 0 2F2FFF  "N3888"  2 1 3 <> 1 35.19 1853 1 3890 118 962 0 <> <> <>
  963 3 -5.590607 12.884208 -4.934493 544 V "C" 118 0.14000 0.14000 "VAL " " CA " "    " 6 0 0 00CC33  "C3889"  2 1 -118 00CC00  1 32.53 1854 1 3891 118 963 0 <> <> <>
  964 2 -5.251969 12.150820 -3.634725 544 V "C" 118 0.50000 0.50000 "VAL " " C  " "    " 6 0 0 00CC33  "C3890"  2 1 3 <> 1 36.14 1855 0 3892 118 964 0 <> <> <>
  965 15 -5.126465 10.915831 -3.618084 544 V "C" 70 -0.50000 -0.50000 "VAL " " O  " "    " 8 0 0 FF2F2F  "O3891"  2 1 3 <> 1 38.55 1856 0 3893 118 965 0 <> <> <>
  966 3 -7.069764 12.606053 -5.317510 544 V "C" 118 -0.06000 -0.06000 "VAL " " CB " "    " 6 0 0 00CC33  "C3892"  2 1 3 <> 1 29.88 1857 1 3894 118 966 0 <> <> <>
  967 3 -8.078103 13.024545 -4.226129 544 V "C" 118 -0.18000 -0.18000 "VAL " " CG1" "    " 6 0 0 00CC33  "C3893"  2 1 3 <> 1 26.73 1858 3 3895 118 967 0 <> <> <>
  968 3 -7.446038 13.288885 -6.645222 544 V "C" 118 -0.18000 -0.18000 "VAL " " CG2" "    " 6 0 0 00CC33  "C3894"  2 1 3 <> 1 26.71 1859 3 3896 118 968 0 <> <> <>
  969 25 -5.070573 12.896804 -2.549256 545 K "C" 38 -0.50000 -0.50000 "LYS " " N  " "    " 7 0 0 2F2FFF  "N3895"  2 1 3 <> 1 35.83 1869 1 3897 119 969 0 <> <> <>
  970 3 -4.763604 12.252197 -1.287506 545 K "C" 118 0.14000 0.14000 "LYS " " CA " "    " 6 0 0 00CC33  "C3896"  2 1 -118 00CC00  1 35.27 1870 1 3898 119 970 0 <> <> <>
  971 2 -6.019002 11.654223 -0.676532 545 K "C" 118 0.50000 0.50000 "LYS " " C  " "    " 6 0 0 00CC33  "C3897"  2 1 3 <> 1 35.17 1871 0 3899 119 971 0 <> <> <>
  972 15 -7.075837 12.286314 -0.669267 545 K "C" 70 -0.50000 -0.50000 "LYS " " O  " "    " 8 0 0 FF2F2F  "O3898"  2 1 3 <> 1 35.36 1872 0 3900 119 972 0 <> <> <>
  973 3 -4.079163 13.245715 -0.329280 545 K "C" 118 -0.12000 -0.12000 "LYS " " CB " "    " 6 0 0 00CC33  "C3899"  2 1 3 <> 1 36.11 1873 2 3901 119 973 0 <> <> <>
  974 3 -3.504620 12.572315 0.937861 545 K "C" 118 -0.12000 -0.12000 "LYS " " CG " "    " 6 0 0 00CC33  "C3900"  2 1 3 <> 1 36.37 1874 2 3902 119 974 0 <> <> <>
  975 3 -2.446141 13.418125 1.661297 545 K "C" 118 -0.12000 -0.12000 "LYS " " CD " "    " 6 0 0 00CC33  "C3901"  2 1 3 <> 1 37.8 1875 2 3903 119 975 0 <> <> <>
  976 3 -2.996518 14.723433 2.260306 545 K "C" 118 0.19000 0.19000 "LYS " " CE " "    " 6 0 0 00CC33  "C3902"  2 1 3 <> 1 39.32 1876 2 3904 119 976 0 <> <> <>
  977 32 -1.912411 15.591550 2.750323 545 K "C" 38 -0.30000 -0.30000 "LYS " " NZ " "    " 7 1 0 2F2FFF  "N3903"  2 1 3 <> 1 39.98 1877 3 3905 119 977 0 <> <> <>
  978 25 -5.917565 10.423498 -0.187571 546 V "C" 38 -0.50000 -0.50000 "VAL " " N  " "    " 7 0 0 2F2FFF  "N3904"  2 1 3 <> 1 33.82 1891 1 3906 120 978 0 <> <> <>
  979 3 -7.072682 9.800142 0.441350 546 V "C" 118 0.14000 0.14000 "VAL " " CA " "    " 6 0 0 00CC33  "C3905"  2 1 -118 00CC00  1 32.72 1892 1 3907 120 979 0 <> <> <>
  980 2 -7.023698 10.105635 1.932765 546 V "C" 118 0.50000 0.50000 "VAL " " C  " "    " 6 0 0 00CC33  "C3906"  2 1 3 <> 1 32.16 1893 0 3908 120 980 0 <> <> <>
  981 15 -8.001794 10.592347 2.520220 546 V "C" 70 -0.50000 -0.50000 "VAL " " O  " "    " 8 0 0 FF2F2F  "O3907"  2 1 3 <> 1 30.68 1894 0 3909 120 981 0 <> <> <>
  982 3 -7.096184 8.247604 0.275428 546 V "C" 118 -0.06000 -0.06000 "VAL " " CB " "    " 6 0 0 00CC33  "C3908"  2 1 3 <> 1 31.52 1895 1 3910 120 982 0 <> <> <>
  983 3 -8.240624 7.545159 1.040541 546 V "C" 118 -0.18000 -0.18000 "VAL " " CG1" "    " 6 0 0 00CC33  "C3909"  2 1 3 <> 1 30.65 1896 3 3911 120 983 0 <> <> <>
  984 3 -7.138482 7.837855 -1.201861 546 V "C" 118 -0.18000 -0.18000 "VAL " " CG2" "    " 6 0 0 00CC33  "C3910"  2 1 3 <> 1 30.86 1897 3 3912 120 984 0 <> <> <>
  985 25 -5.871113 9.832578 2.535527 547 D "C" 38 -0.50000 -0.50000 "ASP " " N  " "    " 7 0 0 2F2FFF  "N3911"  2 1 3 <> 1 30.58 1907 1 3913 121 985 0 <> <> <>
  986 3 -5.712273 10.062282 3.964177 547 D "C" 118 0.14000 0.14000 "ASP " " CA " "    " 6 0 0 00CC33  "C3912"  2 1 -118 00CC00  1 33.18 1908 1 3914 121 986 0 <> <> <>
  987 2 -4.301278 9.674368 4.407286 547 D "C" 118 0.50000 0.50000 "ASP " " C  " "    " 6 0 0 00CC33  "C3913"  2 1 3 <> 1 31.95 1909 0 3915 121 987 0 <> <> <>
  988 15 -3.608063 8.941198 3.705483 547 D "C" 70 -0.50000 -0.50000 "ASP " " O  " "    " 8 0 0 FF2F2F  "O3914"  2 1 3 <> 1 31.82 1910 0 3916 121 988 0 <> <> <>
  989 3 -6.708531 9.225220 4.853270 547 D "C" 118 -0.22000 -0.22000 "ASP " " CB " "    " 6 0 0 00CC33  "C3915"  2 1 3 <> 1 35.6 1911 2 3917 121 989 0 <> <> <>
  990 2 -7.881959 9.990438 5.502186 547 D "C" 118 0.70000 0.70000 "ASP " " CG " "    " 6 0 0 00CC33  "C3916"  2 1 3 <> 1 35.88 1912 0 3918 121 990 0 <> <> <>
  991 15 -7.700703 11.174407 5.864422 547 D "C" 70 -0.80000 -0.80000 "ASP " " OD1" "    " 8 0 0 FF2F2F  "O3917"  2 1 3 <> 1 37.44 1913 0 3919 121 991 0 <> <> <>
  992 18 -8.892094 9.315443 5.795518 547 D "C" 70 -0.80000 -0.80000 "ASP " " OD2" "    " 8 -1 0 FF2F2F  "O3918"  2 1 3 <> 1 37.41 1914 0 3920 121 992 0 <> <> <>
  993 25 -3.863110 10.181485 5.552806 548 T "C" 38 -0.50000 -0.50000 "THR " " N  " "    " 7 0 0 2F2FFF  "N3919"  2 1 3 <> 1 30.4 1919 1 3921 122 993 0 <> <> <>
  994 3 -2.533040 9.846232 6.043933 548 T "C" 118 0.14000 0.14000 "THR " " CA " "    " 6 0 0 00CC33  "C3920"  2 1 -118 00CC00  1 31.47 1920 1 3922 122 994 0 <> <> <>
  995 2 -2.717759 8.694607 7.035409 548 T "C" 118 0.50000 0.50000 "THR " " C  " "    " 6 0 0 00CC33  "C3921"  2 1 3 <> 1 30.17 1921 0 3923 122 995 0 <> <> <>
  996 15 -3.377801 8.848915 8.061227 548 T "C" 70 -0.50000 -0.50000 "THR " " O  " "    " 8 0 0 FF2F2F  "O3922"  2 1 3 <> 1 29.49 1922 0 3924 122 996 0 <> <> <>
  997 3 -1.866357 11.039859 6.779128 548 T "C" 118 0.20500 0.20500 "THR " " CB " "    " 6 0 0 00CC33  "C3923"  2 1 3 <> 1 33.16 1923 1 3925 122 997 0 <> <> <>
  998 16 -1.616139 12.066112 5.838742 548 T "C" 70 -0.68300 -0.68300 "THR " " OG1" "    " 8 0 0 FF2F2F  "O3924"  2 1 3 <> 1 35.43 1924 1 3926 122 998 0 <> <> <>
  999 3 -0.535546 10.705438 7.485348 548 T "C" 118 -0.18000 -0.18000 "THR " " CG2" "    " 6 0 0 00CC33  "C3925"  2 1 3 <> 1 31.25 1925 3 3927 122 999 0 <> <> <>
  1000 25 -2.164452 7.533706 6.705708 549 I "C" 38 -0.50000 -0.50000 "ILE " " N  " "    " 7 0 0 2F2FFF  "N3926"  2 1 3 <> 1 29.68 1933 1 3928 123 1000 0 <> <> <>
  1001 3 -2.287263 6.345056 7.550864 549 I "C" 118 0.14000 0.14000 "ILE " " CA " "    " 6 0 0 00CC33  "C3927"  2 1 -118 00CC00  1 31.91 1934 1 3929 123 1001 0 <> <> <>
  1002 2 -1.149178 6.310132 8.567364 549 I "C" 118 0.50000 0.50000 "ILE " " C  " "    " 6 0 0 00CC33  "C3928"  2 1 3 <> 1 34.12 1935 0 3930 123 1002 0 <> <> <>
  1003 15 -0.021218 6.668039 8.249242 549 I "C" 70 -0.50000 -0.50000 "ILE " " O  " "    " 8 0 0 FF2F2F  "O3929"  2 1 3 <> 1 34.68 1936 0 3931 123 1003 0 <> <> <>
  1004 3 -2.199547 5.056994 6.674828 549 I "C" 118 -0.06000 -0.06000 "ILE " " CB " "    " 6 0 0 00CC33  "C3930"  2 1 3 <> 1 32.59 1937 1 3932 123 1004 0 <> <> <>
  1005 3 -3.027009 5.133626 5.367076 549 I "C" 118 -0.12000 -0.12000 "ILE " " CG1" "    " 6 0 0 00CC33  "C3931"  2 1 3 <> 1 31.29 1938 2 3933 123 1005 0 <> <> <>
  1006 3 -2.558739 3.775718 7.452702 549 I "C" 118 -0.18000 -0.18000 "ILE " " CG2" "    " 6 0 0 00CC33  "C3932"  2 1 3 <> 1 30.13 1939 3 3934 123 1006 0 <> <> <>
  1007 3 -4.520859 5.435727 5.550786 549 I "C" 118 -0.18000 -0.18000 "ILE " " CD1" "    " 6 0 0 00CC33  "C3933"  2 1 3 <> 1 28.39 1940 3 3935 123 1007 0 <> <> <>
  1008 25 -1.430642 5.859473 9.786530 550 A "C" 38 -0.50000 -0.50000 "ALA " " N  " "    " 7 0 0 2F2FFF  "N3934"  2 1 3 <> 1 38.7 1952 1 3936 124 1008 0 <> <> <>
  1009 3 -0.397072 5.832065 10.824813 550 A "C" 118 0.14000 0.14000 "ALA " " CA " "    " 6 0 0 00CC33  "C3935"  2 1 -118 00CC00  1 41.07 1953 1 3937 124 1009 0 <> <> <>
  1010 2 -0.137086 4.486556 11.486211 550 A "C" 118 0.50000 0.50000 "ALA " " C  " "    " 6 0 0 00CC33  "C3936"  2 1 3 <> 1 42.11 1954 0 3938 124 1010 0 <> <> <>
  1011 15 -1.053345 3.690484 11.690821 550 A "C" 70 -0.50000 -0.50000 "ALA " " O  " "    " 8 0 0 FF2F2F  "O3937"  2 1 3 <> 1 42.75 1955 0 3939 124 1011 0 <> <> <>
  1012 3 -0.784169 6.862613 11.898930 550 A "C" 118 -0.18000 -0.18000 "ALA " " CB " "    " 6 0 0 00CC33  "C3938"  2 1 3 <> 1 40.35 1956 3 3940 124 1012 0 <> <> <>
  1013 25 1.128414 4.246062 11.827046 551 A "C" 38 -0.50000 -0.50000 "ALA " " N  " "    " 7 0 0 2F2FFF  "N3939"  0 1 3 <> 1 44.44 1962 1 3941 125 1013 0 <> <> <>
  1014 3 1.525783 3.009833 12.503249 551 A "C" 118 0.14000 0.14000 "ALA " " CA " "    " 6 0 0 00CC33  "C3940"  0 1 -118 00CC00  1 46.21 1963 1 3942 125 1014 0 <> <> <>
  1015 2 0.798606 3.015244 13.837083 551 A "C" 118 0.50000 0.50000 "ALA " " C  " "    " 6 0 0 00CC33  "C3941"  0 1 3 <> 1 47.12 1964 0 3943 125 1015 0 <> <> <>
  1016 15 1.143615 3.780703 14.739485 551 A "C" 70 -0.50000 -0.50000 "ALA " " O  " "    " 8 0 0 FF2F2F  "O3942"  0 1 3 <> 1 50.23 1965 0 3944 125 1016 0 <> <> <>
  1017 3 3.036716 2.972122 12.743859 551 A "C" 118 -0.18000 -0.18000 "ALA " " CB " "    " 6 0 0 00CC33  "C3943"  0 1 3 <> 1 44.03 1966 3 3945 125 1017 0 <> <> <>
  1018 25 -0.213566 2.174360 13.965859 552 D "C" 38 -0.50000 -0.50000 "ASP " " N  " "    " 7 0 0 2F2FFF  "N3944"  0 1 3 <> 1 46.39 1972 1 3946 126 1018 0 <> <> <>
  1019 3 -0.975590 2.135713 15.201655 552 D "C" 118 0.14000 0.14000 "ASP " " CA " "    " 6 0 0 00CC33  "C3945"  0 1 -118 00CC00  1 47.04 1973 1 3947 126 1019 0 <> <> <>
  1020 2 -0.340623 1.189371 16.206017 552 D "C" 118 0.50000 0.50000 "ASP " " C  " "    " 6 0 0 00CC33  "C3946"  0 1 3 <> 1 45.85 1974 0 3948 126 1020 0 <> <> <>
  1021 15 -0.712617 1.174095 17.373921 552 D "C" 70 -0.50000 -0.50000 "ASP " " O  " "    " 8 0 0 FF2F2F  "O3947"  0 1 3 <> 1 45.71 1975 0 3949 126 1021 0 <> <> <>
  1022 3 -2.494507 1.826172 15.015551 552 D "C" 118 -0.22000 -0.22000 "ASP " " CB " "    " 6 0 0 00CC33  "C3948"  0 1 3 <> 1 51.58 1976 2 3950 126 1022 0 <> <> <>
  1023 2 -2.888375 0.789319 13.951163 552 D "C" 118 0.70000 0.70000 "ASP " " CG " "    " 6 0 0 00CC33  "C3949"  0 1 3 <> 1 50.95 1977 0 3951 126 1023 0 <> <> <>
  1024 15 -2.931420 1.167324 12.760049 552 D "C" 70 -0.80000 -0.80000 "ASP " " OD1" "    " 8 0 0 FF2F2F  "O3950"  0 1 3 <> 1 51.28 1978 0 3952 126 1024 0 <> <> <>
  1025 18 -2.996808 -0.399999 14.325661 552 D "C" 70 -0.80000 -0.80000 "ASP " " OD2" "    " 8 -1 0 FF2F2F  "O3951"  0 1 3 <> 1 52.86 1979 0 3953 126 1025 0 <> <> <>
  1026 25 0.629165 0.410610 15.743191 553 E "C" 38 -0.50000 -0.50000 "GLU " " N  " "    " 7 0 0 2F2FFF  "N3952"  0 1 3 <> 1 46.25 1984 1 3954 127 1026 0 <> <> <>
  1027 3 1.308288 -0.565677 16.585766 553 E "C" 118 0.14000 0.14000 "GLU " " CA " "    " 6 0 0 00CC33  "C3953"  0 1 -118 00CC00  1 46.38 1985 1 3955 127 1027 0 <> <> <>
  1028 2 2.733394 -0.695976 16.029311 553 E "C" 118 0.50000 0.50000 "GLU " " C  " "    " 6 0 0 00CC33  "C3954"  0 1 3 <> 1 47.48 1986 0 3956 127 1028 0 <> <> <>
  1029 15 3.028770 -0.168234 14.958064 553 E "C" 70 -0.50000 -0.50000 "GLU " " O  " "    " 8 0 0 FF2F2F  "O3955"  0 1 3 <> 1 49.45 1987 0 3957 127 1029 0 <> <> <>
  1030 3 0.517246 -1.896178 16.640015 553 E "C" 118 -0.12000 -0.12000 "GLU " " CB " "    " 6 0 0 00CC33  "C3956"  0 1 3 <> 1 46.62 1988 2 3958 127 1030 0 <> <> <>
  1031 3 1.007392 -2.910659 17.698403 553 E "C" 118 -0.22000 -0.22000 "GLU " " CG " "    " 6 0 0 00CC33  "C3957"  0 1 3 <> 1 50.08 1989 2 3959 127 1031 0 <> <> <>
  1032 2 1.089832 -2.376783 19.134675 553 E "C" 118 0.70000 0.70000 "GLU " " CD " "    " 6 0 0 00CC33  "C3958"  0 1 3 <> 1 51.81 1990 0 3960 127 1032 0 <> <> <>
  1033 15 0.019496 -2.242032 19.765923 553 E "C" 70 -0.80000 -0.80000 "GLU " " OE1" "    " 8 0 0 FF2F2F  "O3959"  0 1 3 <> 1 52.77 1991 0 3961 127 1033 0 <> <> <>
  1034 18 2.230323 -2.133084 19.587445 553 E "C" 70 -0.80000 -0.80000 "GLU " " OE2" "    " 8 -1 0 FF2F2F  "O3960"  0 1 3 <> 1 54.75 1992 0 3962 127 1034 0 <> <> <>
  1035 25 3.611080 -1.398679 16.738412 554 S "C" 38 -0.50000 -0.50000 "SER " " N  " "    " 7 0 0 2F2FFF  "N3961"  0 1 3 <> 1 46.97 1999 1 3963 128 1035 0 <> <> <>
  1036 3 4.993316 -1.562330 16.285012 554 S "C" 118 0.14000 0.14000 "SER " " CA " "    " 6 0 0 00CC33  "C3962"  0 1 -118 00CC00  1 44.83 2000 1 3964 128 1036 0 <> <> <>
  1037 2 5.611247 -2.819177 16.856888 554 S "C" 118 0.50000 0.50000 "SER " " C  " "    " 6 0 0 00CC33  "C3963"  0 1 3 <> 1 44.75 2001 0 3965 128 1037 0 <> <> <>
  1038 15 5.162830 -3.314553 17.889550 554 S "C" 70 -0.50000 -0.50000 "SER " " O  " "    " 8 0 0 FF2F2F  "O3964"  0 1 3 <> 1 46.73 2002 0 3966 128 1038 0 <> <> <>
  1039 3 5.790618 -0.290200 16.665156 554 S "C" 118 0.14500 0.14500 "SER " " CB " "    " 6 0 0 00CC33  "C3965"  0 1 3 <> 1 43.47 2003 2 3967 128 1039 0 <> <> <>
  1040 16 7.083175 -0.294558 16.098599 554 S "C" 70 -0.68300 -0.68300 "SER " " OG " "    " 8 0 0 FF2F2F  "O3966"  0 1 3 <> 1 48.68 2004 1 3968 128 1040 0 <> <> <>
  1041 25 6.647163 -3.330008 16.196404 555 F "C" 38 -0.50000 -0.50000 "PHE " " N  " "    " 7 0 1 2F2FFF  "N3967"  0 1 3 <> 1 43.96 2010 1 3969 129 1041 0 <> <> <>
  1042 3 7.311820 -4.527829 16.684876 555 F "C" 118 0.14000 0.14000 "PHE " " CA " "    " 6 0 1 00CC33  "C3968"  0 1 -118 00CC00  1 43.01 2011 1 3970 129 1042 0 <> <> <>
  1043 2 8.822025 -4.335505 16.725690 555 F "C" 118 0.50000 0.50000 "PHE " " C  " "    " 6 0 1 00CC33  "C3969"  0 1 3 <> 1 42.48 2012 0 3971 129 1043 0 <> <> <>
  1044 15 9.338092 -3.302454 16.295039 555 F "C" 70 -0.50000 -0.50000 "PHE " " O  " "    " 8 0 1 FF2F2F  "O3970"  0 1 3 <> 1 40.83 2013 0 3972 129 1044 0 <> <> <>
  1045 3 6.854705 -5.730772 15.820416 555 F "C" 118 -0.00500 -0.00500 "PHE " " CB " "    " 6 0 1 00CC33  "C3971"  0 1 3 <> 1 42.51 2014 2 3973 129 1045 0 <> <> <>
  1046 2 7.386634 -5.822066 14.396800 555 F "C" 118 -0.11500 -0.11500 "PHE " " CG " "    " 6 0 1 00CC33  "C3972"  0 1 3 <> 1 40.01 2015 0 3974 129 1046 0 <> <> <>
  1047 2 8.430869 -6.717343 14.084988 555 F "C" 118 -0.11500 -0.11500 "PHE " " CD1" "    " 6 0 1 00CC33  "C3973"  0 1 3 <> 1 40.01 2016 1 3975 129 1047 0 <> <> <>
  1048 2 6.904708 -4.957411 13.390172 555 F "C" 118 -0.11500 -0.11500 "PHE " " CD2" "    " 6 0 1 00CC33  "C3974"  0 1 3 <> 1 42.2 2017 1 3976 129 1048 0 <> <> <>
  1049 2 8.925182 -6.783914 12.790740 555 F "C" 118 -0.11500 -0.11500 "PHE " " CE1" "    " 6 0 1 00CC33  "C3975"  0 1 3 <> 1 38.93 2018 1 3977 129 1049 0 1049 3 <>
  1050 2 7.434917 -5.020035 12.108128 555 F "C" 118 -0.11500 -0.11500 "PHE " " CE2" "    " 6 0 1 00CC33  "C3976"  0 1 3 <> 1 40.37 2019 1 3978 129 1050 0 <> <> <>
  1051 2 8.434474 -5.934991 11.807461 555 F "C" 118 -0.11500 -0.11500 "PHE " " CZ " "    " 6 0 1 00CC33  "C3977"  0 1 3 <> 1 38.02 2020 1 3979 129 1051 0 1051 3 <>
  1052 25 9.521247 -5.327193 17.269070 556 S "C" 38 -0.50000 -0.50000 "SER " " N  " "    " 7 0 0 2F2FFF  "N3978"  0 1 3 <> 1 43.32 2030 1 3980 130 1052 0 <> <> <>
  1053 3 10.972987 -5.269619 17.381119 556 S "C" 118 0.14000 0.14000 "SER " " CA " "    " 6 0 0 00CC33  "C3979"  0 1 -118 00CC00  1 44.42 2031 1 3981 130 1053 0 <> <> <>
  1054 2 11.615024 -6.618439 17.083371 556 S "C" 118 0.50000 0.50000 "SER " " C  " "    " 6 0 0 00CC33  "C3980"  0 1 3 <> 1 44.23 2032 0 3982 130 1054 0 <> <> <>
  1055 15 12.781978 -6.689425 16.706874 556 S "C" 70 -0.50000 -0.50000 "SER " " O  " "    " 8 0 0 FF2F2F  "O3981"  0 1 3 <> 1 44.49 2033 0 3983 130 1055 0 <> <> <>
  1056 3 11.320552 -4.736438 18.791627 556 S "C" 118 0.14500 0.14500 "SER " " CB " "    " 6 0 0 00CC33  "C3982"  0 1 3 <> 1 47.82 2034 2 3984 130 1056 0 <> <> <>
  1057 16 10.770641 -5.531981 19.823414 556 S "C" 70 -0.68300 -0.68300 "SER " " OG " "    " 8 0 0 FF2F2F  "O3983"  0 1 3 <> 1 51.14 2035 1 3985 130 1057 0 <> <> <>
  1058 25 10.857616 -7.689889 17.278836 557 Q "C" 38 -0.50000 -0.50000 "GLN " " N  " "    " 7 0 0 2F2FFF  "N3984"  0 1 3 <> 1 44.25 2041 1 3986 131 1058 0 <> <> <>
  1059 3 11.350623 -9.026071 16.990086 557 Q "C" 118 0.14000 0.14000 "GLN " " CA " "    " 6 0 0 00CC33  "C3985"  0 1 -118 00CC00  1 43.66 2042 1 3987 131 1059 0 <> <> <>
  1060 2 10.403865 -9.637390 15.978734 557 Q "C" 118 0.50000 0.50000 "GLN " " C  " "    " 6 0 0 00CC33  "C3986"  0 1 3 <> 1 43.31 2043 0 3988 131 1060 0 <> <> <>
  1061 15 9.193054 -9.578397 16.151400 557 Q "C" 70 -0.50000 -0.50000 "GLN " " O  " "    " 8 0 0 FF2F2F  "O3987"  0 1 3 <> 1 44.7 2044 0 3989 131 1061 0 <> <> <>
  1062 3 11.394256 -9.920202 18.250767 557 Q "C" 118 -0.12000 -0.12000 "GLN " " CB " "    " 6 0 0 00CC33  "C3988"  0 1 3 <> 1 45.91 2045 2 3990 131 1062 0 <> <> <>
  1063 3 12.406883 -9.490890 19.334126 557 Q "C" 118 -0.12000 -0.12000 "GLN " " CG " "    " 6 0 0 00CC33  "C3989"  0 1 3 <> 1 48.84 2046 2 3991 131 1063 0 <> <> <>
  1064 2 11.826602 -8.599555 20.436101 557 Q "C" 118 0.50000 0.50000 "GLN " " CD " "    " 6 0 0 00CC33  "C3990"  0 1 3 <> 1 51.21 2047 0 3992 131 1064 0 <> <> <>
  1065 15 10.629928 -8.628812 20.720753 557 Q "C" 70 -0.50000 -0.50000 "GLN " " OE1" "    " 8 0 0 FF2F2F  "O3991"  0 1 3 <> 1 46.52 2048 0 3993 131 1065 0 <> <> <>
  1066 25 12.691154 -7.824675 21.093171 557 Q "C" 38 -0.76000 -0.76000 "GLN " " NE2" "    " 7 0 0 2F2FFF  "N3992"  0 1 3 <> 1 50.43 2049 2 3994 131 1066 0 <> <> <>
  1067 25 10.949756 -10.208099 14.913796 558 V "C" 38 -0.50000 -0.50000 "VAL " " N  " "    " 7 0 1 2F2FFF  "N3993"  0 1 3 <> 1 44 2058 1 3995 132 1067 0 <> <> <>
  1068 3 10.118831 -10.856342 13.909838 558 V "C" 118 0.14000 0.14000 "VAL " " CA " "    " 6 0 1 00CC33  "C3994"  0 1 -118 00CC00  1 45.34 2059 1 3996 132 1068 0 <> <> <>
  1069 2 9.443263 -12.031813 14.616076 558 V "C" 118 0.50000 0.50000 "VAL " " C  " "    " 6 0 1 00CC33  "C3995"  0 1 3 <> 1 44.77 2060 0 3997 132 1069 0 <> <> <>
  1070 15 10.067142 -12.708483 15.422770 558 V "C" 70 -0.50000 -0.50000 "VAL " " O  " "    " 8 0 1 FF2F2F  "O3996"  0 1 3 <> 1 46.31 2061 0 3998 132 1070 0 <> <> <>
  1071 3 10.972297 -11.349056 12.702927 558 V "C" 118 -0.06000 -0.06000 "VAL " " CB " "    " 6 0 1 00CC33  "C3997"  0 1 3 <> 1 46.65 2062 1 3999 132 1071 0 <> <> <>
  1072 3 12.098815 -12.344570 13.053181 558 V "C" 118 -0.18000 -0.18000 "VAL " " CG1" "    " 6 0 1 00CC33  "C3998"  0 1 3 <> 1 48.56 2063 3 4000 132 1072 0 <> <> <>
  1073 3 10.099014 -11.932053 11.581008 558 V "C" 118 -0.18000 -0.18000 "VAL " " CG2" "    " 6 0 1 00CC33  "C3999"  0 1 3 <> 1 49.48 2064 3 4001 132 1073 0 <> <> <>
  1074 25 8.174892 -12.277873 14.320859 559 D "C" 38 -0.50000 -0.50000 "ASP " " N  " "    " 7 0 1 2F2FFF  "N4000"  0 1 3 <> 1 45.08 2074 1 4002 133 1074 0 <> <> <>
  1075 3 7.461685 -13.367985 14.966357 559 D "C" 118 0.14000 0.14000 "ASP " " CA " "    " 6 0 1 00CC33  "C4001"  0 1 -118 00CC00  1 44.9 2075 1 4003 133 1075 0 <> <> <>
  1076 2 6.526203 -14.102039 14.008816 559 D "C" 118 0.50000 0.50000 "ASP " " C  " "    " 6 0 1 00CC33  "C4002"  0 1 3 <> 1 44.41 2076 0 4004 133 1076 0 <> <> <>
  1077 15 5.319839 -13.885202 14.027184 559 D "C" 70 -0.50000 -0.50000 "ASP " " O  " "    " 8 0 1 FF2F2F  "O4003"  0 1 3 <> 1 45.37 2077 0 4005 133 1077 0 <> <> <>
  1078 3 6.778900 -12.943023 16.305640 559 D "C" 118 -0.22000 -0.22000 "ASP " " CB " "    " 6 0 1 00CC33  "C4004"  0 1 3 <> 1 48.08 2078 2 4006 133 1078 0 <> <> <>
  1079 2 6.460212 -14.090724 17.302544 559 D "C" 118 0.70000 0.70000 "ASP " " CG " "    " 6 0 1 00CC33  "C4005"  0 1 3 <> 1 50.44 2079 0 4007 133 1079 0 <> <> <>
  1080 15 6.296935 -13.767749 18.498929 559 D "C" 70 -0.80000 -0.80000 "ASP " " OD1" "    " 8 0 1 FF2F2F  "O4006"  0 1 3 <> 1 53.99 2080 0 4008 133 1080 0 <> <> <>
  1081 18 6.288810 -15.256130 16.881135 559 D "C" 70 -0.80000 -0.80000 "ASP " " OD2" "    " 8 -1 1 FF2F2F  "O4007"  0 1 3 <> 1 50.23 2081 0 4009 133 1081 0 <> <> <>
  1082 25 7.082275 -14.979258 13.181941 560 L "C" 38 -0.50000 -0.50000 "LEU " " N  " "    " 7 0 1 2F2FFF  "N4008"  0 1 3 <> 1 44.14 2086 1 4010 134 1082 0 <> <> <>
  1083 3 6.284679 -15.734726 12.212792 560 L "C" 118 0.14000 0.14000 "LEU " " CA " "    " 6 0 1 00CC33  "C4009"  0 1 -118 00CC00  1 44.23 2087 1 4011 134 1083 0 <> <> <>
  1084 2 5.079368 -16.455738 12.825223 560 L "C" 118 0.50000 0.50000 "LEU " " C  " "    " 6 0 1 00CC33  "C4010"  0 1 3 <> 1 46.23 2088 0 4012 134 1084 0 <> <> <>
  1085 15 5.216682 -17.209709 13.799054 560 L "C" 70 -0.50000 -0.50000 "LEU " " O  " "    " 8 0 1 FF2F2F  "O4011"  0 1 3 <> 1 47.32 2089 0 4013 134 1085 0 <> <> <>
  1086 3 7.201465 -16.739483 11.480174 560 L "C" 118 -0.12000 -0.12000 "LEU " " CB " "    " 6 0 1 00CC33  "C4012"  0 1 3 <> 1 39.33 2090 2 4014 134 1086 0 <> <> <>
  1087 3 8.316482 -16.097229 10.620215 560 L "C" 118 -0.06000 -0.06000 "LEU " " CG " "    " 6 0 1 00CC33  "C4013"  0 1 3 <> 1 39.52 2091 1 4015 134 1087 0 <> <> <>
  1088 3 9.211398 -17.181475 9.984137 560 L "C" 118 -0.18000 -0.18000 "LEU " " CD1" "    " 6 0 1 00CC33  "C4014"  0 1 3 <> 1 38.72 2092 3 4016 134 1088 0 <> <> <>
  1089 3 7.769554 -15.114746 9.563201 560 L "C" 118 -0.18000 -0.18000 "LEU " " CD2" "    " 6 0 1 00CC33  "C4015"  0 1 3 <> 1 37.4 2093 3 4017 134 1089 0 <> <> <>
  1090 25 3.904312 -16.213059 12.239623 561 G "C" 38 -0.50000 -0.50000 "GLY " " N  " "    " 7 0 1 2F2FFF  "N4016"  0 1 3 <> 1 46.96 2105 1 4018 135 1090 0 <> <> <>
  1091 3 2.672981 -16.838892 12.695372 561 G "C" 118 0.08000 0.08000 "GLY " " CA " "    " 6 0 1 00CC33  "C4017"  0 1 -118 00CC00  1 46.61 2106 2 4019 135 1091 0 <> <> <>
  1092 2 2.139694 -16.352467 14.030451 561 G "C" 118 0.50000 0.50000 "GLY " " C  " "    " 6 0 1 00CC33  "C4018"  0 1 3 <> 1 48.29 2107 0 4020 135 1092 0 <> <> <>
  1093 15 1.096793 -16.828854 14.485326 561 G "C" 70 -0.50000 -0.50000 "GLY " " O  " "    " 8 0 1 FF2F2F  "O4019"  0 1 3 <> 1 48.04 2108 0 4021 135 1093 0 <> <> <>
  1094 25 2.846382 -15.405863 14.650271 562 G "C" 38 -0.50000 -0.50000 "GLY " " N  " "    " 7 0 1 2F2FFF  "N4020"  0 1 3 <> 1 49.2 2112 1 4022 136 1094 0 <> <> <>
  1095 3 2.437579 -14.873015 15.943694 562 G "C" 118 0.08000 0.08000 "GLY " " CA " "    " 6 0 1 00CC33  "C4021"  0 1 -118 00CC00  1 50.38 2113 2 4023 136 1095 0 <> <> <>
  1096 2 2.312744 -13.358976 16.018752 562 G "C" 118 0.50000 0.50000 "GLY " " C  " "    " 6 0 1 00CC33  "C4022"  0 1 3 <> 1 52.25 2114 0 4024 136 1096 0 <> <> <>
  1097 15 2.755626 -12.637936 15.122870 562 G "C" 70 -0.50000 -0.50000 "GLY " " O  " "    " 8 0 1 FF2F2F  "O4023"  0 1 3 <> 1 53.23 2115 0 4025 136 1097 0 <> <> <>
  1098 25 1.713508 -12.871033 17.102357 563 R "C" 38 -0.50000 -0.50000 "ARG " " N  " "    " 7 0 1 2F2FFF  "N4024"  0 1 3 <> 1 53.61 2119 1 4026 137 1098 0 <> <> <>
  1099 3 1.514995 -11.438015 17.287244 563 R "C" 118 0.14000 0.14000 "ARG " " CA " "    " 6 0 1 00CC33  "C4025"  0 1 -118 00CC00  1 54.29 2120 1 4027 137 1099 0 <> <> <>
  1100 2 0.666751 -10.805231 16.196234 563 R "C" 118 0.50000 0.50000 "ARG " " C  " "    " 6 0 1 00CC33  "C4026"  0 1 3 <> 1 53.18 2121 0 4028 137 1100 0 <> <> <>
  1101 15 1.015113 -9.754091 15.666213 563 R "C" 70 -0.50000 -0.50000 "ARG " " O  " "    " 8 0 1 FF2F2F  "O4027"  0 1 3 <> 1 54.26 2122 0 4029 137 1101 0 <> <> <>
  1102 3 2.863170 -10.683372 17.451817 563 R "C" 118 -0.12000 -0.12000 "ARG " " CB " "    " 6 0 1 00CC33  "C4028"  0 1 3 <> 1 57.21 2123 2 4030 137 1102 0 <> <> <>
  1103 3 3.847194 -11.206858 18.504780 563 R "C" 118 -0.05000 -0.05000 "ARG " " CG " "    " 6 0 1 00CC33  "C4029"  0 1 3 <> 1 59.51 2124 2 4031 137 1103 0 <> <> <>
  1104 3 5.035503 -10.235420 18.670125 563 R "C" 118 0.19000 0.19000 "ARG " " CD " "    " 6 0 1 00CC33  "C4030"  0 1 3 <> 1 62.27 2125 2 4032 137 1104 0 <> <> <>
  1105 25 6.135738 -10.806207 19.461106 563 R "C" 38 -0.69997 -0.69997 "ARG " " NE " "    " 7 0 1 2F2FFF  "N4031"  0 1 3 <> 1 66.22 2126 1 4033 137 1105 0 <> <> <>
  1106 2 7.271404 -10.199234 19.854829 563 R "C" 118 0.63990 0.63990 "ARG " " CZ " "    " 6 0 1 00CC33  "C4032"  0 1 3 <> 1 65.92 2127 0 4034 137 1106 0 <> <> <>
  1107 25 7.529540 -8.909059 19.588803 563 R "C" 38 -0.79997 -0.79997 "ARG " " NH1" "    " 7 0 1 2F2FFF  "N4033"  0 1 3 <> 1 64.25 2128 2 4035 137 1107 0 <> <> <>
  1108 31 8.180930 -10.912175 20.529706 563 R "C" 38 -0.79997 -0.79997 "ARG " " NH2" "    " 7 1 1 2F2FFF  "N4034"  0 1 3 <> 1 68 2129 2 4036 137 1108 0 <> <> <>
  1109 25 -0.449235 -11.438538 15.864016 564 V "C" 38 -0.50000 -0.50000 "VAL " " N  " "    " 7 0 1 2F2FFF  "N4035"  0 1 3 <> 1 52.54 2143 1 4037 138 1109 0 <> <> <>
  1110 3 -1.340539 -10.896338 14.847478 564 V "C" 118 0.14000 0.14000 "VAL " " CA " "    " 6 0 1 00CC33  "C4036"  0 1 -118 00CC00  1 51.57 2144 1 4038 138 1110 0 <> <> <>
  1111 2 -1.775254 -9.472433 15.237092 564 V "C" 118 0.50000 0.50000 "VAL " " C  " "    " 6 0 1 00CC33  "C4037"  0 1 3 <> 1 51.29 2145 0 4039 138 1111 0 <> <> <>
  1112 15 -2.281769 -8.719280 14.405150 564 V "C" 70 -0.50000 -0.50000 "VAL " " O  " "    " 8 0 1 FF2F2F  "O4038"  0 1 3 <> 1 53.09 2146 0 4040 138 1112 0 <> <> <>
  1113 3 -2.589963 -11.819517 14.683701 564 V "C" 118 -0.06000 -0.06000 "VAL " " CB " "    " 6 0 1 00CC33  "C4039"  0 1 3 <> 1 50.02 2147 1 4041 138 1113 0 <> <> <>
  1114 3 -3.721085 -11.267653 13.788479 564 V "C" 118 -0.18000 -0.18000 "VAL " " CG1" "    " 6 0 1 00CC33  "C4040"  0 1 3 <> 1 49.94 2148 3 4042 138 1114 0 <> <> <>
  1115 3 -2.180535 -13.210456 14.161301 564 V "C" 118 -0.18000 -0.18000 "VAL " " CG2" "    " 6 0 1 00CC33  "C4041"  0 1 3 <> 1 49.52 2149 3 4043 138 1115 0 <> <> <>
  1116 25 -1.568284 -9.096604 16.493458 565 M "C" 38 -0.50000 -0.50000 "MET " " N  " "    " 7 0 0 2F2FFF  "N4042"  0 1 3 <> 1 47.21 2159 1 4044 139 1116 0 <> <> <>
  1117 3 -1.981736 -7.779003 16.929391 565 M "C" 118 0.14000 0.14000 "MET " " CA " "    " 6 0 0 00CC33  "C4043"  0 1 -118 00CC00  1 46.58 2160 1 4045 139 1117 0 <> <> <>
  1118 2 -0.893441 -6.741339 16.690650 565 M "C" 118 0.50000 0.50000 "MET " " C  " "    " 6 0 0 00CC33  "C4044"  0 1 3 <> 1 44.17 2161 0 4046 139 1118 0 <> <> <>
  1119 15 -1.058377 -5.559671 17.009419 565 M "C" 70 -0.50000 -0.50000 "MET " " O  " "    " 8 0 0 FF2F2F  "O4045"  0 1 3 <> 1 43.58 2162 0 4047 139 1119 0 <> <> <>
  1120 3 -2.382500 -7.830050 18.421796 565 M "C" 118 -0.12000 -0.12000 "MET " " CB " "    " 6 0 0 00CC33  "C4046"  0 1 3 <> 1 51.3 2163 2 4048 139 1120 0 <> <> <>
  1121 3 -3.421704 -8.909710 18.784772 565 M "C" 118 0.00020 0.00020 "MET " " CG " "    " 6 0 0 00CC33  "C4047"  0 1 3 <> 1 59.57 2164 2 4049 139 1121 0 <> <> <>
  1122 49 -4.952523 -8.929747 17.805306 565 M "C" 143 -0.24040 -0.24040 "MET " " SD " "    " 16 0 0 FFDF9F  "S4048"  0 1 3 <> 1 64.92 2165 0 4050 139 1122 0 <> <> <>
  1123 3 -5.640973 -7.308917 18.233205 565 M "C" 118 -0.05980 -0.05980 "MET " " CE " "    " 6 0 0 00CC33  "C4049"  0 1 3 <> 1 62.57 2166 3 4051 139 1123 0 <> <> <>
  1124 25 0.222091 -7.181920 16.126500 566 K "C" 38 -0.50000 -0.50000 "LYS " " N  " "    " 7 0 1 2F2FFF  "N4050"  0 1 3 <> 1 40.95 2176 1 4052 140 1124 0 <> <> <>
  1125 3 1.322246 -6.275433 15.830052 566 K "C" 118 0.14000 0.14000 "LYS " " CA " "    " 6 0 1 00CC33  "C4051"  0 1 -118 00CC00  1 39.87 2177 1 4053 140 1125 0 <> <> <>
  1126 2 1.237811 -5.834675 14.378665 566 K "C" 118 0.50000 0.50000 "LYS " " C  " "    " 6 0 1 00CC33  "C4052"  0 1 3 <> 1 37.55 2178 0 4054 140 1126 0 <> <> <>
  1127 15 1.954803 -4.941840 13.925128 566 K "C" 70 -0.50000 -0.50000 "LYS " " O  " "    " 8 0 1 FF2F2F  "O4053"  0 1 3 <> 1 35.13 2179 0 4055 140 1127 0 <> <> <>
  1128 3 2.674758 -6.928333 16.167212 566 K "C" 118 -0.12000 -0.12000 "LYS " " CB " "    " 6 0 1 00CC33  "C4054"  0 1 3 <> 1 41.97 2180 2 4056 140 1128 0 <> <> <>
  1129 3 2.918395 -7.105801 17.679234 566 K "C" 118 -0.12000 -0.12000 "LYS " " CG " "    " 6 0 1 00CC33  "C4055"  0 1 3 <> 1 45.57 2181 2 4057 140 1129 0 <> <> <>
  1130 3 3.025947 -5.799964 18.469807 566 K "C" 118 -0.12000 -0.12000 "LYS " " CD " "    " 6 0 1 00CC33  "C4056"  0 1 3 <> 1 48.83 2182 2 4058 140 1130 0 <> <> <>
  1131 3 3.747035 -5.975749 19.815999 566 K "C" 118 0.19000 0.19000 "LYS " " CE " "    " 6 0 1 00CC33  "C4057"  0 1 3 <> 1 50.4 2183 2 4059 140 1131 0 <> <> <>
  1132 32 3.918823 -4.690989 20.515221 566 K "C" 38 -0.30000 -0.30000 "LYS " " NZ " "    " 7 1 1 2F2FFF  "N4058"  0 1 3 <> 1 55.24 2184 3 4060 140 1132 0 <> <> <>
  1133 25 0.343387 -6.480010 13.651257 567 I "C" 38 -0.50000 -0.50000 "ILE " " N  " "    " 7 0 1 2F2FFF  "N4059"  0 1 3 <> 1 35.33 2198 1 4061 141 1133 0 <> <> <>
  1134 3 0.146655 -6.171572 12.254946 567 I "C" 118 0.14000 0.14000 "ILE " " CA " "    " 6 0 1 00CC33  "C4060"  0 1 -118 00CC00  1 34.39 2199 1 4062 141 1134 0 <> <> <>
  1135 2 -0.986230 -5.142962 12.302640 567 I "C" 118 0.50000 0.50000 "ILE " " C  " "    " 6 0 1 00CC33  "C4061"  0 1 3 <> 1 33.46 2200 0 4063 141 1135 0 <> <> <>
  1136 15 -1.918557 -5.296078 13.090352 567 I "C" 70 -0.50000 -0.50000 "ILE " " O  " "    " 8 0 1 FF2F2F  "O4062"  0 1 3 <> 1 34.34 2201 0 4064 141 1136 0 <> <> <>
  1137 3 -0.274911 -7.468623 11.468939 567 I "C" 118 -0.06000 -0.06000 "ILE " " CB " "    " 6 0 1 00CC33  "C4063"  0 1 3 <> 1 34.1 2202 1 4065 141 1137 0 <> <> <>
  1138 3 0.514987 -7.638367 10.154252 567 I "C" 118 -0.12000 -0.12000 "ILE " " CG1" "    " 6 0 1 00CC33  "C4064"  0 1 3 <> 1 39.12 2203 2 4066 141 1138 0 <> <> <>
  1139 3 -1.784424 -7.734843 11.228657 567 I "C" 118 -0.18000 -0.18000 "ILE " " CG2" "    " 6 0 1 00CC33  "C4065"  0 1 3 <> 1 35.68 2204 3 4067 141 1139 0 <> <> <>
  1140 3 -0.019780 -6.814996 8.976023 567 I "C" 118 -0.18000 -0.18000 "ILE " " CD1" "    " 6 0 1 00CC33  "C4066"  0 1 3 <> 1 39.57 2205 3 4068 141 1140 0 <> <> <>
  1141 25 -0.899743 -4.075393 11.510985 568 N "C" 38 -0.50000 -0.50000 "ASN " " N  " "    " 7 0 0 2F2FFF  "N4067"  2 1 3 <> 1 31.1 2217 1 4069 142 1141 0 <> <> <>
  1142 3 -1.966881 -3.078503 11.529301 568 N "C" 118 0.14000 0.14000 "ASN " " CA " "    " 6 0 0 00CC33  "C4068"  2 1 -118 00CC00  1 29.43 2218 1 4070 142 1142 0 <> <> <>
  1143 2 -2.996281 -3.373229 10.472853 568 N "C" 118 0.50000 0.50000 "ASN " " C  " "    " 6 0 0 00CC33  "C4069"  2 1 3 <> 1 28.12 2219 0 4071 142 1143 0 <> <> <>
  1144 15 -2.766438 -4.167365 9.571383 568 N "C" 70 -0.50000 -0.50000 "ASN " " O  " "    " 8 0 0 FF2F2F  "O4070"  2 1 3 <> 1 28.77 2220 0 4072 142 1144 0 <> <> <>
  1145 3 -1.308617 -1.703360 11.234481 568 N "C" 118 -0.12000 -0.12000 "ASN " " CB " "    " 6 0 0 00CC33  "C4071"  2 1 3 <> 1 29.7 2221 2 4073 142 1145 0 <> <> <>
  1146 2 -0.073365 -1.400677 12.095345 568 N "C" 118 0.50000 0.50000 "ASN " " CG " "    " 6 0 0 00CC33  "C4072"  2 1 3 <> 1 30.15 2222 0 4074 142 1146 0 <> <> <>
  1147 15 1.046817 -1.318017 11.596476 568 N "C" 70 -0.50000 -0.50000 "ASN " " OD1" "    " 8 0 0 FF2F2F  "O4073"  2 1 3 <> 1 34.59 2223 0 4075 142 1147 0 <> <> <>
  1148 25 -0.266728 -1.278257 13.402419 568 N "C" 38 -0.76000 -0.76000 "ASN " " ND2" "    " 7 0 0 2F2FFF  "N4074"  2 1 3 <> 1 29.12 2224 2 4076 142 1148 0 <> <> <>
  1149 25 -4.144288 -2.725919 10.591832 569 T "C" 38 -0.50000 -0.50000 "THR " " N  " "    " 7 0 0 2F2FFF  "N4075"  2 1 3 <> 1 27.31 2231 1 4077 143 1149 0 <> <> <>
  1150 3 -5.205102 -2.905803 9.620978 569 T "C" 118 0.14000 0.14000 "THR " " CA " "    " 6 0 0 00CC33  "C4076"  2 1 -118 00CC00  1 26.56 2232 1 4078 143 1150 0 <> <> <>
  1151 2 -6.048798 -1.659800 9.650057 569 T "C" 118 0.50000 0.50000 "THR " " C  " "    " 6 0 0 00CC33  "C4077"  2 1 3 <> 1 25.04 2233 0 4079 143 1151 0 <> <> <>
  1152 15 -6.779626 -1.420706 10.605231 569 T "C" 70 -0.50000 -0.50000 "THR " " O  " "    " 8 0 0 FF2F2F  "O4078"  2 1 3 <> 1 24.43 2234 0 4080 143 1152 0 <> <> <>
  1153 3 -6.130864 -4.131654 9.923230 569 T "C" 118 0.20500 0.20500 "THR " " CB " "    " 6 0 0 00CC33  "C4079"  2 1 3 <> 1 28.04 2235 1 4081 143 1153 0 <> <> <>
  1154 16 -5.414738 -5.347810 9.832505 569 T "C" 70 -0.68300 -0.68300 "THR " " OG1" "    " 8 0 0 FF2F2F  "O4080"  2 1 3 <> 1 29.54 2236 1 4082 143 1154 0 <> <> <>
  1155 3 -7.341683 -4.277554 8.975968 569 T "C" 118 -0.18000 -0.18000 "THR " " CG2" "    " 6 0 0 00CC33  "C4081"  2 1 3 <> 1 28.8 2237 3 4083 143 1155 0 <> <> <>
  1156 25 -5.899228 -0.848123 8.613763 570 E "C" 38 -0.50000 -0.50000 "GLU " " N  " "    " 7 0 0 2F2FFF  "N4082"  2 1 3 <> 1 24.32 2245 1 4084 144 1156 0 <> <> <>
  1157 3 -6.657189 0.377068 8.476866 570 E "C" 118 0.14000 0.14000 "GLU " " CA " "    " 6 0 0 00CC33  "C4083"  2 1 -118 00CC00  1 24.64 2246 1 4085 144 1157 0 <> <> <>
  1158 2 -7.438126 0.239091 7.175315 570 E "C" 118 0.50000 0.50000 "GLU " " C  " "    " 6 0 0 00CC33  "C4084"  2 1 3 <> 1 23.37 2247 0 4086 144 1158 0 <> <> <>
  1159 15 -6.986642 -0.426789 6.244239 570 E "C" 70 -0.50000 -0.50000 "GLU " " O  " "    " 8 0 0 FF2F2F  "O4085"  2 1 3 <> 1 22.82 2248 0 4087 144 1159 0 <> <> <>
  1160 3 -5.663129 1.560544 8.397273 570 E "C" 118 -0.12000 -0.12000 "GLU " " CB " "    " 6 0 0 00CC33  "C4086"  2 1 3 <> 1 24.64 2249 2 4088 144 1160 0 <> <> <>
  1161 3 -4.873673 1.840050 9.701396 570 E "C" 118 -0.22000 -0.22000 "GLU " " CG " "    " 6 0 0 00CC33  "C4087"  2 1 3 <> 1 33.19 2250 2 4089 144 1161 0 <> <> <>
  1162 2 -5.354691 3.099297 10.433451 570 E "C" 118 0.70000 0.70000 "GLU " " CD " "    " 6 0 0 00CC33  "C4088"  2 1 3 <> 1 38.5 2251 0 4090 144 1162 0 <> <> <>
  1163 15 -4.581071 4.082595 10.474951 570 E "C" 70 -0.80000 -0.80000 "GLU " " OE1" "    " 8 0 0 FF2F2F  "O4089"  2 1 3 <> 1 40.99 2252 0 4091 144 1163 0 <> <> <>
  1164 18 -6.514691 3.081204 10.903092 570 E "C" 70 -0.80000 -0.80000 "GLU " " OE2" "    " 8 -1 0 FF2F2F  "O4090"  2 1 3 <> 1 38.82 2253 0 4092 144 1164 0 <> <> <>
  1165 25 -8.609143 0.860425 7.106776 571 V "C" 38 -0.50000 -0.50000 "VAL " " N  " "    " 7 0 0 2F2FFF  "N4091"  2 1 3 <> 1 23.05 2260 1 4093 145 1165 0 <> <> <>
  1166 3 -9.448254 0.761245 5.914511 571 V "C" 118 0.14000 0.14000 "VAL " " CA " "    " 6 0 0 00CC33  "C4092"  2 1 -118 00CC00  1 24.42 2261 1 4094 145 1166 0 <> <> <>
  1167 2 -10.067223 2.100234 5.526339 571 V "C" 118 0.50000 0.50000 "VAL " " C  " "    " 6 0 0 00CC33  "C4093"  2 1 3 <> 1 24 2262 0 4095 145 1167 0 <> <> <>
  1168 15 -10.868375 2.667082 6.261254 571 V "C" 70 -0.50000 -0.50000 "VAL " " O  " "    " 8 0 0 FF2F2F  "O4094"  2 1 3 <> 1 22.98 2263 0 4096 145 1168 0 <> <> <>
  1169 3 -10.613660 -0.271646 6.087432 571 V "C" 118 -0.06000 -0.06000 "VAL " " CB " "    " 6 0 0 00CC33  "C4095"  2 1 3 <> 1 25.16 2264 1 4097 145 1169 0 <> <> <>
  1170 3 -11.488656 -0.438812 4.821973 571 V "C" 118 -0.18000 -0.18000 "VAL " " CG1" "    " 6 0 0 00CC33  "C4096"  2 1 3 <> 1 21.27 2265 3 4098 145 1170 0 <> <> <>
  1171 3 -10.123677 -1.660655 6.539523 571 V "C" 118 -0.18000 -0.18000 "VAL " " CG2" "    " 6 0 0 00CC33  "C4097"  2 1 3 <> 1 20.35 2266 3 4099 145 1171 0 <> <> <>
  1172 25 -9.699036 2.598706 4.352454 572 R "C" 38 -0.50000 -0.50000 "ARG " " N  " "    " 7 0 0 2F2FFF  "N4098"  2 1 3 <> 1 26.72 2276 1 4100 146 1172 0 <> <> <>
  1173 3 -10.208298 3.883162 3.884288 572 R "C" 118 0.14000 0.14000 "ARG " " CA " "    " 6 0 0 00CC33  "C4099"  2 1 -118 00CC00  1 26.43 2277 1 4101 146 1173 0 <> <> <>
  1174 2 -11.092404 3.789506 2.656998 572 R "C" 118 0.50000 0.50000 "ARG " " C  " "    " 6 0 0 00CC33  "C4100"  2 1 3 <> 1 26.79 2278 0 4102 146 1174 0 <> <> <>
  1175 15 -11.189564 2.751805 2.008612 572 R "C" 70 -0.50000 -0.50000 "ARG " " O  " "    " 8 0 0 FF2F2F  "O4101"  2 1 3 <> 1 24.51 2279 0 4103 146 1175 0 <> <> <>
  1176 3 -9.000649 4.803101 3.576207 572 R "C" 118 -0.12000 -0.12000 "ARG " " CB " "    " 6 0 0 00CC33  "C4102"  2 1 3 <> 1 26.83 2280 2 4104 146 1176 0 <> <> <>
  1177 3 -8.108052 5.161666 4.776766 572 R "C" 118 -0.05000 -0.05000 "ARG " " CG " "    " 6 0 0 00CC33  "C4103"  2 1 3 <> 1 28.51 2281 2 4105 146 1177 0 <> <> <>
  1178 3 -8.860081 5.856315 5.925524 572 R "C" 118 0.19000 0.19000 "ARG " " CD " "    " 6 0 0 00CC33  "C4104"  2 1 3 <> 1 31.62 2282 2 4106 146 1178 0 <> <> <>
  1179 25 -7.928227 6.335988 6.961974 572 R "C" 38 -0.69997 -0.69997 "ARG " " NE " "    " 7 0 0 2F2FFF  "N4105"  2 1 3 <> 1 34.41 2283 1 4107 146 1179 0 <> <> <>
  1180 2 -7.527486 5.707890 8.083033 572 R "C" 118 0.63990 0.63990 "ARG " " CZ " "    " 6 0 0 00CC33  "C4106"  2 1 3 <> 1 33.88 2284 0 4108 146 1180 0 <> <> <>
  1181 25 -8.031949 4.524347 8.460526 572 R "C" 38 -0.79997 -0.79997 "ARG " " NH1" "    " 7 0 0 2F2FFF  "N4107"  2 1 3 <> 1 32.56 2285 2 4109 146 1181 0 <> <> <>
  1182 31 -6.589307 6.282824 8.845708 572 R "C" 38 -0.79997 -0.79997 "ARG " " NH2" "    " 7 1 0 2F2FFF  "N4108"  2 1 3 <> 1 34.57 2286 2 4110 146 1182 0 <> <> <>
  1183 25 -11.751843 4.891202 2.351056 573 S "C" 38 -0.50000 -0.50000 "SER " " N  " "    " 7 0 0 2F2FFF  "N4109"  2 1 3 <> 1 26.87 2300 1 4111 147 1183 0 <> <> <>
  1184 3 -12.603245 4.933879 1.187104 573 S "C" 118 0.14000 0.14000 "SER " " CA " "    " 6 0 0 00CC33  "C4110"  2 1 -118 00CC00  1 29.58 2301 1 4112 147 1184 0 <> <> <>
  1185 2 -12.408623 6.285554 0.548007 573 S "C" 118 0.50000 0.50000 "SER " " C  " "    " 6 0 0 00CC33  "C4111"  2 1 3 <> 1 31.33 2302 0 4113 147 1185 0 <> <> <>
  1186 15 -12.033951 7.243239 1.229462 573 S "C" 70 -0.50000 -0.50000 "SER " " O  " "    " 8 0 0 FF2F2F  "O4112"  2 1 3 <> 1 32.25 2303 0 4114 147 1186 0 <> <> <>
  1187 3 -14.058133 4.638763 1.617850 573 S "C" 118 0.14500 0.14500 "SER " " CB " "    " 6 0 0 00CC33  "C4113"  2 1 3 <> 1 29.85 2304 2 4115 147 1187 0 <> <> <>
  1188 16 -14.581566 5.616556 2.497950 573 S "C" 70 -0.68300 -0.68300 "SER " " OG " "    " 8 0 0 FF2F2F  "O4114"  2 1 3 <> 1 28.88 2305 1 4116 147 1188 0 <> <> <>
  1189 25 -12.620450 6.364950 -0.759554 574 F "C" 38 -0.50000 -0.50000 "PHE " " N  " "    " 7 0 0 2F2FFF  "N4115"  2 1 3 <> 1 31.6 2311 1 4117 148 1189 0 <> <> <>
  1190 3 -12.483807 7.646977 -1.411897 574 F "C" 118 0.14000 0.14000 "PHE " " CA " "    " 6 0 0 00CC33  "C4116"  2 1 -118 00CC00  1 33.91 2312 1 4118 148 1190 0 <> <> <>
  1191 2 -13.599274 7.994219 -2.382712 574 F "C" 118 0.50000 0.50000 "PHE " " C  " "    " 6 0 0 00CC33  "C4117"  2 1 3 <> 1 36.47 2313 0 4119 148 1191 0 <> <> <>
  1192 15 -14.241948 7.109888 -2.968830 574 F "C" 70 -0.50000 -0.50000 "PHE " " O  " "    " 8 0 0 FF2F2F  "O4118"  2 1 3 <> 1 36.01 2314 0 4120 148 1192 0 <> <> <>
  1193 3 -11.074158 7.831267 -2.011577 574 F "C" 118 -0.00500 -0.00500 "PHE " " CB " "    " 6 0 0 00CC33  "C4119"  2 1 3 <> 1 31.94 2315 2 4121 148 1193 0 <> <> <>
  1194 2 -10.570061 6.760660 -2.959864 574 F "C" 118 -0.11500 -0.11500 "PHE " " CG " "    " 6 0 0 00CC33  "C4120"  2 1 3 <> 1 29.4 2316 0 4122 148 1194 0 <> <> <>
  1195 2 -10.983929 6.735015 -4.308019 574 F "C" 118 -0.11500 -0.11500 "PHE " " CD1" "    " 6 0 0 00CC33  "C4121"  2 1 3 <> 1 28.84 2317 1 4123 148 1195 0 <> <> <>
  1196 2 -9.743802 5.726600 -2.474451 574 F "C" 118 -0.11500 -0.11500 "PHE " " CD2" "    " 6 0 0 00CC33  "C4122"  2 1 3 <> 1 29.84 2318 1 4124 148 1196 0 <> <> <>
  1197 2 -10.485867 5.760384 -5.161232 574 F "C" 118 -0.11500 -0.11500 "PHE " " CE1" "    " 6 0 0 00CC33  "C4123"  2 1 3 <> 1 29.06 2319 1 4125 148 1197 0 <> <> <>
  1198 2 -9.260617 4.764148 -3.347126 574 F "C" 118 -0.11500 -0.11500 "PHE " " CE2" "    " 6 0 0 00CC33  "C4124"  2 1 3 <> 1 25.91 2320 1 4126 148 1198 0 <> <> <>
  1199 2 -9.614403 4.791439 -4.688499 574 F "C" 118 -0.11500 -0.11500 "PHE " " CZ " "    " 6 0 0 00CC33  "C4125"  2 1 3 <> 1 23.87 2321 1 4127 148 1199 0 <> <> <>
  1200 25 -13.830281 9.308953 -2.470532 575 G "C" 38 -0.50000 -0.50000 "GLY " " N  " "    " 7 0 0 2F2FFF  "N4126"  2 1 3 <> 1 39.53 2331 1 4128 149 1200 0 <> <> <>
  1201 3 -14.853017 9.943016 -3.296556 575 G "C" 118 0.08000 0.08000 "GLY " " CA " "    " 6 0 0 00CC33  "C4127"  2 1 -118 00CC00  1 38.22 2332 2 4129 149 1201 0 <> <> <>
  1202 2 -15.366700 9.213473 -4.511097 575 G "C" 118 0.50000 0.50000 "GLY " " C  " "    " 6 0 0 00CC33  "C4128"  2 1 3 <> 1 37.38 2333 0 4130 149 1202 0 <> <> <>
  1203 15 -14.816144 8.190241 -4.892364 575 G "C" 70 -0.50000 -0.50000 "GLY " " O  " "    " 8 0 0 FF2F2F  "O4129"  2 1 3 <> 1 39.84 2334 0 4131 149 1203 0 <> <> <>
  1204 25 -16.427388 9.727191 -5.155643 576 P "C" 38 -0.14000 -0.14000 "PRO " " N  " "    " 7 0 0 2F2FFF  "N4130"  2 1 3 <> 1 36.75 2338 0 4132 150 1204 0 <> <> <>
  1205 3 -16.987439 9.076609 -6.338865 576 P "C" 118 0.01000 0.01000 "PRO " " CA " "    " 6 0 0 00CC33  "C4131"  2 1 -118 00CC00  1 35.11 2339 1 4133 150 1205 0 <> <> <>
  1206 2 -15.944119 8.990348 -7.442256 576 P "C" 118 0.50000 0.50000 "PRO " " C  " "    " 6 0 0 00CC33  "C4132"  2 1 3 <> 1 35.1 2340 0 4134 150 1206 0 <> <> <>
  1207 15 -15.229050 9.960505 -7.689093 576 P "C" 70 -0.50000 -0.50000 "PRO " " O  " "    " 8 0 0 FF2F2F  "O4133"  2 1 3 <> 1 33.44 2341 0 4135 150 1207 0 <> <> <>
  1208 3 -18.182614 9.970468 -6.717440 576 P "C" 118 -0.12000 -0.12000 "PRO " " CB " "    " 6 0 0 00CC33  "C4134"  2 1 3 <> 1 34.35 2342 2 4136 150 1208 0 <> <> <>
  1209 3 -17.869801 11.331753 -6.115496 576 P "C" 118 -0.12000 -0.12000 "PRO " " CG " "    " 6 0 0 00CC33  "C4135"  2 1 3 <> 1 36.24 2343 2 4137 150 1209 0 <> <> <>
  1210 3 -17.124051 10.974438 -4.836384 576 P "C" 118 -0.05000 -0.05000 "PRO " " CD " "    " 6 0 0 00CC33  "C4136"  2 1 3 <> 1 34.95 2344 2 4138 150 1210 0 <> <> <>
  1211 25 -15.858258 7.818315 -8.075588 577 V "C" 38 -0.50000 -0.50000 "VAL " " N  " "    " 7 0 0 2F2FFF  "N4137"  0 1 3 <> 1 35.29 2352 1 4139 151 1211 0 <> <> <>
  1212 3 -14.914281 7.553347 -9.169840 577 V "C" 118 0.14000 0.14000 "VAL " " CA " "    " 6 0 0 00CC33  "C4138"  0 1 -118 00CC00  1 36.18 2353 1 4140 151 1212 0 <> <> <>
  1213 2 -15.705788 7.328839 -10.461491 577 V "C" 118 0.50000 0.50000 "VAL " " C  " "    " 6 0 0 00CC33  "C4139"  0 1 3 <> 1 38.88 2354 0 4141 151 1213 0 <> <> <>
  1214 15 -16.568059 6.443069 -10.527120 577 V "C" 70 -0.50000 -0.50000 "VAL " " O  " "    " 8 0 0 FF2F2F  "O4140"  0 1 3 <> 1 41.55 2355 0 4142 151 1214 0 <> <> <>
  1215 3 -13.977257 6.342136 -8.899293 577 V "C" 118 -0.06000 -0.06000 "VAL " " CB " "    " 6 0 0 00CC33  "C4141"  0 1 3 <> 1 33.5 2356 1 4143 151 1215 0 <> <> <>
  1216 3 -12.884102 6.692570 -7.882428 577 V "C" 118 -0.18000 -0.18000 "VAL " " CG1" "    " 6 0 0 00CC33  "C4142"  0 1 3 <> 1 27.7 2357 3 4144 151 1216 0 <> <> <>
  1217 3 -14.671025 5.038586 -8.471484 577 V "C" 118 -0.18000 -0.18000 "VAL " " CG2" "    " 6 0 0 00CC33  "C4143"  0 1 3 <> 1 33.12 2358 3 4145 151 1217 0 <> <> <>
  1218 25 -15.420315 8.125994 -11.485885 578 S "C" 38 -0.50000 -0.50000 "SER " " N  " "    " 7 0 0 2F2FFF  "N4144"  0 1 3 <> 1 38.93 2368 1 4146 152 1218 0 <> <> <>
  1219 3 -16.144597 8.012176 -12.753396 578 S "C" 118 0.14000 0.14000 "SER " " CA " "    " 6 0 0 00CC33  "C4145"  0 1 -118 00CC00  1 38.12 2369 1 4147 152 1219 0 <> <> <>
  1220 2 -15.347638 7.396972 -13.912597 578 S "C" 118 0.50000 0.50000 "SER " " C  " "    " 6 0 0 00CC33  "C4146"  0 1 3 <> 1 37.17 2370 0 4148 152 1220 0 <> <> <>
  1221 15 -15.905804 6.721572 -14.771936 578 S "C" 70 -0.50000 -0.50000 "SER " " O  " "    " 8 0 0 FF2F2F  "O4147"  0 1 3 <> 1 35.53 2371 0 4149 152 1221 0 <> <> <>
  1222 3 -16.702466 9.405906 -13.120352 578 S "C" 118 0.14500 0.14500 "SER " " CB " "    " 6 0 0 00CC33  "C4148"  0 1 3 <> 1 39.81 2372 2 4150 152 1222 0 <> <> <>
  1223 16 -15.687466 10.327633 -13.478872 578 S "C" 70 -0.68300 -0.68300 "SER " " OG " "    " 8 0 0 FF2F2F  "O4149"  0 1 3 <> 1 39.68 2373 1 4151 152 1223 0 <> <> <>
  1224 25 -14.046696 7.640576 -13.942652 579 R "C" 38 -0.50000 -0.50000 "ARG " " N  " "    " 7 0 0 2F2FFF  "N4150"  0 1 3 <> 1 36.11 2379 1 4152 153 1224 0 <> <> <>
  1225 3 -13.217267 7.102435 -14.996012 579 R "C" 118 0.14000 0.14000 "ARG " " CA " "    " 6 0 0 00CC33  "C4151"  0 1 -118 00CC00  1 36.04 2380 1 4153 153 1225 0 <> <> <>
  1226 2 -13.283841 5.583056 -14.901328 579 R "C" 118 0.50000 0.50000 "ARG " " C  " "    " 6 0 0 00CC33  "C4152"  0 1 3 <> 1 36.68 2381 0 4154 153 1226 0 <> <> <>
  1227 15 -13.694623 5.066101 -13.870654 579 R "C" 70 -0.50000 -0.50000 "ARG " " O  " "    " 8 0 0 FF2F2F  "O4153"  0 1 3 <> 1 40.03 2382 0 4155 153 1227 0 <> <> <>
  1228 3 -11.769864 7.618326 -14.954556 579 R "C" 118 -0.12000 -0.12000 "ARG " " CB " "    " 6 0 0 00CC33  "C4154"  0 1 3 <> 1 37.08 2383 2 4156 153 1228 0 <> <> <>
  1229 3 -11.596146 9.149238 -14.923713 579 R "C" 118 -0.05000 -0.05000 "ARG " " CG " "    " 6 0 0 00CC33  "C4155"  0 1 3 <> 1 37.52 2384 2 4157 153 1229 0 <> <> <>
  1230 3 -12.473191 9.926213 -15.923074 579 R "C" 118 0.19000 0.19000 "ARG " " CD " "    " 6 0 0 00CC33  "C4156"  0 1 3 <> 1 44.37 2385 2 4158 153 1230 0 <> <> <>
  1231 25 -12.137444 11.360409 -15.941638 579 R "C" 38 -0.69997 -0.69997 "ARG " " NE " "    " 7 0 0 2F2FFF  "N4157"  0 1 3 <> 1 45.29 2386 1 4159 153 1231 0 <> <> <>
  1232 2 -11.282345 11.994737 -16.766552 579 R "C" 118 0.63990 0.63990 "ARG " " CZ " "    " 6 0 0 00CC33  "C4158"  0 1 3 <> 1 46.88 2387 0 4160 153 1232 0 <> <> <>
  1233 25 -10.628556 11.361768 -17.752649 579 R "C" 38 -0.79997 -0.79997 "ARG " " NH1" "    " 7 0 0 2F2FFF  "N4159"  0 1 3 <> 1 45.1 2388 2 4161 153 1233 0 <> <> <>
  1234 31 -11.076970 13.306890 -16.595692 579 R "C" 38 -0.79997 -0.79997 "ARG " " NH2" "    " 7 1 0 2F2FFF  "N4160"  0 1 3 <> 1 43.49 2389 2 4162 153 1234 0 <> <> <>
  1235 25 -12.894944 4.870644 -15.961532 580 N "C" 38 -0.50000 -0.50000 "ASN " " N  " "    " 7 0 0 2F2FFF  "N4161"  0 1 3 <> 1 35.91 2403 1 4163 154 1235 0 <> <> <>
  1236 3 -12.948228 3.408100 -15.968782 580 N "C" 118 0.14000 0.14000 "ASN " " CA " "    " 6 0 0 00CC33  "C4162"  0 1 -118 00CC00  1 36.54 2404 1 4164 154 1236 0 <> <> <>
  1237 2 -12.135968 2.689907 -14.904137 580 N "C" 118 0.50000 0.50000 "ASN " " C  " "    " 6 0 0 00CC33  "C4163"  0 1 3 <> 1 36.98 2405 0 4165 154 1237 0 <> <> <>
  1238 15 -12.521870 1.612009 -14.448489 580 N "C" 70 -0.50000 -0.50000 "ASN " " O  " "    " 8 0 0 FF2F2F  "O4164"  0 1 3 <> 1 36.64 2406 0 4166 154 1238 0 <> <> <>
  1239 3 -12.550854 2.833731 -17.352572 580 N "C" 118 -0.12000 -0.12000 "ASN " " CB " "    " 6 0 0 00CC33  "C4165"  0 1 3 <> 1 39.24 2407 2 4167 154 1239 0 <> <> <>
  1240 2 -13.396706 3.327607 -18.532170 580 N "C" 118 0.50000 0.50000 "ASN " " CG " "    " 6 0 0 00CC33  "C4166"  0 1 3 <> 1 42.93 2408 0 4168 154 1240 0 <> <> <>
  1241 15 -14.559125 3.694255 -18.372053 580 N "C" 70 -0.50000 -0.50000 "ASN " " OD1" "    " 8 0 0 FF2F2F  "O4167"  0 1 3 <> 1 45.5 2409 0 4169 154 1241 0 <> <> <>
  1242 25 -12.820420 3.303505 -19.734959 580 N "C" 38 -0.76000 -0.76000 "ASN " " ND2" "    " 7 0 0 2F2FFF  "N4168"  0 1 3 <> 1 44.4 2410 2 4170 154 1242 0 <> <> <>
  1243 25 -10.995125 3.256803 -14.534158 581 G "C" 38 -0.50000 -0.50000 "GLY " " N  " "    " 7 0 0 2F2FFF  "N4169"  2 1 3 <> 1 36.35 2417 1 4171 155 1243 0 <> <> <>
  1244 3 -10.168423 2.618086 -13.534761 581 G "C" 118 0.08000 0.08000 "GLY " " CA " "    " 6 0 0 00CC33  "C4170"  2 1 -118 00CC00  1 34.74 2418 2 4172 155 1244 0 <> <> <>
  1245 2 -9.356629 3.617144 -12.745076 581 G "C" 118 0.50000 0.50000 "GLY " " C  " "    " 6 0 0 00CC33  "C4171"  2 1 3 <> 1 34.13 2419 0 4173 155 1245 0 <> <> <>
  1246 15 -9.597504 4.830131 -12.822249 581 G "C" 70 -0.50000 -0.50000 "GLY " " O  " "    " 8 0 0 FF2F2F  "O4172"  2 1 3 <> 1 33.32 2420 0 4174 155 1246 0 <> <> <>
  1247 25 -8.376240 3.112690 -12.002814 582 F "C" 38 -0.50000 -0.50000 "PHE " " N  " "    " 7 0 0 2F2FFF  "N4173"  2 1 3 <> 1 32.69 2424 1 4175 156 1247 0 <> <> <>
  1248 3 -7.547845 3.966557 -11.166193 582 F "C" 118 0.14000 0.14000 "PHE " " CA " "    " 6 0 0 00CC33  "C4174"  2 1 -118 00CC00  1 30.98 2425 1 4176 156 1248 0 <> <> <>
  1249 2 -6.336163 3.236976 -10.600813 582 F "C" 118 0.50000 0.50000 "PHE " " C  " "    " 6 0 0 00CC33  "C4175"  2 1 3 <> 1 31.45 2426 0 4177 156 1249 0 <> <> <>
  1250 15 -6.288846 1.995934 -10.561552 582 F "C" 70 -0.50000 -0.50000 "PHE " " O  " "    " 8 0 0 FF2F2F  "O4176"  2 1 3 <> 1 29.38 2427 0 4178 156 1250 0 <> <> <>
  1251 3 -8.405816 4.514151 -9.975016 582 F "C" 118 -0.00500 -0.00500 "PHE " " CB " "    " 6 0 0 00CC33  "C4177"  2 1 3 <> 1 29.1 2428 2 4179 156 1251 0 <> <> <>
  1252 2 -9.118542 3.481083 -9.115246 582 F "C" 118 -0.11500 -0.11500 "PHE " " CG " "    " 6 0 0 00CC33  "C4178"  2 1 3 <> 1 27.68 2429 0 4180 156 1252 0 <> <> <>
  1253 2 -8.441239 2.829180 -8.063372 582 F "C" 118 -0.11500 -0.11500 "PHE " " CD1" "    " 6 0 0 00CC33  "C4179"  2 1 3 <> 1 29.89 2430 1 4181 156 1253 0 <> <> <>
  1254 2 -10.417199 3.051571 -9.464351 582 F "C" 118 -0.11500 -0.11500 "PHE " " CD2" "    " 6 0 0 00CC33  "C4180"  2 1 3 <> 1 21.63 2431 1 4182 156 1254 0 <> <> <>
  1255 2 -9.071427 1.815634 -7.357059 582 F "C" 118 -0.11500 -0.11500 "PHE " " CE1" "    " 6 0 0 00CC33  "C4181"  2 1 3 <> 1 30.52 2432 1 4183 156 1255 0 <> <> <>
  1256 2 -11.025952 2.030722 -8.752018 582 F "C" 118 -0.11500 -0.11500 "PHE " " CE2" "    " 6 0 0 00CC33  "C4182"  2 1 3 <> 1 25.5 2433 1 4184 156 1256 0 <> <> <>
  1257 2 -10.358021 1.418921 -7.701514 582 F "C" 118 -0.11500 -0.11500 "PHE " " CZ " "    " 6 0 0 00CC33  "C4183"  2 1 3 <> 1 28.89 2434 1 4185 156 1257 0 <> <> <>
  1258 25 -5.361172 4.027084 -10.159046 583 Y "C" 38 -0.50000 -0.50000 "TYR " " N  " "    " 7 0 0 2F2FFF  "N4184"  2 1 3 <> 1 31.91 2444 1 4186 157 1258 0 <> <> <>
  1259 3 -4.150735 3.501347 -9.542324 583 Y "C" 118 0.14000 0.14000 "TYR " " CA " "    " 6 0 0 00CC33  "C4185"  2 1 -118 00CC00  1 31.28 2445 1 4187 157 1259 0 <> <> <>
  1260 2 -4.077386 4.062403 -8.119887 583 Y "C" 118 0.50000 0.50000 "TYR " " C  " "    " 6 0 0 00CC33  "C4186"  2 1 3 <> 1 30.32 2446 0 4188 157 1260 0 <> <> <>
  1261 15 -4.414120 5.228908 -7.883059 583 Y "C" 70 -0.50000 -0.50000 "TYR " " O  " "    " 8 0 0 FF2F2F  "O4187"  2 1 3 <> 1 28.1 2447 0 4189 157 1261 0 <> <> <>
  1262 3 -2.948620 4.061155 -10.332206 583 Y "C" 118 -0.00500 -0.00500 "TYR " " CB " "    " 6 0 0 00CC33  "C4188"  2 1 3 <> 1 33.76 2448 2 4190 157 1262 0 <> <> <>
  1263 2 -2.693524 3.591991 -11.756402 583 Y "C" 118 -0.11500 -0.11500 "TYR " " CG " "    " 6 0 0 00CC33  "C4189"  2 1 3 <> 1 37.05 2449 0 4191 157 1263 0 <> <> <>
  1264 2 -3.561265 3.893762 -12.829232 583 Y "C" 118 -0.11500 -0.11500 "TYR " " CD1" "    " 6 0 0 00CC33  "C4190"  2 1 3 <> 1 38.07 2450 1 4192 157 1264 0 <> <> <>
  1265 2 -1.492009 2.916945 -12.024924 583 Y "C" 118 -0.11500 -0.11500 "TYR " " CD2" "    " 6 0 0 00CC33  "C4191"  2 1 3 <> 1 40.11 2451 1 4193 157 1265 0 <> <> <>
  1266 2 -3.234788 3.477143 -14.137830 583 Y "C" 118 -0.11500 -0.11500 "TYR " " CE1" "    " 6 0 0 00CC33  "C4192"  2 1 3 <> 1 37.08 2452 1 4194 157 1266 0 <> <> <>
  1267 2 -1.184148 2.455121 -13.311034 583 Y "C" 118 -0.11500 -0.11500 "TYR " " CE2" "    " 6 0 0 00CC33  "C4193"  2 1 3 <> 1 38.2 2453 1 4195 157 1267 0 <> <> <>
  1268 2 -2.057683 2.737719 -14.371454 583 Y "C" 118 0.15000 0.15000 "TYR " " CZ " "    " 6 0 0 00CC33  "C4194"  2 1 3 <> 1 37.65 2454 0 4196 157 1268 0 <> <> <>
  1269 16 -1.732594 2.317026 -15.624727 583 Y "C" 70 -0.58500 -0.58500 "TYR " " OH " "    " 8 0 0 FF2F2F  "O4195"  2 1 3 <> 1 39.41 2455 1 4197 157 1269 0 <> <> <>
  1270 25 -3.642178 3.235886 -7.172674 584 L "C" 38 -0.50000 -0.50000 "LEU " " N  " "    " 7 0 0 2F2FFF  "N4196"  2 1 3 <> 1 28.48 2465 1 4198 158 1270 0 <> <> <>
  1271 3 -3.472695 3.711227 -5.808462 584 L "C" 118 0.14000 0.14000 "LEU " " CA " "    " 6 0 0 00CC33  "C4197"  2 1 -118 00CC00  1 23.7 2466 1 4199 158 1271 0 <> <> <>
  1272 2 -1.977891 3.867285 -5.728720 584 L "C" 118 0.50000 0.50000 "LEU " " C  " "    " 6 0 0 00CC33  "C4198"  2 1 3 <> 1 22.11 2467 0 4200 158 1272 0 <> <> <>
  1273 15 -1.265774 3.212112 -6.479275 584 L "C" 70 -0.50000 -0.50000 "LEU " " O  " "    " 8 0 0 FF2F2F  "O4199"  2 1 3 <> 1 24.34 2468 0 4201 158 1273 0 <> <> <>
  1274 3 -3.881230 2.659944 -4.762190 584 L "C" 118 -0.12000 -0.12000 "LEU " " CB " "    " 6 0 0 00CC33  "C4200"  2 1 3 <> 1 21.12 2469 2 4202 158 1274 0 <> <> <>
  1275 3 -5.314709 2.132640 -4.853057 584 L "C" 118 -0.06000 -0.06000 "LEU " " CG " "    " 6 0 0 00CC33  "C4201"  2 1 3 <> 1 19.65 2470 1 4203 158 1275 0 <> <> <>
  1276 3 -5.525559 1.106285 -3.730072 584 L "C" 118 -0.18000 -0.18000 "LEU " " CD1" "    " 6 0 0 00CC33  "C4202"  2 1 3 <> 1 21.18 2471 3 4204 158 1276 0 <> <> <>
  1277 3 -6.354912 3.260256 -4.800369 584 L "C" 118 -0.18000 -0.18000 "LEU " " CD2" "    " 6 0 0 00CC33  "C4203"  2 1 3 <> 1 20.54 2472 3 4205 158 1277 0 <> <> <>
  1278 25 -1.487878 4.747708 -4.867522 585 A "C" 38 -0.50000 -0.50000 "ALA " " N  " "    " 7 0 0 2F2FFF  "N4204"  2 1 3 <> 1 21.19 2484 1 4206 159 1278 0 <> <> <>
  1279 3 -0.044564 4.919373 -4.706986 585 A "C" 118 0.14000 0.14000 "ALA " " CA " "    " 6 0 0 00CC33  "C4205"  2 1 -118 00CC00  1 18.41 2485 1 4207 159 1279 0 <> <> <>
  1280 2 0.178146 5.103019 -3.218107 585 A "C" 118 0.50000 0.50000 "ALA " " C  " "    " 6 0 0 00CC33  "C4206"  2 1 3 <> 1 18.44 2486 0 4208 159 1280 0 <> <> <>
  1281 15 -0.593693 5.796749 -2.552289 585 A "C" 70 -0.50000 -0.50000 "ALA " " O  " "    " 8 0 0 FF2F2F  "O4207"  2 1 3 <> 1 17.36 2487 0 4209 159 1281 0 <> <> <>
  1282 3 0.476035 6.113332 -5.510724 585 A "C" 118 -0.18000 -0.18000 "ALA " " CB " "    " 6 0 0 00CC33  "C4208"  2 1 3 <> 1 17.21 2488 3 4210 159 1282 0 <> <> <>
  1283 25 1.208965 4.464757 -2.686933 586 F "C" 38 -0.50000 -0.50000 "PHE " " N  " "    " 7 0 0 2F2FFF  "N4209"  2 1 3 <> 1 19.41 2494 1 4211 160 1283 0 <> <> <>
  1284 3 1.511501 4.593344 -1.269958 586 F "C" 118 0.14000 0.14000 "PHE " " CA " "    " 6 0 0 00CC33  "C4210"  2 1 -118 00CC00  1 21.83 2495 1 4212 160 1284 0 <> <> <>
  1285 2 2.844993 5.312198 -1.162125 586 F "C" 118 0.50000 0.50000 "PHE " " C  " "    " 6 0 0 00CC33  "C4211"  2 1 3 <> 1 24.38 2496 0 4213 160 1285 0 <> <> <>
  1286 15 3.851100 4.854060 -1.698792 586 F "C" 70 -0.50000 -0.50000 "PHE " " O  " "    " 8 0 0 FF2F2F  "O4212"  2 1 3 <> 1 25.4 2497 0 4214 160 1286 0 <> <> <>
  1287 3 1.601978 3.188536 -0.630146 586 F "C" 118 -0.00500 -0.00500 "PHE " " CB " "    " 6 0 0 00CC33  "C4213"  2 1 3 <> 1 22.94 2498 2 4215 160 1287 0 <> <> <>
  1288 2 0.375053 2.313721 -0.819802 586 F "C" 118 -0.11500 -0.11500 "PHE " " CG " "    " 6 0 0 00CC33  "C4214"  2 1 3 <> 1 25.13 2499 0 4216 160 1288 0 <> <> <>
  1289 2 0.272281 1.461826 -1.942034 586 F "C" 118 -0.11500 -0.11500 "PHE " " CD1" "    " 6 0 0 00CC33  "C4215"  2 1 3 <> 1 27.89 2500 1 4217 160 1289 0 <> <> <>
  1290 2 -0.743035 2.470332 0.023841 586 F "C" 118 -0.11500 -0.11500 "PHE " " CD2" "    " 6 0 0 00CC33  "C4216"  2 1 3 <> 1 27.12 2501 1 4218 160 1290 0 <> <> <>
  1291 2 -0.894784 0.743157 -2.165214 586 F "C" 118 -0.11500 -0.11500 "PHE " " CE1" "    " 6 0 0 00CC33  "C4217"  2 1 3 <> 1 25.94 2502 1 4219 160 1291 0 <> <> <>
  1292 2 -1.894257 1.730790 -0.207554 586 F "C" 118 -0.11500 -0.11500 "PHE " " CE2" "    " 6 0 0 00CC33  "C4218"  2 1 3 <> 1 28.42 2503 1 4220 160 1292 0 <> <> <>
  1293 2 -1.971100 0.874600 -1.297166 586 F "C" 118 -0.11500 -0.11500 "PHE " " CZ " "    " 6 0 0 00CC33  "C4219"  2 1 3 <> 1 25.21 2504 1 4221 160 1293 0 <> <> <>
  1294 25 2.849079 6.438422 -0.462651 587 Q "C" 38 -0.50000 -0.50000 "GLN " " N  " "    " 7 0 0 2F2FFF  "N4220"  2 1 3 <> 1 26.31 2514 1 4222 161 1294 0 <> <> <>
  1295 3 4.052642 7.246176 -0.304163 587 Q "C" 118 0.14000 0.14000 "GLN " " CA " "    " 6 0 0 00CC33  "C4221"  2 1 -118 00CC00  1 29.3 2515 1 4223 161 1295 0 <> <> <>
  1296 2 4.720119 7.178185 1.064730 587 Q "C" 118 0.50000 0.50000 "GLN " " C  " "    " 6 0 0 00CC33  "C4222"  2 1 3 <> 1 31.46 2516 0 4224 161 1296 0 <> <> <>
  1297 15 4.102222 7.481341 2.085618 587 Q "C" 70 -0.50000 -0.50000 "GLN " " O  " "    " 8 0 0 FF2F2F  "O4223"  2 1 3 <> 1 30.07 2517 0 4225 161 1297 0 <> <> <>
  1298 3 3.700733 8.718208 -0.615838 587 Q "C" 118 -0.12000 -0.12000 "GLN " " CB " "    " 6 0 0 00CC33  "C4224"  2 1 3 <> 1 28.75 2518 2 4226 161 1298 0 <> <> <>
  1299 3 4.867599 9.740231 -0.505183 587 Q "C" 118 -0.12000 -0.12000 "GLN " " CG " "    " 6 0 0 00CC33  "C4225"  2 1 3 <> 1 33.54 2519 2 4227 161 1299 0 <> <> <>
  1300 2 4.405330 11.176769 -0.239822 587 Q "C" 118 0.50000 0.50000 "GLN " " CD " "    " 6 0 0 00CC33  "C4226"  2 1 3 <> 1 36.75 2520 0 4228 161 1300 0 <> <> <>
  1301 15 3.417369 11.409046 0.450981 587 Q "C" 70 -0.50000 -0.50000 "GLN " " OE1" "    " 8 0 0 FF2F2F  "O4227"  2 1 3 <> 1 34.11 2521 0 4229 161 1301 0 <> <> <>
  1302 25 5.157253 12.161031 -0.730602 587 Q "C" 38 -0.76000 -0.76000 "GLN " " NE2" "    " 7 0 0 2F2FFF  "N4228"  2 1 3 <> 1 35.43 2522 2 4230 161 1302 0 <> <> <>
  1303 25 5.995586 6.795505 1.058697 588 D "C" 38 -0.50000 -0.50000 "ASP " " N  " "    " 7 0 0 2F2FFF  "N4229"  2 1 3 <> 1 33.54 2531 1 4231 162 1303 0 <> <> <>
  1304 3 6.807586 6.702366 2.267621 588 D "C" 118 0.14000 0.14000 "ASP " " CA " "    " 6 0 0 00CC33  "C4230"  2 1 -118 00CC00  1 35.92 2532 1 4232 162 1304 0 <> <> <>
  1305 2 7.731593 7.912070 2.376919 588 D "C" 118 0.50000 0.50000 "ASP " " C  " "    " 6 0 0 00CC33  "C4231"  2 1 3 <> 1 37.94 2533 0 4233 162 1305 0 <> <> <>
  1306 15 8.140773 8.490452 1.368418 588 D "C" 70 -0.50000 -0.50000 "ASP " " O  " "    " 8 0 0 FF2F2F  "O4232"  2 1 3 <> 1 37.79 2534 0 4234 162 1306 0 <> <> <>
  1307 3 7.572898 5.355516 2.333708 588 D "C" 118 -0.22000 -0.22000 "ASP " " CB " "    " 6 0 0 00CC33  "C4233"  2 1 3 <> 1 36.04 2535 2 4235 162 1307 0 <> <> <>
  1308 2 8.656070 5.231111 3.428944 588 D "C" 118 0.70000 0.70000 "ASP " " CG " "    " 6 0 0 00CC33  "C4234"  2 1 3 <> 1 39.86 2536 0 4236 162 1308 0 <> <> <>
  1309 15 9.843143 5.439291 3.089247 588 D "C" 70 -0.80000 -0.80000 "ASP " " OD1" "    " 8 0 0 FF2F2F  "O4235"  2 1 3 <> 1 43.17 2537 0 4237 162 1309 0 <> <> <>
  1310 18 8.261989 5.109277 4.610404 588 D "C" 70 -0.80000 -0.80000 "ASP " " OD2" "    " 8 -1 0 FF2F2F  "O4236"  2 1 3 <> 1 38.05 2538 0 4238 162 1310 0 <> <> <>
  1311 25 8.090785 8.270992 3.603747 589 Y "C" 38 -0.50000 -0.50000 "TYR " " N  " "    " 7 0 0 2F2FFF  "N4237"  0 1 3 <> 1 40.04 2543 1 4239 163 1311 0 <> <> <>
  1312 3 8.977786 9.406470 3.830556 589 Y "C" 118 0.14000 0.14000 "TYR " " CA " "    " 6 0 0 00CC33  "C4238"  0 1 -118 00CC00  1 40.96 2544 1 4240 163 1312 0 <> <> <>
  1313 2 9.740375 9.359806 5.149922 589 Y "C" 118 0.50000 0.50000 "TYR " " C  " "    " 6 0 0 00CC33  "C4239"  0 1 3 <> 1 39.89 2545 0 4241 163 1313 0 <> <> <>
  1314 15 9.653220 10.287023 5.956235 589 Y "C" 70 -0.50000 -0.50000 "TYR " " O  " "    " 8 0 0 FF2F2F  "O4240"  0 1 3 <> 1 40.71 2546 0 4242 163 1314 0 <> <> <>
  1315 3 8.149825 10.724224 3.659596 589 Y "C" 118 -0.00500 -0.00500 "TYR " " CB " "    " 6 0 0 00CC33  "C4241"  0 1 3 <> 1 41.77 2547 2 4243 163 1315 0 <> <> <>
  1316 2 6.745925 10.731906 4.269965 589 Y "C" 118 -0.11500 -0.11500 "TYR " " CG " "    " 6 0 0 00CC33  "C4242"  0 1 3 <> 1 42.96 2548 0 4244 163 1316 0 <> <> <>
  1317 2 6.544914 10.973865 5.646643 589 Y "C" 118 -0.11500 -0.11500 "TYR " " CD1" "    " 6 0 0 00CC33  "C4243"  0 1 3 <> 1 44.72 2549 1 4245 163 1317 0 <> <> <>
  1318 2 5.626232 10.468322 3.451359 589 Y "C" 118 -0.11500 -0.11500 "TYR " " CD2" "    " 6 0 0 00CC33  "C4244"  0 1 3 <> 1 45.81 2550 1 4246 163 1318 0 <> <> <>
  1319 2 5.249774 10.918092 6.198781 589 Y "C" 118 -0.11500 -0.11500 "TYR " " CE1" "    " 6 0 0 00CC33  "C4245"  0 1 3 <> 1 44.67 2551 1 4247 163 1319 0 <> <> <>
  1320 2 4.330901 10.416986 3.999282 589 Y "C" 118 -0.11500 -0.11500 "TYR " " CE2" "    " 6 0 0 00CC33  "C4246"  0 1 3 <> 1 46.65 2552 1 4248 163 1320 0 <> <> <>
  1321 2 4.141235 10.635420 5.377272 589 Y "C" 118 0.15000 0.15000 "TYR " " CZ " "    " 6 0 0 00CC33  "C4247"  0 1 3 <> 1 45.24 2553 0 4249 163 1321 0 <> <> <>
  1322 16 2.889835 10.576014 5.918875 589 Y "C" 70 -0.58500 -0.58500 "TYR " " OH " "    " 8 0 0 FF2F2F  "O4248"  0 1 3 <> 1 42.76 2554 1 4250 163 1322 0 <> <> <>
  1323 25 10.478748 8.273718 5.369073 590 G "C" 38 -0.50000 -0.50000 "GLY " " N  " "    " 7 0 0 2F2FFF  "N4249"  0 1 3 <> 1 38.52 2564 1 4251 164 1323 0 <> <> <>
  1324 3 11.266918 8.165773 6.580784 590 G "C" 118 0.08000 0.08000 "GLY " " CA " "    " 6 0 0 00CC33  "C4250"  0 1 -118 00CC00  1 38.68 2565 2 4252 164 1324 0 <> <> <>
  1325 2 11.108913 6.981405 7.510625 590 G "C" 118 0.50000 0.50000 "GLY " " C  " "    " 6 0 0 00CC33  "C4251"  0 1 3 <> 1 39.1 2566 0 4253 164 1325 0 <> <> <>
  1326 15 11.981639 6.757086 8.343098 590 G "C" 70 -0.50000 -0.50000 "GLY " " O  " "    " 8 0 0 FF2F2F  "O4252"  0 1 3 <> 1 41.36 2567 0 4254 164 1326 0 <> <> <>
  1327 25 10.033637 6.212012 7.391501 591 G "C" 38 -0.50000 -0.50000 "GLY " " N  " "    " 7 0 0 2F2FFF  "N4253"  0 1 3 <> 1 39.19 2571 1 4255 165 1327 0 <> <> <>
  1328 3 9.851573 5.094182 8.304200 591 G "C" 118 0.08000 0.08000 "GLY " " CA " "    " 6 0 0 00CC33  "C4254"  0 1 -118 00CC00  1 37.56 2572 2 4256 165 1328 0 <> <> <>
  1329 2 10.407958 3.760386 7.851336 591 G "C" 118 0.50000 0.50000 "GLY " " C  " "    " 6 0 0 00CC33  "C4255"  0 1 3 <> 1 36.86 2573 0 4257 165 1329 0 <> <> <>
  1330 15 11.036403 3.655105 6.796826 591 G "C" 70 -0.50000 -0.50000 "GLY " " O  " "    " 8 0 0 FF2F2F  "O4256"  0 1 3 <> 1 36.18 2574 0 4258 165 1330 0 <> <> <>
  1331 25 10.184837 2.735352 8.665436 592 C "C" 38 -0.50000 -0.50000 "CYS " " N  " "    " 7 0 1 2F2FFF  "N4257"  0 1 3 <> 1 35.98 2578 1 4259 166 1331 0 <> <> <>
  1332 3 10.647464 1.399449 8.329261 592 C "C" 118 0.14000 0.14000 "CYS " " CA " "    " 6 0 1 00CC33  "C4258"  0 1 -118 00CC00  1 38.67 2579 1 4260 166 1332 0 <> <> <>
  1333 2 9.430515 0.471879 8.421666 592 C "C" 118 0.50000 0.50000 "CYS " " C  " "    " 6 0 1 00CC33  "C4259"  0 1 3 <> 1 38.74 2580 0 4261 166 1333 0 <> <> <>
  1334 15 9.220683 -0.179481 9.444966 592 C "C" 70 -0.50000 -0.50000 "CYS " " O  " "    " 8 0 1 FF2F2F  "O4260"  0 1 3 <> 1 39.75 2581 0 4262 166 1334 0 <> <> <>
  1335 3 11.787784 0.953202 9.269080 592 C "C" 118 0.02520 0.02520 "CYS " " CB " "    " 6 0 1 00CC33  "C4261"  0 1 3 <> 1 38.86 2582 2 4263 166 1335 0 <> <> <>
  1336 49 12.513484 -0.683031 8.945929 592 C "C" 143 -0.18520 -0.18520 "CYS " " SG " "    " 16 0 1 FFDF9F  "S4262"  0 1 3 <> 1 46.41 2583 0 4264 166 1336 0 1336 3 <>
  1337 25 8.634433 0.415331 7.350877 593 M "C" 38 -0.50000 -0.50000 "MET " " N  " "    " 7 0 0 2F2FFF  "N4263"  2 1 3 <> 1 37.95 2588 1 4265 167 1337 0 <> <> <>
  1338 3 7.427482 -0.413380 7.319745 593 M "C" 118 0.14000 0.14000 "MET " " CA " "    " 6 0 0 00CC33  "C4264"  2 1 -118 00CC00  1 36.6 2589 1 4266 167 1338 0 <> <> <>
  1339 2 7.413654 -1.509024 6.254008 593 M "C" 118 0.50000 0.50000 "MET " " C  " "    " 6 0 0 00CC33  "C4265"  2 1 3 <> 1 37.25 2590 0 4267 167 1339 0 <> <> <>
  1340 15 8.386318 -1.725980 5.526961 593 M "C" 70 -0.50000 -0.50000 "MET " " O  " "    " 8 0 0 FF2F2F  "O4266"  2 1 3 <> 1 39.14 2591 0 4268 167 1340 0 <> <> <>
  1341 3 6.230670 0.554968 7.126160 593 M "C" 118 -0.12000 -0.12000 "MET " " CB " "    " 6 0 0 00CC33  "C4267"  2 1 3 <> 1 35.72 2592 2 4269 167 1341 0 <> <> <>
  1342 3 6.204807 1.308564 5.777768 593 M "C" 118 0.00020 0.00020 "MET " " CG " "    " 6 0 0 00CC33  "C4268"  2 1 3 <> 1 33.67 2593 2 4270 167 1342 0 <> <> <>
  1343 49 4.626422 2.094114 5.364314 593 M "C" 143 -0.24040 -0.24040 "MET " " SD " "    " 16 0 0 FFDF9F  "S4269"  2 1 3 <> 1 35.36 2594 0 4271 167 1343 0 <> <> <>
  1344 3 3.618606 0.633891 4.982638 593 M "C" 118 -0.05980 -0.05980 "MET " " CE " "    " 6 0 0 00CC33  "C4270"  2 1 3 <> 1 30.26 2595 3 4272 167 1344 0 <> <> <>
  1345 25 6.279903 -2.196040 6.171088 594 S "C" 38 -0.50000 -0.50000 "SER " " N  " "    " 7 0 1 2F2FFF  "N4271"  2 1 3 <> 1 35.95 2605 1 4273 168 1345 0 <> <> <>
  1346 3 6.075549 -3.264591 5.202328 594 S "C" 118 0.14000 0.14000 "SER " " CA " "    " 6 0 1 00CC33  "C4272"  2 1 -118 00CC00  1 33.51 2606 1 4274 168 1346 0 <> <> <>
  1347 2 4.602298 -3.380815 4.938811 594 S "C" 118 0.50000 0.50000 "SER " " C  " "    " 6 0 1 00CC33  "C4273"  2 1 3 <> 1 33.45 2607 0 4275 168 1347 0 <> <> <>
  1348 15 3.816688 -3.538894 5.884751 594 S "C" 70 -0.50000 -0.50000 "SER " " O  " "    " 8 0 1 FF2F2F  "O4274"  2 1 3 <> 1 34.51 2608 0 4276 168 1348 0 <> <> <>
  1349 3 6.668777 -4.584013 5.756499 594 S "C" 118 0.14500 0.14500 "SER " " CB " "    " 6 0 1 00CC33  "C4275"  2 1 3 <> 1 32.96 2609 2 4277 168 1349 0 <> <> <>
  1350 16 6.476497 -5.673812 4.873532 594 S "C" 70 -0.68300 -0.68300 "SER " " OG " "    " 8 0 1 FF2F2F  "O4276"  2 1 3 <> 1 28.59 2610 1 4278 168 1350 0 <> <> <>
  1351 25 4.218219 -3.307662 3.667809 595 L "C" 38 -0.50000 -0.50000 "LEU " " N  " "    " 7 0 0 2F2FFF  "N4277"  2 1 3 <> 1 31.58 2616 1 4279 169 1351 0 <> <> <>
  1352 3 2.804771 -3.402867 3.324107 595 L "C" 118 0.14000 0.14000 "LEU " " CA " "    " 6 0 0 00CC33  "C4278"  2 1 -118 00CC00  1 30.48 2617 1 4280 169 1352 0 <> <> <>
  1353 2 2.517867 -4.891748 3.041985 595 L "C" 118 0.50000 0.50000 "LEU " " C  " "    " 6 0 0 00CC33  "C4279"  2 1 3 <> 1 30.09 2618 0 4281 169 1353 0 <> <> <>
  1354 15 2.826221 -5.415263 1.972815 595 L "C" 70 -0.50000 -0.50000 "LEU " " O  " "    " 8 0 0 FF2F2F  "O4280"  2 1 3 <> 1 28.81 2619 0 4282 169 1354 0 <> <> <>
  1355 3 2.576244 -2.447427 2.132044 595 L "C" 118 -0.12000 -0.12000 "LEU " " CB " "    " 6 0 0 00CC33  "C4281"  2 1 3 <> 1 29.27 2620 2 4283 169 1355 0 <> <> <>
  1356 3 1.136913 -2.334537 1.595952 595 L "C" 118 -0.06000 -0.06000 "LEU " " CG " "    " 6 0 0 00CC33  "C4282"  2 1 3 <> 1 28.66 2621 1 4284 169 1356 0 <> <> <>
  1357 3 0.121543 -1.954778 2.695243 595 L "C" 118 -0.18000 -0.18000 "LEU " " CD1" "    " 6 0 0 00CC33  "C4283"  2 1 3 <> 1 25.22 2622 3 4285 169 1357 0 <> <> <>
  1358 3 1.104183 -1.339027 0.414122 595 L "C" 118 -0.18000 -0.18000 "LEU " " CD2" "    " 6 0 0 00CC33  "C4284"  2 1 3 <> 1 27.58 2623 3 4286 169 1358 0 <> <> <>
  1359 25 1.961402 -5.567724 4.049264 596 I "C" 38 -0.50000 -0.50000 "ILE " " N  " "    " 7 0 1 2F2FFF  "N4285"  2 1 3 <> 1 29.37 2635 1 4287 170 1359 0 <> <> <>
  1360 3 1.663055 -6.996456 3.981808 596 I "C" 118 0.14000 0.14000 "ILE " " CA " "    " 6 0 1 00CC33  "C4286"  2 1 -118 00CC00  1 27.44 2636 1 4288 170 1360 0 <> <> <>
  1361 2 0.595825 -7.367877 2.967665 596 I "C" 118 0.50000 0.50000 "ILE " " C  " "    " 6 0 1 00CC33  "C4287"  2 1 3 <> 1 24.91 2637 0 4289 170 1361 0 <> <> <>
  1362 15 0.713855 -8.365793 2.262643 596 I "C" 70 -0.50000 -0.50000 "ILE " " O  " "    " 8 0 1 FF2F2F  "O4288"  2 1 3 <> 1 22.89 2638 0 4290 170 1362 0 <> <> <>
  1363 3 1.302448 -7.549369 5.402682 596 I "C" 118 -0.06000 -0.06000 "ILE " " CB " "    " 6 0 1 00CC33  "C4289"  2 1 3 <> 1 28.28 2639 1 4291 170 1363 0 <> <> <>
  1364 3 2.440208 -7.307678 6.430329 596 I "C" 118 -0.12000 -0.12000 "ILE " " CG1" "    " 6 0 1 00CC33  "C4290"  2 1 3 <> 1 27.68 2640 2 4292 170 1364 0 <> <> <>
  1365 3 0.871593 -9.030468 5.468323 596 I "C" 118 -0.18000 -0.18000 "ILE " " CG2" "    " 6 0 1 00CC33  "C4291"  2 1 3 <> 1 25.11 2641 3 4293 170 1365 0 <> <> <>
  1366 3 3.830814 -7.818673 6.039796 596 I "C" 118 -0.18000 -0.18000 "ILE " " CD1" "    " 6 0 1 00CC33  "C4292"  2 1 3 <> 1 30.96 2642 3 4294 170 1366 0 <> <> <>
  1367 25 -0.456422 -6.570628 2.908419 597 A "C" 38 -0.50000 -0.50000 "ALA " " N  " "    " 7 0 0 2F2FFF  "N4293"  2 1 3 <> 1 26.1 2654 1 4295 171 1367 0 <> <> <>
  1368 3 -1.549798 -6.854044 1.989499 597 A "C" 118 0.14000 0.14000 "ALA " " CA " "    " 6 0 0 00CC33  "C4294"  2 1 -118 00CC00  1 27.64 2655 1 4296 171 1368 0 <> <> <>
  1369 2 -2.385144 -5.619183 1.695529 597 A "C" 118 0.50000 0.50000 "ALA " " C  " "    " 6 0 0 00CC33  "C4295"  2 1 3 <> 1 26.78 2656 0 4297 171 1369 0 <> <> <>
  1370 15 -2.509061 -4.723787 2.531144 597 A "C" 70 -0.50000 -0.50000 "ALA " " O  " "    " 8 0 0 FF2F2F  "O4296"  2 1 3 <> 1 26.08 2657 0 4298 171 1370 0 <> <> <>
  1371 3 -2.468514 -7.910414 2.632239 597 A "C" 118 -0.18000 -0.18000 "ALA " " CB " "    " 6 0 0 00CC33  "C4297"  2 1 3 <> 1 28.47 2658 3 4299 171 1371 0 <> <> <>
  1372 25 -2.939229 -5.571299 0.492447 598 V "C" 38 -0.50000 -0.50000 "VAL " " N  " "    " 7 0 0 2F2FFF  "N4298"  2 1 3 <> 1 26.39 2664 1 4300 172 1372 0 <> <> <>
  1373 3 -3.779759 -4.453694 0.088704 598 V "C" 118 0.14000 0.14000 "VAL " " CA " "    " 6 0 0 00CC33  "C4299"  2 1 -118 00CC00  1 25.42 2665 1 4301 172 1373 0 <> <> <>
  1374 2 -4.992947 -5.042453 -0.633212 598 V "C" 118 0.50000 0.50000 "VAL " " C  " "    " 6 0 0 00CC33  "C4300"  2 1 3 <> 1 26.9 2666 0 4302 172 1374 0 <> <> <>
  1375 15 -4.859887 -5.947318 -1.448431 598 V "C" 70 -0.50000 -0.50000 "VAL " " O  " "    " 8 0 0 FF2F2F  "O4301"  2 1 3 <> 1 25.95 2667 0 4303 172 1375 0 <> <> <>
  1376 3 -3.074250 -3.498027 -0.921635 598 V "C" 118 -0.06000 -0.06000 "VAL " " CB " "    " 6 0 0 00CC33  "C4302"  2 1 3 <> 1 21.34 2668 1 4304 172 1376 0 <> <> <>
  1377 3 -3.982575 -2.401588 -1.527975 598 V "C" 118 -0.18000 -0.18000 "VAL " " CG1" "    " 6 0 0 00CC33  "C4303"  2 1 3 <> 1 18.5 2669 3 4305 172 1377 0 <> <> <>
  1378 3 -1.845318 -2.827383 -0.300115 598 V "C" 118 -0.18000 -0.18000 "VAL " " CG2" "    " 6 0 0 00CC33  "C4304"  2 1 3 <> 1 21.04 2670 3 4306 172 1378 0 <> <> <>
  1379 25 -6.180676 -4.537182 -0.333374 599 R "C" 38 -0.50000 -0.50000 "ARG " " N  " "    " 7 0 0 2F2FFF  "N4305"  2 1 3 <> 1 27.76 2680 1 4307 173 1379 0 <> <> <>
  1380 3 -7.358887 -5.055198 -0.983175 599 R "C" 118 0.14000 0.14000 "ARG " " CA " "    " 6 0 0 00CC33  "C4306"  2 1 -118 00CC00  1 25.94 2681 1 4308 173 1380 0 <> <> <>
  1381 2 -8.384392 -3.983945 -1.305352 599 R "C" 118 0.50000 0.50000 "ARG " " C  " "    " 6 0 0 00CC33  "C4307"  2 1 3 <> 1 25.36 2682 0 4309 173 1381 0 <> <> <>
  1382 15 -9.087723 -3.465923 -0.440605 599 R "C" 70 -0.50000 -0.50000 "ARG " " O  " "    " 8 0 0 FF2F2F  "O4308"  2 1 3 <> 1 27.72 2683 0 4310 173 1382 0 <> <> <>
  1383 3 -7.966862 -6.174326 -0.091863 599 R "C" 118 -0.12000 -0.12000 "ARG " " CB " "    " 6 0 0 00CC33  "C4309"  2 1 3 <> 1 27.85 2684 2 4311 173 1383 0 <> <> <>
  1384 3 -9.323224 -6.746389 -0.562450 599 R "C" 118 -0.05000 -0.05000 "ARG " " CG " "    " 6 0 0 00CC33  "C4310"  2 1 3 <> 1 28.28 2685 2 4312 173 1384 0 <> <> <>
  1385 3 -10.008301 -7.634790 0.489917 599 R "C" 118 0.19000 0.19000 "ARG " " CD " "    " 6 0 0 00CC33  "C4311"  2 1 3 <> 1 28.49 2686 2 4313 173 1385 0 <> <> <>
  1386 25 -11.415162 -7.898324 0.129751 599 R "C" 38 -0.69997 -0.69997 "ARG " " NE " "    " 7 0 0 2F2FFF  "N4312"  2 1 3 <> 1 32.95 2687 1 4314 173 1386 0 <> <> <>
  1387 2 -12.531617 -7.602087 0.825686 599 R "C" 118 0.63990 0.63990 "ARG " " CZ " "    " 6 0 0 00CC33  "C4313"  2 1 3 <> 1 32.86 2688 0 4315 173 1387 0 <> <> <>
  1388 25 -12.504872 -7.037531 2.041846 599 R "C" 38 -0.79997 -0.79997 "ARG " " NH1" "    " 7 0 0 2F2FFF  "N4314"  2 1 3 <> 1 31.04 2689 2 4316 173 1388 0 <> <> <>
  1389 31 -13.721638 -7.881650 0.278982 599 R "C" 38 -0.79997 -0.79997 "ARG " " NH2" "    " 7 1 0 2F2FFF  "N4315"  2 1 3 <> 1 39.29 2690 2 4317 173 1389 0 <> <> <>
  1390 25 -8.442986 -3.637414 -2.575041 600 V "C" 38 -0.50000 -0.50000 "VAL " " N  " "    " 7 0 0 2F2FFF  "N4316"  2 1 3 <> 1 23.26 2704 1 4318 174 1390 0 <> <> <>
  1391 3 -9.382893 -2.651574 -3.029212 600 V "C" 118 0.14000 0.14000 "VAL " " CA " "    " 6 0 0 00CC33  "C4317"  2 1 -118 00CC00  1 24.12 2705 1 4319 174 1391 0 <> <> <>
  1392 2 -10.712086 -3.381223 -3.241165 600 V "C" 118 0.50000 0.50000 "VAL " " C  " "    " 6 0 0 00CC33  "C4318"  2 1 3 <> 1 25.1 2706 0 4320 174 1392 0 <> <> <>
  1393 15 -10.726761 -4.540337 -3.646623 600 V "C" 70 -0.50000 -0.50000 "VAL " " O  " "    " 8 0 0 FF2F2F  "O4319"  2 1 3 <> 1 24.78 2707 0 4321 174 1393 0 <> <> <>
  1394 3 -8.913376 -2.085976 -4.390838 600 V "C" 118 -0.06000 -0.06000 "VAL " " CB " "    " 6 0 0 00CC33  "C4320"  2 1 3 <> 1 23.86 2708 1 4322 174 1394 0 <> <> <>
  1395 3 -9.838265 -1.011625 -4.973459 600 V "C" 118 -0.18000 -0.18000 "VAL " " CG1" "    " 6 0 0 00CC33  "C4321"  2 1 3 <> 1 23.94 2709 3 4323 174 1395 0 <> <> <>
  1396 3 -7.498353 -1.513956 -4.255515 600 V "C" 118 -0.18000 -0.18000 "VAL " " CG2" "    " 6 0 0 00CC33  "C4322"  2 1 3 <> 1 22.94 2710 3 4324 174 1396 0 <> <> <>
  1397 25 -11.822861 -2.718430 -2.950707 601 F "C" 38 -0.50000 -0.50000 "PHE " " N  " "    " 7 0 0 2F2FFF  "N4323"  2 1 3 <> 1 25.4 2720 1 4325 175 1397 0 <> <> <>
  1398 3 -13.126809 -3.331778 -3.153118 601 F "C" 118 0.14000 0.14000 "PHE " " CA " "    " 6 0 0 00CC33  "C4324"  2 1 -118 00CC00  1 29.6 2721 1 4326 175 1398 0 <> <> <>
  1399 2 -14.226994 -2.301573 -3.019190 601 F "C" 118 0.50000 0.50000 "PHE " " C  " "    " 6 0 0 00CC33  "C4325"  2 1 3 <> 1 32.7 2722 0 4327 175 1399 0 <> <> <>
  1400 15 -13.972092 -1.150048 -2.672769 601 F "C" 70 -0.50000 -0.50000 "PHE " " O  " "    " 8 0 0 FF2F2F  "O4326"  2 1 3 <> 1 33.01 2723 0 4328 175 1400 0 <> <> <>
  1401 3 -13.336224 -4.419897 -2.028858 601 F "C" 118 -0.00500 -0.00500 "PHE " " CB " "    " 6 0 0 00CC33  "C4327"  2 1 3 <> 1 28.43 2724 2 4329 175 1401 0 <> <> <>
  1402 2 -13.480591 -3.966433 -0.578805 601 F "C" 118 -0.11500 -0.11500 "PHE " " CG " "    " 6 0 0 00CC33  "C4328"  2 1 3 <> 1 26.05 2725 0 4330 175 1402 0 <> <> <>
  1403 2 -14.737519 -3.608652 -0.042270 601 F "C" 118 -0.11500 -0.11500 "PHE " " CD1" "    " 6 0 0 00CC33  "C4329"  2 1 3 <> 1 22.53 2726 1 4331 175 1403 0 <> <> <>
  1404 2 -12.333935 -3.801443 0.220491 601 F "C" 118 -0.11500 -0.11500 "PHE " " CD2" "    " 6 0 0 00CC33  "C4330"  2 1 3 <> 1 28.9 2727 1 4332 175 1404 0 <> <> <>
  1405 2 -14.832303 -3.153601 1.266289 601 F "C" 118 -0.11500 -0.11500 "PHE " " CE1" "    " 6 0 0 00CC33  "C4331"  2 1 3 <> 1 26.71 2728 1 4333 175 1405 0 <> <> <>
  1406 2 -12.445515 -3.342876 1.524760 601 F "C" 118 -0.11500 -0.11500 "PHE " " CE2" "    " 6 0 0 00CC33  "C4332"  2 1 3 <> 1 26.36 2729 1 4334 175 1406 0 <> <> <>
  1407 2 -13.691750 -3.029174 2.049308 601 F "C" 118 -0.11500 -0.11500 "PHE " " CZ " "    " 6 0 0 00CC33  "C4333"  2 1 3 <> 1 19.36 2730 1 4335 175 1407 0 <> <> <>
  1408 25 -15.450883 -2.709827 -3.318172 602 Y "C" 38 -0.50000 -0.50000 "TYR " " N  " "    " 7 0 0 2F2FFF  "N4334"  2 1 3 <> 1 35.49 2740 1 4336 176 1408 0 <> <> <>
  1409 3 -16.571835 -1.807772 -3.163964 602 Y "C" 118 0.14000 0.14000 "TYR " " CA " "    " 6 0 0 00CC33  "C4335"  2 1 -118 00CC00  1 40.47 2741 1 4337 176 1409 0 <> <> <>
  1410 2 -17.696744 -2.579992 -2.507619 602 Y "C" 118 0.50000 0.50000 "TYR " " C  " "    " 6 0 0 00CC33  "C4336"  2 1 3 <> 1 42.4 2742 0 4338 176 1410 0 <> <> <>
  1411 15 -17.716023 -3.808961 -2.532786 602 Y "C" 70 -0.50000 -0.50000 "TYR " " O  " "    " 8 0 0 FF2F2F  "O4337"  2 1 3 <> 1 42.83 2743 0 4339 176 1411 0 <> <> <>
  1412 3 -16.922398 -1.113886 -4.493597 602 Y "C" 118 -0.00500 -0.00500 "TYR " " CB " "    " 6 0 0 00CC33  "C4338"  2 1 3 <> 1 39.62 2744 2 4340 176 1412 0 <> <> <>
  1413 2 -17.665669 -1.898698 -5.557078 602 Y "C" 118 -0.11500 -0.11500 "TYR " " CG " "    " 6 0 0 00CC33  "C4339"  2 1 3 <> 1 39.91 2745 0 4341 176 1413 0 <> <> <>
  1414 2 -19.036137 -1.651059 -5.783068 602 Y "C" 118 -0.11500 -0.11500 "TYR " " CD1" "    " 6 0 0 00CC33  "C4340"  2 1 3 <> 1 41.7 2746 1 4342 176 1414 0 <> <> <>
  1415 2 -16.964902 -2.785154 -6.399891 602 Y "C" 118 -0.11500 -0.11500 "TYR " " CD2" "    " 6 0 0 00CC33  "C4341"  2 1 3 <> 1 43.46 2747 1 4343 176 1415 0 <> <> <>
  1416 2 -19.691914 -2.255545 -6.870596 602 Y "C" 118 -0.11500 -0.11500 "TYR " " CE1" "    " 6 0 0 00CC33  "C4342"  2 1 3 <> 1 42.82 2748 1 4344 176 1416 0 <> <> <>
  1417 2 -17.622716 -3.386083 -7.489582 602 Y "C" 118 -0.11500 -0.11500 "TYR " " CE2" "    " 6 0 0 00CC33  "C4343"  2 1 3 <> 1 46.68 2749 1 4345 176 1417 0 <> <> <>
  1418 2 -18.986050 -3.120888 -7.727444 602 Y "C" 118 0.15000 0.15000 "TYR " " CZ " "    " 6 0 0 00CC33  "C4344"  2 1 3 <> 1 44.62 2750 0 4346 176 1418 0 <> <> <>
  1419 16 -19.624577 -3.694238 -8.787916 602 Y "C" 70 -0.58500 -0.58500 "TYR " " OH " "    " 8 0 0 FF2F2F  "O4345"  2 1 3 <> 1 43.52 2751 1 4347 176 1419 0 <> <> <>
  1420 25 -18.615430 -1.860482 -1.880057 603 R "C" 38 -0.50000 -0.50000 "ARG " " N  " "    " 7 0 0 2F2FFF  "N4346"  2 1 3 <> 1 45.49 2761 1 4348 177 1420 0 <> <> <>
  1421 3 -19.712521 -2.517317 -1.199108 603 R "C" 118 0.14000 0.14000 "ARG " " CA " "    " 6 0 0 00CC33  "C4347"  2 1 -118 00CC00  1 49.51 2762 1 4349 177 1421 0 <> <> <>
  1422 2 -21.002621 -2.446270 -1.990453 603 R "C" 118 0.50000 0.50000 "ARG " " C  " "    " 6 0 0 00CC33  "C4348"  2 1 3 <> 1 50.62 2763 0 4350 177 1422 0 <> <> <>
  1423 15 -21.578190 -1.376076 -2.176077 603 R "C" 70 -0.50000 -0.50000 "ARG " " O  " "    " 8 0 0 FF2F2F  "O4349"  2 1 3 <> 1 50.32 2764 0 4351 177 1423 0 <> <> <>
  1424 3 -19.903218 -1.911833 0.211222 603 R "C" 118 -0.12000 -0.12000 "ARG " " CB " "    " 6 0 0 00CC33  "C4350"  2 1 3 <> 1 49.29 2765 2 4352 177 1424 0 <> <> <>
  1425 3 -18.637082 -1.886890 1.089308 603 R "C" 118 -0.05000 -0.05000 "ARG " " CG " "    " 6 0 0 00CC33  "C4351"  2 1 3 <> 1 53.81 2766 2 4353 177 1425 0 <> <> <>
  1426 3 -18.936001 -1.385022 2.512480 603 R "C" 118 0.19000 0.19000 "ARG " " CD " "    " 6 0 0 00CC33  "C4352"  2 1 3 <> 1 56.19 2767 2 4354 177 1426 0 <> <> <>
  1427 25 -17.709355 -1.101904 3.281195 603 R "C" 38 -0.69997 -0.69997 "ARG " " NE " "    " 7 0 0 2F2FFF  "N4353"  2 1 3 <> 1 60.43 2768 1 4355 177 1427 0 <> <> <>
  1428 2 -16.986249 -1.922325 4.068841 603 R "C" 118 0.63990 0.63990 "ARG " " CZ " "    " 6 0 0 00CC33  "C4354"  2 1 3 <> 1 61.33 2769 0 4356 177 1428 0 <> <> <>
  1429 25 -17.294057 -3.214734 4.253133 603 R "C" 38 -0.79997 -0.79997 "ARG " " NH1" "    " 7 0 0 2F2FFF  "N4355"  2 1 3 <> 1 62.55 2770 2 4357 177 1429 0 <> <> <>
  1430 31 -15.912411 -1.424734 4.695319 603 R "C" 38 -0.79997 -0.79997 "ARG " " NH2" "    " 7 1 0 2F2FFF  "N4356"  2 1 3 <> 1 60.95 2771 2 4358 177 1430 0 <> <> <>
  1431 25 -21.433736 -3.597073 -2.486910 604 K "C" 38 -0.50000 -0.50000 "LYS " " N  " "    " 7 0 0 2F2FFF  "N4357"  0 1 3 <> 1 52.45 2785 1 4359 178 1431 0 <> <> <>
  1432 3 -22.690503 -3.675639 -3.212715 604 K "C" 118 0.14000 0.14000 "LYS " " CA " "    " 6 0 0 00CC33  "C4358"  0 1 -118 00CC00  1 55.31 2786 1 4360 178 1432 0 <> <> <>
  1433 2 -23.697201 -3.640059 -2.062848 604 K "C" 118 0.50000 0.50000 "LYS " " C  " "    " 6 0 0 00CC33  "C4359"  0 1 3 <> 1 55.75 2787 0 4361 178 1433 0 <> <> <>
  1434 15 -23.431080 -4.211774 -0.997081 604 K "C" 70 -0.50000 -0.50000 "LYS " " O  " "    " 8 0 0 FF2F2F  "O4360"  0 1 3 <> 1 58.05 2788 0 4362 178 1434 0 <> <> <>
  1435 3 -22.723004 -5.023978 -3.967716 604 K "C" 118 -0.12000 -0.12000 "LYS " " CB " "    " 6 0 0 00CC33  "C4361"  0 1 3 <> 1 57.14 2789 2 4363 178 1435 0 <> <> <>
  1436 3 -23.907567 -5.213921 -4.936218 604 K "C" 118 -0.12000 -0.12000 "LYS " " CG " "    " 6 0 0 00CC33  "C4362"  0 1 3 <> 1 62.54 2790 2 4364 178 1436 0 <> <> <>
  1437 3 -23.907994 -4.277284 -6.164744 604 K "C" 118 -0.12000 -0.12000 "LYS " " CD " "    " 6 0 0 00CC33  "C4363"  0 1 3 <> 1 62.31 2791 2 4365 178 1437 0 <> <> <>
  1438 3 -22.648442 -4.338927 -7.055806 604 K "C" 118 0.19000 0.19000 "LYS " " CE " "    " 6 0 0 00CC33  "C4364"  0 1 3 <> 1 62.55 2792 2 4366 178 1438 0 <> <> <>
  1439 32 -22.441853 -5.658284 -7.680875 604 K "C" 38 -0.30000 -0.30000 "LYS " " NZ " "    " 7 1 0 2F2FFF  "N4365"  0 1 3 <> 1 59.1 2793 3 4367 178 1439 0 <> <> <>
  1440 25 -24.816464 -2.944452 -2.255216 605 C "C" 38 -0.50000 -0.50000 "CYS " " N  " "    " 7 0 0 2F2FFF  "N4366"  0 1 3 <> 1 54.29 2807 1 4368 179 1440 0 <> <> <>
  1441 3 -25.861195 -2.821480 -1.226133 605 C "C" 118 0.14000 0.14000 "CYS " " CA " "    " 6 0 0 00CC33  "C4367"  0 1 -118 00CC00  1 52.99 2808 1 4369 179 1441 0 <> <> <>
  1442 2 -25.568082 -1.705542 -0.225436 605 C "C" 118 0.50000 0.50000 "CYS " " C  " "    " 6 0 0 00CC33  "C4368"  0 1 3 <> 1 54.42 2809 0 4370 179 1442 0 <> <> <>
  1443 15 -24.817021 -1.905946 0.722918 605 C "C" 70 -0.50000 -0.50000 "CYS " " O  " "    " 8 0 0 FF2F2F  "O4369"  0 1 3 <> 1 54.03 2810 0 4371 179 1443 0 <> <> <>
  1444 3 -26.266835 -4.124902 -0.474631 605 C "C" 118 0.02000 0.02000 "CYS " " CB " "    " 6 0 0 00CC33  "C4370"  0 1 3 <> 1 50.8 2811 2 4372 179 1444 0 <> <> <>
  1445 49 -26.840832 -5.393692 -1.641685 605 C "C" 143 -0.33500 -0.33500 "CYS " " SG " "    " 16 0 0 FFDF9F  "S4371"  0 1 3 <> 1 45.03 2812 1 4373 179 1445 0 <> <> <>
  1446 25 -26.149808 -0.512699 -0.429849 606 P "C" 38 -0.14000 -0.14000 "PRO " " N  " "    " 7 0 0 2F2FFF  "N4372"  0 1 3 <> 1 56.76 2818 0 4374 180 1446 0 <> <> <>
  1447 3 -25.954304 0.633122 0.463964 606 P "C" 118 0.01000 0.01000 "PRO " " CA " "    " 6 0 0 00CC33  "C4373"  0 1 -118 00CC00  1 58.7 2819 1 4375 180 1447 0 <> <> <>
  1448 2 -26.708638 0.411858 1.777260 606 P "C" 118 0.50000 0.50000 "PRO " " C  " "    " 6 0 0 00CC33  "C4374"  0 1 3 <> 1 60.83 2820 0 4376 180 1448 0 <> <> <>
  1449 15 -27.307957 1.342662 2.322819 606 P "C" 70 -0.50000 -0.50000 "PRO " " O  " "    " 8 0 0 FF2F2F  "O4375"  0 1 3 <> 1 61.68 2821 0 4377 180 1449 0 <> <> <>
  1450 3 -26.464123 1.827516 -0.363928 606 P "C" 118 -0.12000 -0.12000 "PRO " " CB " "    " 6 0 0 00CC33  "C4376"  0 1 3 <> 1 58.69 2822 2 4378 180 1450 0 <> <> <>
  1451 3 -27.568448 1.246755 -1.221197 606 P "C" 118 -0.12000 -0.12000 "PRO " " CG " "    " 6 0 0 00CC33  "C4377"  0 1 3 <> 1 56.57 2823 2 4379 180 1451 0 <> <> <>
  1452 3 -27.048703 -0.149754 -1.538622 606 P "C" 118 -0.05000 -0.05000 "PRO " " CD " "    " 6 0 0 00CC33  "C4378"  0 1 3 <> 1 58.03 2824 2 4380 180 1452 0 <> <> <>
  1453 25 -26.661008 -0.824402 2.262953 607 R "C" 38 -0.50000 -0.50000 "ARG " " N  " "    " 7 0 0 2F2FFF  "N4379"  0 1 3 <> 1 62.57 2832 1 4381 181 1453 0 <> <> <>
  1454 3 -27.345883 -1.268537 3.479134 607 R "C" 118 0.25360 0.25360 "ARG " " CA " "    " 6 0 0 00CC33  "C4380"  0 1 -118 00CC00  1 65.7 2833 1 4382 181 1454 0 <> <> <>
  1455 2 -28.538830 -2.155465 3.110751 607 R "C" 118 0.33640 0.33640 "ARG " " C  " "    " 6 0 0 00CC33  "C4381"  0 1 3 <> 1 67.12 2834 1 4383 181 1455 0 <> <> <>
  1456 15 -28.309430 -3.365528 2.866742 607 R "C" 70 -0.45000 -0.45000 "ARG " " O  " "    " 8 0 0 FF2F2F  "O4382"  0 1 3 <> 1 67.85 2835 0 4384 181 1456 0 <> <> <>
  1457 3 -27.801297 -0.224823 4.555987 607 R "C" 118 -0.12000 -0.12000 "ARG " " CB " "    " 6 0 0 00CC33  "C4383"  0 1 3 <> 1 66.62 2836 2 4385 181 1457 0 <> <> <>
  1458 3 -26.652165 0.512515 5.275880 607 R "C" 118 -0.05000 -0.05000 "ARG " " CG " "    " 6 0 0 00CC33  "C4384"  0 1 3 <> 1 67.34 2837 2 4386 181 1458 0 <> <> <>
  1459 3 -27.166447 1.604800 6.227128 607 R "C" 118 0.19000 0.19000 "ARG " " CD " "    " 6 0 0 00CC33  "C4385"  0 1 3 <> 1 67.72 2838 2 4387 181 1459 0 <> <> <>
  1460 25 -26.081181 2.187746 7.036252 607 R "C" 38 -0.69997 -0.69997 "ARG " " NE " "    " 7 0 0 2F2FFF  "N4386"  0 1 3 <> 1 69.84 2839 1 4388 181 1460 0 <> <> <>
  1461 2 -26.191426 3.156998 7.965779 607 R "C" 118 0.63990 0.63990 "ARG " " CZ " "    " 6 0 0 00CC33  "C4387"  0 1 3 <> 1 70.07 2840 0 4389 181 1461 0 <> <> <>
  1462 25 -27.368382 3.727101 8.269078 607 R "C" 38 -0.79997 -0.79997 "ARG " " NH1" "    " 7 0 0 2F2FFF  "N4388"  0 1 3 <> 1 68.82 2841 2 4390 181 1462 0 <> <> <>
  1463 31 -25.090260 3.565677 8.609006 607 R "C" 38 -0.79997 -0.79997 "ARG " " NH2" "    " 7 1 0 2F2FFF  "N4389"  0 1 3 <> 1 69.95 2842 2 4391 181 1463 0 <> <> <>
  1464 44 -21.591267 -8.751651 2.958811 427 A "C" 21 0.33000 0.33000 "ALA " " H1 " "    " 1 0 0 FFFFFF  ""  -1 1 3 <> <> <> 6 0 <> <> 2566 0 <> <> <>
  1465 44 -20.065350 -8.457629 2.404872 427 A "C" 21 0.33000 0.33000 "ALA " " H2 " "    " 1 0 0 FFFFFF  ""  -1 1 3 <> <> <> 7 0 <> <> 2567 0 <> <> <>
  1466 44 -21.064809 -7.199772 2.773707 427 A "C" 21 0.33000 0.33000 "ALA " " H3 " "    " 1 0 0 FFFFFF  ""  -1 1 3 <> <> <> 8 0 <> <> 2568 0 <> <> <>
  1467 41 -21.469700 -9.143664 0.590085 427 A "C" 21 0.06000 0.06000 "ALA " " HA " "    " 1 0 0 FFFFFF  ""  -1 1 3 <> <> <> 9 0 <> <> 2569 0 <> <> <>
  1468 41 -23.443577 -7.781714 -0.031433 427 A "C" 21 0.06000 0.06000 "ALA " " HB1" "    " 1 0 0 FFFFFF  ""  -1 1 3 <> <> <> 10 0 <> <> 2570 0 <> <> <>
  1469 41 -23.627003 -8.478621 1.561125 427 A "C" 21 0.06000 0.06000 "ALA " " HB2" "    " 1 0 0 FFFFFF  ""  -1 1 3 <> <> <> 11 0 <> <> 2571 0 <> <> <>
  1470 41 -23.228635 -6.770941 1.390168 427 A "C" 21 0.06000 0.06000 "ALA " " HB3" "    " 1 0 0 FFFFFF  ""  -1 1 3 <> <> <> 12 0 <> <> 2572 0 <> <> <>
  1471 43 -19.244435 -8.618994 -0.047709 428 E "C" 21 0.30000 0.30000 "GLU " " H  " "    " 1 0 0 FFFFFF  ""  -1 1 3 <> <> <> 22 0 <> <> 2573 0 <> <> <>
  1472 41 -19.109791 -5.936375 -1.323332 428 E "C" 21 0.06000 0.06000 "GLU " " HA " "    " 1 0 0 FFFFFF  ""  -1 1 3 <> <> <> 23 0 <> <> 2574 0 <> <> <>
  1473 41 -16.703412 -5.898393 -0.866612 428 E "C" 21 0.06000 0.06000 "GLU " " HB3" "    " 1 0 0 FFFFFF  ""  -1 1 3 <> <> <> 24 0 <> <> 2575 0 <> <> <>
  1474 41 -16.747128 -7.471672 -0.170620 428 E "C" 21 0.06000 0.06000 "GLU " " HB2" "    " 1 0 0 FFFFFF  ""  -1 1 3 <> <> <> 25 0 <> <> 2576 0 <> <> <>
  1475 41 -18.440091 -5.177238 0.953812 428 E "C" 21 0.06000 0.06000 "GLU " " HG3" "    " 1 0 0 FFFFFF  ""  -1 1 3 <> <> <> 26 0 <> <> 2577 0 <> <> <>
  1476 41 -16.734517 -5.236368 1.288300 428 E "C" 21 0.06000 0.06000 "GLU " " HG2" "    " 1 0 0 FFFFFF  ""  -1 1 3 <> <> <> 27 0 <> <> 2578 0 <> <> <>
  1477 43 -16.982480 -5.943035 -2.795729 429 E "C" 21 0.30000 0.30000 "GLU " " H  " "    " 1 0 0 FFFFFF  ""  -1 1 3 <> <> <> 37 0 <> <> 2579 0 <> <> <>
  1478 41 -16.859959 -8.278687 -4.587516 429 E "C" 21 0.06000 0.06000 "GLU " " HA " "    " 1 0 0 FFFFFF  ""  -1 1 3 <> <> <> 38 0 <> <> 2580 0 <> <> <>
  1479 41 -17.812497 -5.551838 -5.509512 429 E "C" 21 0.06000 0.06000 "GLU " " HB3" "    " 1 0 0 FFFFFF  ""  -1 1 3 <> <> <> 39 0 <> <> 2581 0 <> <> <>
  1480 41 -18.719151 -7.037552 -5.485273 429 E "C" 21 0.06000 0.06000 "GLU " " HB2" "    " 1 0 0 FFFFFF  ""  -1 1 3 <> <> <> 40 0 <> <> 2582 0 <> <> <>
  1481 41 -16.875661 -8.025671 -7.049943 429 E "C" 21 0.06000 0.06000 "GLU " " HG3" "    " 1 0 0 FFFFFF  ""  -1 1 3 <> <> <> 41 0 <> <> 2583 0 <> <> <>
  1482 41 -16.250973 -6.404859 -7.198324 429 E "C" 21 0.06000 0.06000 "GLU " " HG2" "    " 1 0 0 FFFFFF  ""  -1 1 3 <> <> <> 42 0 <> <> 2584 0 <> <> <>
  1483 43 -14.682549 -8.567747 -4.640827 430 T "C" 21 0.30000 0.30000 "THR " " H  " "    " 1 0 0 FFFFFF  ""  -1 1 3 <> <> <> 50 0 <> <> 2585 0 <> <> <>
  1484 41 -12.939862 -6.334155 -3.866552 430 T "C" 21 0.06000 0.06000 "THR " " HA " "    " 1 0 0 FFFFFF  ""  -1 1 3 <> <> <> 51 0 <> <> 2586 0 <> <> <>
  1485 41 -12.269978 -9.249680 -4.605351 430 T "C" 21 0.06000 0.06000 "THR " " HB " "    " 1 0 0 FFFFFF  ""  -1 1 3 <> <> <> 52 0 <> <> 2587 0 <> <> <>
  1486 42 -12.223866 -9.623483 -2.459812 430 T "C" 21 0.41800 0.41800 "THR " " HG1" "    " 1 0 0 FFFFFF  ""  -1 1 3 <> <> <> 53 0 <> <> 2588 0 <> <> <>
  1487 41 -10.179257 -8.834417 -3.202316 430 T "C" 21 0.06000 0.06000 "THR " "HG21" "    " 1 0 0 FFFFFF  ""  -1 1 3 <> <> <> 54 0 <> <> 2589 0 <> <> <>
  1488 41 -10.178731 -8.001560 -4.744015 430 T "C" 21 0.06000 0.06000 "THR " "HG22" "    " 1 0 0 FFFFFF  ""  -1 1 3 <> <> <> 55 0 <> <> 2590 0 <> <> <>
  1489 41 -10.540379 -7.118363 -3.262229 430 T "C" 21 0.06000 0.06000 "THR " "HG23" "    " 1 0 0 FFFFFF  ""  -1 1 3 <> <> <> 56 0 <> <> 2591 0 <> <> <>
  1490 43 -11.729455 -5.133249 -5.197935 431 L "C" 21 0.30000 0.30000 "LEU " " H  " "    " 1 0 0 FFFFFF  ""  -1 1 3 <> <> <> 65 0 <> <> 2592 0 <> <> <>
  1491 41 -11.848973 -5.833490 -8.066720 431 L "C" 21 0.06000 0.06000 "LEU " " HA " "    " 1 0 0 FFFFFF  ""  -1 1 3 <> <> <> 66 0 <> <> 2593 0 <> <> <>
  1492 41 -11.175118 -3.433826 -8.394398 431 L "C" 21 0.06000 0.06000 "LEU " " HB3" "    " 1 0 0 FFFFFF  ""  -1 1 3 <> <> <> 67 0 <> <> 2594 0 <> <> <>
  1493 41 -10.998082 -3.248943 -6.674145 431 L "C" 21 0.06000 0.06000 "LEU " " HB2" "    " 1 0 0 FFFFFF  ""  -1 1 3 <> <> <> 68 0 <> <> 2595 0 <> <> <>
  1494 41 -13.445599 -3.654299 -6.375714 431 L "C" 21 0.06000 0.06000 "LEU " " HG " "    " 1 0 0 FFFFFF  ""  -1 1 3 <> <> <> 69 0 <> <> 2596 0 <> <> <>
  1495 41 -13.712643 -1.386669 -8.178284 431 L "C" 21 0.06000 0.06000 "LEU " "HD11" "    " 1 0 0 FFFFFF  ""  -1 1 3 <> <> <> 70 0 <> <> 2597 0 <> <> <>
  1496 41 -13.677800 -1.438809 -6.423032 431 L "C" 21 0.06000 0.06000 "LEU " "HD12" "    " 1 0 0 FFFFFF  ""  -1 1 3 <> <> <> 71 0 <> <> 2598 0 <> <> <>
  1497 41 -12.184746 -1.302299 -7.334489 431 L "C" 21 0.06000 0.06000 "LEU " "HD13" "    " 1 0 0 FFFFFF  ""  -1 1 3 <> <> <> 72 0 <> <> 2599 0 <> <> <>
  1498 41 -14.706048 -3.260821 -8.785259 431 L "C" 21 0.06000 0.06000 "LEU " "HD21" "    " 1 0 0 FFFFFF  ""  -1 1 3 <> <> <> 73 0 <> <> 2600 0 <> <> <>
  1499 41 -13.371285 -4.287023 -9.273483 431 L "C" 21 0.06000 0.06000 "LEU " "HD22" "    " 1 0 0 FFFFFF  ""  -1 1 3 <> <> <> 74 0 <> <> 2601 0 <> <> <>
  1500 41 -14.480794 -4.818874 -8.018500 431 L "C" 21 0.06000 0.06000 "LEU " "HD23" "    " 1 0 0 FFFFFF  ""  -1 1 3 <> <> <> 75 0 <> <> 2602 0 <> <> <>
  1501 43 -9.623803 -5.854952 -5.425895 432 M "C" 21 0.30000 0.30000 "MET " " H  " "    " 1 0 0 FFFFFF  ""  -1 1 3 <> <> <> 84 0 <> <> 2603 0 <> <> <>
  1502 41 -7.546738 -6.984004 -7.074951 432 M "C" 21 0.06000 0.06000 "MET " " HA " "    " 1 0 0 FFFFFF  ""  -1 1 3 <> <> <> 85 0 <> <> 2604 0 <> <> <>
  1503 41 -6.916947 -4.219443 -5.868105 432 M "C" 21 0.06000 0.06000 "MET " " HB3" "    " 1 0 0 FFFFFF  ""  -1 1 3 <> <> <> 86 0 <> <> 2605 0 <> <> <>
  1504 41 -7.371178 -4.357582 -7.509613 432 M "C" 21 0.06000 0.06000 "MET " " HB2" "    " 1 0 0 FFFFFF  ""  -1 1 3 <> <> <> 87 0 <> <> 2606 0 <> <> <>
  1505 41 -5.082860 -4.239190 -7.639584 432 M "C" 21 0.06000 0.06000 "MET " " HG3" "    " 1 0 0 FFFFFF  ""  -1 1 3 <> <> <> 88 0 <> <> 2607 0 <> <> <>
  1506 41 -5.418828 -5.919492 -7.921459 432 M "C" 21 0.06000 0.06000 "MET " " HG2" "    " 1 0 0 FFFFFF  ""  -1 1 3 <> <> <> 89 0 <> <> 2608 0 <> <> <>
  1507 41 -3.548920 -4.205261 -4.022724 432 M "C" 21 0.06000 0.06000 "MET " " HE1" "    " 1 0 0 FFFFFF  ""  -1 1 3 <> <> <> 90 0 <> <> 2609 0 <> <> <>
  1508 41 -4.341420 -3.233627 -5.269195 432 M "C" 21 0.06000 0.06000 "MET " " HE2" "    " 1 0 0 FFFFFF  ""  -1 1 3 <> <> <> 91 0 <> <> 2610 0 <> <> <>
  1509 41 -5.300511 -4.268222 -4.190890 432 M "C" 21 0.06000 0.06000 "MET " " HE3" "    " 1 0 0 FFFFFF  ""  -1 1 3 <> <> <> 92 0 <> <> 2611 0 <> <> <>
  1510 43 -6.283101 -8.184764 -5.751524 433 D "C" 21 0.30000 0.30000 "ASP " " H  " "    " 1 0 0 FFFFFF  ""  -1 1 3 <> <> <> 101 0 <> <> 2612 0 <> <> <>
  1511 41 -6.795792 -7.734837 -2.853630 433 D "C" 21 0.06000 0.06000 "ASP " " HA " "    " 1 0 0 FFFFFF  ""  -1 1 3 <> <> <> 102 0 <> <> 2613 0 <> <> <>
  1512 41 -7.117264 -9.830859 -2.314773 433 D "C" 21 0.06000 0.06000 "ASP " " HB3" "    " 1 0 0 FFFFFF  ""  -1 1 3 <> <> <> 103 0 <> <> 2614 0 <> <> <>
  1513 41 -5.989876 -10.507764 -3.441329 433 D "C" 21 0.06000 0.06000 "ASP " " HB2" "    " 1 0 0 FFFFFF  ""  -1 1 3 <> <> <> 104 0 <> <> 2615 0 <> <> <>
  1514 43 -4.293610 -8.918298 -5.155650 434 S "C" 21 0.30000 0.30000 "SER " " H  " "    " 1 0 0 FFFFFF  ""  -1 1 3 <> <> <> 111 0 <> <> 2616 0 <> <> <>
  1515 41 -2.028504 -8.689985 -5.020620 434 S "C" 21 0.06000 0.06000 "SER " " HA " "    " 1 0 0 FFFFFF  ""  -1 1 3 <> <> <> 112 0 <> <> 2617 0 <> <> <>
  1516 41 -2.603909 -6.502238 -3.651696 434 S "C" 21 0.06000 0.06000 "SER " " HB3" "    " 1 0 0 FFFFFF  ""  -1 1 3 <> <> <> 113 0 <> <> 2618 0 <> <> <>
  1517 41 -1.004792 -7.089092 -3.985786 434 S "C" 21 0.06000 0.06000 "SER " " HB2" "    " 1 0 0 FFFFFF  ""  -1 1 3 <> <> <> 114 0 <> <> 2619 0 <> <> <>
  1518 42 -0.819379 -7.876993 -1.947592 434 S "C" 21 0.41800 0.41800 "SER " " HG " "    " 1 0 0 FFFFFF  ""  -1 1 3 <> <> <> 115 0 <> <> 2620 0 <> <> <>
  1519 43 -3.648469 -10.020714 -2.127358 435 T "C" 21 0.30000 0.30000 "THR " " H  " "    " 1 0 0 FFFFFF  ""  -1 1 3 <> <> <> 123 0 <> <> 2621 0 <> <> <>
  1520 41 -1.212784 -11.609784 -1.513588 435 T "C" 21 0.06000 0.06000 "THR " " HA " "    " 1 0 0 FFFFFF  ""  -1 1 3 <> <> <> 124 0 <> <> 2622 0 <> <> <>
  1521 41 -2.574723 -12.543833 0.339531 435 T "C" 21 0.06000 0.06000 "THR " " HB " "    " 1 0 0 FFFFFF  ""  -1 1 3 <> <> <> 125 0 <> <> 2623 0 <> <> <>
  1522 42 -4.598328 -12.542702 -0.586806 435 T "C" 21 0.41800 0.41800 "THR " " HG1" "    " 1 0 0 FFFFFF  ""  -1 1 3 <> <> <> 126 0 <> <> 2624 0 <> <> <>
  1523 41 -2.904511 -10.538974 1.672642 435 T "C" 21 0.06000 0.06000 "THR " "HG21" "    " 1 0 0 FFFFFF  ""  -1 1 3 <> <> <> 127 0 <> <> 2625 0 <> <> <>
  1524 41 -1.407994 -10.394232 0.751923 435 T "C" 21 0.06000 0.06000 "THR " "HG22" "    " 1 0 0 FFFFFF  ""  -1 1 3 <> <> <> 128 0 <> <> 2626 0 <> <> <>
  1525 41 -2.842683 -9.515637 0.230685 435 T "C" 21 0.06000 0.06000 "THR " "HG23" "    " 1 0 0 FFFFFF  ""  -1 1 3 <> <> <> 129 0 <> <> 2627 0 <> <> <>
  1526 43 -2.228268 -11.900505 -4.124954 436 T "C" 21 0.30000 0.30000 "THR " " H  " "    " 1 0 0 FFFFFF  ""  -1 1 3 <> <> <> 137 0 <> <> 2628 0 <> <> <>
  1527 41 -3.249398 -14.680961 -3.946644 436 T "C" 21 0.06000 0.06000 "THR " " HA " "    " 1 0 0 FFFFFF  ""  -1 1 3 <> <> <> 138 0 <> <> 2629 0 <> <> <>
  1528 41 -5.214410 -13.243001 -4.248357 436 T "C" 21 0.06000 0.06000 "THR " " HB " "    " 1 0 0 FFFFFF  ""  -1 1 3 <> <> <> 139 0 <> <> 2630 0 <> <> <>
  1529 42 -5.956353 -14.133364 -6.232990 436 T "C" 21 0.41800 0.41800 "THR " " HG1" "    " 1 0 0 FFFFFF  ""  -1 1 3 <> <> <> 140 0 <> <> 2631 0 <> <> <>
  1530 41 -5.610352 -11.906887 -6.285309 436 T "C" 21 0.06000 0.06000 "THR " "HG21" "    " 1 0 0 FFFFFF  ""  -1 1 3 <> <> <> 141 0 <> <> 2632 0 <> <> <>
  1531 41 -4.220048 -11.268239 -5.430927 436 T "C" 21 0.06000 0.06000 "THR " "HG22" "    " 1 0 0 FFFFFF  ""  -1 1 3 <> <> <> 142 0 <> <> 2633 0 <> <> <>
  1532 41 -3.989907 -12.243263 -6.879336 436 T "C" 21 0.06000 0.06000 "THR " "HG23" "    " 1 0 0 FFFFFF  ""  -1 1 3 <> <> <> 143 0 <> <> 2634 0 <> <> <>
  1533 43 -0.937546 -12.588672 -5.070891 437 A "C" 21 0.30000 0.30000 "ALA " " H  " "    " 1 0 0 FFFFFF  ""  -1 1 3 <> <> <> 149 0 <> <> 2635 0 <> <> <>
  1534 41 -0.665452 -13.221177 -7.765979 437 A "C" 21 0.06000 0.06000 "ALA " " HA " "    " 1 0 0 FFFFFF  ""  -1 1 3 <> <> <> 150 0 <> <> 2636 0 <> <> <>
  1535 41 1.292922 -11.949266 -7.701524 437 A "C" 21 0.06000 0.06000 "ALA " " HB1" "    " 1 0 0 FFFFFF  ""  -1 1 3 <> <> <> 151 0 <> <> 2637 0 <> <> <>
  1536 41 0.077678 -11.221245 -6.695674 437 A "C" 21 0.06000 0.06000 "ALA " " HB2" "    " 1 0 0 FFFFFF  ""  -1 1 3 <> <> <> 152 0 <> <> 2638 0 <> <> <>
  1537 41 1.406726 -12.083233 -5.935596 437 A "C" 21 0.06000 0.06000 "ALA " " HB3" "    " 1 0 0 FFFFFF  ""  -1 1 3 <> <> <> 153 0 <> <> 2639 0 <> <> <>
  1538 43 1.451244 -14.624277 -5.199929 438 T "C" 21 0.30000 0.30000 "THR " " H  " "    " 1 0 0 FFFFFF  ""  -1 1 3 <> <> <> 161 0 <> <> 2640 0 <> <> <>
  1539 41 2.780750 -16.455769 -5.210835 438 T "C" 21 0.06000 0.06000 "THR " " HA " "    " 1 0 0 FFFFFF  ""  -1 1 3 <> <> <> 162 0 <> <> 2641 0 <> <> <>
  1540 41 2.472514 -18.343823 -6.380776 438 T "C" 21 0.06000 0.06000 "THR " " HB " "    " 1 0 0 FFFFFF  ""  -1 1 3 <> <> <> 163 0 <> <> 2642 0 <> <> <>
  1541 42 1.269126 -17.000675 -8.509035 438 T "C" 21 0.41800 0.41800 "THR " " HG1" "    " 1 0 0 FFFFFF  ""  -1 1 3 <> <> <> 164 0 <> <> 2643 0 <> <> <>
  1542 41 0.111736 -18.886540 -6.411905 438 T "C" 21 0.06000 0.06000 "THR " "HG21" "    " 1 0 0 FFFFFF  ""  -1 1 3 <> <> <> 165 0 <> <> 2644 0 <> <> <>
  1543 41 0.463161 -17.850815 -5.034588 438 T "C" 21 0.06000 0.06000 "THR " "HG22" "    " 1 0 0 FFFFFF  ""  -1 1 3 <> <> <> 166 0 <> <> 2645 0 <> <> <>
  1544 41 -0.340809 -17.190558 -6.456002 438 T "C" 21 0.06000 0.06000 "THR " "HG23" "    " 1 0 0 FFFFFF  ""  -1 1 3 <> <> <> 167 0 <> <> 2646 0 <> <> <>
  1545 43 2.942478 -13.957743 -7.342859 439 A "C" 21 0.30000 0.30000 "ALA " " H  " "    " 1 0 0 FFFFFF  ""  -1 1 3 <> <> <> 173 0 <> <> 2647 0 <> <> <>
  1546 41 5.754348 -14.314749 -7.855955 439 A "C" 21 0.06000 0.06000 "ALA " " HA " "    " 1 0 0 FFFFFF  ""  -1 1 3 <> <> <> 174 0 <> <> 2648 0 <> <> <>
  1547 41 5.575637 -14.322281 -10.388175 439 A "C" 21 0.06000 0.06000 "ALA " " HB1" "    " 1 0 0 FFFFFF  ""  -1 1 3 <> <> <> 175 0 <> <> 2649 0 <> <> <>
  1548 41 4.959098 -15.806813 -9.698489 439 A "C" 21 0.06000 0.06000 "ALA " " HB2" "    " 1 0 0 FFFFFF  ""  -1 1 3 <> <> <> 176 0 <> <> 2650 0 <> <> <>
  1549 41 3.837612 -14.568088 -10.249071 439 A "C" 21 0.06000 0.06000 "ALA " " HB3" "    " 1 0 0 FFFFFF  ""  -1 1 3 <> <> <> 177 0 <> <> 2651 0 <> <> <>
  1550 43 6.620803 -12.408631 -9.111360 440 E "C" 21 0.30000 0.30000 "GLU " " H  " "    " 1 0 0 FFFFFF  ""  -1 1 3 <> <> <> 187 0 <> <> 2652 0 <> <> <>
  1551 41 6.229595 -10.022024 -8.174853 440 E "C" 21 0.06000 0.06000 "GLU " " HA " "    " 1 0 0 FFFFFF  ""  -1 1 3 <> <> <> 188 0 <> <> 2653 0 <> <> <>
  1552 41 6.539989 -9.024108 -10.517054 440 E "C" 21 0.06000 0.06000 "GLU " " HB3" "    " 1 0 0 FFFFFF  ""  -1 1 3 <> <> <> 189 0 <> <> 2654 0 <> <> <>
  1553 41 6.456001 -10.640576 -11.124336 440 E "C" 21 0.06000 0.06000 "GLU " " HB2" "    " 1 0 0 FFFFFF  ""  -1 1 3 <> <> <> 190 0 <> <> 2655 0 <> <> <>
  1554 41 8.465164 -9.676595 -9.013303 440 E "C" 21 0.06000 0.06000 "GLU " " HG3" "    " 1 0 0 FFFFFF  ""  -1 1 3 <> <> <> 191 0 <> <> 2656 0 <> <> <>
  1555 41 8.790443 -9.702830 -10.718487 440 E "C" 21 0.06000 0.06000 "GLU " " HG2" "    " 1 0 0 FFFFFF  ""  -1 1 3 <> <> <> 192 0 <> <> 2657 0 <> <> <>
  1556 43 4.846038 -8.500255 -7.720262 441 L "C" 21 0.30000 0.30000 "LEU " " H  " "    " 1 0 0 FFFFFF  ""  -1 1 3 <> <> <> 201 0 <> <> 2658 0 <> <> <>
  1557 41 2.102229 -8.653417 -8.720740 441 L "C" 21 0.06000 0.06000 "LEU " " HA " "    " 1 0 0 FFFFFF  ""  -1 1 3 <> <> <> 202 0 <> <> 2659 0 <> <> <>
  1558 41 2.016315 -6.415278 -7.273977 441 L "C" 21 0.06000 0.06000 "LEU " " HB3" "    " 1 0 0 FFFFFF  ""  -1 1 3 <> <> <> 203 0 <> <> 2660 0 <> <> <>
  1559 41 3.627429 -6.834497 -6.795585 441 L "C" 21 0.06000 0.06000 "LEU " " HB2" "    " 1 0 0 FFFFFF  ""  -1 1 3 <> <> <> 204 0 <> <> 2661 0 <> <> <>
  1560 41 2.648921 -9.059524 -5.948587 441 L "C" 21 0.06000 0.06000 "LEU " " HG " "    " 1 0 0 FFFFFF  ""  -1 1 3 <> <> <> 205 0 <> <> 2662 0 <> <> <>
  1561 41 1.467780 -7.787187 -3.926205 441 L "C" 21 0.06000 0.06000 "LEU " "HD11" "    " 1 0 0 FFFFFF  ""  -1 1 3 <> <> <> 206 0 <> <> 2663 0 <> <> <>
  1562 41 3.189357 -7.570318 -4.200181 441 L "C" 21 0.06000 0.06000 "LEU " "HD12" "    " 1 0 0 FFFFFF  ""  -1 1 3 <> <> <> 207 0 <> <> 2664 0 <> <> <>
  1563 41 2.048782 -6.341904 -4.734846 441 L "C" 21 0.06000 0.06000 "LEU " "HD13" "    " 1 0 0 FFFFFF  ""  -1 1 3 <> <> <> 208 0 <> <> 2665 0 <> <> <>
  1564 41 0.278106 -9.245767 -5.590055 441 L "C" 21 0.06000 0.06000 "LEU " "HD21" "    " 1 0 0 FFFFFF  ""  -1 1 3 <> <> <> 209 0 <> <> 2666 0 <> <> <>
  1565 41 -0.024560 -7.603039 -6.139572 441 L "C" 21 0.06000 0.06000 "LEU " "HD22" "    " 1 0 0 FFFFFF  ""  -1 1 3 <> <> <> 210 0 <> <> 2667 0 <> <> <>
  1566 41 0.451595 -8.843625 -7.287532 441 L "C" 21 0.06000 0.06000 "LEU " "HD23" "    " 1 0 0 FFFFFF  ""  -1 1 3 <> <> <> 211 0 <> <> 2668 0 <> <> <>
  1567 43 5.078338 -6.866366 -9.287342 442 G "C" 21 0.30000 0.30000 "GLY " " H  " "    " 1 0 0 FFFFFF  ""  -1 1 3 <> <> <> 216 0 <> <> 2669 0 <> <> <>
  1568 41 4.071967 -5.805511 -11.762822 442 G "C" 21 0.06000 0.06000 "GLY " " HA3" "    " 1 0 0 FFFFFF  ""  -1 1 3 <> <> <> 217 0 <> <> 2670 0 <> <> <>
  1569 41 5.622485 -5.558037 -11.119715 442 G "C" 21 0.06000 0.06000 "GLY " " HA2" "    " 1 0 0 FFFFFF  ""  -1 1 3 <> <> <> 218 0 <> <> 2671 0 <> <> <>
  1570 43 4.365367 -4.409060 -8.521752 443 W "C" 21 0.30000 0.30000 "TRP " " H  " "    " 1 0 0 FFFFFF  ""  -1 1 3 <> <> <> 233 0 <> <> 2672 0 <> <> <>
  1571 41 3.012248 -2.020909 -9.519116 443 W "C" 21 0.06000 0.06000 "TRP " " HA " "    " 1 0 0 FFFFFF  ""  -1 1 3 <> <> <> 234 0 <> <> 2673 0 <> <> <>
  1572 41 3.248321 -1.223139 -7.148628 443 W "C" 21 0.06000 0.06000 "TRP " " HB3" "    " 1 0 0 FFFFFF  ""  -1 1 3 <> <> <> 235 0 <> <> 2674 0 <> <> <>
  1573 41 4.186015 -2.623518 -6.778399 443 W "C" 21 0.06000 0.06000 "TRP " " HB2" "    " 1 0 0 FFFFFF  ""  -1 1 3 <> <> <> 236 0 <> <> 2675 0 <> <> <>
  1574 41 1.360523 -3.561109 -9.015256 443 W "C" 21 0.11500 0.11500 "TRP " " HD1" "    " 1 0 0 FFFFFF  ""  -1 1 3 <> <> <> 237 0 <> <> 2676 0 <> <> <>
  1575 43 -0.562649 -4.604295 -7.716414 443 W "C" 21 0.42000 0.42000 "TRP " " HE1" "    " 1 0 0 FFFFFF  ""  -1 1 3 <> <> <> 238 0 <> <> 2677 0 <> <> <>
  1576 41 2.850326 -2.350025 -4.262966 443 W "C" 21 0.11500 0.11500 "TRP " " HE3" "    " 1 0 0 FFFFFF  ""  -1 1 3 <> <> <> 239 0 <> <> 2678 0 <> <> <>
  1577 41 -1.375214 -4.879471 -4.955202 443 W "C" 21 0.11500 0.11500 "TRP " " HZ2" "    " 1 0 0 FFFFFF  ""  -1 1 3 <> <> <> 240 0 <> <> 2679 0 <> <> <>
  1578 41 1.504718 -3.054420 -2.319115 443 W "C" 21 0.11500 0.11500 "TRP " " HZ3" "    " 1 0 0 FFFFFF  ""  -1 1 3 <> <> <> 241 0 <> <> 2680 0 <> <> <>
  1579 41 -0.608601 -4.326051 -2.643545 443 W "C" 21 0.11500 0.11500 "TRP " " HH2" "    " 1 0 0 FFFFFF  ""  -1 1 3 <> <> <> 242 0 <> <> 2681 0 <> <> <>
  1580 43 3.922069 0.048845 -9.811631 444 M "C" 21 0.30000 0.30000 "MET " " H  " "    " 1 0 0 FFFFFF  ""  -1 1 3 <> <> <> 251 0 <> <> 2682 0 <> <> <>
  1581 41 6.771316 0.036054 -10.512664 444 M "C" 21 0.06000 0.06000 "MET " " HA " "    " 1 0 0 FFFFFF  ""  -1 1 3 <> <> <> 252 0 <> <> 2683 0 <> <> <>
  1582 41 4.827518 2.384543 -10.582799 444 M "C" 21 0.06000 0.06000 "MET " " HB3" "    " 1 0 0 FFFFFF  ""  -1 1 3 <> <> <> 253 0 <> <> 2684 0 <> <> <>
  1583 41 4.823886 1.151179 -11.792537 444 M "C" 21 0.06000 0.06000 "MET " " HB2" "    " 1 0 0 FFFFFF  ""  -1 1 3 <> <> <> 254 0 <> <> 2685 0 <> <> <>
  1584 41 7.353500 2.718148 -11.131805 444 M "C" 21 0.06000 0.06000 "MET " " HG3" "    " 1 0 0 FFFFFF  ""  -1 1 3 <> <> <> 255 0 <> <> 2686 0 <> <> <>
  1585 41 6.198528 3.259869 -12.315294 444 M "C" 21 0.06000 0.06000 "MET " " HG2" "    " 1 0 0 FFFFFF  ""  -1 1 3 <> <> <> 256 0 <> <> 2687 0 <> <> <>
  1586 41 6.535663 0.899656 -15.297918 444 M "C" 21 0.06000 0.06000 "MET " " HE1" "    " 1 0 0 FFFFFF  ""  -1 1 3 <> <> <> 257 0 <> <> 2688 0 <> <> <>
  1587 41 5.233394 0.985639 -14.107406 444 M "C" 21 0.06000 0.06000 "MET " " HE2" "    " 1 0 0 FFFFFF  ""  -1 1 3 <> <> <> 258 0 <> <> 2689 0 <> <> <>
  1588 41 5.989395 2.472129 -14.703971 444 M "C" 21 0.06000 0.06000 "MET " " HE3" "    " 1 0 0 FFFFFF  ""  -1 1 3 <> <> <> 259 0 <> <> 2690 0 <> <> <>
  1589 43 8.374809 0.673412 -9.215480 445 V "C" 21 0.30000 0.30000 "VAL " " H  " "    " 1 0 0 FFFFFF  ""  -1 1 3 <> <> <> 267 0 <> <> 2691 0 <> <> <>
  1590 41 7.628822 2.038202 -6.647235 445 V "C" 21 0.06000 0.06000 "VAL " " HA " "    " 1 0 0 FFFFFF  ""  -1 1 3 <> <> <> 268 0 <> <> 2692 0 <> <> <>
  1591 41 9.953784 0.276169 -7.603061 445 V "C" 21 0.06000 0.06000 "VAL " " HB " "    " 1 0 0 FFFFFF  ""  -1 1 3 <> <> <> 269 0 <> <> 2693 0 <> <> <>
  1592 41 11.288570 0.567127 -5.731271 445 V "C" 21 0.06000 0.06000 "VAL " "HG11" "    " 1 0 0 FFFFFF  ""  -1 1 3 <> <> <> 270 0 <> <> 2694 0 <> <> <>
  1593 41 10.975047 2.168072 -6.220784 445 V "C" 21 0.06000 0.06000 "VAL " "HG12" "    " 1 0 0 FFFFFF  ""  -1 1 3 <> <> <> 271 0 <> <> 2695 0 <> <> <>
  1594 41 10.087020 1.540697 -4.847367 445 V "C" 21 0.06000 0.06000 "VAL " "HG13" "    " 1 0 0 FFFFFF  ""  -1 1 3 <> <> <> 272 0 <> <> 2696 0 <> <> <>
  1595 41 9.379859 -1.183951 -5.680276 445 V "C" 21 0.06000 0.06000 "VAL " "HG21" "    " 1 0 0 FFFFFF  ""  -1 1 3 <> <> <> 273 0 <> <> 2697 0 <> <> <>
  1596 41 8.061370 -0.097572 -5.261150 445 V "C" 21 0.06000 0.06000 "VAL " "HG22" "    " 1 0 0 FFFFFF  ""  -1 1 3 <> <> <> 274 0 <> <> 2698 0 <> <> <>
  1597 41 8.020599 -0.982252 -6.779672 445 V "C" 21 0.06000 0.06000 "VAL " "HG23" "    " 1 0 0 FFFFFF  ""  -1 1 3 <> <> <> 275 0 <> <> 2699 0 <> <> <>
  1598 43 8.086688 4.226868 -6.701885 446 H "C" 21 0.30000 0.30000 "HID " " H  " "    " 1 0 0 FFFFFF  ""  -1 1 3 <> <> <> 286 0 <> <> 2700 0 <> <> <>
  1599 41 9.440303 5.335140 -8.934504 446 H "C" 21 0.06000 0.06000 "HID " " HA " "    " 1 0 0 FFFFFF  ""  -1 1 3 <> <> <> 287 0 <> <> 2701 0 <> <> <>
  1600 41 8.599029 6.516721 -6.359915 446 H "C" 21 0.06000 0.06000 "HID " " HB3" "    " 1 0 0 FFFFFF  ""  -1 1 3 <> <> <> 288 0 <> <> 2702 0 <> <> <>
  1601 41 7.863880 6.562725 -7.893642 446 H "C" 21 0.06000 0.06000 "HID " " HB2" "    " 1 0 0 FFFFFF  ""  -1 1 3 <> <> <> 289 0 <> <> 2703 0 <> <> <>
  1602 43 10.291965 7.508078 -9.691705 446 H "C" 21 0.42000 0.42000 "HID " " HD1" "    " 1 0 0 FFFFFF  ""  -1 1 3 <> <> <> 290 0 <> <> 2704 0 <> <> <>
  1603 41 9.093112 9.336752 -6.084205 446 H "C" 21 0.11500 0.11500 "HID " " HD2" "    " 1 0 0 FFFFFF  ""  -1 1 3 <> <> <> 291 0 <> <> 2705 0 <> <> <>
  1604 41 11.122676 9.893432 -9.691654 446 H "C" 21 0.11500 0.11500 "HID " " HE1" "    " 1 0 0 FFFFFF  ""  -1 1 3 <> <> <> 292 0 <> <> 2706 0 <> <> <>
  1605 41 13.530212 6.028549 -7.259784 447 P "C" 21 0.06000 0.06000 "PRO " " HA " "    " 1 0 0 FFFFFF  ""  -1 1 3 <> <> <> 300 0 <> <> 2707 0 <> <> <>
  1606 41 14.326778 6.981953 -5.252127 447 P "C" 21 0.06000 0.06000 "PRO " " HB3" "    " 1 0 0 FFFFFF  ""  -1 1 3 <> <> <> 301 0 <> <> 2708 0 <> <> <>
  1607 41 13.628730 5.712706 -4.271223 447 P "C" 21 0.06000 0.06000 "PRO " " HB2" "    " 1 0 0 FFFFFF  ""  -1 1 3 <> <> <> 302 0 <> <> 2709 0 <> <> <>
  1608 41 12.280032 8.179542 -5.328673 447 P "C" 21 0.06000 0.06000 "PRO " " HG3" "    " 1 0 0 FFFFFF  ""  -1 1 3 <> <> <> 303 0 <> <> 2710 0 <> <> <>
  1609 41 12.181487 7.519700 -3.703305 447 P "C" 21 0.06000 0.06000 "PRO " " HG2" "    " 1 0 0 FFFFFF  ""  -1 1 3 <> <> <> 304 0 <> <> 2711 0 <> <> <>
  1610 41 10.791461 5.645941 -4.531182 447 P "C" 21 0.06000 0.06000 "PRO " " HD2" "    " 1 0 0 FFFFFF  ""  -1 1 3 <> <> <> 305 0 <> <> 2712 0 <> <> <>
  1611 41 10.216235 7.109860 -5.325986 447 P "C" 21 0.06000 0.06000 "PRO " " HD3" "    " 1 0 0 FFFFFF  ""  -1 1 3 <> <> <> 306 0 <> <> 2713 0 <> <> <>
  1612 41 13.217639 1.508901 -7.183305 448 P "C" 21 0.06000 0.06000 "PRO " " HA " "    " 1 0 0 FFFFFF  ""  -1 1 3 <> <> <> 314 0 <> <> 2714 0 <> <> <>
  1613 41 14.833251 0.730609 -8.719524 448 P "C" 21 0.06000 0.06000 "PRO " " HB3" "    " 1 0 0 FFFFFF  ""  -1 1 3 <> <> <> 315 0 <> <> 2715 0 <> <> <>
  1614 41 16.127601 1.632758 -7.946987 448 P "C" 21 0.06000 0.06000 "PRO " " HB2" "    " 1 0 0 FFFFFF  ""  -1 1 3 <> <> <> 316 0 <> <> 2716 0 <> <> <>
  1615 41 14.043948 2.682505 -9.857120 448 P "C" 21 0.06000 0.06000 "PRO " " HG3" "    " 1 0 0 FFFFFF  ""  -1 1 3 <> <> <> 317 0 <> <> 2717 0 <> <> <>
  1616 41 15.787143 2.956304 -9.917435 448 P "C" 21 0.06000 0.06000 "PRO " " HG2" "    " 1 0 0 FFFFFF  ""  -1 1 3 <> <> <> 318 0 <> <> 2718 0 <> <> <>
  1617 41 15.662670 4.414440 -7.954121 448 P "C" 21 0.06000 0.06000 "PRO " " HD2" "    " 1 0 0 FFFFFF  ""  -1 1 3 <> <> <> 319 0 <> <> 2719 0 <> <> <>
  1618 41 14.232044 4.843196 -8.889861 448 P "C" 21 0.06000 0.06000 "PRO " " HD3" "    " 1 0 0 FFFFFF  ""  -1 1 3 <> <> <> 320 0 <> <> 2720 0 <> <> <>
  1619 43 15.473838 3.645242 -5.612229 449 S "C" 21 0.30000 0.30000 "SER " " H  " "    " 1 0 0 FFFFFF  ""  -1 1 3 <> <> <> 327 0 <> <> 2721 0 <> <> <>
  1620 41 16.614723 1.621875 -3.861060 449 S "C" 21 0.06000 0.06000 "SER " " HA " "    " 1 0 0 FFFFFF  ""  -1 1 3 <> <> <> 328 0 <> <> 2722 0 <> <> <>
  1621 41 17.891399 3.600603 -4.688216 449 S "C" 21 0.06000 0.06000 "SER " " HB3" "    " 1 0 0 FFFFFF  ""  -1 1 3 <> <> <> 329 0 <> <> 2723 0 <> <> <>
  1622 41 17.867893 3.494328 -2.944663 449 S "C" 21 0.06000 0.06000 "SER " " HB2" "    " 1 0 0 FFFFFF  ""  -1 1 3 <> <> <> 330 0 <> <> 2724 0 <> <> <>
  1623 42 16.372156 5.118093 -2.845712 449 S "C" 21 0.41800 0.41800 "SER " " HG " "    " 1 0 0 FFFFFF  ""  -1 1 3 <> <> <> 331 0 <> <> 2725 0 <> <> <>
  1624 43 13.616084 3.102335 -3.970552 450 G "C" 21 0.30000 0.30000 "GLY " " H  " "    " 1 0 0 FFFFFF  ""  -1 1 3 <> <> <> 336 0 <> <> 2726 0 <> <> <>
  1625 41 12.114147 3.798030 -2.292729 450 G "C" 21 0.06000 0.06000 "GLY " " HA3" "    " 1 0 0 FFFFFF  ""  -1 1 3 <> <> <> 337 0 <> <> 2727 0 <> <> <>
  1626 41 13.340026 3.533111 -1.073709 450 G "C" 21 0.06000 0.06000 "GLY " " HA2" "    " 1 0 0 FFFFFF  ""  -1 1 3 <> <> <> 338 0 <> <> 2728 0 <> <> <>
  1627 43 10.526313 2.288852 -2.560210 451 W "C" 21 0.30000 0.30000 "TRP " " H  " "    " 1 0 0 FFFFFF  ""  -1 1 3 <> <> <> 353 0 <> <> 2729 0 <> <> <>
  1628 41 10.425983 0.063277 -0.712580 451 W "C" 21 0.06000 0.06000 "TRP " " HA " "    " 1 0 0 FFFFFF  ""  -1 1 3 <> <> <> 354 0 <> <> 2730 0 <> <> <>
  1629 41 8.310523 -0.496122 -1.917473 451 W "C" 21 0.06000 0.06000 "TRP " " HB3" "    " 1 0 0 FFFFFF  ""  -1 1 3 <> <> <> 355 0 <> <> 2731 0 <> <> <>
  1630 41 8.698181 0.615096 -3.188544 451 W "C" 21 0.06000 0.06000 "TRP " " HB2" "    " 1 0 0 FFFFFF  ""  -1 1 3 <> <> <> 356 0 <> <> 2732 0 <> <> <>
  1631 41 8.643325 3.280085 -2.495685 451 W "C" 21 0.11500 0.11500 "TRP " " HD1" "    " 1 0 0 FFFFFF  ""  -1 1 3 <> <> <> 357 0 <> <> 2733 0 <> <> <>
  1632 43 6.903903 4.497396 -1.067386 451 W "C" 21 0.42000 0.42000 "TRP " " HE1" "    " 1 0 0 FFFFFF  ""  -1 1 3 <> <> <> 358 0 <> <> 2734 0 <> <> <>
  1633 41 6.867835 -0.710340 0.175012 451 W "C" 21 0.11500 0.11500 "TRP " " HE3" "    " 1 0 0 FFFFFF  ""  -1 1 3 <> <> <> 359 0 <> <> 2735 0 <> <> <>
  1634 41 4.917651 3.807346 0.935015 451 W "C" 21 0.11500 0.11500 "TRP " " HZ2" "    " 1 0 0 FFFFFF  ""  -1 1 3 <> <> <> 360 0 <> <> 2736 0 <> <> <>
  1635 41 5.035674 -0.413931 1.809893 451 W "C" 21 0.11500 0.11500 "TRP " " HZ3" "    " 1 0 0 FFFFFF  ""  -1 1 3 <> <> <> 361 0 <> <> 2737 0 <> <> <>
  1636 41 4.046325 1.839921 2.194915 451 W "C" 21 0.11500 0.11500 "TRP " " HH2" "    " 1 0 0 FFFFFF  ""  -1 1 3 <> <> <> 362 0 <> <> 2738 0 <> <> <>
  1637 43 10.279167 -2.173979 -1.254260 452 E "C" 21 0.30000 0.30000 "GLU " " H  " "    " 1 0 1 FFFFFF  ""  -1 1 3 <> <> <> 372 0 <> <> 2739 0 <> <> <>
  1638 41 11.080322 -2.949513 -3.972639 452 E "C" 21 0.06000 0.06000 "GLU " " HA " "    " 1 0 0 FFFFFF  ""  -1 1 3 <> <> <> 373 0 <> <> 2740 0 <> <> <>
  1639 41 13.260360 -2.757346 -2.811781 452 E "C" 21 0.06000 0.06000 "GLU " " HB3" "    " 1 0 0 FFFFFF  ""  -1 1 3 <> <> <> 374 0 <> <> 2741 0 <> <> <>
  1640 41 12.899463 -4.425309 -3.134985 452 E "C" 21 0.06000 0.06000 "GLU " " HB2" "    " 1 0 0 FFFFFF  ""  -1 1 3 <> <> <> 375 0 <> <> 2742 0 <> <> <>
  1641 41 12.016151 -4.573220 -0.666872 452 E "C" 21 0.06000 0.06000 "GLU " " HG3" "    " 1 0 0 FFFFFF  ""  -1 1 3 <> <> <> 376 0 <> <> 2743 0 1641 3 <>
  1642 41 12.708995 -2.995912 -0.433255 452 E "C" 21 0.06000 0.06000 "GLU " " HG2" "    " 1 0 0 FFFFFF  ""  -1 1 3 <> <> <> 377 0 <> <> 2744 0 1642 3 <>
  1643 43 10.471553 -5.088064 -4.513735 453 E "C" 21 0.30000 0.30000 "GLU " " H  " "    " 1 0 0 FFFFFF  ""  -1 1 3 <> <> <> 387 0 <> <> 2745 0 <> <> <>
  1644 41 8.237895 -6.055627 -2.877287 453 E "C" 21 0.06000 0.06000 "GLU " " HA " "    " 1 0 0 FFFFFF  ""  -1 1 3 <> <> <> 388 0 <> <> 2746 0 <> <> <>
  1645 41 9.345935 -7.236773 -5.461671 453 E "C" 21 0.06000 0.06000 "GLU " " HB3" "    " 1 0 0 FFFFFF  ""  -1 1 3 <> <> <> 389 0 <> <> 2747 0 <> <> <>
  1646 41 8.269218 -5.872059 -5.446772 453 E "C" 21 0.06000 0.06000 "GLU " " HB2" "    " 1 0 0 FFFFFF  ""  -1 1 3 <> <> <> 390 0 <> <> 2748 0 <> <> <>
  1647 41 6.636146 -7.290486 -4.051871 453 E "C" 21 0.06000 0.06000 "GLU " " HG3" "    " 1 0 0 FFFFFF  ""  -1 1 3 <> <> <> 391 0 <> <> 2749 0 <> <> <>
  1648 41 7.692321 -8.659429 -4.296473 453 E "C" 21 0.06000 0.06000 "GLU " " HG2" "    " 1 0 0 FFFFFF  ""  -1 1 3 <> <> <> 392 0 <> <> 2750 0 <> <> <>
  1649 43 8.274570 -7.748439 -1.520808 454 V "C" 21 0.30000 0.30000 "VAL " " H  " "    " 1 0 1 FFFFFF  ""  -1 1 3 <> <> <> 400 0 <> <> 2751 0 <> <> <>
  1650 41 10.514671 -9.678208 -1.594309 454 V "C" 21 0.06000 0.06000 "VAL " " HA " "    " 1 0 0 FFFFFF  ""  -1 1 3 <> <> <> 401 0 <> <> 2752 0 <> <> <>
  1651 41 9.847602 -7.787220 0.693475 454 V "C" 21 0.06000 0.06000 "VAL " " HB " "    " 1 0 0 FFFFFF  ""  -1 1 3 <> <> <> 402 0 <> <> 2753 0 <> <> <>
  1652 41 11.345973 -9.069761 2.229253 454 V "C" 21 0.06000 0.06000 "VAL " "HG11" "    " 1 0 0 FFFFFF  ""  -1 1 3 <> <> <> 403 0 <> <> 2754 0 1652 3 <>
  1653 41 9.845268 -9.891209 1.907738 454 V "C" 21 0.06000 0.06000 "VAL " "HG12" "    " 1 0 0 FFFFFF  ""  -1 1 3 <> <> <> 404 0 <> <> 2755 0 <> <> <>
  1654 41 11.326583 -10.417853 1.100121 454 V "C" 21 0.06000 0.06000 "VAL " "HG13" "    " 1 0 0 FFFFFF  ""  -1 1 3 <> <> <> 405 0 <> <> 2756 0 <> <> <>
  1655 41 12.367126 -7.542373 0.780335 454 V "C" 21 0.06000 0.06000 "VAL " "HG21" "    " 1 0 0 FFFFFF  ""  -1 1 3 <> <> <> 406 0 <> <> 2757 0 1655 3 <>
  1656 41 12.467773 -8.524480 -0.668974 454 V "C" 21 0.06000 0.06000 "VAL " "HG22" "    " 1 0 0 FFFFFF  ""  -1 1 3 <> <> <> 407 0 <> <> 2758 0 1656 3 <>
  1657 41 11.640045 -6.969371 -0.699148 454 V "C" 21 0.06000 0.06000 "VAL " "HG23" "    " 1 0 0 FFFFFF  ""  -1 1 3 <> <> <> 408 0 <> <> 2759 0 1657 3 <>
  1658 43 9.970252 -11.683081 -0.673310 455 S "C" 21 0.30000 0.30000 "SER " " H  " "    " 1 0 1 FFFFFF  ""  -1 1 3 <> <> <> 415 0 <> <> 2760 0 <> <> <>
  1659 41 7.081794 -12.127860 -0.406012 455 S "C" 21 0.06000 0.06000 "SER " " HA " "    " 1 0 0 FFFFFF  ""  -1 1 3 <> <> <> 416 0 <> <> 2761 0 <> <> <>
  1660 41 7.960555 -14.587178 -0.124198 455 S "C" 21 0.06000 0.06000 "SER " " HB3" "    " 1 0 0 FFFFFF  ""  -1 1 3 <> <> <> 417 0 <> <> 2762 0 <> <> <>
  1661 41 9.514938 -13.944019 -0.611045 455 S "C" 21 0.06000 0.06000 "SER " " HB2" "    " 1 0 0 FFFFFF  ""  -1 1 3 <> <> <> 418 0 <> <> 2763 0 <> <> <>
  1662 42 8.498283 -13.181953 -2.509245 455 S "C" 21 0.41800 0.41800 "SER " " HG " "    " 1 0 1 FFFFFF  ""  -1 1 3 <> <> <> 419 0 <> <> 2764 0 <> <> <>
  1663 43 5.939510 -12.548057 1.379594 456 G "C" 21 0.30000 0.30000 "GLY " " H  " "    " 1 0 1 FFFFFF  ""  -1 1 3 <> <> <> 424 0 <> <> 2765 0 <> <> <>
  1664 41 6.223396 -11.747264 3.835696 456 G "C" 21 0.06000 0.06000 "GLY " " HA3" "    " 1 0 0 FFFFFF  ""  -1 1 3 <> <> <> 425 0 <> <> 2766 0 <> <> <>
  1665 41 7.417484 -13.047302 3.914120 456 G "C" 21 0.06000 0.06000 "GLY " " HA2" "    " 1 0 0 FFFFFF  ""  -1 1 3 <> <> <> 426 0 <> <> 2767 0 <> <> <>
  1666 43 4.889964 -12.823787 5.454798 457 Y "C" 21 0.30000 0.30000 "TYR " " H  " "    " 1 0 1 FFFFFF  ""  -1 1 3 <> <> <> 439 0 <> <> 2768 0 <> <> <>
  1667 41 3.388896 -15.085631 4.219441 457 Y "C" 21 0.06000 0.06000 "TYR " " HA " "    " 1 0 0 FFFFFF  ""  -1 1 3 <> <> <> 440 0 <> <> 2769 0 <> <> <>
  1668 41 3.344879 -16.234225 6.466086 457 Y "C" 21 0.06000 0.06000 "TYR " " HB3" "    " 1 0 0 FFFFFF  ""  -1 1 3 <> <> <> 441 0 <> <> 2770 0 <> <> <>
  1669 41 4.402248 -15.020321 7.104602 457 Y "C" 21 0.06000 0.06000 "TYR " " HB2" "    " 1 0 0 FFFFFF  ""  -1 1 3 <> <> <> 442 0 <> <> 2771 0 <> <> <>
  1670 41 6.792930 -15.169773 6.762604 457 Y "C" 21 0.11500 0.11500 "TYR " " HD1" "    " 1 0 0 FFFFFF  ""  -1 1 3 <> <> <> 443 0 <> <> 2772 0 <> <> <>
  1671 41 4.114837 -17.801195 4.641360 457 Y "C" 21 0.11500 0.11500 "TYR " " HD2" "    " 1 0 0 FFFFFF  ""  -1 1 3 <> <> <> 444 0 <> <> 2773 0 <> <> <>
  1672 41 8.717399 -16.575524 6.072913 457 Y "C" 21 0.11500 0.11500 "TYR " " HE1" "    " 1 0 0 FFFFFF  ""  -1 1 3 <> <> <> 445 0 <> <> 2774 0 <> <> <>
  1673 41 6.030982 -19.201626 3.945502 457 Y "C" 21 0.11500 0.11500 "TYR " " HE2" "    " 1 0 0 FFFFFF  ""  -1 1 3 <> <> <> 446 0 <> <> 2775 0 <> <> <>
  1674 42 8.313281 -19.511347 4.051070 457 Y "C" 21 0.43500 0.43500 "TYR " " HH " "    " 1 0 1 FFFFFF  ""  -1 1 3 <> <> <> 447 0 <> <> 2776 0 <> <> <>
  1675 43 1.429782 -15.682118 5.727198 458 D "C" 21 0.30000 0.30000 "ASP " " H  " "    " 1 0 1 FFFFFF  ""  -1 1 3 <> <> <> 456 0 <> <> 2777 0 <> <> <>
  1676 41 0.114185 -13.154476 6.604979 458 D "C" 21 0.06000 0.06000 "ASP " " HA " "    " 1 0 0 FFFFFF  ""  -1 1 3 <> <> <> 457 0 <> <> 2778 0 <> <> <>
  1677 41 -0.793202 -13.768803 4.474543 458 D "C" 21 0.06000 0.06000 "ASP " " HB3" "    " 1 0 0 FFFFFF  ""  -1 1 3 <> <> <> 458 0 <> <> 2779 0 <> <> <>
  1678 41 -1.971394 -13.737047 5.739087 458 D "C" 21 0.06000 0.06000 "ASP " " HB2" "    " 1 0 0 FFFFFF  ""  -1 1 3 <> <> <> 459 0 <> <> 2780 0 <> <> <>
  1679 43 -2.091378 -14.193724 7.874100 459 E "C" 21 0.30000 0.30000 "GLU " " H  " "    " 1 0 1 FFFFFF  ""  -1 1 3 <> <> <> 469 0 <> <> 2781 0 <> <> <>
  1680 41 -1.026963 -15.061266 10.323397 459 E "C" 21 0.06000 0.06000 "GLU " " HA " "    " 1 0 0 FFFFFF  ""  -1 1 3 <> <> <> 470 0 <> <> 2782 0 <> <> <>
  1681 41 -3.349282 -15.557667 10.961573 459 E "C" 21 0.06000 0.06000 "GLU " " HB3" "    " 1 0 0 FFFFFF  ""  -1 1 3 <> <> <> 471 0 <> <> 2783 0 <> <> <>
  1682 41 -3.851136 -15.510788 9.291691 459 E "C" 21 0.06000 0.06000 "GLU " " HB2" "    " 1 0 0 FFFFFF  ""  -1 1 3 <> <> <> 472 0 <> <> 2784 0 <> <> <>
  1683 41 -3.119195 -13.069248 9.170203 459 E "C" 21 0.06000 0.06000 "GLU " " HG3" "    " 1 0 0 FFFFFF  ""  -1 1 3 <> <> <> 473 0 <> <> 2785 0 <> <> <>
  1684 41 -2.694691 -13.142688 10.859351 459 E "C" 21 0.06000 0.06000 "GLU " " HG2" "    " 1 0 0 FFFFFF  ""  -1 1 3 <> <> <> 474 0 <> <> 2786 0 <> <> <>
  1685 43 -2.354092 -17.026699 7.661038 460 N "C" 21 0.30000 0.30000 "ASN " " H  " "    " 1 0 0 FFFFFF  ""  -1 1 3 <> <> <> 483 0 <> <> 2787 0 <> <> <>
  1686 41 -1.988755 -19.490017 9.170609 460 N "C" 21 0.06000 0.06000 "ASN " " HA " "    " 1 0 0 FFFFFF  ""  -1 1 3 <> <> <> 484 0 <> <> 2788 0 <> <> <>
  1687 41 -2.998273 -20.528538 7.126134 460 N "C" 21 0.06000 0.06000 "ASN " " HB3" "    " 1 0 0 FFFFFF  ""  -1 1 3 <> <> <> 485 0 <> <> 2789 0 <> <> <>
  1688 41 -2.880047 -19.004574 6.286416 460 N "C" 21 0.06000 0.06000 "ASN " " HB2" "    " 1 0 0 FFFFFF  ""  -1 1 3 <> <> <> 486 0 <> <> 2790 0 <> <> <>
  1689 43 -6.039395 -17.948639 7.431582 460 N "C" 21 0.38000 0.38000 "ASN " "HD22" "    " 1 0 0 FFFFFF  ""  -1 1 3 <> <> <> 487 0 <> <> 2791 0 <> <> <>
  1690 43 -4.752518 -17.810215 6.262004 460 N "C" 21 0.38000 0.38000 "ASN " "HD21" "    " 1 0 0 FFFFFF  ""  -1 1 3 <> <> <> 488 0 <> <> 2792 0 <> <> <>
  1691 43 0.341544 -17.687901 7.849530 461 M "C" 21 0.30000 0.30000 "MET " " H  " "    " 1 0 1 FFFFFF  ""  -1 1 3 <> <> <> 497 0 <> <> 2793 0 <> <> <>
  1692 41 2.460609 -18.232395 7.191235 461 M "C" 21 0.06000 0.06000 "MET " " HA " "    " 1 0 0 FFFFFF  ""  -1 1 3 <> <> <> 498 0 <> <> 2794 0 <> <> <>
  1693 41 3.406154 -20.443972 7.421672 461 M "C" 21 0.06000 0.06000 "MET " " HB3" "    " 1 0 0 FFFFFF  ""  -1 1 3 <> <> <> 499 0 <> <> 2795 0 <> <> <>
  1694 41 1.894859 -21.063536 7.938206 461 M "C" 21 0.06000 0.06000 "MET " " HB2" "    " 1 0 0 FFFFFF  ""  -1 1 3 <> <> <> 500 0 <> <> 2796 0 <> <> <>
  1695 41 3.258510 -20.510725 9.867261 461 M "C" 21 0.06000 0.06000 "MET " " HG3" "    " 1 0 0 FFFFFF  ""  -1 1 3 <> <> <> 501 0 <> <> 2797 0 <> <> <>
  1696 41 1.882728 -19.444235 9.855775 461 M "C" 21 0.06000 0.06000 "MET " " HG2" "    " 1 0 0 FFFFFF  ""  -1 1 3 <> <> <> 502 0 <> <> 2798 0 <> <> <>
  1697 41 6.181156 -18.083353 8.648072 461 M "C" 21 0.06000 0.06000 "MET " " HE1" "    " 1 0 0 FFFFFF  ""  -1 1 3 <> <> <> 503 0 <> <> 2799 0 <> <> <>
  1698 41 5.765754 -19.753308 9.061738 461 M "C" 21 0.06000 0.06000 "MET " " HE2" "    " 1 0 0 FFFFFF  ""  -1 1 3 <> <> <> 504 0 <> <> 2800 0 <> <> <>
  1699 41 5.176711 -19.026295 7.556397 461 M "C" 21 0.06000 0.06000 "MET " " HE3" "    " 1 0 0 FFFFFF  ""  -1 1 3 <> <> <> 505 0 <> <> 2801 0 <> <> <>
  1700 43 0.356815 -17.965601 5.173142 462 N "C" 21 0.30000 0.30000 "ASN " " H  " "    " 1 0 0 FFFFFF  ""  -1 1 3 <> <> <> 514 0 <> <> 2802 0 <> <> <>
  1701 41 1.357070 -19.770668 3.028914 462 N "C" 21 0.06000 0.06000 "ASN " " HA " "    " 1 0 0 FFFFFF  ""  -1 1 3 <> <> <> 515 0 <> <> 2803 0 <> <> <>
  1702 41 -0.361146 -18.721041 1.614243 462 N "C" 21 0.06000 0.06000 "ASN " " HB3" "    " 1 0 0 FFFFFF  ""  -1 1 3 <> <> <> 516 0 <> <> 2804 0 <> <> <>
  1703 41 -0.764847 -17.574333 2.851500 462 N "C" 21 0.06000 0.06000 "ASN " " HB2" "    " 1 0 0 FFFFFF  ""  -1 1 3 <> <> <> 517 0 <> <> 2805 0 <> <> <>
  1704 43 -3.396638 -19.698523 3.849536 462 N "C" 21 0.38000 0.38000 "ASN " "HD22" "    " 1 0 0 FFFFFF  ""  -1 1 3 <> <> <> 518 0 <> <> 2806 0 <> <> <>
  1705 43 -2.828606 -18.091158 3.462050 462 N "C" 21 0.38000 0.38000 "ASN " "HD21" "    " 1 0 0 FFFFFF  ""  -1 1 3 <> <> <> 519 0 <> <> 2807 0 <> <> <>
  1706 43 2.638255 -18.942887 1.317725 463 T "C" 21 0.30000 0.30000 "THR " " H  " "    " 1 0 0 FFFFFF  ""  -1 1 3 <> <> <> 527 0 <> <> 2808 0 <> <> <>
  1707 41 4.156001 -16.566609 1.983584 463 T "C" 21 0.06000 0.06000 "THR " " HA " "    " 1 0 0 FFFFFF  ""  -1 1 3 <> <> <> 528 0 <> <> 2809 0 <> <> <>
  1708 41 4.105567 -18.236498 -0.582501 463 T "C" 21 0.06000 0.06000 "THR " " HB " "    " 1 0 0 FFFFFF  ""  -1 1 3 <> <> <> 529 0 <> <> 2810 0 <> <> <>
  1709 42 5.939220 -18.196118 1.562901 463 T "C" 21 0.41800 0.41800 "THR " " HG1" "    " 1 0 0 FFFFFF  ""  -1 1 3 <> <> <> 530 0 <> <> 2811 0 <> <> <>
  1710 41 6.407760 -17.279993 -1.002930 463 T "C" 21 0.06000 0.06000 "THR " "HG21" "    " 1 0 0 FFFFFF  ""  -1 1 3 <> <> <> 531 0 <> <> 2812 0 <> <> <>
  1711 41 5.165695 -16.054888 -1.151385 463 T "C" 21 0.06000 0.06000 "THR " "HG22" "    " 1 0 0 FFFFFF  ""  -1 1 3 <> <> <> 532 0 <> <> 2813 0 <> <> <>
  1712 41 6.152076 -16.129893 0.306530 463 T "C" 21 0.06000 0.06000 "THR " "HG23" "    " 1 0 0 FFFFFF  ""  -1 1 3 <> <> <> 533 0 <> <> 2814 0 <> <> <>
  1713 43 4.044807 -14.510433 1.198443 464 I "C" 21 0.30000 0.30000 "ILE " " H  " "    " 1 0 0 FFFFFF  ""  -1 1 3 <> <> <> 542 0 <> <> 2815 0 <> <> <>
  1714 41 2.107642 -13.962985 -0.955299 464 I "C" 21 0.06000 0.06000 "ILE " " HA " "    " 1 0 0 FFFFFF  ""  -1 1 3 <> <> <> 543 0 <> <> 2816 0 <> <> <>
  1715 41 1.193118 -12.013369 0.311186 464 I "C" 21 0.06000 0.06000 "ILE " " HB " "    " 1 0 0 FFFFFF  ""  -1 1 3 <> <> <> 544 0 <> <> 2817 0 <> <> <>
  1716 41 3.019180 -12.064320 2.157246 464 I "C" 21 0.06000 0.06000 "ILE " "HG13" "    " 1 0 0 FFFFFF  ""  -1 1 3 <> <> <> 545 0 <> <> 2818 0 <> <> <>
  1717 41 2.121749 -13.381987 2.838654 464 I "C" 21 0.06000 0.06000 "ILE " "HG12" "    " 1 0 0 FFFFFF  ""  -1 1 3 <> <> <> 546 0 <> <> 2819 0 <> <> <>
  1718 41 -0.547223 -13.261482 1.467347 464 I "C" 21 0.06000 0.06000 "ILE " "HG21" "    " 1 0 0 FFFFFF  ""  -1 1 3 <> <> <> 547 0 <> <> 2820 0 <> <> <>
  1719 41 -0.139016 -14.068717 -0.037340 464 I "C" 21 0.06000 0.06000 "ILE " "HG22" "    " 1 0 0 FFFFFF  ""  -1 1 3 <> <> <> 548 0 <> <> 2821 0 <> <> <>
  1720 41 0.439418 -14.708966 1.500201 464 I "C" 21 0.06000 0.06000 "ILE " "HG23" "    " 1 0 0 FFFFFF  ""  -1 1 3 <> <> <> 549 0 <> <> 2822 0 <> <> <>
  1721 41 1.696754 -10.623886 3.226039 464 I "C" 21 0.06000 0.06000 "ILE " "HD11" "    " 1 0 0 FFFFFF  ""  -1 1 3 <> <> <> 550 0 <> <> 2823 0 <> <> <>
  1722 41 0.326377 -11.099628 2.243365 464 I "C" 21 0.06000 0.06000 "ILE " "HD12" "    " 1 0 0 FFFFFF  ""  -1 1 3 <> <> <> 551 0 <> <> 2824 0 <> <> <>
  1723 41 0.617442 -11.903236 3.777238 464 I "C" 21 0.06000 0.06000 "ILE " "HD13" "    " 1 0 0 FFFFFF  ""  -1 1 3 <> <> <> 552 0 <> <> 2825 0 <> <> <>
  1724 43 2.300868 -11.988903 -2.003085 465 R "C" 21 0.30000 0.30000 "ARG " " H  " "    " 1 0 0 FFFFFF  ""  -1 1 3 <> <> <> 564 0 <> <> 2826 0 <> <> <>
  1725 41 5.035133 -10.965511 -2.094199 465 R "C" 21 0.06000 0.06000 "ARG " " HA " "    " 1 0 0 FFFFFF  ""  -1 1 3 <> <> <> 565 0 <> <> 2827 0 <> <> <>
  1726 41 4.204109 -9.714146 -4.001553 465 R "C" 21 0.06000 0.06000 "ARG " " HB3" "    " 1 0 0 FFFFFF  ""  -1 1 3 <> <> <> 566 0 <> <> 2828 0 <> <> <>
  1727 41 2.561477 -10.161720 -3.660123 465 R "C" 21 0.06000 0.06000 "ARG " " HB2" "    " 1 0 0 FFFFFF  ""  -1 1 3 <> <> <> 567 0 <> <> 2829 0 <> <> <>
  1728 41 3.549117 -11.434096 -5.501721 465 R "C" 21 0.06000 0.06000 "ARG " " HG3" "    " 1 0 0 FFFFFF  ""  -1 1 3 <> <> <> 568 0 <> <> 2830 0 <> <> <>
  1729 41 2.923183 -12.484408 -4.274704 465 R "C" 21 0.06000 0.06000 "ARG " " HG2" "    " 1 0 0 FFFFFF  ""  -1 1 3 <> <> <> 569 0 <> <> 2831 0 <> <> <>
  1730 41 4.954620 -13.519763 -4.907227 465 R "C" 21 0.06000 0.06000 "ARG " " HD3" "    " 1 0 0 FFFFFF  ""  -1 1 3 <> <> <> 570 0 <> <> 2832 0 <> <> <>
  1731 41 5.401405 -12.694016 -3.444397 465 R "C" 21 0.06000 0.06000 "ARG " " HD2" "    " 1 0 0 FFFFFF  ""  -1 1 3 <> <> <> 571 0 <> <> 2833 0 <> <> <>
  1732 43 5.954627 -10.763814 -5.218885 465 R "C" 21 0.44000 0.44000 "ARG " " HE " "    " 1 0 0 FFFFFF  ""  -1 1 3 <> <> <> 572 0 <> <> 2834 0 <> <> <>
  1733 43 8.535873 -13.813418 -5.966531 465 R "C" 21 0.46000 0.46000 "ARG " "HH12" "    " 1 0 0 FFFFFF  ""  -1 1 3 <> <> <> 573 0 <> <> 2835 0 <> <> <>
  1734 43 7.051338 -14.175041 -5.124296 465 R "C" 21 0.46000 0.46000 "ARG " "HH11" "    " 1 0 0 FFFFFF  ""  -1 1 3 <> <> <> 574 0 <> <> 2836 0 <> <> <>
  1735 44 9.003200 -11.647424 -6.630435 465 R "C" 21 0.46000 0.46000 "ARG " "HH22" "    " 1 0 0 FFFFFF  ""  -1 1 3 <> <> <> 575 0 <> <> 2837 0 <> <> <>
  1736 44 7.903903 -10.356294 -6.239528 465 R "C" 21 0.46000 0.46000 "ARG " "HH21" "    " 1 0 0 FFFFFF  ""  -1 1 3 <> <> <> 576 0 <> <> 2838 0 <> <> <>
  1737 43 5.746890 -9.207291 -1.011208 466 T "C" 21 0.30000 0.30000 "THR " " H  " "    " 1 0 1 FFFFFF  ""  -1 1 3 <> <> <> 584 0 <> <> 2839 0 <> <> <>
  1738 41 3.720947 -7.216127 -0.085592 466 T "C" 21 0.06000 0.06000 "THR " " HA " "    " 1 0 0 FFFFFF  ""  -1 1 3 <> <> <> 585 0 <> <> 2840 0 <> <> <>
  1739 41 4.695682 -7.095072 2.099566 466 T "C" 21 0.06000 0.06000 "THR " " HB " "    " 1 0 0 FFFFFF  ""  -1 1 3 <> <> <> 586 0 <> <> 2841 0 <> <> <>
  1740 42 6.786220 -8.771131 1.288518 466 T "C" 21 0.41800 0.41800 "THR " " HG1" "    " 1 0 1 FFFFFF  ""  -1 1 3 <> <> <> 587 0 <> <> 2842 0 <> <> <>
  1741 41 4.421634 -9.247459 3.153367 466 T "C" 21 0.06000 0.06000 "THR " "HG21" "    " 1 0 0 FFFFFF  ""  -1 1 3 <> <> <> 588 0 <> <> 2843 0 <> <> <>
  1742 41 3.230781 -9.121661 1.863949 466 T "C" 21 0.06000 0.06000 "THR " "HG22" "    " 1 0 0 FFFFFF  ""  -1 1 3 <> <> <> 589 0 <> <> 2844 0 <> <> <>
  1743 41 4.675514 -10.100942 1.639907 466 T "C" 21 0.06000 0.06000 "THR " "HG23" "    " 1 0 0 FFFFFF  ""  -1 1 3 <> <> <> 590 0 <> <> 2845 0 <> <> <>
  1744 43 4.688449 -5.104041 0.447022 467 Y "C" 21 0.30000 0.30000 "TYR " " H  " "    " 1 0 0 FFFFFF  ""  -1 1 3 <> <> <> 603 0 <> <> 2846 0 <> <> <>
  1745 41 7.335750 -4.653948 -0.885604 467 Y "C" 21 0.06000 0.06000 "TYR " " HA " "    " 1 0 0 FFFFFF  ""  -1 1 3 <> <> <> 604 0 <> <> 2847 0 <> <> <>
  1746 41 6.306125 -2.280420 -1.273512 467 Y "C" 21 0.06000 0.06000 "TYR " " HB3" "    " 1 0 0 FFFFFF  ""  -1 1 3 <> <> <> 605 0 <> <> 2848 0 <> <> <>
  1747 41 4.760513 -3.044378 -1.030938 467 Y "C" 21 0.06000 0.06000 "TYR " " HB2" "    " 1 0 0 FFFFFF  ""  -1 1 3 <> <> <> 606 0 <> <> 2849 0 <> <> <>
  1748 41 3.994262 -4.761868 -2.760880 467 Y "C" 21 0.11500 0.11500 "TYR " " HD1" "    " 1 0 0 FFFFFF  ""  -1 1 3 <> <> <> 607 0 <> <> 2850 0 <> <> <>
  1749 41 7.709956 -2.603149 -3.183250 467 Y "C" 21 0.11500 0.11500 "TYR " " HD2" "    " 1 0 0 FFFFFF  ""  -1 1 3 <> <> <> 608 0 <> <> 2851 0 <> <> <>
  1750 41 4.076282 -5.348804 -5.168214 467 Y "C" 21 0.11500 0.11500 "TYR " " HE1" "    " 1 0 0 FFFFFF  ""  -1 1 3 <> <> <> 609 0 <> <> 2852 0 <> <> <>
  1751 41 7.786479 -3.201574 -5.583279 467 Y "C" 21 0.11500 0.11500 "TYR " " HE2" "    " 1 0 0 FFFFFF  ""  -1 1 3 <> <> <> 610 0 <> <> 2853 0 <> <> <>
  1752 42 6.757995 -4.330800 -7.309184 467 Y "C" 21 0.43500 0.43500 "TYR " " HH " "    " 1 0 0 FFFFFF  ""  -1 1 3 <> <> <> 611 0 <> <> 2854 0 <> <> <>
  1753 43 8.746059 -3.375353 0.272183 468 Q "C" 21 0.30000 0.30000 "GLN " " H  " "    " 1 0 1 FFFFFF  ""  -1 1 3 <> <> <> 621 0 <> <> 2855 0 <> <> <>
  1754 41 7.805801 -2.228820 2.837325 468 Q "C" 21 0.06000 0.06000 "GLN " " HA " "    " 1 0 0 FFFFFF  ""  -1 1 3 <> <> <> 622 0 <> <> 2856 0 <> <> <>
  1755 41 8.444137 -4.542232 3.347029 468 Q "C" 21 0.06000 0.06000 "GLN " " HB3" "    " 1 0 0 FFFFFF  ""  -1 1 3 <> <> <> 623 0 <> <> 2857 0 <> <> <>
  1756 41 9.594196 -3.456523 4.065131 468 Q "C" 21 0.06000 0.06000 "GLN " " HB2" "    " 1 0 0 FFFFFF  ""  -1 1 3 <> <> <> 624 0 <> <> 2858 0 <> <> <>
  1757 41 11.235599 -3.922683 2.220118 468 Q "C" 21 0.06000 0.06000 "GLN " " HG3" "    " 1 0 0 FFFFFF  ""  -1 1 3 <> <> <> 625 0 <> <> 2859 0 1757 3 <>
  1758 41 10.086360 -4.994000 1.453425 468 Q "C" 21 0.06000 0.06000 "GLN " " HG2" "    " 1 0 0 FFFFFF  ""  -1 1 3 <> <> <> 626 0 <> <> 2860 0 <> <> <>
  1759 43 12.598346 -6.896310 3.549035 468 Q "C" 21 0.38000 0.38000 "GLN " "HE22" "    " 1 0 1 FFFFFF  ""  -1 1 3 <> <> <> 627 0 <> <> 2861 0 1759 3 <>
  1760 43 12.777747 -5.604480 2.391064 468 Q "C" 21 0.38000 0.38000 "GLN " "HE21" "    " 1 0 1 FFFFFF  ""  -1 1 3 <> <> <> 628 0 <> <> 2862 0 1760 3 <>
  1761 43 9.122333 -0.561406 3.648652 469 V "C" 21 0.30000 0.30000 "VAL " " H  " "    " 1 0 1 FFFFFF  ""  -1 1 3 <> <> <> 636 0 <> <> 2863 0 <> <> <>
  1762 41 11.564247 0.133489 2.079886 469 V "C" 21 0.06000 0.06000 "VAL " " HA " "    " 1 0 0 FFFFFF  ""  -1 1 3 <> <> <> 637 0 <> <> 2864 0 <> <> <>
  1763 41 10.509982 2.634104 3.098590 469 V "C" 21 0.06000 0.06000 "VAL " " HB " "    " 1 0 0 FFFFFF  ""  -1 1 3 <> <> <> 638 0 <> <> 2865 0 <> <> <>
  1764 41 9.978984 3.424754 0.985058 469 V "C" 21 0.06000 0.06000 "VAL " "HG11" "    " 1 0 0 FFFFFF  ""  -1 1 3 <> <> <> 639 0 <> <> 2866 0 <> <> <>
  1765 41 11.436000 2.446586 0.896006 469 V "C" 21 0.06000 0.06000 "VAL " "HG12" "    " 1 0 0 FFFFFF  ""  -1 1 3 <> <> <> 640 0 <> <> 2867 0 <> <> <>
  1766 41 9.868865 1.808611 0.344883 469 V "C" 21 0.06000 0.06000 "VAL " "HG13" "    " 1 0 0 FFFFFF  ""  -1 1 3 <> <> <> 641 0 <> <> 2868 0 <> <> <>
  1767 41 8.111648 2.776302 2.409442 469 V "C" 21 0.06000 0.06000 "VAL " "HG21" "    " 1 0 0 FFFFFF  ""  -1 1 3 <> <> <> 642 0 <> <> 2869 0 <> <> <>
  1768 41 8.027686 1.064039 2.323371 469 V "C" 21 0.06000 0.06000 "VAL " "HG22" "    " 1 0 0 FFFFFF  ""  -1 1 3 <> <> <> 643 0 <> <> 2870 0 <> <> <>
  1769 41 8.401214 1.832817 3.862214 469 V "C" 21 0.06000 0.06000 "VAL " "HG23" "    " 1 0 0 FFFFFF  ""  -1 1 3 <> <> <> 644 0 <> <> 2871 0 <> <> <>
  1770 43 13.248981 0.741930 3.340262 470 C "C" 21 0.30000 0.30000 "CYS " " H  " "    " 1 0 1 FFFFFF  ""  -1 1 3 <> <> <> 651 0 <> <> 2872 0 <> <> <>
  1771 41 12.649478 1.545381 6.126767 470 C "C" 21 0.06000 0.06000 "CYS " " HA " "    " 1 0 0 FFFFFF  ""  -1 1 3 <> <> <> 652 0 <> <> 2873 0 <> <> <>
  1772 41 14.363143 -0.878402 5.521516 470 C "C" 21 0.08000 0.08000 "CYS " " HB3" "    " 1 0 0 FFFFFF  ""  -1 1 3 <> <> <> 653 0 <> <> 2874 0 1772 3 <>
  1773 41 12.730117 -0.954206 6.081713 470 C "C" 21 0.08000 0.08000 "CYS " " HB2" "    " 1 0 0 FFFFFF  ""  -1 1 3 <> <> <> 654 0 <> <> 2875 0 1773 3 <>
  1774 43 13.628417 3.232709 4.131652 471 N "C" 21 0.30000 0.30000 "ASN " " H  " "    " 1 0 1 FFFFFF  ""  -1 1 3 <> <> <> 663 0 <> <> 2876 0 <> <> <>
  1775 41 16.541227 3.367542 4.330907 471 N "C" 21 0.06000 0.06000 "ASN " " HA " "    " 1 0 0 FFFFFF  ""  -1 1 3 <> <> <> 664 0 <> <> 2877 0 <> <> <>
  1776 41 16.260709 5.418730 2.968890 471 N "C" 21 0.06000 0.06000 "ASN " " HB3" "    " 1 0 0 FFFFFF  ""  -1 1 3 <> <> <> 665 0 <> <> 2878 0 <> <> <>
  1777 41 14.524288 5.340125 3.187329 471 N "C" 21 0.06000 0.06000 "ASN " " HB2" "    " 1 0 0 FFFFFF  ""  -1 1 3 <> <> <> 666 0 <> <> 2879 0 <> <> <>
  1778 43 16.235099 3.245712 0.175338 471 N "C" 21 0.38000 0.38000 "ASN " "HD22" "    " 1 0 1 FFFFFF  ""  -1 1 3 <> <> <> 667 0 <> <> 2880 0 <> <> <>
  1779 43 17.168367 4.300454 1.210616 471 N "C" 21 0.38000 0.38000 "ASN " "HD21" "    " 1 0 1 FFFFFF  ""  -1 1 3 <> <> <> 668 0 <> <> 2881 0 <> <> <>
  1780 43 15.768302 3.217715 6.855933 472 V "C" 21 0.30000 0.30000 "VAL " " H  " "    " 1 0 0 FFFFFF  ""  -1 1 3 <> <> <> 676 0 <> <> 2882 0 <> <> <>
  1781 41 15.188785 5.816524 8.008128 472 V "C" 21 0.06000 0.06000 "VAL " " HA " "    " 1 0 0 FFFFFF  ""  -1 1 3 <> <> <> 677 0 <> <> 2883 0 <> <> <>
  1782 41 15.849689 3.037838 9.036444 472 V "C" 21 0.06000 0.06000 "VAL " " HB " "    " 1 0 0 FFFFFF  ""  -1 1 3 <> <> <> 678 0 <> <> 2884 0 <> <> <>
  1783 41 15.481365 3.873100 11.412776 472 V "C" 21 0.06000 0.06000 "VAL " "HG11" "    " 1 0 0 FFFFFF  ""  -1 1 3 <> <> <> 679 0 <> <> 2885 0 <> <> <>
  1784 41 17.051267 4.217377 10.690444 472 V "C" 21 0.06000 0.06000 "VAL " "HG12" "    " 1 0 0 FFFFFF  ""  -1 1 3 <> <> <> 680 0 <> <> 2886 0 <> <> <>
  1785 41 15.863029 5.489292 10.811793 472 V "C" 21 0.06000 0.06000 "VAL " "HG13" "    " 1 0 0 FFFFFF  ""  -1 1 3 <> <> <> 681 0 <> <> 2887 0 <> <> <>
  1786 41 13.612495 3.301187 10.108079 472 V "C" 21 0.06000 0.06000 "VAL " "HG21" "    " 1 0 0 FFFFFF  ""  -1 1 3 <> <> <> 682 0 <> <> 2888 0 <> <> <>
  1787 41 13.461299 4.867595 9.339142 472 V "C" 21 0.06000 0.06000 "VAL " "HG22" "    " 1 0 0 FFFFFF  ""  -1 1 3 <> <> <> 683 0 <> <> 2889 0 <> <> <>
  1788 41 13.568759 3.438114 8.339657 472 V "C" 21 0.06000 0.06000 "VAL " "HG23" "    " 1 0 0 FFFFFF  ""  -1 1 3 <> <> <> 684 0 <> <> 2890 0 <> <> <>
  1789 43 18.044320 4.009815 7.124274 473 F "C" 21 0.30000 0.30000 "PHE " " H  " "    " 1 0 1 FFFFFF  ""  -1 1 3 <> <> <> 696 0 <> <> 2891 0 <> <> <>
  1790 41 19.762704 5.706982 8.807452 473 F "C" 21 0.06000 0.06000 "PHE " " HA " "    " 1 0 0 FFFFFF  ""  -1 1 3 <> <> <> 697 0 <> <> 2892 0 <> <> <>
  1791 41 20.056793 3.223190 8.699269 473 F "C" 21 0.06000 0.06000 "PHE " " HB3" "    " 1 0 0 FFFFFF  ""  -1 1 3 <> <> <> 698 0 <> <> 2893 0 <> <> <>
  1792 41 21.494590 4.082555 8.257655 473 F "C" 21 0.06000 0.06000 "PHE " " HB2" "    " 1 0 0 FFFFFF  ""  -1 1 3 <> <> <> 699 0 <> <> 2894 0 <> <> <>
  1793 41 22.525518 3.750128 6.077456 473 F "C" 21 0.11500 0.11500 "PHE " " HD1" "    " 1 0 0 FFFFFF  ""  -1 1 3 <> <> <> 700 0 <> <> 2895 0 <> <> <>
  1794 41 18.559921 2.206539 6.827183 473 F "C" 21 0.11500 0.11500 "PHE " " HD2" "    " 1 0 0 FFFFFF  ""  -1 1 3 <> <> <> 701 0 <> <> 2896 0 <> <> <>
  1795 41 22.550683 2.571268 3.919892 473 F "C" 21 0.11500 0.11500 "PHE " " HE1" "    " 1 0 0 FFFFFF  ""  -1 1 3 <> <> <> 702 0 <> <> 2897 0 <> <> <>
  1796 41 18.620776 1.071654 4.652543 473 F "C" 21 0.11500 0.11500 "PHE " " HE2" "    " 1 0 0 FFFFFF  ""  -1 1 3 <> <> <> 703 0 <> <> 2898 0 1796 3 <>
  1797 41 20.605853 1.236914 3.209485 473 F "C" 21 0.11500 0.11500 "PHE " " HZ " "    " 1 0 0 FFFFFF  ""  -1 1 3 <> <> <> 704 0 <> <> 2899 0 1797 3 <>
  1798 43 18.250532 6.787570 6.429257 474 E "C" 21 0.30000 0.30000 "GLU " " H  " "    " 1 0 0 FFFFFF  ""  -1 1 3 <> <> <> 714 0 <> <> 2900 0 <> <> <>
  1799 41 20.620410 8.017366 5.094329 474 E "C" 21 0.06000 0.06000 "GLU " " HA " "    " 1 0 0 FFFFFF  ""  -1 1 3 <> <> <> 715 0 <> <> 2901 0 <> <> <>
  1800 41 19.461894 7.879726 2.924109 474 E "C" 21 0.06000 0.06000 "GLU " " HB3" "    " 1 0 0 FFFFFF  ""  -1 1 3 <> <> <> 716 0 <> <> 2902 0 <> <> <>
  1801 41 18.069276 7.126037 3.671441 474 E "C" 21 0.06000 0.06000 "GLU " " HB2" "    " 1 0 0 FFFFFF  ""  -1 1 3 <> <> <> 717 0 <> <> 2903 0 <> <> <>
  1802 41 19.415235 5.083219 4.155348 474 E "C" 21 0.06000 0.06000 "GLU " " HG3" "    " 1 0 0 FFFFFF  ""  -1 1 3 <> <> <> 718 0 <> <> 2904 0 <> <> <>
  1803 41 20.839532 5.848219 3.490220 474 E "C" 21 0.06000 0.06000 "GLU " " HG2" "    " 1 0 0 FFFFFF  ""  -1 1 3 <> <> <> 719 0 <> <> 2905 0 <> <> <>
  1804 43 18.711931 9.561300 3.369925 475 S "C" 21 0.30000 0.30000 "SER " " H  " "    " 1 0 0 FFFFFF  ""  -1 1 3 <> <> <> 726 0 <> <> 2906 0 <> <> <>
  1805 41 16.956842 10.974242 5.182818 475 S "C" 21 0.06000 0.06000 "SER " " HA " "    " 1 0 0 FFFFFF  ""  -1 1 3 <> <> <> 727 0 <> <> 2907 0 <> <> <>
  1806 41 19.557029 12.390527 4.364606 475 S "C" 21 0.06000 0.06000 "SER " " HB3" "    " 1 0 0 FFFFFF  ""  -1 1 3 <> <> <> 728 0 <> <> 2908 0 <> <> <>
  1807 41 19.232131 11.814029 5.975447 475 S "C" 21 0.06000 0.06000 "SER " " HB2" "    " 1 0 0 FFFFFF  ""  -1 1 3 <> <> <> 729 0 <> <> 2909 0 <> <> <>
  1808 42 18.805488 13.976105 5.830159 475 S "C" 21 0.41800 0.41800 "SER " " HG " "    " 1 0 0 FFFFFF  ""  -1 1 3 <> <> <> 730 0 <> <> 2910 0 <> <> <>
  1809 43 15.904323 12.874401 4.347209 476 S "C" 21 0.30000 0.30000 "SER " " H  " "    " 1 0 0 FFFFFF  ""  -1 1 3 <> <> <> 737 0 <> <> 2911 0 <> <> <>
  1810 41 14.832134 14.087131 2.745749 476 S "C" 21 0.06000 0.06000 "SER " " HA " "    " 1 0 0 FFFFFF  ""  -1 1 3 <> <> <> 738 0 <> <> 2912 0 <> <> <>
  1811 41 15.774207 14.524592 0.558216 476 S "C" 21 0.06000 0.06000 "SER " " HB3" "    " 1 0 0 FFFFFF  ""  -1 1 3 <> <> <> 739 0 <> <> 2913 0 <> <> <>
  1812 41 17.084224 13.414874 0.825423 476 S "C" 21 0.06000 0.06000 "SER " " HB2" "    " 1 0 0 FFFFFF  ""  -1 1 3 <> <> <> 740 0 <> <> 2914 0 <> <> <>
  1813 42 17.648422 14.689057 2.653617 476 S "C" 21 0.41800 0.41800 "SER " " HG " "    " 1 0 0 FFFFFF  ""  -1 1 3 <> <> <> 741 0 <> <> 2915 0 <> <> <>
  1814 43 14.239742 11.276627 3.356686 477 Q "C" 21 0.30000 0.30000 "GLN " " H  " "    " 1 0 0 FFFFFF  ""  -1 1 3 <> <> <> 751 0 <> <> 2916 0 <> <> <>
  1815 41 13.678394 9.867464 0.958571 477 Q "C" 21 0.06000 0.06000 "GLN " " HA " "    " 1 0 0 FFFFFF  ""  -1 1 3 <> <> <> 752 0 <> <> 2917 0 <> <> <>
  1816 41 12.359447 8.376891 2.507161 477 Q "C" 21 0.06000 0.06000 "GLN " " HB3" "    " 1 0 0 FFFFFF  ""  -1 1 3 <> <> <> 753 0 <> <> 2918 0 <> <> <>
  1817 41 12.621021 9.525118 3.785969 477 Q "C" 21 0.06000 0.06000 "GLN " " HB2" "    " 1 0 0 FFFFFF  ""  -1 1 3 <> <> <> 754 0 <> <> 2919 0 <> <> <>
  1818 41 14.220817 7.628055 3.884167 477 Q "C" 21 0.06000 0.06000 "GLN " " HG3" "    " 1 0 0 FFFFFF  ""  -1 1 3 <> <> <> 755 0 <> <> 2920 0 <> <> <>
  1819 41 15.045131 9.154336 3.742329 477 Q "C" 21 0.06000 0.06000 "GLN " " HG2" "    " 1 0 0 FFFFFF  ""  -1 1 3 <> <> <> 756 0 <> <> 2921 0 <> <> <>
  1820 43 16.969920 7.879597 1.072556 477 Q "C" 21 0.38000 0.38000 "GLN " "HE22" "    " 1 0 0 FFFFFF  ""  -1 1 3 <> <> <> 757 0 <> <> 2922 0 <> <> <>
  1821 43 16.874956 8.861498 2.509741 477 Q "C" 21 0.38000 0.38000 "GLN " "HE21" "    " 1 0 0 FFFFFF  ""  -1 1 3 <> <> <> 758 0 <> <> 2923 0 <> <> <>
  1822 43 12.150241 9.776763 -0.433951 478 N "C" 21 0.30000 0.30000 "ASN " " H  " "    " 1 0 0 FFFFFF  ""  -1 1 3 <> <> <> 767 0 <> <> 2924 0 <> <> <>
  1823 41 9.372939 10.501848 0.194223 478 N "C" 21 0.06000 0.06000 "ASN " " HA " "    " 1 0 0 FFFFFF  ""  -1 1 3 <> <> <> 768 0 <> <> 2925 0 <> <> <>
  1824 41 11.066078 11.985922 -1.887218 478 N "C" 21 0.06000 0.06000 "ASN " " HB3" "    " 1 0 0 FFFFFF  ""  -1 1 3 <> <> <> 769 0 <> <> 2926 0 <> <> <>
  1825 41 10.372203 12.682529 -0.446375 478 N "C" 21 0.06000 0.06000 "ASN " " HB2" "    " 1 0 0 FFFFFF  ""  -1 1 3 <> <> <> 770 0 <> <> 2927 0 <> <> <>
  1826 43 8.259860 13.545211 -3.443556 478 N "C" 21 0.38000 0.38000 "ASN " "HD22" "    " 1 0 0 FFFFFF  ""  -1 1 3 <> <> <> 771 0 <> <> 2928 0 <> <> <>
  1827 43 9.962364 13.669919 -3.093793 478 N "C" 21 0.38000 0.38000 "ASN " "HD21" "    " 1 0 0 FFFFFF  ""  -1 1 3 <> <> <> 772 0 <> <> 2929 0 <> <> <>
  1828 43 9.398212 8.135882 -0.023480 479 N "C" 21 0.30000 0.30000 "ASN " " H  " "    " 1 0 0 FFFFFF  ""  -1 1 3 <> <> <> 781 0 <> <> 2930 0 <> <> <>
  1829 41 10.070217 7.107517 -2.717231 479 N "C" 21 0.06000 0.06000 "ASN " " HA " "    " 1 0 0 FFFFFF  ""  -1 1 3 <> <> <> 782 0 <> <> 2931 0 <> <> <>
  1830 41 10.085357 4.895439 -1.597413 479 N "C" 21 0.06000 0.06000 "ASN " " HB3" "    " 1 0 0 FFFFFF  ""  -1 1 3 <> <> <> 783 0 <> <> 2932 0 <> <> <>
  1831 41 9.518665 5.612258 -0.113077 479 N "C" 21 0.06000 0.06000 "ASN " " HB2" "    " 1 0 0 FFFFFF  ""  -1 1 3 <> <> <> 784 0 <> <> 2933 0 <> <> <>
  1832 43 12.826473 5.970948 1.023253 479 N "C" 21 0.38000 0.38000 "ASN " "HD22" "    " 1 0 0 FFFFFF  ""  -1 1 3 <> <> <> 785 0 <> <> 2934 0 <> <> <>
  1833 43 11.168308 5.555634 1.383641 479 N "C" 21 0.38000 0.38000 "ASN " "HD21" "    " 1 0 0 FFFFFF  ""  -1 1 3 <> <> <> 786 0 <> <> 2935 0 <> <> <>
  1834 43 8.591800 6.468038 -4.141872 480 W "C" 21 0.30000 0.30000 "TRP " " H  " "    " 1 0 0 FFFFFF  ""  -1 1 3 <> <> <> 801 0 <> <> 2936 0 <> <> <>
  1835 41 5.800636 6.186352 -3.144839 480 W "C" 21 0.06000 0.06000 "TRP " " HA " "    " 1 0 0 FFFFFF  ""  -1 1 3 <> <> <> 802 0 <> <> 2937 0 <> <> <>
  1836 41 5.063514 6.675537 -5.448210 480 W "C" 21 0.06000 0.06000 "TRP " " HB3" "    " 1 0 0 FFFFFF  ""  -1 1 3 <> <> <> 803 0 <> <> 2938 0 <> <> <>
  1837 41 6.676956 7.089064 -5.885562 480 W "C" 21 0.06000 0.06000 "TRP " " HB2" "    " 1 0 0 FFFFFF  ""  -1 1 3 <> <> <> 804 0 <> <> 2939 0 <> <> <>
  1838 41 7.726543 9.138665 -4.080539 480 W "C" 21 0.11500 0.11500 "TRP " " HD1" "    " 1 0 0 FFFFFF  ""  -1 1 3 <> <> <> 805 0 <> <> 2940 0 <> <> <>
  1839 43 6.562007 11.314148 -3.457679 480 W "C" 21 0.42000 0.42000 "TRP " " HE1" "    " 1 0 0 FFFFFF  ""  -1 1 3 <> <> <> 806 0 <> <> 2941 0 <> <> <>
  1840 41 2.946445 7.876171 -5.380716 480 W "C" 21 0.11500 0.11500 "TRP " " HE3" "    " 1 0 0 FFFFFF  ""  -1 1 3 <> <> <> 807 0 <> <> 2942 0 <> <> <>
  1841 41 3.829429 12.340798 -3.378709 480 W "C" 21 0.11500 0.11500 "TRP " " HZ2" "    " 1 0 0 FFFFFF  ""  -1 1 3 <> <> <> 808 0 <> <> 2943 0 <> <> <>
  1842 41 1.079917 9.479742 -5.057144 480 W "C" 21 0.11500 0.11500 "TRP " " HZ3" "    " 1 0 0 FFFFFF  ""  -1 1 3 <> <> <> 809 0 <> <> 2944 0 <> <> <>
  1843 41 1.510181 11.707934 -4.043583 480 W "C" 21 0.11500 0.11500 "TRP " " HH2" "    " 1 0 0 FFFFFF  ""  -1 1 3 <> <> <> 810 0 <> <> 2945 0 <> <> <>
  1844 43 4.426750 4.610481 -3.851416 481 L "C" 21 0.30000 0.30000 "LEU " " H  " "    " 1 0 0 FFFFFF  ""  -1 1 3 <> <> <> 819 0 <> <> 2946 0 <> <> <>
  1845 41 5.614314 2.377397 -5.420739 481 L "C" 21 0.06000 0.06000 "LEU " " HA " "    " 1 0 0 FFFFFF  ""  -1 1 3 <> <> <> 820 0 <> <> 2947 0 <> <> <>
  1846 41 4.156173 2.292621 -2.729608 481 L "C" 21 0.06000 0.06000 "LEU " " HB3" "    " 1 0 0 FFFFFF  ""  -1 1 3 <> <> <> 821 0 <> <> 2948 0 <> <> <>
  1847 41 5.761077 1.713033 -3.042896 481 L "C" 21 0.06000 0.06000 "LEU " " HB2" "    " 1 0 0 FFFFFF  ""  -1 1 3 <> <> <> 822 0 <> <> 2949 0 <> <> <>
  1848 41 3.256976 0.460183 -4.290446 481 L "C" 21 0.06000 0.06000 "LEU " " HG " "    " 1 0 0 FFFFFF  ""  -1 1 3 <> <> <> 823 0 <> <> 2950 0 <> <> <>
  1849 41 4.826202 -1.470293 -4.697024 481 L "C" 21 0.06000 0.06000 "LEU " "HD11" "    " 1 0 0 FFFFFF  ""  -1 1 3 <> <> <> 824 0 <> <> 2951 0 <> <> <>
  1850 41 5.241947 -0.036762 -5.613591 481 L "C" 21 0.06000 0.06000 "LEU " "HD12" "    " 1 0 0 FFFFFF  ""  -1 1 3 <> <> <> 825 0 <> <> 2952 0 <> <> <>
  1851 41 6.151710 -0.453640 -4.159445 481 L "C" 21 0.06000 0.06000 "LEU " "HD13" "    " 1 0 0 FFFFFF  ""  -1 1 3 <> <> <> 826 0 <> <> 2953 0 <> <> <>
  1852 41 2.760822 -0.440066 -2.327747 481 L "C" 21 0.06000 0.06000 "LEU " "HD21" "    " 1 0 0 FFFFFF  ""  -1 1 3 <> <> <> 827 0 <> <> 2954 0 <> <> <>
  1853 41 4.280586 -1.299531 -2.369807 481 L "C" 21 0.06000 0.06000 "LEU " "HD22" "    " 1 0 0 FFFFFF  ""  -1 1 3 <> <> <> 828 0 <> <> 2955 0 <> <> <>
  1854 41 4.176341 0.246871 -1.548538 481 L "C" 21 0.06000 0.06000 "LEU " "HD23" "    " 1 0 0 FFFFFF  ""  -1 1 3 <> <> <> 829 0 <> <> 2956 0 <> <> <>
  1855 43 4.369876 2.409548 -7.206567 482 R "C" 21 0.30000 0.30000 "ARG " " H  " "    " 1 0 0 FFFFFF  ""  -1 1 3 <> <> <> 841 0 <> <> 2957 0 <> <> <>
  1856 41 1.525134 3.207668 -6.829912 482 R "C" 21 0.06000 0.06000 "ARG " " HA " "    " 1 0 0 FFFFFF  ""  -1 1 3 <> <> <> 842 0 <> <> 2958 0 <> <> <>
  1857 41 3.190795 3.238817 -9.384770 482 R "C" 21 0.06000 0.06000 "ARG " " HB3" "    " 1 0 0 FFFFFF  ""  -1 1 3 <> <> <> 843 0 <> <> 2959 0 <> <> <>
  1858 41 2.956088 4.605660 -8.325892 482 R "C" 21 0.06000 0.06000 "ARG " " HB2" "    " 1 0 0 FFFFFF  ""  -1 1 3 <> <> <> 844 0 <> <> 2960 0 <> <> <>
  1859 41 0.649452 4.807003 -8.789284 482 R "C" 21 0.06000 0.06000 "ARG " " HG3" "    " 1 0 0 FFFFFF  ""  -1 1 3 <> <> <> 845 0 <> <> 2961 0 <> <> <>
  1860 41 0.555686 3.234505 -9.467387 482 R "C" 21 0.06000 0.06000 "ARG " " HG2" "    " 1 0 0 FFFFFF  ""  -1 1 3 <> <> <> 846 0 <> <> 2962 0 <> <> <>
  1861 41 0.412570 4.985393 -11.176378 482 R "C" 21 0.06000 0.06000 "ARG " " HD3" "    " 1 0 0 FFFFFF  ""  -1 1 3 <> <> <> 847 0 <> <> 2963 0 <> <> <>
  1862 41 1.540038 3.718358 -11.518392 482 R "C" 21 0.06000 0.06000 "ARG " " HD2" "    " 1 0 0 FFFFFF  ""  -1 1 3 <> <> <> 848 0 <> <> 2964 0 <> <> <>
  1863 43 2.159427 6.470306 -10.401865 482 R "C" 21 0.44000 0.44000 "ARG " " HE " "    " 1 0 0 FFFFFF  ""  -1 1 3 <> <> <> 849 0 <> <> 2965 0 <> <> <>
  1864 43 4.287906 4.955362 -13.511540 482 R "C" 21 0.46000 0.46000 "ARG " "HH12" "    " 1 0 0 FFFFFF  ""  -1 1 3 <> <> <> 850 0 <> <> 2966 0 <> <> <>
  1865 43 3.122512 3.923573 -12.715902 482 R "C" 21 0.46000 0.46000 "ARG " "HH11" "    " 1 0 0 FFFFFF  ""  -1 1 3 <> <> <> 851 0 <> <> 2967 0 <> <> <>
  1866 44 4.658435 7.086308 -12.747844 482 R "C" 21 0.46000 0.46000 "ARG " "HH22" "    " 1 0 0 FFFFFF  ""  -1 1 3 <> <> <> 852 0 <> <> 2968 0 <> <> <>
  1867 44 3.690967 7.762274 -11.470321 482 R "C" 21 0.46000 0.46000 "ARG " "HH21" "    " 1 0 0 FFFFFF  ""  -1 1 3 <> <> <> 853 0 <> <> 2969 0 <> <> <>
  1868 43 -0.069241 1.892940 -7.093862 483 T "C" 21 0.30000 0.30000 "THR " " H  " "    " 1 0 0 FFFFFF  ""  -1 1 3 <> <> <> 861 0 <> <> 2970 0 <> <> <>
  1869 41 0.214492 -0.864161 -7.634341 483 T "C" 21 0.06000 0.06000 "THR " " HA " "    " 1 0 0 FFFFFF  ""  -1 1 3 <> <> <> 862 0 <> <> 2971 0 <> <> <>
  1870 41 -2.280644 0.864425 -7.633288 483 T "C" 21 0.06000 0.06000 "THR " " HB " "    " 1 0 0 FFFFFF  ""  -1 1 3 <> <> <> 863 0 <> <> 2972 0 <> <> <>
  1871 42 -1.029290 -0.621042 -5.576231 483 T "C" 21 0.41800 0.41800 "THR " " HG1" "    " 1 0 0 FFFFFF  ""  -1 1 3 <> <> <> 864 0 <> <> 2973 0 <> <> <>
  1872 41 -3.373509 -1.252351 -6.705059 483 T "C" 21 0.06000 0.06000 "THR " "HG21" "    " 1 0 0 FFFFFF  ""  -1 1 3 <> <> <> 865 0 <> <> 2974 0 <> <> <>
  1873 41 -3.020478 -1.344689 -8.410741 483 T "C" 21 0.06000 0.06000 "THR " "HG22" "    " 1 0 0 FFFFFF  ""  -1 1 3 <> <> <> 866 0 <> <> 2975 0 <> <> <>
  1874 41 -1.974229 -2.162194 -7.246645 483 T "C" 21 0.06000 0.06000 "THR " "HG23" "    " 1 0 0 FFFFFF  ""  -1 1 3 <> <> <> 867 0 <> <> 2976 0 <> <> <>
  1875 43 -1.040391 -2.076984 -9.290552 484 K "C" 21 0.30000 0.30000 "LYS " " H  " "    " 1 0 0 FFFFFF  ""  -1 1 3 <> <> <> 877 0 <> <> 2977 0 <> <> <>
  1876 41 -0.354191 -1.181444 -11.980010 484 K "C" 21 0.06000 0.06000 "LYS " " HA " "    " 1 0 0 FFFFFF  ""  -1 1 3 <> <> <> 878 0 <> <> 2978 0 <> <> <>
  1877 41 -2.045952 -3.263242 -12.410632 484 K "C" 21 0.06000 0.06000 "LYS " " HB3" "    " 1 0 0 FFFFFF  ""  -1 1 3 <> <> <> 879 0 <> <> 2979 0 <> <> <>
  1878 41 -1.924229 -3.474267 -10.704685 484 K "C" 21 0.06000 0.06000 "LYS " " HB2" "    " 1 0 0 FFFFFF  ""  -1 1 3 <> <> <> 880 0 <> <> 2980 0 <> <> <>
  1879 41 -0.244282 -4.879439 -11.426774 484 K "C" 21 0.06000 0.06000 "LYS " " HG3" "    " 1 0 0 FFFFFF  ""  -1 1 3 <> <> <> 881 0 <> <> 2981 0 <> <> <>
  1880 41 0.721176 -3.445579 -11.212465 484 K "C" 21 0.06000 0.06000 "LYS " " HG2" "    " 1 0 0 FFFFFF  ""  -1 1 3 <> <> <> 882 0 <> <> 2982 0 <> <> <>
  1881 41 0.488818 -2.884078 -13.629827 484 K "C" 21 0.06000 0.06000 "LYS " " HD3" "    " 1 0 0 FFFFFF  ""  -1 1 3 <> <> <> 883 0 <> <> 2983 0 <> <> <>
  1882 41 -0.529401 -4.265949 -13.887019 484 K "C" 21 0.06000 0.06000 "LYS " " HD2" "    " 1 0 0 FFFFFF  ""  -1 1 3 <> <> <> 884 0 <> <> 2984 0 <> <> <>
  1883 41 2.421886 -4.368456 -13.074632 484 K "C" 21 0.06000 0.06000 "LYS " " HE3" "    " 1 0 0 FFFFFF  ""  -1 1 3 <> <> <> 885 0 <> <> 2985 0 <> <> <>
  1884 41 1.787731 -4.663900 -14.673473 484 K "C" 21 0.06000 0.06000 "LYS " " HE2" "    " 1 0 0 FFFFFF  ""  -1 1 3 <> <> <> 886 0 <> <> 2986 0 <> <> <>
  1885 44 2.220073 -6.686003 -13.558231 484 K "C" 21 0.33000 0.33000 "LYS " " HZ1" "    " 1 0 0 FFFFFF  ""  -1 1 3 <> <> <> 887 0 <> <> 2987 0 <> <> <>
  1886 44 1.239604 -6.287306 -12.298038 484 K "C" 21 0.33000 0.33000 "LYS " " HZ2" "    " 1 0 0 FFFFFF  ""  -1 1 3 <> <> <> 888 0 <> <> 2988 0 <> <> <>
  1887 44 0.594085 -6.550656 -13.795623 484 K "C" 21 0.33000 0.33000 "LYS " " HZ3" "    " 1 0 0 FFFFFF  ""  -1 1 3 <> <> <> 889 0 <> <> 2989 0 <> <> <>
  1888 43 -2.557526 -1.475638 -13.504658 485 F "C" 21 0.30000 0.30000 "PHE " " H  " "    " 1 0 0 FFFFFF  ""  -1 1 3 <> <> <> 901 0 <> <> 2990 0 <> <> <>
  1889 41 -4.271149 0.762457 -12.657666 485 F "C" 21 0.06000 0.06000 "PHE " " HA " "    " 1 0 0 FFFFFF  ""  -1 1 3 <> <> <> 902 0 <> <> 2991 0 <> <> <>
  1890 41 -4.198308 -1.035790 -15.138110 485 F "C" 21 0.06000 0.06000 "PHE " " HB3" "    " 1 0 0 FFFFFF  ""  -1 1 3 <> <> <> 903 0 <> <> 2992 0 <> <> <>
  1891 41 -3.439671 0.511864 -15.042611 485 F "C" 21 0.06000 0.06000 "PHE " " HB2" "    " 1 0 0 FFFFFF  ""  -1 1 3 <> <> <> 904 0 <> <> 2993 0 <> <> <>
  1892 41 -5.625577 2.217548 -13.818631 485 F "C" 21 0.11500 0.11500 "PHE " " HD1" "    " 1 0 0 FFFFFF  ""  -1 1 3 <> <> <> 905 0 <> <> 2994 0 <> <> <>
  1893 41 -5.732953 -0.798396 -16.907301 485 F "C" 21 0.11500 0.11500 "PHE " " HD2" "    " 1 0 0 FFFFFF  ""  -1 1 3 <> <> <> 906 0 <> <> 2995 0 <> <> <>
  1894 41 -7.488919 3.354283 -14.889323 485 F "C" 21 0.11500 0.11500 "PHE " " HE1" "    " 1 0 0 FFFFFF  ""  -1 1 3 <> <> <> 907 0 <> <> 2996 0 <> <> <>
  1895 41 -7.663270 0.341421 -17.918921 485 F "C" 21 0.11500 0.11500 "PHE " " HE2" "    " 1 0 0 FFFFFF  ""  -1 1 3 <> <> <> 908 0 <> <> 2997 0 <> <> <>
  1896 41 -8.548993 2.411224 -16.912815 485 F "C" 21 0.11500 0.11500 "PHE " " HZ " "    " 1 0 0 FFFFFF  ""  -1 1 3 <> <> <> 909 0 <> <> 2998 0 <> <> <>
  1897 43 -6.127465 0.402474 -11.498337 486 I "C" 21 0.30000 0.30000 "ILE " " H  " "    " 1 0 0 FFFFFF  ""  -1 1 3 <> <> <> 918 0 <> <> 2999 0 <> <> <>
  1898 41 -7.252389 -2.356873 -11.530762 486 I "C" 21 0.06000 0.06000 "ILE " " HA " "    " 1 0 0 FFFFFF  ""  -1 1 3 <> <> <> 919 0 <> <> 3000 0 <> <> <>
  1899 41 -7.672043 -0.041983 -9.591521 486 I "C" 21 0.06000 0.06000 "ILE " " HB " "    " 1 0 0 FFFFFF  ""  -1 1 3 <> <> <> 920 0 <> <> 3001 0 <> <> <>
  1900 41 -5.394868 -1.358252 -9.587905 486 I "C" 21 0.06000 0.06000 "ILE " "HG13" "    " 1 0 0 FFFFFF  ""  -1 1 3 <> <> <> 921 0 <> <> 3002 0 <> <> <>
  1901 41 -6.310742 -2.662905 -8.916915 486 I "C" 21 0.06000 0.06000 "ILE " "HG12" "    " 1 0 0 FFFFFF  ""  -1 1 3 <> <> <> 922 0 <> <> 3003 0 <> <> <>
  1902 41 -8.838261 -1.710582 -8.093808 486 I "C" 21 0.06000 0.06000 "ILE " "HG21" "    " 1 0 0 FFFFFF  ""  -1 1 3 <> <> <> 923 0 <> <> 3004 0 <> <> <>
  1903 41 -9.744637 -1.355711 -9.540851 486 I "C" 21 0.06000 0.06000 "ILE " "HG22" "    " 1 0 0 FFFFFF  ""  -1 1 3 <> <> <> 924 0 <> <> 3005 0 <> <> <>
  1904 41 -8.833653 -2.859736 -9.420065 486 I "C" 21 0.06000 0.06000 "ILE " "HG23" "    " 1 0 0 FFFFFF  ""  -1 1 3 <> <> <> 925 0 <> <> 3006 0 <> <> <>
  1905 41 -5.351224 -0.147691 -7.683285 486 I "C" 21 0.06000 0.06000 "ILE " "HD11" "    " 1 0 0 FFFFFF  ""  -1 1 3 <> <> <> 926 0 <> <> 3007 0 <> <> <>
  1906 41 -7.041131 -0.423881 -7.315226 486 I "C" 21 0.06000 0.06000 "ILE " "HD12" "    " 1 0 0 FFFFFF  ""  -1 1 3 <> <> <> 927 0 <> <> 3008 0 <> <> <>
  1907 41 -5.841920 -1.645885 -6.894509 486 I "C" 21 0.06000 0.06000 "ILE " "HD13" "    " 1 0 0 FFFFFF  ""  -1 1 3 <> <> <> 928 0 <> <> 3009 0 <> <> <>
  1908 43 -9.185055 -2.748320 -12.455373 487 R "C" 21 0.30000 0.30000 "ARG " " H  " "    " 1 0 0 FFFFFF  ""  -1 1 3 <> <> <> 940 0 <> <> 3010 0 <> <> <>
  1909 41 -10.568822 -0.526950 -13.740669 487 R "C" 21 0.06000 0.06000 "ARG " " HA " "    " 1 0 0 FFFFFF  ""  -1 1 3 <> <> <> 941 0 <> <> 3011 0 <> <> <>
  1910 41 -12.106393 -2.453408 -14.492006 487 R "C" 21 0.06000 0.06000 "ARG " " HB3" "    " 1 0 0 FFFFFF  ""  -1 1 3 <> <> <> 942 0 <> <> 3012 0 <> <> <>
  1911 41 -11.023663 -3.528784 -13.659157 487 R "C" 21 0.06000 0.06000 "ARG " " HB2" "    " 1 0 0 FFFFFF  ""  -1 1 3 <> <> <> 943 0 <> <> 3013 0 <> <> <>
  1912 41 -9.235760 -2.057282 -15.134763 487 R "C" 21 0.06000 0.06000 "ARG " " HG3" "    " 1 0 0 FFFFFF  ""  -1 1 3 <> <> <> 944 0 <> <> 3014 0 <> <> <>
  1913 41 -10.581967 -1.871252 -16.189145 487 R "C" 21 0.06000 0.06000 "ARG " " HG2" "    " 1 0 0 FFFFFF  ""  -1 1 3 <> <> <> 945 0 <> <> 3015 0 <> <> <>
  1914 41 -9.558652 -3.855612 -17.066047 487 R "C" 21 0.06000 0.06000 "ARG " " HD3" "    " 1 0 0 FFFFFF  ""  -1 1 3 <> <> <> 946 0 <> <> 3016 0 <> <> <>
  1915 41 -10.723546 -4.531962 -15.965038 487 R "C" 21 0.06000 0.06000 "ARG " " HD2" "    " 1 0 0 FFFFFF  ""  -1 1 3 <> <> <> 947 0 <> <> 3017 0 <> <> <>
  1916 43 -9.235436 -5.320906 -14.555500 487 R "C" 21 0.44000 0.44000 "ARG " " HE " "    " 1 0 0 FFFFFF  ""  -1 1 3 <> <> <> 948 0 <> <> 3018 0 <> <> <>
  1917 43 -5.894204 -3.415669 -15.897590 487 R "C" 21 0.46000 0.46000 "ARG " "HH12" "    " 1 0 0 FFFFFF  ""  -1 1 3 <> <> <> 949 0 <> <> 3019 0 <> <> <>
  1918 43 -7.431809 -2.996685 -16.599865 487 R "C" 21 0.46000 0.46000 "ARG " "HH11" "    " 1 0 0 FFFFFF  ""  -1 1 3 <> <> <> 950 0 <> <> 3020 0 <> <> <>
  1919 44 -5.768727 -5.022106 -14.263092 487 R "C" 21 0.46000 0.46000 "ARG " "HH22" "    " 1 0 0 FFFFFF  ""  -1 1 3 <> <> <> 951 0 <> <> 3021 0 <> <> <>
  1920 44 -7.189194 -5.871323 -13.723831 487 R "C" 21 0.46000 0.46000 "ARG " "HH21" "    " 1 0 0 FFFFFF  ""  -1 1 3 <> <> <> 952 0 <> <> 3022 0 <> <> <>
  1921 43 -12.245286 0.587677 -13.023507 488 R "C" 21 0.30000 0.30000 "ARG " " H  " "    " 1 0 0 FFFFFF  ""  -1 1 3 <> <> <> 964 0 <> <> 3023 0 <> <> <>
  1922 41 -13.205205 0.360256 -10.376868 488 R "C" 21 0.06000 0.06000 "ARG " " HA " "    " 1 0 0 FFFFFF  ""  -1 1 3 <> <> <> 965 0 <> <> 3024 0 <> <> <>
  1923 41 -14.303036 1.691854 -12.883956 488 R "C" 21 0.06000 0.06000 "ARG " " HB3" "    " 1 0 0 FFFFFF  ""  -1 1 3 <> <> <> 966 0 <> <> 3025 0 <> <> <>
  1924 41 -13.229111 2.445051 -11.727858 488 R "C" 21 0.06000 0.06000 "ARG " " HB2" "    " 1 0 0 FFFFFF  ""  -1 1 3 <> <> <> 967 0 <> <> 3026 0 <> <> <>
  1925 41 -15.202866 2.357519 -10.068411 488 R "C" 21 0.06000 0.06000 "ARG " " HG3" "    " 1 0 0 FFFFFF  ""  -1 1 3 <> <> <> 968 0 <> <> 3027 0 <> <> <>
  1926 41 -16.135289 1.632111 -11.344852 488 R "C" 21 0.06000 0.06000 "ARG " " HG2" "    " 1 0 0 FFFFFF  ""  -1 1 3 <> <> <> 969 0 <> <> 3028 0 <> <> <>
  1927 41 -14.900914 4.336064 -11.744483 488 R "C" 21 0.06000 0.06000 "ARG " " HD3" "    " 1 0 0 FFFFFF  ""  -1 1 3 <> <> <> 970 0 <> <> 3029 0 <> <> <>
  1928 41 -16.475728 4.129858 -11.054345 488 R "C" 21 0.06000 0.06000 "ARG " " HD2" "    " 1 0 0 FFFFFF  ""  -1 1 3 <> <> <> 971 0 <> <> 3030 0 <> <> <>
  1929 43 -15.547848 3.542588 -13.804333 488 R "C" 21 0.44000 0.44000 "ARG " " HE " "    " 1 0 0 FFFFFF  ""  -1 1 3 <> <> <> 972 0 <> <> 3031 0 <> <> <>
  1930 43 -19.520405 3.946074 -13.006636 488 R "C" 21 0.46000 0.46000 "ARG " "HH12" "    " 1 0 0 FFFFFF  ""  -1 1 3 <> <> <> 973 0 <> <> 3032 0 <> <> <>
  1931 43 -18.390515 3.941891 -11.677270 488 R "C" 21 0.46000 0.46000 "ARG " "HH11" "    " 1 0 0 FFFFFF  ""  -1 1 3 <> <> <> 974 0 <> <> 3033 0 <> <> <>
  1932 44 -18.739812 3.727361 -15.180359 488 R "C" 21 0.46000 0.46000 "ARG " "HH22" "    " 1 0 0 FFFFFF  ""  -1 1 3 <> <> <> 975 0 <> <> 3034 0 <> <> <>
  1933 44 -17.035100 3.564083 -15.492779 488 R "C" 21 0.46000 0.46000 "ARG " "HH21" "    " 1 0 0 FFFFFF  ""  -1 1 3 <> <> <> 976 0 <> <> 3035 0 <> <> <>
  1934 43 -14.214371 -1.311344 -13.266933 489 R "C" 21 0.30000 0.30000 "ARG " " H  " "    " 1 0 0 FFFFFF  ""  -1 1 3 <> <> <> 988 0 <> <> 3036 0 <> <> <>
  1935 41 -16.064747 -2.562441 -13.757825 489 R "C" 21 0.06000 0.06000 "ARG " " HA " "    " 1 0 0 FFFFFF  ""  -1 1 3 <> <> <> 989 0 <> <> 3037 0 <> <> <>
  1936 41 -16.400090 -4.430437 -12.159157 489 R "C" 21 0.06000 0.06000 "ARG " " HB3" "    " 1 0 0 FFFFFF  ""  -1 1 3 <> <> <> 990 0 <> <> 3038 0 <> <> <>
  1937 41 -15.434930 -3.597187 -10.975899 489 R "C" 21 0.06000 0.06000 "ARG " " HB2" "    " 1 0 0 FFFFFF  ""  -1 1 3 <> <> <> 991 0 <> <> 3039 0 <> <> <>
  1938 41 -13.446725 -3.747588 -12.646076 489 R "C" 21 0.06000 0.06000 "ARG " " HG3" "    " 1 0 0 FFFFFF  ""  -1 1 3 <> <> <> 992 0 <> <> 3040 0 <> <> <>
  1939 41 -14.563096 -4.547209 -13.711270 489 R "C" 21 0.06000 0.06000 "ARG " " HG2" "    " 1 0 0 FFFFFF  ""  -1 1 3 <> <> <> 993 0 <> <> 3041 0 <> <> <>
  1940 41 -14.795128 -6.453639 -12.410075 489 R "C" 21 0.06000 0.06000 "ARG " " HD3" "    " 1 0 0 FFFFFF  ""  -1 1 3 <> <> <> 994 0 <> <> 3042 0 <> <> <>
  1941 41 -14.173279 -5.769371 -10.943652 489 R "C" 21 0.06000 0.06000 "ARG " " HD2" "    " 1 0 0 FFFFFF  ""  -1 1 3 <> <> <> 995 0 <> <> 3043 0 <> <> <>
  1942 43 -12.866181 -7.033247 -13.220781 489 R "C" 21 0.44000 0.44000 "ARG " " HE " "    " 1 0 0 FFFFFF  ""  -1 1 3 <> <> <> 996 0 <> <> 3044 0 <> <> <>
  1943 43 -10.391892 -5.126277 -10.606878 489 R "C" 21 0.46000 0.46000 "ARG " "HH12" "    " 1 0 0 FFFFFF  ""  -1 1 3 <> <> <> 997 0 <> <> 3045 0 <> <> <>
  1944 43 -12.060212 -4.632319 -10.699945 489 R "C" 21 0.46000 0.46000 "ARG " "HH11" "    " 1 0 0 FFFFFF  ""  -1 1 3 <> <> <> 998 0 <> <> 3046 0 <> <> <>
  1945 44 -9.600205 -6.765321 -12.020695 489 R "C" 21 0.46000 0.46000 "ARG " "HH22" "    " 1 0 0 FFFFFF  ""  -1 1 3 <> <> <> 999 0 <> <> 3047 0 <> <> <>
  1946 44 -10.672204 -7.592370 -13.118492 489 R "C" 21 0.46000 0.46000 "ARG " "HH21" "    " 1 0 0 FFFFFF  ""  -1 1 3 <> <> <> 1000 0 <> <> 3048 0 <> <> <>
  1947 43 -16.983525 -0.057543 -13.026980 490 G "C" 21 0.30000 0.30000 "GLY " " H  " "    " 1 0 0 FFFFFF  ""  -1 1 3 <> <> <> 1005 0 <> <> 3049 0 <> <> <>
  1948 41 -19.712895 -0.657866 -12.470722 490 G "C" 21 0.06000 0.06000 "GLY " " HA3" "    " 1 0 0 FFFFFF  ""  -1 1 3 <> <> <> 1006 0 <> <> 3050 0 <> <> <>
  1949 41 -19.019803 0.927563 -12.523770 490 G "C" 21 0.06000 0.06000 "GLY " " HA2" "    " 1 0 0 FFFFFF  ""  -1 1 3 <> <> <> 1007 0 <> <> 3051 0 <> <> <>
  1950 43 -17.541608 1.425662 -10.484846 491 A "C" 21 0.30000 0.30000 "ALA " " H  " "    " 1 0 0 FFFFFF  ""  -1 1 3 <> <> <> 1013 0 <> <> 3052 0 <> <> <>
  1951 41 -19.204777 0.727029 -8.105836 491 A "C" 21 0.06000 0.06000 "ALA " " HA " "    " 1 0 0 FFFFFF  ""  -1 1 3 <> <> <> 1014 0 <> <> 3053 0 <> <> <>
  1952 41 -17.053616 0.593991 -6.787573 491 A "C" 21 0.06000 0.06000 "ALA " " HB1" "    " 1 0 0 FFFFFF  ""  -1 1 3 <> <> <> 1015 0 <> <> 3054 0 <> <> <>
  1953 41 -17.027890 -0.602968 -8.086266 491 A "C" 21 0.06000 0.06000 "ALA " " HB2" "    " 1 0 0 FFFFFF  ""  -1 1 3 <> <> <> 1016 0 <> <> 3055 0 <> <> <>
  1954 41 -16.115704 0.885661 -8.245260 491 A "C" 21 0.06000 0.06000 "ALA " " HB3" "    " 1 0 0 FFFFFF  ""  -1 1 3 <> <> <> 1017 0 <> <> 3056 0 <> <> <>
  1955 43 -19.494755 2.494863 -6.719011 492 H "C" 21 0.30000 0.30000 "HID " " H  " "    " 1 0 0 FFFFFF  ""  -1 1 3 <> <> <> 1028 0 <> <> 3057 0 <> <> <>
  1956 41 -18.608479 5.034286 -7.977355 492 H "C" 21 0.06000 0.06000 "HID " " HA " "    " 1 0 0 FFFFFF  ""  -1 1 3 <> <> <> 1029 0 <> <> 3058 0 <> <> <>
  1957 41 -20.385930 6.093702 -6.535898 492 H "C" 21 0.06000 0.06000 "HID " " HB3" "    " 1 0 0 FFFFFF  ""  -1 1 3 <> <> <> 1030 0 <> <> 3059 0 <> <> <>
  1958 41 -20.827984 4.507241 -5.957936 492 H "C" 21 0.06000 0.06000 "HID " " HB2" "    " 1 0 0 FFFFFF  ""  -1 1 3 <> <> <> 1031 0 <> <> 3060 0 <> <> <>
  1959 43 -23.213666 5.319681 -7.014362 492 H "C" 21 0.42000 0.42000 "HID " " HD1" "    " 1 0 0 FFFFFF  ""  -1 1 3 <> <> <> 1032 0 <> <> 3061 0 <> <> <>
  1960 41 -20.212651 4.380682 -9.826545 492 H "C" 21 0.11500 0.11500 "HID " " HD2" "    " 1 0 0 FFFFFF  ""  -1 1 3 <> <> <> 1033 0 <> <> 3062 0 <> <> <>
  1961 41 -24.309567 4.962287 -9.264908 492 H "C" 21 0.11500 0.11500 "HID " " HE1" "    " 1 0 0 FFFFFF  ""  -1 1 3 <> <> <> 1034 0 <> <> 3063 0 <> <> <>
  1962 43 -18.661946 3.422053 -4.774610 493 R "C" 21 0.30000 0.30000 "ARG " " H  " "    " 1 0 0 FFFFFF  ""  -1 1 3 <> <> <> 1046 0 <> <> 3064 0 <> <> <>
  1963 41 -16.590108 5.437318 -3.973801 493 R "C" 21 0.06000 0.06000 "ARG " " HA " "    " 1 0 0 FFFFFF  ""  -1 1 3 <> <> <> 1047 0 <> <> 3065 0 <> <> <>
  1964 41 -18.492619 3.962656 -2.107774 493 R "C" 21 0.06000 0.06000 "ARG " " HB3" "    " 1 0 0 FFFFFF  ""  -1 1 3 <> <> <> 1048 0 <> <> 3066 0 <> <> <>
  1965 41 -18.704014 5.594211 -2.694459 493 R "C" 21 0.06000 0.06000 "ARG " " HB2" "    " 1 0 0 FFFFFF  ""  -1 1 3 <> <> <> 1049 0 <> <> 3067 0 <> <> <>
  1966 41 -16.328160 6.120962 -1.714787 493 R "C" 21 0.06000 0.06000 "ARG " " HG3" "    " 1 0 0 FFFFFF  ""  -1 1 3 <> <> <> 1050 0 <> <> 3068 0 <> <> <>
  1967 41 -16.460553 4.550562 -0.977535 493 R "C" 21 0.06000 0.06000 "ARG " " HG2" "    " 1 0 0 FFFFFF  ""  -1 1 3 <> <> <> 1051 0 <> <> 3069 0 <> <> <>
  1968 41 -18.133458 5.123105 0.487591 493 R "C" 21 0.06000 0.06000 "ARG " " HD3" "    " 1 0 0 FFFFFF  ""  -1 1 3 <> <> <> 1052 0 <> <> 3070 0 <> <> <>
  1969 41 -18.738202 6.483651 -0.418310 493 R "C" 21 0.06000 0.06000 "ARG " " HD2" "    " 1 0 0 FFFFFF  ""  -1 1 3 <> <> <> 1053 0 <> <> 3071 0 <> <> <>
  1970 43 -16.445355 6.204704 1.449094 493 R "C" 21 0.44000 0.44000 "ARG " " HE " "    " 1 0 0 FFFFFF  ""  -1 1 3 <> <> <> 1054 0 <> <> 3072 0 <> <> <>
  1971 43 -16.890233 9.811813 -0.372800 493 R "C" 21 0.46000 0.46000 "ARG " "HH12" "    " 1 0 0 FFFFFF  ""  -1 1 3 <> <> <> 1055 0 <> <> 3073 0 <> <> <>
  1972 43 -17.821454 8.459534 -0.961421 493 R "C" 21 0.46000 0.46000 "ARG " "HH11" "    " 1 0 0 FFFFFF  ""  -1 1 3 <> <> <> 1056 0 <> <> 3074 0 <> <> <>
  1973 44 -15.441846 9.531631 1.416857 493 R "C" 21 0.46000 0.46000 "ARG " "HH22" "    " 1 0 0 FFFFFF  ""  -1 1 3 <> <> <> 1057 0 <> <> 3075 0 <> <> <>
  1974 44 -15.262692 7.964227 2.157927 493 R "C" 21 0.46000 0.46000 "ARG " "HH21" "    " 1 0 0 FFFFFF  ""  -1 1 3 <> <> <> 1058 0 <> <> 3076 0 <> <> <>
  1975 43 -14.599057 4.656286 -3.654101 494 I "C" 21 0.30000 0.30000 "ILE " " H  " "    " 1 0 0 FFFFFF  ""  -1 1 3 <> <> <> 1067 0 <> <> 3077 0 <> <> <>
  1976 41 -14.280595 1.713744 -3.751186 494 I "C" 21 0.06000 0.06000 "ILE " " HA " "    " 1 0 0 FFFFFF  ""  -1 1 3 <> <> <> 1068 0 <> <> 3078 0 <> <> <>
  1977 41 -12.262231 3.956035 -4.040901 494 I "C" 21 0.06000 0.06000 "ILE " " HB " "    " 1 0 0 FFFFFF  ""  -1 1 3 <> <> <> 1069 0 <> <> 3079 0 <> <> <>
  1978 41 -12.223256 3.390727 -6.448940 494 I "C" 21 0.06000 0.06000 "ILE " "HG13" "    " 1 0 0 FFFFFF  ""  -1 1 3 <> <> <> 1070 0 <> <> 3080 0 <> <> <>
  1979 41 -13.721535 4.053185 -5.910055 494 I "C" 21 0.06000 0.06000 "ILE " "HG12" "    " 1 0 0 FFFFFF  ""  -1 1 3 <> <> <> 1071 0 <> <> 3081 0 <> <> <>
  1980 41 -10.740632 2.175805 -5.017189 494 I "C" 21 0.06000 0.06000 "ILE " "HG21" "    " 1 0 0 FFFFFF  ""  -1 1 3 <> <> <> 1072 0 <> <> 3082 0 <> <> <>
  1981 41 -10.989060 2.016541 -3.301467 494 I "C" 21 0.06000 0.06000 "ILE " "HG22" "    " 1 0 0 FFFFFF  ""  -1 1 3 <> <> <> 1073 0 <> <> 3083 0 <> <> <>
  1982 41 -11.861874 0.961707 -4.411672 494 I "C" 21 0.06000 0.06000 "ILE " "HG23" "    " 1 0 0 FFFFFF  ""  -1 1 3 <> <> <> 1074 0 <> <> 3084 0 <> <> <>
  1983 41 -13.846463 2.007559 -7.521598 494 I "C" 21 0.06000 0.06000 "ILE " "HD11" "    " 1 0 0 FFFFFF  ""  -1 1 3 <> <> <> 1075 0 <> <> 3085 0 <> <> <>
  1984 41 -13.435601 1.019636 -6.130268 494 I "C" 21 0.06000 0.06000 "ILE " "HD12" "    " 1 0 0 FFFFFF  ""  -1 1 3 <> <> <> 1076 0 <> <> 3086 0 <> <> <>
  1985 41 -14.907326 1.987376 -6.125367 494 I "C" 21 0.06000 0.06000 "ILE " "HD13" "    " 1 0 0 FFFFFF  ""  -1 1 3 <> <> <> 1077 0 <> <> 3087 0 <> <> <>
  1986 43 -13.303555 0.487092 -2.236129 495 H "C" 21 0.30000 0.30000 "HID " " H  " "    " 1 0 0 FFFFFF  ""  -1 1 3 <> <> <> 1088 0 <> <> 3088 0 <> <> <>
  1987 41 -12.428315 1.862099 0.264367 495 H "C" 21 0.06000 0.06000 "HID " " HA " "    " 1 0 0 FFFFFF  ""  -1 1 3 <> <> <> 1089 0 <> <> 3089 0 <> <> <>
  1988 41 -13.073399 -0.229671 1.438750 495 H "C" 21 0.06000 0.06000 "HID " " HB3" "    " 1 0 0 FFFFFF  ""  -1 1 3 <> <> <> 1090 0 <> <> 3090 0 <> <> <>
  1989 41 -13.656518 -0.906561 -0.059932 495 H "C" 21 0.06000 0.06000 "HID " " HB2" "    " 1 0 0 FFFFFF  ""  -1 1 3 <> <> <> 1091 0 <> <> 3091 0 <> <> <>
  1990 43 -15.748067 0.520012 -1.212517 495 H "C" 21 0.42000 0.42000 "HID " " HD1" "    " 1 0 0 FFFFFF  ""  -1 1 3 <> <> <> 1092 0 <> <> 3092 0 <> <> <>
  1991 41 -14.989022 1.270189 2.865039 495 H "C" 21 0.11500 0.11500 "HID " " HD2" "    " 1 0 0 FFFFFF  ""  -1 1 3 <> <> <> 1093 0 <> <> 3093 0 <> <> <>
  1992 41 -17.782353 1.656325 -0.222824 495 H "C" 21 0.11500 0.11500 "HID " " HE1" "    " 1 0 0 FFFFFF  ""  -1 1 3 <> <> <> 1094 0 <> <> 3094 0 <> <> <>
  1993 43 -10.507115 1.195883 1.204190 496 V "C" 21 0.30000 0.30000 "VAL " " H  " "    " 1 0 0 FFFFFF  ""  -1 1 3 <> <> <> 1102 0 <> <> 3095 0 <> <> <>
  1994 41 -8.883992 -0.736851 -0.395354 496 V "C" 21 0.06000 0.06000 "VAL " " HA " "    " 1 0 0 FFFFFF  ""  -1 1 3 <> <> <> 1103 0 <> <> 3096 0 <> <> <>
  1995 41 -7.761452 1.833912 0.818284 496 V "C" 21 0.06000 0.06000 "VAL " " HB " "    " 1 0 0 FFFFFF  ""  -1 1 3 <> <> <> 1104 0 <> <> 3097 0 <> <> <>
  1996 41 -5.731320 1.284210 -0.479499 496 V "C" 21 0.06000 0.06000 "VAL " "HG11" "    " 1 0 0 FFFFFF  ""  -1 1 3 <> <> <> 1105 0 <> <> 3098 0 <> <> <>
  1997 41 -6.106892 -0.044102 0.597635 496 V "C" 21 0.06000 0.06000 "VAL " "HG12" "    " 1 0 0 FFFFFF  ""  -1 1 3 <> <> <> 1106 0 <> <> 3099 0 <> <> <>
  1998 41 -6.493920 -0.174058 -1.104834 496 V "C" 21 0.06000 0.06000 "VAL " "HG13" "    " 1 0 0 FFFFFF  ""  -1 1 3 <> <> <> 1107 0 <> <> 3100 0 <> <> <>
  1999 41 -7.470273 2.640043 -1.528697 496 V "C" 21 0.06000 0.06000 "VAL " "HG21" "    " 1 0 0 FFFFFF  ""  -1 1 3 <> <> <> 1108 0 <> <> 3101 0 <> <> <>
  2000 41 -8.510033 1.327195 -2.088811 496 V "C" 21 0.06000 0.06000 "VAL " "HG22" "    " 1 0 0 FFFFFF  ""  -1 1 3 <> <> <> 1109 0 <> <> 3102 0 <> <> <>
  2001 41 -9.149655 2.576814 -1.025523 496 V "C" 21 0.06000 0.06000 "VAL " "HG23" "    " 1 0 0 FFFFFF  ""  -1 1 3 <> <> <> 1110 0 <> <> 3103 0 <> <> <>
  2002 43 -8.328343 -2.385258 0.964709 497 E "C" 21 0.30000 0.30000 "GLU " " H  " "    " 1 0 0 FFFFFF  ""  -1 1 3 <> <> <> 1120 0 <> <> 3104 0 <> <> <>
  2003 41 -8.243439 -1.716353 3.887044 497 E "C" 21 0.06000 0.06000 "GLU " " HA " "    " 1 0 0 FFFFFF  ""  -1 1 3 <> <> <> 1121 0 <> <> 3105 0 <> <> <>
  2004 41 -8.853322 -4.262749 2.402465 497 E "C" 21 0.06000 0.06000 "GLU " " HB3" "    " 1 0 0 FFFFFF  ""  -1 1 3 <> <> <> 1122 0 <> <> 3106 0 <> <> <>
  2005 41 -9.818394 -3.362014 3.535010 497 E "C" 21 0.06000 0.06000 "GLU " " HB2" "    " 1 0 0 FFFFFF  ""  -1 1 3 <> <> <> 1123 0 <> <> 3107 0 <> <> <>
  2006 41 -8.186520 -3.984744 5.390187 497 E "C" 21 0.06000 0.06000 "GLU " " HG3" "    " 1 0 0 FFFFFF  ""  -1 1 3 <> <> <> 1124 0 <> <> 3108 0 <> <> <>
  2007 41 -7.355580 -5.021833 4.260672 497 E "C" 21 0.06000 0.06000 "GLU " " HG2" "    " 1 0 0 FFFFFF  ""  -1 1 3 <> <> <> 1125 0 <> <> 3109 0 <> <> <>
  2008 43 -6.282311 -1.326136 4.685305 498 M "C" 21 0.30000 0.30000 "MET " " H  " "    " 1 0 0 FFFFFF  ""  -1 1 3 <> <> <> 1134 0 <> <> 3110 0 <> <> <>
  2009 41 -3.985692 -2.668760 3.335591 498 M "C" 21 0.06000 0.06000 "MET " " HA " "    " 1 0 0 FFFFFF  ""  -1 1 3 <> <> <> 1135 0 <> <> 3111 0 <> <> <>
  2010 41 -2.621056 -0.764040 4.243878 498 M "C" 21 0.06000 0.06000 "MET " " HB3" "    " 1 0 0 FFFFFF  ""  -1 1 3 <> <> <> 1136 0 <> <> 3112 0 <> <> <>
  2011 41 -4.026887 -0.092517 5.005692 498 M "C" 21 0.06000 0.06000 "MET " " HB2" "    " 1 0 0 FFFFFF  ""  -1 1 3 <> <> <> 1137 0 <> <> 3113 0 <> <> <>
  2012 41 -4.949872 -0.098550 2.447219 498 M "C" 21 0.06000 0.06000 "MET " " HG3" "    " 1 0 0 FFFFFF  ""  -1 1 3 <> <> <> 1138 0 <> <> 3114 0 <> <> <>
  2013 41 -3.245125 -0.133162 2.091822 498 M "C" 21 0.06000 0.06000 "MET " " HG2" "    " 1 0 0 FFFFFF  ""  -1 1 3 <> <> <> 1139 0 <> <> 3115 0 <> <> <>
  2014 41 -5.696522 3.230689 4.099034 498 M "C" 21 0.06000 0.06000 "MET " " HE1" "    " 1 0 0 FFFFFF  ""  -1 1 3 <> <> <> 1140 0 <> <> 3116 0 <> <> <>
  2015 41 -6.328641 1.789188 3.304316 498 M "C" 21 0.06000 0.06000 "MET " " HE2" "    " 1 0 0 FFFFFF  ""  -1 1 3 <> <> <> 1141 0 <> <> 3117 0 <> <> <>
  2016 41 -5.546673 1.660521 4.887343 498 M "C" 21 0.06000 0.06000 "MET " " HE3" "    " 1 0 0 FFFFFF  ""  -1 1 3 <> <> <> 1142 0 <> <> 3118 0 <> <> <>
  2017 43 -2.862244 -4.112661 4.371796 499 K "C" 21 0.30000 0.30000 "LYS " " H  " "    " 1 0 0 FFFFFF  ""  -1 1 3 <> <> <> 1152 0 <> <> 3119 0 <> <> <>
  2018 41 -2.902383 -4.135229 7.363558 499 K "C" 21 0.06000 0.06000 "LYS " " HA " "    " 1 0 0 FFFFFF  ""  -1 1 3 <> <> <> 1153 0 <> <> 3120 0 <> <> <>
  2019 41 -2.400315 -6.524591 7.189398 499 K "C" 21 0.06000 0.06000 "LYS " " HB3" "    " 1 0 0 FFFFFF  ""  -1 1 3 <> <> <> 1154 0 <> <> 3121 0 <> <> <>
  2020 41 -2.554726 -6.503901 5.459401 499 K "C" 21 0.06000 0.06000 "LYS " " HB2" "    " 1 0 0 FFFFFF  ""  -1 1 3 <> <> <> 1155 0 <> <> 3122 0 <> <> <>
  2021 41 -4.936585 -6.147454 5.588914 499 K "C" 21 0.06000 0.06000 "LYS " " HG3" "    " 1 0 0 FFFFFF  ""  -1 1 3 <> <> <> 1156 0 <> <> 3123 0 <> <> <>
  2022 41 -4.852402 -5.563055 7.227347 499 K "C" 21 0.06000 0.06000 "LYS " " HG2" "    " 1 0 0 FFFFFF  ""  -1 1 3 <> <> <> 1157 0 <> <> 3124 0 <> <> <>
  2023 41 -4.177346 -7.846445 8.016499 499 K "C" 21 0.06000 0.06000 "LYS " " HD3" "    " 1 0 0 FFFFFF  ""  -1 1 3 <> <> <> 1158 0 <> <> 3125 0 <> <> <>
  2024 41 -4.290044 -8.443369 6.378142 499 K "C" 21 0.06000 0.06000 "LYS " " HD2" "    " 1 0 0 FFFFFF  ""  -1 1 3 <> <> <> 1159 0 <> <> 3126 0 <> <> <>
  2025 41 -6.726430 -7.955676 6.323653 499 K "C" 21 0.06000 0.06000 "LYS " " HE3" "    " 1 0 0 FFFFFF  ""  -1 1 3 <> <> <> 1160 0 <> <> 3127 0 <> <> <>
  2026 41 -6.646825 -7.215869 7.913880 499 K "C" 21 0.06000 0.06000 "LYS " " HE2" "    " 1 0 0 FFFFFF  ""  -1 1 3 <> <> <> 1161 0 <> <> 3128 0 <> <> <>
  2027 44 -7.431378 -9.440682 8.032427 499 K "C" 21 0.33000 0.33000 "LYS " " HZ1" "    " 1 0 0 FFFFFF  ""  -1 1 3 <> <> <> 1162 0 <> <> 3129 0 <> <> <>
  2028 44 -6.064873 -10.030579 7.324412 499 K "C" 21 0.33000 0.33000 "LYS " " HZ2" "    " 1 0 0 FFFFFF  ""  -1 1 3 <> <> <> 1163 0 <> <> 3130 0 <> <> <>
  2029 44 -5.984414 -9.332072 8.812951 499 K "C" 21 0.33000 0.33000 "LYS " " HZ3" "    " 1 0 0 FFFFFF  ""  -1 1 3 <> <> <> 1164 0 <> <> 3131 0 <> <> <>
  2030 43 -0.941399 -3.667799 8.206767 500 F "C" 21 0.30000 0.30000 "PHE " " H  " "    " 1 0 0 FFFFFF  ""  -1 1 3 <> <> <> 1176 0 <> <> 3132 0 <> <> <>
  2031 41 1.468311 -4.353753 6.641192 500 F "C" 21 0.06000 0.06000 "PHE " " HA " "    " 1 0 0 FFFFFF  ""  -1 1 3 <> <> <> 1177 0 <> <> 3133 0 <> <> <>
  2032 41 0.765479 -2.168932 5.692395 500 F "C" 21 0.06000 0.06000 "PHE " " HB3" "    " 1 0 0 FFFFFF  ""  -1 1 3 <> <> <> 1178 0 <> <> 3134 0 <> <> <>
  2033 41 2.211463 -1.912021 6.604472 500 F "C" 21 0.06000 0.06000 "PHE " " HB2" "    " 1 0 0 FFFFFF  ""  -1 1 3 <> <> <> 1179 0 <> <> 3135 0 <> <> <>
  2034 41 2.281997 -0.534593 8.606173 500 F "C" 21 0.11500 0.11500 "PHE " " HD1" "    " 1 0 0 FFFFFF  ""  -1 1 3 <> <> <> 1180 0 <> <> 3136 0 <> <> <>
  2035 41 -1.452862 -1.307368 6.585498 500 F "C" 21 0.11500 0.11500 "PHE " " HD2" "    " 1 0 0 FFFFFF  ""  -1 1 3 <> <> <> 1181 0 <> <> 3137 0 <> <> <>
  2036 41 1.179153 1.219076 9.922684 500 F "C" 21 0.11500 0.11500 "PHE " " HE1" "    " 1 0 0 FFFFFF  ""  -1 1 3 <> <> <> 1182 0 <> <> 3138 0 <> <> <>
  2037 41 -2.530671 0.431620 7.947432 500 F "C" 21 0.11500 0.11500 "PHE " " HE2" "    " 1 0 0 FFFFFF  ""  -1 1 3 <> <> <> 1183 0 <> <> 3139 0 <> <> <>
  2038 41 -1.221856 1.691072 9.620063 500 F "C" 21 0.11500 0.11500 "PHE " " HZ " "    " 1 0 0 FFFFFF  ""  -1 1 3 <> <> <> 1184 0 <> <> 3140 0 <> <> <>
  2039 43 3.527866 -3.571436 7.813756 501 S "C" 21 0.30000 0.30000 "SER " " H  " "    " 1 0 1 FFFFFF  ""  -1 1 3 <> <> <> 1191 0 <> <> 3141 0 <> <> <>
  2040 41 3.075122 -3.496313 10.760354 501 S "C" 21 0.06000 0.06000 "SER " " HA " "    " 1 0 0 FFFFFF  ""  -1 1 3 <> <> <> 1192 0 <> <> 3142 0 <> <> <>
  2041 41 3.501506 -5.861966 10.040509 501 S "C" 21 0.06000 0.06000 "SER " " HB3" "    " 1 0 0 FFFFFF  ""  -1 1 3 <> <> <> 1193 0 <> <> 3143 0 <> <> <>
  2042 41 4.668937 -5.235683 11.173005 501 S "C" 21 0.06000 0.06000 "SER " " HB2" "    " 1 0 0 FFFFFF  ""  -1 1 3 <> <> <> 1194 0 <> <> 3144 0 <> <> <>
  2043 42 5.619750 -6.379048 9.442357 501 S "C" 21 0.41800 0.41800 "SER " " HG " "    " 1 0 1 FFFFFF  ""  -1 1 3 <> <> <> 1195 0 <> <> 3145 0 <> <> <>
  2044 43 4.584113 -2.347209 11.919734 502 V "C" 21 0.30000 0.30000 "VAL " " H  " "    " 1 0 0 FFFFFF  ""  -1 1 3 <> <> <> 1203 0 <> <> 3146 0 <> <> <>
  2045 41 6.538204 -0.819190 10.264252 502 V "C" 21 0.06000 0.06000 "VAL " " HA " "    " 1 0 0 FFFFFF  ""  -1 1 3 <> <> <> 1204 0 <> <> 3147 0 <> <> <>
  2046 41 4.879230 0.271781 12.537121 502 V "C" 21 0.06000 0.06000 "VAL " " HB " "    " 1 0 0 FFFFFF  ""  -1 1 3 <> <> <> 1205 0 <> <> 3148 0 <> <> <>
  2047 41 5.911060 2.478553 11.904027 502 V "C" 21 0.06000 0.06000 "VAL " "HG11" "    " 1 0 0 FFFFFF  ""  -1 1 3 <> <> <> 1206 0 <> <> 3149 0 <> <> <>
  2048 41 7.067676 1.379630 12.614613 502 V "C" 21 0.06000 0.06000 "VAL " "HG12" "    " 1 0 0 FFFFFF  ""  -1 1 3 <> <> <> 1207 0 <> <> 3150 0 <> <> <>
  2049 41 7.049777 1.627568 10.869361 502 V "C" 21 0.06000 0.06000 "VAL " "HG13" "    " 1 0 0 FFFFFF  ""  -1 1 3 <> <> <> 1208 0 <> <> 3151 0 <> <> <>
  2050 41 4.115867 1.785454 10.478837 502 V "C" 21 0.06000 0.06000 "VAL " "HG21" "    " 1 0 0 FFFFFF  ""  -1 1 3 <> <> <> 1209 0 <> <> 3152 0 <> <> <>
  2051 41 4.713069 0.477695 9.510989 502 V "C" 21 0.06000 0.06000 "VAL " "HG22" "    " 1 0 0 FFFFFF  ""  -1 1 3 <> <> <> 1210 0 <> <> 3153 0 <> <> <>
  2052 41 3.430793 0.180705 10.670331 502 V "C" 21 0.06000 0.06000 "VAL " "HG23" "    " 1 0 0 FFFFFF  ""  -1 1 3 <> <> <> 1211 0 <> <> 3154 0 <> <> <>
  2053 43 8.539729 -1.312068 10.764517 503 R "C" 21 0.30000 0.30000 "ARG " " H  " "    " 1 0 1 FFFFFF  ""  -1 1 3 <> <> <> 1223 0 <> <> 3155 0 <> <> <>
  2054 41 9.271045 -2.669647 13.197283 503 R "C" 21 0.06000 0.06000 "ARG " " HA " "    " 1 0 0 FFFFFF  ""  -1 1 3 <> <> <> 1224 0 <> <> 3156 0 2054 3 <>
  2055 41 10.964656 -1.312874 11.100588 503 R "C" 21 0.06000 0.06000 "ARG " " HB3" "    " 1 0 0 FFFFFF  ""  -1 1 3 <> <> <> 1225 0 <> <> 3157 0 2055 3 <>
  2056 41 10.420139 -2.958318 10.996098 503 R "C" 21 0.06000 0.06000 "ARG " " HB2" "    " 1 0 0 FFFFFF  ""  -1 1 3 <> <> <> 1226 0 <> <> 3158 0 2056 3 <>
  2057 41 12.360179 -1.873175 13.153821 503 R "C" 21 0.06000 0.06000 "ARG " " HG3" "    " 1 0 0 FFFFFF  ""  -1 1 3 <> <> <> 1227 0 <> <> 3159 0 2057 3 <>
  2058 41 12.770927 -2.661575 11.684201 503 R "C" 21 0.06000 0.06000 "ARG " " HG2" "    " 1 0 0 FFFFFF  ""  -1 1 3 <> <> <> 1228 0 <> <> 3160 0 2058 3 <>
  2059 41 10.966762 -4.138387 13.604338 503 R "C" 21 0.06000 0.06000 "ARG " " HD3" "    " 1 0 0 FFFFFF  ""  -1 1 3 <> <> <> 1229 0 <> <> 3161 0 2059 3 <>
  2060 41 12.683803 -4.114823 13.904988 503 R "C" 21 0.06000 0.06000 "ARG " " HD2" "    " 1 0 0 FFFFFF  ""  -1 1 3 <> <> <> 1230 0 <> <> 3162 0 2060 3 <>
  2061 43 11.922946 -4.792126 11.161227 503 R "C" 21 0.44000 0.44000 "ARG " " HE " "    " 1 0 1 FFFFFF  ""  -1 1 3 <> <> <> 1231 0 <> <> 3163 0 2061 3 <>
  2062 43 12.654739 -7.905848 13.652135 503 R "C" 21 0.46000 0.46000 "ARG " "HH12" "    " 1 0 1 FFFFFF  ""  -1 1 3 <> <> <> 1232 0 <> <> 3164 0 2062 3 <>
  2063 43 12.442020 -6.324669 14.351548 503 R "C" 21 0.46000 0.46000 "ARG " "HH11" "    " 1 0 1 FFFFFF  ""  -1 1 3 <> <> <> 1233 0 <> <> 3165 0 2063 3 <>
  2064 44 12.481090 -8.206455 11.361899 503 R "C" 21 0.46000 0.46000 "ARG " "HH22" "    " 1 0 1 FFFFFF  ""  -1 1 3 <> <> <> 1234 0 <> <> 3166 0 2064 3 <>
  2065 44 12.206321 -6.835803 10.326350 503 R "C" 21 0.46000 0.46000 "ARG " "HH21" "    " 1 0 1 FFFFFF  ""  -1 1 3 <> <> <> 1235 0 <> <> 3167 0 2065 3 <>
  2066 43 10.331642 -1.876181 15.009087 504 D "C" 21 0.30000 0.30000 "ASP " " H  " "    " 1 0 0 FFFFFF  ""  -1 1 3 <> <> <> 1244 0 <> <> 3168 0 <> <> <>
  2067 41 9.942153 1.004366 15.481803 504 D "C" 21 0.06000 0.06000 "ASP " " HA " "    " 1 0 0 FFFFFF  ""  -1 1 3 <> <> <> 1245 0 <> <> 3169 0 <> <> <>
  2068 41 9.862571 -1.245149 17.231293 504 D "C" 21 0.06000 0.06000 "ASP " " HB3" "    " 1 0 0 FFFFFF  ""  -1 1 3 <> <> <> 1246 0 <> <> 3170 0 <> <> <>
  2069 41 9.235763 0.347182 17.364724 504 D "C" 21 0.06000 0.06000 "ASP " " HB2" "    " 1 0 0 FFFFFF  ""  -1 1 3 <> <> <> 1247 0 <> <> 3171 0 <> <> <>
  2070 43 11.520797 2.500391 15.553355 505 C "C" 21 0.30000 0.30000 "CYS " " H  " "    " 1 0 0 FFFFFF  ""  -1 1 3 <> <> <> 1254 0 <> <> 3172 0 <> <> <>
  2071 41 13.946578 2.229575 14.247487 505 C "C" 21 0.06000 0.06000 "CYS " " HA " "    " 1 0 0 FFFFFF  ""  -1 1 3 <> <> <> 1255 0 <> <> 3173 0 <> <> <>
  2072 41 14.394809 4.441283 15.103564 505 C "C" 21 0.08000 0.08000 "CYS " " HB3" "    " 1 0 0 FFFFFF  ""  -1 1 3 <> <> <> 1256 0 <> <> 3174 0 <> <> <>
  2073 41 13.377181 4.186260 16.502871 505 C "C" 21 0.08000 0.08000 "CYS " " HB2" "    " 1 0 0 FFFFFF  ""  -1 1 3 <> <> <> 1257 0 <> <> 3175 0 <> <> <>
  2074 43 13.230594 1.654251 17.683915 506 S "C" 21 0.30000 0.30000 "SER " " H  " "    " 1 0 0 FFFFFF  ""  -1 1 3 <> <> <> 1264 0 <> <> 3176 0 <> <> <>
  2075 41 16.059692 1.416473 18.377511 506 S "C" 21 0.06000 0.06000 "SER " " HA " "    " 1 0 0 FFFFFF  ""  -1 1 3 <> <> <> 1265 0 <> <> 3177 0 <> <> <>
  2076 41 14.386657 2.505820 19.834180 506 S "C" 21 0.06000 0.06000 "SER " " HB3" "    " 1 0 0 FFFFFF  ""  -1 1 3 <> <> <> 1266 0 <> <> 3178 0 <> <> <>
  2077 41 15.502555 1.377621 20.545701 506 S "C" 21 0.06000 0.06000 "SER " " HB2" "    " 1 0 0 FFFFFF  ""  -1 1 3 <> <> <> 1267 0 <> <> 3179 0 <> <> <>
  2078 42 12.828109 0.743549 19.913407 506 S "C" 21 0.41800 0.41800 "SER " " HG " "    " 1 0 0 FFFFFF  ""  -1 1 3 <> <> <> 1268 0 <> <> 3180 0 <> <> <>
  2079 43 15.460445 -0.313261 16.278531 507 S "C" 21 0.30000 0.30000 "SER " " H  " "    " 1 0 0 FFFFFF  ""  -1 1 3 <> <> <> 1275 0 <> <> 3181 0 <> <> <>
  2080 41 15.992465 -2.916760 17.599465 507 S "C" 21 0.06000 0.06000 "SER " " HA " "    " 1 0 0 FFFFFF  ""  -1 1 3 <> <> <> 1276 0 <> <> 3182 0 <> <> <>
  2081 41 14.506095 -4.072336 15.948109 507 S "C" 21 0.06000 0.06000 "SER " " HB3" "    " 1 0 0 FFFFFF  ""  -1 1 3 <> <> <> 1277 0 <> <> 3183 0 <> <> <>
  2082 41 13.941898 -2.545512 15.325894 507 S "C" 21 0.06000 0.06000 "SER " " HB2" "    " 1 0 0 FFFFFF  ""  -1 1 3 <> <> <> 1278 0 <> <> 3184 0 <> <> <>
  2083 42 13.116313 -2.123364 17.452134 507 S "C" 21 0.41800 0.41800 "SER " " HG " "    " 1 0 0 FFFFFF  ""  -1 1 3 <> <> <> 1279 0 <> <> 3185 0 <> <> <>
  2084 43 16.271741 -0.476938 15.199711 508 I "C" 21 0.30000 0.30000 "ILE " " H  " "    " 1 0 1 FFFFFF  ""  -1 1 3 <> <> <> 1288 0 <> <> 3186 0 <> <> <>
  2085 41 17.985408 -2.119668 13.424407 508 I "C" 21 0.06000 0.06000 "ILE " " HA " "    " 1 0 0 FFFFFF  ""  -1 1 3 <> <> <> 1289 0 <> <> 3187 0 <> <> <>
  2086 41 16.769292 0.643312 13.206340 508 I "C" 21 0.06000 0.06000 "ILE " " HB " "    " 1 0 0 FFFFFF  ""  -1 1 3 <> <> <> 1290 0 <> <> 3188 0 <> <> <>
  2087 41 15.383869 -0.200777 11.429822 508 I "C" 21 0.06000 0.06000 "ILE " "HG13" "    " 1 0 0 FFFFFF  ""  -1 1 3 <> <> <> 1291 0 <> <> 3189 0 <> <> <>
  2088 41 15.080150 -0.987665 12.936732 508 I "C" 21 0.06000 0.06000 "ILE " "HG12" "    " 1 0 0 FFFFFF  ""  -1 1 3 <> <> <> 1292 0 <> <> 3190 0 <> <> <>
  2089 41 17.564317 0.703601 10.825364 508 I "C" 21 0.06000 0.06000 "ILE " "HG21" "    " 1 0 0 FFFFFF  ""  -1 1 3 <> <> <> 1293 0 <> <> 3191 0 <> <> <>
  2090 41 18.883720 0.775839 11.962992 508 I "C" 21 0.06000 0.06000 "ILE " "HG22" "    " 1 0 0 FFFFFF  ""  -1 1 3 <> <> <> 1294 0 <> <> 3192 0 <> <> <>
  2091 41 18.542360 -0.730053 11.126752 508 I "C" 21 0.06000 0.06000 "ILE " "HG23" "    " 1 0 0 FFFFFF  ""  -1 1 3 <> <> <> 1295 0 <> <> 3193 0 <> <> <>
  2092 41 15.414890 -2.316477 10.558299 508 I "C" 21 0.06000 0.06000 "ILE " "HD11" "    " 1 0 0 FFFFFF  ""  -1 1 3 <> <> <> 1296 0 <> <> 3194 0 2092 3 <>
  2093 41 17.032655 -2.485069 11.220458 508 I "C" 21 0.06000 0.06000 "ILE " "HD12" "    " 1 0 0 FFFFFF  ""  -1 1 3 <> <> <> 1297 0 <> <> 3195 0 2093 3 <>
  2094 41 15.645713 -3.063625 12.133727 508 I "C" 21 0.06000 0.06000 "ILE " "HD13" "    " 1 0 0 FFFFFF  ""  -1 1 3 <> <> <> 1298 0 <> <> 3196 0 2094 3 <>
  2095 41 21.457683 -0.682281 15.833523 509 P "C" 21 0.06000 0.06000 "PRO " " HA " "    " 1 0 0 FFFFFF  ""  -1 1 3 <> <> <> 1306 0 <> <> 3197 0 <> <> <>
  2096 41 23.318309 -1.935044 15.040284 509 P "C" 21 0.06000 0.06000 "PRO " " HB3" "    " 1 0 0 FFFFFF  ""  -1 1 3 <> <> <> 1307 0 <> <> 3198 0 <> <> <>
  2097 41 22.901800 -1.654071 13.352652 509 P "C" 21 0.06000 0.06000 "PRO " " HB2" "    " 1 0 0 FFFFFF  ""  -1 1 3 <> <> <> 1308 0 <> <> 3199 0 <> <> <>
  2098 41 21.511089 -3.486336 15.300566 509 P "C" 21 0.06000 0.06000 "PRO " " HG3" "    " 1 0 0 FFFFFF  ""  -1 1 3 <> <> <> 1309 0 <> <> 3200 0 <> <> <>
  2099 41 22.085826 -3.891484 13.680344 509 P "C" 21 0.06000 0.06000 "PRO " " HG2" "    " 1 0 0 FFFFFF  ""  -1 1 3 <> <> <> 1310 0 <> <> 3201 0 <> <> <>
  2100 41 20.323736 -2.561243 12.665719 509 P "C" 21 0.06000 0.06000 "PRO " " HD2" "    " 1 0 0 FFFFFF  ""  -1 1 3 <> <> <> 1311 0 <> <> 3202 0 <> <> <>
  2101 41 19.550376 -3.274122 14.092061 509 P "C" 21 0.06000 0.06000 "PRO " " HD3" "    " 1 0 0 FFFFFF  ""  -1 1 3 <> <> <> 1312 0 <> <> 3203 0 <> <> <>
  2102 43 20.473161 0.605086 12.796324 510 S "C" 21 0.30000 0.30000 "SER " " H  " "    " 1 0 0 FFFFFF  ""  -1 1 3 <> <> <> 1319 0 <> <> 3204 0 <> <> <>
  2103 41 22.310933 2.903399 13.249209 510 S "C" 21 0.06000 0.06000 "SER " " HA " "    " 1 0 0 FFFFFF  ""  -1 1 3 <> <> <> 1320 0 <> <> 3205 0 <> <> <>
  2104 41 22.414602 3.025424 10.625031 510 S "C" 21 0.06000 0.06000 "SER " " HB3" "    " 1 0 0 FFFFFF  ""  -1 1 3 <> <> <> 1321 0 <> <> 3206 0 <> <> <>
  2105 41 21.914209 1.346926 10.655524 510 S "C" 21 0.06000 0.06000 "SER " " HB2" "    " 1 0 0 FFFFFF  ""  -1 1 3 <> <> <> 1322 0 <> <> 3207 0 <> <> <>
  2106 42 24.176364 1.610824 10.656504 510 S "C" 21 0.41800 0.41800 "SER " " HG " "    " 1 0 0 FFFFFF  ""  -1 1 3 <> <> <> 1323 0 <> <> 3208 0 <> <> <>
  2107 43 20.684837 4.165602 14.151381 511 V "C" 21 0.30000 0.30000 "VAL " " H  " "    " 1 0 0 FFFFFF  ""  -1 1 3 <> <> <> 1331 0 <> <> 3209 0 <> <> <>
  2108 41 18.704683 5.126290 12.175648 511 V "C" 21 0.06000 0.06000 "VAL " " HA " "    " 1 0 0 FFFFFF  ""  -1 1 3 <> <> <> 1332 0 <> <> 3210 0 <> <> <>
  2109 41 16.879527 5.174889 13.670382 511 V "C" 21 0.06000 0.06000 "VAL " " HB " "    " 1 0 0 FFFFFF  ""  -1 1 3 <> <> <> 1333 0 <> <> 3211 0 <> <> <>
  2110 41 16.204933 2.952100 13.662146 511 V "C" 21 0.06000 0.06000 "VAL " "HG11" "    " 1 0 0 FFFFFF  ""  -1 1 3 <> <> <> 1334 0 <> <> 3212 0 <> <> <>
  2111 41 17.420921 2.992555 12.396855 511 V "C" 21 0.06000 0.06000 "VAL " "HG12" "    " 1 0 0 FFFFFF  ""  -1 1 3 <> <> <> 1335 0 <> <> 3213 0 <> <> <>
  2112 41 17.841518 2.378564 13.964368 511 V "C" 21 0.06000 0.06000 "VAL " "HG13" "    " 1 0 0 FFFFFF  ""  -1 1 3 <> <> <> 1336 0 <> <> 3214 0 <> <> <>
  2113 41 16.827123 3.955220 15.899462 511 V "C" 21 0.06000 0.06000 "VAL " "HG21" "    " 1 0 0 FFFFFF  ""  -1 1 3 <> <> <> 1337 0 <> <> 3215 0 <> <> <>
  2114 41 18.583707 3.994279 15.905221 511 V "C" 21 0.06000 0.06000 "VAL " "HG22" "    " 1 0 0 FFFFFF  ""  -1 1 3 <> <> <> 1338 0 <> <> 3216 0 <> <> <>
  2115 41 17.621311 5.480641 15.948033 511 V "C" 21 0.06000 0.06000 "VAL " "HG23" "    " 1 0 0 FFFFFF  ""  -1 1 3 <> <> <> 1339 0 <> <> 3217 0 <> <> <>
  2116 41 20.185491 9.042446 13.784367 512 P "C" 21 0.06000 0.06000 "PRO " " HA " "    " 1 0 0 FFFFFF  ""  -1 1 3 <> <> <> 1347 0 <> <> 3218 0 <> <> <>
  2117 41 20.608140 9.288357 11.539555 512 P "C" 21 0.06000 0.06000 "PRO " " HB3" "    " 1 0 0 FFFFFF  ""  -1 1 3 <> <> <> 1348 0 <> <> 3219 0 <> <> <>
  2118 41 19.454713 10.582869 11.750811 512 P "C" 21 0.06000 0.06000 "PRO " " HB2" "    " 1 0 0 FFFFFF  ""  -1 1 3 <> <> <> 1349 0 <> <> 3220 0 <> <> <>
  2119 41 18.946580 8.787421 9.847823 512 P "C" 21 0.06000 0.06000 "PRO " " HG3" "    " 1 0 0 FFFFFF  ""  -1 1 3 <> <> <> 1350 0 <> <> 3221 0 <> <> <>
  2120 41 17.637258 9.149401 10.974244 512 P "C" 21 0.06000 0.06000 "PRO " " HG2" "    " 1 0 0 FFFFFF  ""  -1 1 3 <> <> <> 1351 0 <> <> 3222 0 <> <> <>
  2121 41 17.719499 6.879086 11.411034 512 P "C" 21 0.06000 0.06000 "PRO " " HD2" "    " 1 0 0 FFFFFF  ""  -1 1 3 <> <> <> 1352 0 <> <> 3223 0 <> <> <>
  2122 41 19.439496 6.756163 10.947568 512 P "C" 21 0.06000 0.06000 "PRO " " HD3" "    " 1 0 0 FFFFFF  ""  -1 1 3 <> <> <> 1353 0 <> <> 3224 0 <> <> <>
  2123 43 18.177593 11.154224 12.848105 513 G "C" 21 0.30000 0.30000 "GLY " " H  " "    " 1 0 0 FFFFFF  ""  -1 1 3 <> <> <> 1358 0 <> <> 3225 0 <> <> <>
  2124 41 16.673633 12.364691 14.216471 513 G "C" 21 0.06000 0.06000 "GLY " " HA3" "    " 1 0 0 FFFFFF  ""  -1 1 3 <> <> <> 1359 0 <> <> 3226 0 <> <> <>
  2125 41 16.476428 11.011802 15.237040 513 G "C" 21 0.06000 0.06000 "GLY " " HA2" "    " 1 0 0 FFFFFF  ""  -1 1 3 <> <> <> 1360 0 <> <> 3227 0 <> <> <>
  2126 43 16.021610 10.741577 11.709540 514 S "C" 21 0.30000 0.30000 "SER " " H  " "    " 1 0 0 FFFFFF  ""  -1 1 3 <> <> <> 1367 0 <> <> 3228 0 <> <> <>
  2127 41 13.205348 11.259767 11.725896 514 S "C" 21 0.06000 0.06000 "SER " " HA " "    " 1 0 0 FFFFFF  ""  -1 1 3 <> <> <> 1368 0 <> <> 3229 0 <> <> <>
  2128 41 14.579578 11.593863 9.777138 514 S "C" 21 0.06000 0.06000 "SER " " HB3" "    " 1 0 0 FFFFFF  ""  -1 1 3 <> <> <> 1369 0 <> <> 3230 0 <> <> <>
  2129 41 13.315383 10.457939 9.401160 514 S "C" 21 0.06000 0.06000 "SER " " HB2" "    " 1 0 0 FFFFFF  ""  -1 1 3 <> <> <> 1370 0 <> <> 3231 0 <> <> <>
  2130 42 14.881271 8.768840 9.662722 514 S "C" 21 0.41800 0.41800 "SER " " HG " "    " 1 0 0 FFFFFF  ""  -1 1 3 <> <> <> 1371 0 <> <> 3232 0 <> <> <>
  2131 43 13.076885 8.556952 10.008877 515 C "C" 21 0.30000 0.30000 "CYS " " H  " "    " 1 0 0 FFFFFF  ""  -1 1 3 <> <> <> 1378 0 <> <> 3233 0 <> <> <>
  2132 41 12.367454 6.400495 10.297448 515 C "C" 21 0.06000 0.06000 "CYS " " HA " "    " 1 0 0 FFFFFF  ""  -1 1 3 <> <> <> 1379 0 <> <> 3234 0 <> <> <>
  2133 41 13.252326 6.576659 13.177838 515 C "C" 21 0.08000 0.08000 "CYS " " HB3" "    " 1 0 0 FFFFFF  ""  -1 1 3 <> <> <> 1380 0 <> <> 3235 0 <> <> <>
  2134 41 14.123920 5.991707 11.827649 515 C "C" 21 0.08000 0.08000 "CYS " " HB2" "    " 1 0 0 FFFFFF  ""  -1 1 3 <> <> <> 1381 0 <> <> 3236 0 <> <> <>
  2135 43 10.448806 7.938503 9.738206 516 K "C" 21 0.30000 0.30000 "LYS " " H  " "    " 1 0 0 FFFFFF  ""  -1 1 3 <> <> <> 1391 0 <> <> 3237 0 <> <> <>
  2136 41 8.489116 8.572077 11.681878 516 K "C" 21 0.06000 0.06000 "LYS " " HA " "    " 1 0 0 FFFFFF  ""  -1 1 3 <> <> <> 1392 0 <> <> 3238 0 <> <> <>
  2137 41 7.064861 8.725489 9.459918 516 K "C" 21 0.06000 0.06000 "LYS " " HB3" "    " 1 0 0 FFFFFF  ""  -1 1 3 <> <> <> 1393 0 <> <> 3239 0 <> <> <>
  2138 41 8.548454 8.370772 8.646702 516 K "C" 21 0.06000 0.06000 "LYS " " HB2" "    " 1 0 0 FFFFFF  ""  -1 1 3 <> <> <> 1394 0 <> <> 3240 0 <> <> <>
  2139 41 7.919521 10.732556 10.492081 516 K "C" 21 0.06000 0.06000 "LYS " " HG3" "    " 1 0 0 FFFFFF  ""  -1 1 3 <> <> <> 1395 0 <> <> 3241 0 <> <> <>
  2140 41 8.027053 10.768128 8.758723 516 K "C" 21 0.06000 0.06000 "LYS " " HG2" "    " 1 0 0 FFFFFF  ""  -1 1 3 <> <> <> 1396 0 <> <> 3242 0 <> <> <>
  2141 41 10.537700 10.077106 9.058495 516 K "C" 21 0.06000 0.06000 "LYS " " HD3" "    " 1 0 0 FFFFFF  ""  -1 1 3 <> <> <> 1397 0 <> <> 3243 0 <> <> <>
  2142 41 10.304500 10.381195 10.751055 516 K "C" 21 0.06000 0.06000 "LYS " " HD2" "    " 1 0 0 FFFFFF  ""  -1 1 3 <> <> <> 1398 0 <> <> 3244 0 <> <> <>
  2143 41 11.302379 12.353202 9.825415 516 K "C" 21 0.06000 0.06000 "LYS " " HE3" "    " 1 0 0 FFFFFF  ""  -1 1 3 <> <> <> 1399 0 <> <> 3245 0 <> <> <>
  2144 41 9.656917 12.762430 10.267386 516 K "C" 21 0.06000 0.06000 "LYS " " HE2" "    " 1 0 0 FFFFFF  ""  -1 1 3 <> <> <> 1400 0 <> <> 3246 0 <> <> <>
  2145 44 10.269649 13.604960 8.119300 516 K "C" 21 0.33000 0.33000 "LYS " " HZ1" "    " 1 0 0 FFFFFF  ""  -1 1 3 <> <> <> 1401 0 <> <> 3247 0 <> <> <>
  2146 44 10.587291 12.085407 7.557145 516 K "C" 21 0.33000 0.33000 "LYS " " HZ2" "    " 1 0 0 FFFFFF  ""  -1 1 3 <> <> <> 1402 0 <> <> 3248 0 <> <> <>
  2147 44 9.050845 12.505895 7.962081 516 K "C" 21 0.33000 0.33000 "LYS " " HZ3" "    " 1 0 0 FFFFFF  ""  -1 1 3 <> <> <> 1403 0 <> <> 3249 0 <> <> <>
  2148 43 6.179977 7.916635 11.517720 517 E "C" 21 0.30000 0.30000 "GLU " " H  " "    " 1 0 0 FFFFFF  ""  -1 1 3 <> <> <> 1413 0 <> <> 3250 0 <> <> <>
  2149 41 5.940208 5.000339 11.077941 517 E "C" 21 0.06000 0.06000 "GLU " " HA " "    " 1 0 0 FFFFFF  ""  -1 1 3 <> <> <> 1414 0 <> <> 3251 0 <> <> <>
  2150 41 5.252113 4.502221 13.151286 517 E "C" 21 0.06000 0.06000 "GLU " " HB3" "    " 1 0 0 FFFFFF  ""  -1 1 3 <> <> <> 1415 0 <> <> 3252 0 <> <> <>
  2151 41 4.538886 6.029350 13.535737 517 E "C" 21 0.06000 0.06000 "GLU " " HB2" "    " 1 0 0 FFFFFF  ""  -1 1 3 <> <> <> 1416 0 <> <> 3253 0 <> <> <>
  2152 41 7.562793 5.454188 13.516722 517 E "C" 21 0.06000 0.06000 "GLU " " HG3" "    " 1 0 0 FFFFFF  ""  -1 1 3 <> <> <> 1417 0 <> <> 3254 0 <> <> <>
  2153 41 6.535800 5.192085 14.886538 517 E "C" 21 0.06000 0.06000 "GLU " " HG2" "    " 1 0 0 FFFFFF  ""  -1 1 3 <> <> <> 1418 0 <> <> 3255 0 <> <> <>
  2154 43 5.036117 7.147816 9.387849 518 T "C" 21 0.30000 0.30000 "THR " " H  " "    " 1 0 0 FFFFFF  ""  -1 1 3 <> <> <> 1426 0 <> <> 3256 0 <> <> <>
  2155 41 2.196487 6.295551 9.295445 518 T "C" 21 0.06000 0.06000 "THR " " HA " "    " 1 0 0 FFFFFF  ""  -1 1 3 <> <> <> 1427 0 <> <> 3257 0 <> <> <>
  2156 41 1.426536 8.628008 8.897805 518 T "C" 21 0.06000 0.06000 "THR " " HB " "    " 1 0 0 FFFFFF  ""  -1 1 3 <> <> <> 1428 0 <> <> 3258 0 <> <> <>
  2157 42 3.129173 9.520782 7.844420 518 T "C" 21 0.41800 0.41800 "THR " " HG1" "    " 1 0 0 FFFFFF  ""  -1 1 3 <> <> <> 1429 0 <> <> 3259 0 <> <> <>
  2158 41 1.718017 9.786226 10.985129 518 T "C" 21 0.06000 0.06000 "THR " "HG21" "    " 1 0 0 FFFFFF  ""  -1 1 3 <> <> <> 1430 0 <> <> 3260 0 <> <> <>
  2159 41 1.621887 8.069888 11.345814 518 T "C" 21 0.06000 0.06000 "THR " "HG22" "    " 1 0 0 FFFFFF  ""  -1 1 3 <> <> <> 1431 0 <> <> 3261 0 <> <> <>
  2160 41 3.177097 8.887031 11.372599 518 T "C" 21 0.06000 0.06000 "THR " "HG23" "    " 1 0 0 FFFFFF  ""  -1 1 3 <> <> <> 1432 0 <> <> 3262 0 <> <> <>
  2161 43 1.270301 7.183820 7.089415 519 F "C" 21 0.30000 0.30000 "PHE " " H  " "    " 1 0 0 FFFFFF  ""  -1 1 3 <> <> <> 1444 0 <> <> 3263 0 <> <> <>
  2162 41 3.199558 7.782035 5.042588 519 F "C" 21 0.06000 0.06000 "PHE " " HA " "    " 1 0 0 FFFFFF  ""  -1 1 3 <> <> <> 1445 0 <> <> 3264 0 <> <> <>
  2163 41 3.763324 5.325457 5.278609 519 F "C" 21 0.06000 0.06000 "PHE " " HB3" "    " 1 0 0 FFFFFF  ""  -1 1 3 <> <> <> 1446 0 <> <> 3265 0 <> <> <>
  2164 41 3.150775 5.738763 3.729979 519 F "C" 21 0.06000 0.06000 "PHE " " HB2" "    " 1 0 0 FFFFFF  ""  -1 1 3 <> <> <> 1447 0 <> <> 3266 0 <> <> <>
  2165 41 1.081809 4.792605 2.838046 519 F "C" 21 0.11500 0.11500 "PHE " " HD1" "    " 1 0 0 FFFFFF  ""  -1 1 3 <> <> <> 1448 0 <> <> 3267 0 <> <> <>
  2166 41 2.257747 4.067070 6.928689 519 F "C" 21 0.11500 0.11500 "PHE " " HD2" "    " 1 0 0 FFFFFF  ""  -1 1 3 <> <> <> 1449 0 <> <> 3268 0 <> <> <>
  2167 41 -0.617215 3.013031 3.040642 519 F "C" 21 0.11500 0.11500 "PHE " " HE1" "    " 1 0 0 FFFFFF  ""  -1 1 3 <> <> <> 1450 0 <> <> 3269 0 <> <> <>
  2168 41 0.570999 2.292095 7.071765 519 F "C" 21 0.11500 0.11500 "PHE " " HE2" "    " 1 0 0 FFFFFF  ""  -1 1 3 <> <> <> 1451 0 <> <> 3270 0 <> <> <>
  2169 41 -0.849709 1.748836 5.134627 519 F "C" 21 0.11500 0.11500 "PHE " " HZ " "    " 1 0 0 FFFFFF  ""  -1 1 3 <> <> <> 1452 0 <> <> 3271 0 <> <> <>
  2170 43 2.257331 8.233554 3.015225 520 N "C" 21 0.30000 0.30000 "ASN " " H  " "    " 1 0 0 FFFFFF  ""  -1 1 3 <> <> <> 1461 0 <> <> 3272 0 <> <> <>
  2171 41 -0.641362 8.713422 3.347537 520 N "C" 21 0.06000 0.06000 "ASN " " HA " "    " 1 0 0 FFFFFF  ""  -1 1 3 <> <> <> 1462 0 <> <> 3273 0 <> <> <>
  2172 41 -0.343751 10.280900 1.400950 520 N "C" 21 0.06000 0.06000 "ASN " " HB3" "    " 1 0 0 FFFFFF  ""  -1 1 3 <> <> <> 1463 0 <> <> 3274 0 <> <> <>
  2173 41 1.361438 9.879348 1.385363 520 N "C" 21 0.06000 0.06000 "ASN " " HB2" "    " 1 0 0 FFFFFF  ""  -1 1 3 <> <> <> 1464 0 <> <> 3275 0 <> <> <>
  2174 43 1.444446 12.993195 3.169076 520 N "C" 21 0.38000 0.38000 "ASN " "HD22" "    " 1 0 0 FFFFFF  ""  -1 1 3 <> <> <> 1465 0 <> <> 3276 0 <> <> <>
  2175 43 1.457076 12.303187 1.565591 520 N "C" 21 0.38000 0.38000 "ASN " "HD21" "    " 1 0 0 FFFFFF  ""  -1 1 3 <> <> <> 1466 0 <> <> 3277 0 <> <> <>
  2176 43 -2.228432 8.157186 2.002268 521 L "C" 21 0.30000 0.30000 "LEU " " H  " "    " 1 0 0 FFFFFF  ""  -1 1 3 <> <> <> 1475 0 <> <> 3278 0 <> <> <>
  2177 41 -1.598042 6.166757 -0.124516 521 L "C" 21 0.06000 0.06000 "LEU " " HA " "    " 1 0 0 FFFFFF  ""  -1 1 3 <> <> <> 1476 0 <> <> 3279 0 <> <> <>
  2178 41 -3.858948 6.453015 1.876317 521 L "C" 21 0.06000 0.06000 "LEU " " HB3" "    " 1 0 0 FFFFFF  ""  -1 1 3 <> <> <> 1477 0 <> <> 3280 0 <> <> <>
  2179 41 -2.808877 5.088408 1.647177 521 L "C" 21 0.06000 0.06000 "LEU " " HB2" "    " 1 0 0 FFFFFF  ""  -1 1 3 <> <> <> 1478 0 <> <> 3281 0 <> <> <>
  2180 41 -5.015786 6.011759 -0.245854 521 L "C" 21 0.06000 0.06000 "LEU " " HG " "    " 1 0 0 FFFFFF  ""  -1 1 3 <> <> <> 1479 0 <> <> 3282 0 <> <> <>
  2181 41 -4.211655 3.310120 -0.876276 521 L "C" 21 0.06000 0.06000 "LEU " "HD11" "    " 1 0 0 FFFFFF  ""  -1 1 3 <> <> <> 1480 0 <> <> 3283 0 <> <> <>
  2182 41 -4.233071 4.732030 -1.887484 521 L "C" 21 0.06000 0.06000 "LEU " "HD12" "    " 1 0 0 FFFFFF  ""  -1 1 3 <> <> <> 1481 0 <> <> 3284 0 <> <> <>
  2183 41 -2.801728 4.350884 -0.953243 521 L "C" 21 0.06000 0.06000 "LEU " "HD13" "    " 1 0 0 FFFFFF  ""  -1 1 3 <> <> <> 1482 0 <> <> 3285 0 <> <> <>
  2184 41 -6.500081 4.791730 0.849734 521 L "C" 21 0.06000 0.06000 "LEU " "HD21" "    " 1 0 0 FFFFFF  ""  -1 1 3 <> <> <> 1483 0 <> <> 3286 0 <> <> <>
  2185 41 -5.468007 3.377877 0.923276 521 L "C" 21 0.06000 0.06000 "LEU " "HD22" "    " 1 0 0 FFFFFF  ""  -1 1 3 <> <> <> 1484 0 <> <> 3287 0 <> <> <>
  2186 41 -5.335103 4.625749 2.146813 521 L "C" 21 0.06000 0.06000 "LEU " "HD23" "    " 1 0 0 FFFFFF  ""  -1 1 3 <> <> <> 1485 0 <> <> 3288 0 <> <> <>
  2187 43 -1.991978 6.906097 -2.161930 522 Y "C" 21 0.30000 0.30000 "TYR " " H  " "    " 1 0 0 FFFFFF  ""  -1 1 3 <> <> <> 1498 0 <> <> 3289 0 <> <> <>
  2188 41 -4.084359 9.054802 -2.459638 522 Y "C" 21 0.06000 0.06000 "TYR " " HA " "    " 1 0 0 FFFFFF  ""  -1 1 3 <> <> <> 1499 0 <> <> 3290 0 <> <> <>
  2189 41 -2.733983 9.862696 -4.354552 522 Y "C" 21 0.06000 0.06000 "TYR " " HB3" "    " 1 0 0 FFFFFF  ""  -1 1 3 <> <> <> 1500 0 <> <> 3291 0 <> <> <>
  2190 41 -1.533188 8.609486 -4.159812 522 Y "C" 21 0.06000 0.06000 "TYR " " HB2" "    " 1 0 0 FFFFFF  ""  -1 1 3 <> <> <> 1501 0 <> <> 3292 0 <> <> <>
  2191 41 0.021858 8.681269 -2.112948 522 Y "C" 21 0.11500 0.11500 "TYR " " HD1" "    " 1 0 0 FFFFFF  ""  -1 1 3 <> <> <> 1502 0 <> <> 3293 0 <> <> <>
  2192 41 -2.541367 11.945899 -3.291310 522 Y "C" 21 0.11500 0.11500 "TYR " " HD2" "    " 1 0 0 FFFFFF  ""  -1 1 3 <> <> <> 1503 0 <> <> 3294 0 <> <> <>
  2193 41 1.385455 10.263848 -0.783656 522 Y "C" 21 0.11500 0.11500 "TYR " " HE1" "    " 1 0 0 FFFFFF  ""  -1 1 3 <> <> <> 1504 0 <> <> 3295 0 <> <> <>
  2194 41 -1.262208 13.466436 -1.854877 522 Y "C" 21 0.11500 0.11500 "TYR " " HE2" "    " 1 0 0 FFFFFF  ""  -1 1 3 <> <> <> 1505 0 <> <> 3296 0 <> <> <>
  2195 42 0.528789 13.746098 -0.473764 522 Y "C" 21 0.43500 0.43500 "TYR " " HH " "    " 1 0 0 FFFFFF  ""  -1 1 3 <> <> <> 1506 0 <> <> 3297 0 <> <> <>
  2196 43 -4.834523 9.113499 -4.818657 523 Y "C" 21 0.30000 0.30000 "TYR " " H  " "    " 1 0 0 FFFFFF  ""  -1 1 3 <> <> <> 1519 0 <> <> 3298 0 <> <> <>
  2197 41 -4.645375 6.484322 -6.151722 523 Y "C" 21 0.06000 0.06000 "TYR " " HA " "    " 1 0 0 FFFFFF  ""  -1 1 3 <> <> <> 1520 0 <> <> 3299 0 <> <> <>
  2198 41 -6.687901 6.418701 -4.593218 523 Y "C" 21 0.06000 0.06000 "TYR " " HB3" "    " 1 0 0 FFFFFF  ""  -1 1 3 <> <> <> 1521 0 <> <> 3300 0 <> <> <>
  2199 41 -6.981583 6.098127 -6.268139 523 Y "C" 21 0.06000 0.06000 "TYR " " HB2" "    " 1 0 0 FFFFFF  ""  -1 1 3 <> <> <> 1522 0 <> <> 3301 0 <> <> <>
  2200 41 -8.555966 7.355441 -7.561981 523 Y "C" 21 0.11500 0.11500 "TYR " " HD1" "    " 1 0 0 FFFFFF  ""  -1 1 3 <> <> <> 1523 0 <> <> 3302 0 <> <> <>
  2201 41 -7.266934 8.794836 -3.708684 523 Y "C" 21 0.11500 0.11500 "TYR " " HD2" "    " 1 0 0 FFFFFF  ""  -1 1 3 <> <> <> 1524 0 <> <> 3303 0 <> <> <>
  2202 41 -10.399506 9.010538 -7.554749 523 Y "C" 21 0.11500 0.11500 "TYR " " HE1" "    " 1 0 0 FFFFFF  ""  -1 1 3 <> <> <> 1525 0 <> <> 3304 0 <> <> <>
  2203 41 -9.148915 10.399514 -3.670617 523 Y "C" 21 0.11500 0.11500 "TYR " " HE2" "    " 1 0 0 FFFFFF  ""  -1 1 3 <> <> <> 1526 0 <> <> 3305 0 <> <> <>
  2204 42 -10.954991 11.258969 -4.819077 523 Y "C" 21 0.43500 0.43500 "TYR " " HH " "    " 1 0 0 FFFFFF  ""  -1 1 3 <> <> <> 1527 0 <> <> 3306 0 <> <> <>
  2205 43 -5.860470 6.733084 -8.373361 524 Y "C" 21 0.30000 0.30000 "TYR " " H  " "    " 1 0 0 FFFFFF  ""  -1 1 3 <> <> <> 1540 0 <> <> 3307 0 <> <> <>
  2206 41 -5.894643 9.480851 -9.430968 524 Y "C" 21 0.06000 0.06000 "TYR " " HA " "    " 1 0 0 FFFFFF  ""  -1 1 3 <> <> <> 1541 0 <> <> 3308 0 <> <> <>
  2207 41 -3.656403 7.517950 -10.008780 524 Y "C" 21 0.06000 0.06000 "TYR " " HB3" "    " 1 0 0 FFFFFF  ""  -1 1 3 <> <> <> 1542 0 <> <> 3309 0 <> <> <>
  2208 41 -3.505212 9.151932 -9.443803 524 Y "C" 21 0.06000 0.06000 "TYR " " HB2" "    " 1 0 0 FFFFFF  ""  -1 1 3 <> <> <> 1543 0 <> <> 3310 0 <> <> <>
  2209 41 -3.955598 11.076306 -11.065574 524 Y "C" 21 0.11500 0.11500 "TYR " " HD1" "    " 1 0 0 FFFFFF  ""  -1 1 3 <> <> <> 1544 0 <> <> 3311 0 <> <> <>
  2210 41 -3.686745 6.951813 -12.318883 524 Y "C" 21 0.11500 0.11500 "TYR " " HD2" "    " 1 0 0 FFFFFF  ""  -1 1 3 <> <> <> 1545 0 <> <> 3312 0 <> <> <>
  2211 41 -3.532128 11.806105 -13.400046 524 Y "C" 21 0.11500 0.11500 "TYR " " HE1" "    " 1 0 0 FFFFFF  ""  -1 1 3 <> <> <> 1546 0 <> <> 3313 0 <> <> <>
  2212 41 -3.267052 7.681982 -14.645921 524 Y "C" 21 0.11500 0.11500 "TYR " " HE2" "    " 1 0 0 FFFFFF  ""  -1 1 3 <> <> <> 1547 0 <> <> 3314 0 <> <> <>
  2213 42 -3.066579 9.462395 -16.075459 524 Y "C" 21 0.43500 0.43500 "TYR " " HH " "    " 1 0 0 FFFFFF  ""  -1 1 3 <> <> <> 1548 0 <> <> 3315 0 <> <> <>
  2214 43 -7.684937 9.380670 -10.747838 525 E "C" 21 0.30000 0.30000 "GLU " " H  " "    " 1 0 0 FFFFFF  ""  -1 1 3 <> <> <> 1558 0 <> <> 3316 0 <> <> <>
  2215 41 -8.524262 6.736913 -11.751852 525 E "C" 21 0.06000 0.06000 "GLU " " HA " "    " 1 0 0 FFFFFF  ""  -1 1 3 <> <> <> 1559 0 <> <> 3317 0 <> <> <>
  2216 41 -10.542645 7.751572 -12.280533 525 E "C" 21 0.06000 0.06000 "GLU " " HB3" "    " 1 0 0 FFFFFF  ""  -1 1 3 <> <> <> 1560 0 <> <> 3318 0 <> <> <>
  2217 41 -9.875569 9.349996 -12.530751 525 E "C" 21 0.06000 0.06000 "GLU " " HB2" "    " 1 0 0 FFFFFF  ""  -1 1 3 <> <> <> 1561 0 <> <> 3319 0 <> <> <>
  2218 41 -9.627698 9.528855 -9.999355 525 E "C" 21 0.06000 0.06000 "GLU " " HG3" "    " 1 0 0 FFFFFF  ""  -1 1 3 <> <> <> 1562 0 <> <> 3320 0 <> <> <>
  2219 41 -10.341096 7.939178 -9.849900 525 E "C" 21 0.06000 0.06000 "GLU " " HG2" "    " 1 0 0 FFFFFF  ""  -1 1 3 <> <> <> 1563 0 <> <> 3321 0 <> <> <>
  2220 43 -9.085423 6.400956 -14.034847 526 A "C" 21 0.30000 0.30000 "ALA " " H  " "    " 1 0 0 FFFFFF  ""  -1 1 3 <> <> <> 1569 0 <> <> 3322 0 <> <> <>
  2221 41 -8.124222 8.054209 -16.141796 526 A "C" 21 0.06000 0.06000 "ALA " " HA " "    " 1 0 0 FFFFFF  ""  -1 1 3 <> <> <> 1570 0 <> <> 3323 0 <> <> <>
  2222 41 -6.168862 6.584983 -16.886549 526 A "C" 21 0.06000 0.06000 "ALA " " HB1" "    " 1 0 0 FFFFFF  ""  -1 1 3 <> <> <> 1571 0 <> <> 3324 0 <> <> <>
  2223 41 -5.797478 7.488613 -15.446506 526 A "C" 21 0.06000 0.06000 "ALA " " HB2" "    " 1 0 0 FFFFFF  ""  -1 1 3 <> <> <> 1572 0 <> <> 3325 0 <> <> <>
  2224 41 -6.210709 5.782253 -15.321518 526 A "C" 21 0.06000 0.06000 "ALA " " HB3" "    " 1 0 0 FFFFFF  ""  -1 1 3 <> <> <> 1573 0 <> <> 3326 0 <> <> <>
  2225 43 -8.796216 7.209073 -18.129378 527 D "C" 21 0.30000 0.30000 "ASP " " H  " "    " 1 0 0 FFFFFF  ""  -1 1 3 <> <> <> 1582 0 <> <> 3327 0 <> <> <>
  2226 41 -10.625504 4.949039 -17.925485 527 D "C" 21 0.06000 0.06000 "ASP " " HA " "    " 1 0 0 FFFFFF  ""  -1 1 3 <> <> <> 1583 0 <> <> 3328 0 <> <> <>
  2227 41 -11.278561 5.465075 -20.220367 527 D "C" 21 0.06000 0.06000 "ASP " " HB3" "    " 1 0 0 FFFFFF  ""  -1 1 3 <> <> <> 1584 0 <> <> 3329 0 <> <> <>
  2228 41 -9.934334 6.562195 -20.401175 527 D "C" 21 0.06000 0.06000 "ASP " " HB2" "    " 1 0 0 FFFFFF  ""  -1 1 3 <> <> <> 1585 0 <> <> 3330 0 <> <> <>
  2229 43 -7.311989 5.319295 -18.904926 528 F "C" 21 0.30000 0.30000 "PHE " " H  " "    " 1 0 0 FFFFFF  ""  -1 1 3 <> <> <> 1597 0 <> <> 3331 0 <> <> <>
  2230 41 -7.288327 2.462699 -19.725546 528 F "C" 21 0.06000 0.06000 "PHE " " HA " "    " 1 0 0 FFFFFF  ""  -1 1 3 <> <> <> 1598 0 <> <> 3332 0 <> <> <>
  2231 41 -5.766484 3.050207 -21.642418 528 F "C" 21 0.06000 0.06000 "PHE " " HB3" "    " 1 0 0 FFFFFF  ""  -1 1 3 <> <> <> 1599 0 <> <> 3333 0 <> <> <>
  2232 41 -6.024018 4.746038 -21.351450 528 F "C" 21 0.06000 0.06000 "PHE " " HB2" "    " 1 0 0 FFFFFF  ""  -1 1 3 <> <> <> 1600 0 <> <> 3334 0 <> <> <>
  2233 41 -8.064496 5.851635 -22.158556 528 F "C" 21 0.11500 0.11500 "PHE " " HD1" "    " 1 0 0 FFFFFF  ""  -1 1 3 <> <> <> 1601 0 <> <> 3335 0 <> <> <>
  2234 41 -7.674882 1.561248 -22.409077 528 F "C" 21 0.11500 0.11500 "PHE " " HD2" "    " 1 0 0 FFFFFF  ""  -1 1 3 <> <> <> 1602 0 <> <> 3336 0 <> <> <>
  2235 41 -10.089074 5.730646 -23.553408 528 F "C" 21 0.11500 0.11500 "PHE " " HE1" "    " 1 0 0 FFFFFF  ""  -1 1 3 <> <> <> 1603 0 <> <> 3337 0 <> <> <>
  2236 41 -9.701539 1.479831 -23.806615 528 F "C" 21 0.11500 0.11500 "PHE " " HE2" "    " 1 0 0 FFFFFF  ""  -1 1 3 <> <> <> 1604 0 <> <> 3338 0 <> <> <>
  2237 41 -10.899937 3.555157 -24.380808 528 F "C" 21 0.11500 0.11500 "PHE " " HZ " "    " 1 0 0 FFFFFF  ""  -1 1 3 <> <> <> 1605 0 <> <> 3339 0 <> <> <>
  2238 43 -4.961453 1.639077 -19.626518 529 D "C" 21 0.30000 0.30000 "ASP " " H  " "    " 1 0 0 FFFFFF  ""  -1 1 3 <> <> <> 1614 0 <> <> 3340 0 <> <> <>
  2239 41 -3.675095 2.265740 -17.243074 529 D "C" 21 0.06000 0.06000 "ASP " " HA " "    " 1 0 0 FFFFFF  ""  -1 1 3 <> <> <> 1615 0 <> <> 3341 0 <> <> <>
  2240 41 -1.588944 1.271604 -18.172562 529 D "C" 21 0.06000 0.06000 "ASP " " HB3" "    " 1 0 0 FFFFFF  ""  -1 1 3 <> <> <> 1616 0 <> <> 3342 0 <> <> <>
  2241 41 -2.291402 1.293329 -19.767866 529 D "C" 21 0.06000 0.06000 "ASP " " HB2" "    " 1 0 0 FFFFFF  ""  -1 1 3 <> <> <> 1617 0 <> <> 3343 0 <> <> <>
  2242 43 -1.883439 3.106247 -20.186051 530 L "C" 21 0.30000 0.30000 "LEU " " H  " "    " 1 0 0 FFFFFF  ""  -1 1 3 <> <> <> 1626 0 <> <> 3344 0 <> <> <>
  2243 41 -0.679185 4.928934 -20.748279 530 L "C" 21 0.06000 0.06000 "LEU " " HA " "    " 1 0 0 FFFFFF  ""  -1 1 3 <> <> <> 1627 0 <> <> 3345 0 <> <> <>
  2244 41 -2.749798 5.854656 -21.094830 530 L "C" 21 0.06000 0.06000 "LEU " " HB3" "    " 1 0 0 FFFFFF  ""  -1 1 3 <> <> <> 1628 0 <> <> 3346 0 <> <> <>
  2245 41 -1.475350 6.983366 -20.807669 530 L "C" 21 0.06000 0.06000 "LEU " " HB2" "    " 1 0 0 FFFFFF  ""  -1 1 3 <> <> <> 1629 0 <> <> 3347 0 <> <> <>
  2246 41 -3.748952 6.410734 -18.884471 530 L "C" 21 0.06000 0.06000 "LEU " " HG " "    " 1 0 0 FFFFFF  ""  -1 1 3 <> <> <> 1630 0 <> <> 3348 0 <> <> <>
  2247 41 -2.785874 8.760487 -17.955242 530 L "C" 21 0.06000 0.06000 "LEU " "HD11" "    " 1 0 0 FFFFFF  ""  -1 1 3 <> <> <> 1631 0 <> <> 3349 0 <> <> <>
  2248 41 -2.232316 7.229191 -17.321663 530 L "C" 21 0.06000 0.06000 "LEU " "HD12" "    " 1 0 0 FFFFFF  ""  -1 1 3 <> <> <> 1632 0 <> <> 3350 0 <> <> <>
  2249 41 -1.273019 8.084180 -18.527883 530 L "C" 21 0.06000 0.06000 "LEU " "HD13" "    " 1 0 0 FFFFFF  ""  -1 1 3 <> <> <> 1633 0 <> <> 3351 0 <> <> <>
  2250 41 -4.970326 7.932497 -19.909500 530 L "C" 21 0.06000 0.06000 "LEU " "HD21" "    " 1 0 0 FFFFFF  ""  -1 1 3 <> <> <> 1634 0 <> <> 3352 0 <> <> <>
  2251 41 -3.662312 9.103102 -19.983713 530 L "C" 21 0.06000 0.06000 "LEU " "HD22" "    " 1 0 0 FFFFFF  ""  -1 1 3 <> <> <> 1635 0 <> <> 3353 0 <> <> <>
  2252 41 -3.828042 7.897650 -21.238380 530 L "C" 21 0.06000 0.06000 "LEU " "HD23" "    " 1 0 0 FFFFFF  ""  -1 1 3 <> <> <> 1636 0 <> <> 3354 0 <> <> <>
  2253 43 -0.962529 4.265774 -17.349641 531 A "C" 21 0.30000 0.30000 "ALA " " H  " "    " 1 0 0 FFFFFF  ""  -1 1 3 <> <> <> 1642 0 <> <> 3355 0 <> <> <>
  2254 41 0.815128 6.360130 -16.459135 531 A "C" 21 0.06000 0.06000 "ALA " " HA " "    " 1 0 0 FFFFFF  ""  -1 1 3 <> <> <> 1643 0 <> <> 3356 0 <> <> <>
  2255 41 1.180007 5.034769 -14.458353 531 A "C" 21 0.06000 0.06000 "ALA " " HB1" "    " 1 0 0 FFFFFF  ""  -1 1 3 <> <> <> 1644 0 <> <> 3357 0 <> <> <>
  2256 41 -0.517777 4.940987 -14.882480 531 A "C" 21 0.06000 0.06000 "ALA " " HB2" "    " 1 0 0 FFFFFF  ""  -1 1 3 <> <> <> 1645 0 <> <> 3358 0 <> <> <>
  2257 41 0.568614 3.580978 -15.234247 531 A "C" 21 0.06000 0.06000 "ALA " " HB3" "    " 1 0 0 FFFFFF  ""  -1 1 3 <> <> <> 1646 0 <> <> 3359 0 <> <> <>
  2258 43 3.067386 6.468652 -16.450482 532 T "C" 21 0.30000 0.30000 "THR " " H  " "    " 1 0 0 FFFFFF  ""  -1 1 3 <> <> <> 1654 0 <> <> 3360 0 <> <> <>
  2259 41 4.509174 4.161394 -17.668396 532 T "C" 21 0.06000 0.06000 "THR " " HA " "    " 1 0 0 FFFFFF  ""  -1 1 3 <> <> <> 1655 0 <> <> 3361 0 <> <> <>
  2260 41 5.813846 5.487550 -19.067946 532 T "C" 21 0.06000 0.06000 "THR " " HB " "    " 1 0 0 FFFFFF  ""  -1 1 3 <> <> <> 1656 0 <> <> 3362 0 <> <> <>
  2261 42 5.671336 7.790188 -19.138300 532 T "C" 21 0.41800 0.41800 "THR " " HG1" "    " 1 0 0 FFFFFF  ""  -1 1 3 <> <> <> 1657 0 <> <> 3363 0 <> <> <>
  2262 41 4.398540 6.590257 -20.647173 532 T "C" 21 0.06000 0.06000 "THR " "HG21" "    " 1 0 0 FFFFFF  ""  -1 1 3 <> <> <> 1658 0 <> <> 3364 0 <> <> <>
  2263 41 3.492233 5.231245 -19.992222 532 T "C" 21 0.06000 0.06000 "THR " "HG22" "    " 1 0 0 FFFFFF  ""  -1 1 3 <> <> <> 1659 0 <> <> 3365 0 <> <> <>
  2264 41 3.152774 6.876514 -19.446450 532 T "C" 21 0.06000 0.06000 "THR " "HG23" "    " 1 0 0 FFFFFF  ""  -1 1 3 <> <> <> 1660 0 <> <> 3366 0 <> <> <>
  2265 43 7.064967 4.770113 -17.418060 533 K "C" 21 0.30000 0.30000 "LYS " " H  " "    " 1 0 0 FFFFFF  ""  -1 1 3 <> <> <> 1670 0 <> <> 3367 0 <> <> <>
  2266 41 7.581542 4.589227 -14.630552 533 K "C" 21 0.06000 0.06000 "LYS " " HA " "    " 1 0 0 FFFFFF  ""  -1 1 3 <> <> <> 1671 0 <> <> 3368 0 <> <> <>
  2267 41 10.021716 5.363891 -15.722723 533 K "C" 21 0.06000 0.06000 "LYS " " HB3" "    " 1 0 0 FFFFFF  ""  -1 1 3 <> <> <> 1672 0 <> <> 3369 0 <> <> <>
  2268 41 9.193179 4.846827 -17.139767 533 K "C" 21 0.06000 0.06000 "LYS " " HB2" "    " 1 0 0 FFFFFF  ""  -1 1 3 <> <> <> 1673 0 <> <> 3370 0 <> <> <>
  2269 41 10.032165 2.808508 -16.531625 533 K "C" 21 0.06000 0.06000 "LYS " " HG3" "    " 1 0 0 FFFFFF  ""  -1 1 3 <> <> <> 1674 0 <> <> 3371 0 <> <> <>
  2270 41 8.623168 2.706445 -15.536185 533 K "C" 21 0.06000 0.06000 "LYS " " HG2" "    " 1 0 0 FFFFFF  ""  -1 1 3 <> <> <> 1675 0 <> <> 3372 0 <> <> <>
  2271 41 11.473831 3.386325 -14.726452 533 K "C" 21 0.06000 0.06000 "LYS " " HD3" "    " 1 0 0 FFFFFF  ""  -1 1 3 <> <> <> 1676 0 <> <> 3373 0 <> <> <>
  2272 41 10.501556 2.040302 -14.214714 533 K "C" 21 0.06000 0.06000 "LYS " " HD2" "    " 1 0 0 FFFFFF  ""  -1 1 3 <> <> <> 1677 0 <> <> 3374 0 <> <> <>
  2273 41 8.995117 3.726533 -12.946663 533 K "C" 21 0.06000 0.06000 "LYS " " HE3" "    " 1 0 0 FFFFFF  ""  -1 1 3 <> <> <> 1678 0 <> <> 3375 0 <> <> <>
  2274 41 10.180518 4.954790 -13.330322 533 K "C" 21 0.06000 0.06000 "LYS " " HE2" "    " 1 0 0 FFFFFF  ""  -1 1 3 <> <> <> 1679 0 <> <> 3376 0 <> <> <>
  2275 44 10.548660 4.009914 -11.188673 533 K "C" 21 0.33000 0.33000 "LYS " " HZ1" "    " 1 0 0 FFFFFF  ""  -1 1 3 <> <> <> 1680 0 <> <> 3377 0 <> <> <>
  2276 44 10.709720 2.499832 -11.820086 533 K "C" 21 0.33000 0.33000 "LYS " " HZ2" "    " 1 0 0 FFFFFF  ""  -1 1 3 <> <> <> 1681 0 <> <> 3378 0 <> <> <>
  2277 44 11.820793 3.662968 -12.175199 533 K "C" 21 0.33000 0.33000 "LYS " " HZ3" "    " 1 0 0 FFFFFF  ""  -1 1 3 <> <> <> 1682 0 <> <> 3379 0 <> <> <>
  2278 43 6.687206 7.267472 -16.484763 534 T "C" 21 0.30000 0.30000 "THR " " H  " "    " 1 0 0 FFFFFF  ""  -1 1 3 <> <> <> 1690 0 <> <> 3380 0 <> <> <>
  2279 41 7.591068 9.020153 -14.284804 534 T "C" 21 0.06000 0.06000 "THR " " HA " "    " 1 0 0 FFFFFF  ""  -1 1 3 <> <> <> 1691 0 <> <> 3381 0 <> <> <>
  2280 41 8.519554 10.712517 -15.756928 534 T "C" 21 0.06000 0.06000 "THR " " HB " "    " 1 0 0 FFFFFF  ""  -1 1 3 <> <> <> 1692 0 <> <> 3382 0 <> <> <>
  2281 42 8.787315 10.259146 -17.997946 534 T "C" 21 0.41800 0.41800 "THR " " HG1" "    " 1 0 0 FFFFFF  ""  -1 1 3 <> <> <> 1693 0 <> <> 3383 0 <> <> <>
  2282 41 10.538081 9.728005 -16.637586 534 T "C" 21 0.06000 0.06000 "THR " "HG21" "    " 1 0 0 FFFFFF  ""  -1 1 3 <> <> <> 1694 0 <> <> 3384 0 <> <> <>
  2283 41 10.164272 8.977195 -15.095199 534 T "C" 21 0.06000 0.06000 "THR " "HG22" "    " 1 0 0 FFFFFF  ""  -1 1 3 <> <> <> 1695 0 <> <> 3385 0 <> <> <>
  2284 41 9.851386 8.112549 -16.602013 534 T "C" 21 0.06000 0.06000 "THR " "HG23" "    " 1 0 0 FFFFFF  ""  -1 1 3 <> <> <> 1696 0 <> <> 3386 0 <> <> <>
  2285 43 4.994136 8.314839 -16.421661 535 F "C" 21 0.30000 0.30000 "PHE " " H  " "    " 1 0 0 FFFFFF  ""  -1 1 3 <> <> <> 1708 0 <> <> 3387 0 <> <> <>
  2286 41 4.181632 11.018081 -16.801032 535 F "C" 21 0.06000 0.06000 "PHE " " HA " "    " 1 0 0 FFFFFF  ""  -1 1 3 <> <> <> 1709 0 <> <> 3388 0 <> <> <>
  2287 41 2.695030 8.547255 -17.426041 535 F "C" 21 0.06000 0.06000 "PHE " " HB3" "    " 1 0 0 FFFFFF  ""  -1 1 3 <> <> <> 1710 0 <> <> 3389 0 <> <> <>
  2288 41 3.639495 9.598280 -18.386455 535 F "C" 21 0.06000 0.06000 "PHE " " HB2" "    " 1 0 0 FFFFFF  ""  -1 1 3 <> <> <> 1711 0 <> <> 3390 0 <> <> <>
  2289 41 3.034599 11.958262 -18.886461 535 F "C" 21 0.11500 0.11500 "PHE " " HD1" "    " 1 0 0 FFFFFF  ""  -1 1 3 <> <> <> 1712 0 <> <> 3391 0 <> <> <>
  2290 41 0.258933 9.237589 -17.002367 535 F "C" 21 0.11500 0.11500 "PHE " " HD2" "    " 1 0 0 FFFFFF  ""  -1 1 3 <> <> <> 1713 0 <> <> 3392 0 <> <> <>
  2291 41 1.161205 13.453151 -19.435625 535 F "C" 21 0.11500 0.11500 "PHE " " HE1" "    " 1 0 0 FFFFFF  ""  -1 1 3 <> <> <> 1714 0 <> <> 3393 0 <> <> <>
  2292 41 -1.577202 10.768310 -17.559798 535 F "C" 21 0.11500 0.11500 "PHE " " HE2" "    " 1 0 0 FFFFFF  ""  -1 1 3 <> <> <> 1715 0 <> <> 3394 0 <> <> <>
  2293 41 -1.138085 12.856706 -18.777698 535 F "C" 21 0.11500 0.11500 "PHE " " HZ " "    " 1 0 0 FFFFFF  ""  -1 1 3 <> <> <> 1716 0 <> <> 3395 0 <> <> <>
  2294 41 0.893272 11.328841 -13.714680 536 P "C" 21 0.06000 0.06000 "PRO " " HA " "    " 1 0 0 FFFFFF  ""  -1 1 3 <> <> <> 1724 0 <> <> 3396 0 <> <> <>
  2295 41 -0.393471 9.747964 -12.470178 536 P "C" 21 0.06000 0.06000 "PRO " " HB3" "    " 1 0 0 FFFFFF  ""  -1 1 3 <> <> <> 1725 0 <> <> 3397 0 <> <> <>
  2296 41 1.038642 8.879625 -11.952726 536 P "C" 21 0.06000 0.06000 "PRO " " HB2" "    " 1 0 0 FFFFFF  ""  -1 1 3 <> <> <> 1726 0 <> <> 3398 0 <> <> <>
  2297 41 -0.372567 8.655867 -14.593763 536 P "C" 21 0.06000 0.06000 "PRO " " HG3" "    " 1 0 0 FFFFFF  ""  -1 1 3 <> <> <> 1727 0 <> <> 3399 0 <> <> <>
  2298 41 0.191684 7.339565 -13.567203 536 P "C" 21 0.06000 0.06000 "PRO " " HG2" "    " 1 0 0 FFFFFF  ""  -1 1 3 <> <> <> 1728 0 <> <> 3400 0 <> <> <>
  2299 41 2.512454 7.779252 -14.221920 536 P "C" 21 0.06000 0.06000 "PRO " " HD2" "    " 1 0 0 FFFFFF  ""  -1 1 3 <> <> <> 1729 0 <> <> 3401 0 <> <> <>
  2300 41 1.639068 8.135465 -15.697497 536 P "C" 21 0.06000 0.06000 "PRO " " HD3" "    " 1 0 0 FFFFFF  ""  -1 1 3 <> <> <> 1730 0 <> <> 3402 0 <> <> <>
  2301 43 2.318675 12.868117 -12.988651 537 N "C" 21 0.30000 0.30000 "ASN " " H  " "    " 1 0 0 FFFFFF  ""  -1 1 3 <> <> <> 1739 0 <> <> 3403 0 <> <> <>
  2302 41 4.861865 12.574356 -11.996954 537 N "C" 21 0.06000 0.06000 "ASN " " HA " "    " 1 0 0 FFFFFF  ""  -1 1 3 <> <> <> 1740 0 <> <> 3404 0 <> <> <>
  2303 41 4.695491 14.743871 -10.962309 537 N "C" 21 0.06000 0.06000 "ASN " " HB3" "    " 1 0 0 FFFFFF  ""  -1 1 3 <> <> <> 1741 0 <> <> 3405 0 <> <> <>
  2304 41 2.966911 14.699325 -10.943466 537 N "C" 21 0.06000 0.06000 "ASN " " HB2" "    " 1 0 0 FFFFFF  ""  -1 1 3 <> <> <> 1742 0 <> <> 3406 0 <> <> <>
  2305 43 4.966632 15.865134 -14.319295 537 N "C" 21 0.38000 0.38000 "ASN " "HD22" "    " 1 0 0 FFFFFF  ""  -1 1 3 <> <> <> 1743 0 <> <> 3407 0 <> <> <>
  2306 43 5.817508 15.288932 -12.910953 537 N "C" 21 0.38000 0.38000 "ASN " "HD21" "    " 1 0 0 FFFFFF  ""  -1 1 3 <> <> <> 1744 0 <> <> 3408 0 <> <> <>
  2307 43 5.855857 12.027851 -10.204235 538 W "C" 21 0.30000 0.30000 "TRP " " H  " "    " 1 0 0 FFFFFF  ""  -1 1 3 <> <> <> 1759 0 <> <> 3409 0 <> <> <>
  2308 41 4.318019 10.602999 -8.217168 538 W "C" 21 0.06000 0.06000 "TRP " " HA " "    " 1 0 0 FFFFFF  ""  -1 1 3 <> <> <> 1760 0 <> <> 3410 0 <> <> <>
  2309 41 6.552383 10.112657 -7.281184 538 W "C" 21 0.06000 0.06000 "TRP " " HB3" "    " 1 0 0 FFFFFF  ""  -1 1 3 <> <> <> 1761 0 <> <> 3411 0 <> <> <>
  2310 41 7.286033 11.299842 -8.320056 538 W "C" 21 0.06000 0.06000 "TRP " " HB2" "    " 1 0 0 FFFFFF  ""  -1 1 3 <> <> <> 1762 0 <> <> 3412 0 <> <> <>
  2311 41 7.846092 10.611098 -10.772491 538 W "C" 21 0.11500 0.11500 "TRP " " HD1" "    " 1 0 0 FFFFFF  ""  -1 1 3 <> <> <> 1763 0 <> <> 3413 0 <> <> <>
  2312 43 8.013404 8.346151 -11.957625 538 W "C" 21 0.42000 0.42000 "TRP " " HE1" "    " 1 0 0 FFFFFF  ""  -1 1 3 <> <> <> 1764 0 <> <> 3414 0 <> <> <>
  2313 41 4.998912 7.847396 -7.563259 538 W "C" 21 0.11500 0.11500 "TRP " " HE3" "    " 1 0 0 FFFFFF  ""  -1 1 3 <> <> <> 1765 0 <> <> 3415 0 <> <> <>
  2314 41 7.201412 5.594365 -11.426936 538 W "C" 21 0.11500 0.11500 "TRP " " HZ2" "    " 1 0 0 FFFFFF  ""  -1 1 3 <> <> <> 1766 0 <> <> 3416 0 <> <> <>
  2315 41 4.829868 5.396311 -7.829512 538 W "C" 21 0.11500 0.11500 "TRP " " HZ3" "    " 1 0 0 FFFFFF  ""  -1 1 3 <> <> <> 1767 0 <> <> 3417 0 <> <> <>
  2316 41 5.907337 4.256408 -9.755218 538 W "C" 21 0.11500 0.11500 "TRP " " HH2" "    " 1 0 0 FFFFFF  ""  -1 1 3 <> <> <> 1768 0 <> <> 3418 0 <> <> <>
  2317 43 3.034717 12.719314 -7.816652 539 M "C" 21 0.30000 0.30000 "MET " " H  " "    " 1 0 0 FFFFFF  ""  -1 1 3 <> <> <> 1777 0 <> <> 3419 0 <> <> <>
  2318 41 3.894531 13.648188 -5.210015 539 M "C" 21 0.06000 0.06000 "MET " " HA " "    " 1 0 0 FFFFFF  ""  -1 1 3 <> <> <> 1778 0 <> <> 3420 0 <> <> <>
  2319 41 5.211395 15.275188 -6.103235 539 M "C" 21 0.06000 0.06000 "MET " " HB3" "    " 1 0 0 FFFFFF  ""  -1 1 3 <> <> <> 1779 0 <> <> 3421 0 <> <> <>
  2320 41 3.732417 16.155033 -5.973514 539 M "C" 21 0.06000 0.06000 "MET " " HB2" "    " 1 0 0 FFFFFF  ""  -1 1 3 <> <> <> 1780 0 <> <> 3422 0 <> <> <>
  2321 41 3.355846 15.494966 -8.494026 539 M "C" 21 0.06000 0.06000 "MET " " HG3" "    " 1 0 0 FFFFFF  ""  -1 1 3 <> <> <> 1781 0 <> <> 3423 0 <> <> <>
  2322 41 5.022312 15.006077 -8.491532 539 M "C" 21 0.06000 0.06000 "MET " " HG2" "    " 1 0 0 FFFFFF  ""  -1 1 3 <> <> <> 1782 0 <> <> 3424 0 <> <> <>
  2323 41 7.028060 18.276998 -8.009475 539 M "C" 21 0.06000 0.06000 "MET " " HE1" "    " 1 0 0 FFFFFF  ""  -1 1 3 <> <> <> 1783 0 <> <> 3425 0 <> <> <>
  2324 41 6.578369 17.154669 -6.721567 539 M "C" 21 0.06000 0.06000 "MET " " HE2" "    " 1 0 0 FFFFFF  ""  -1 1 3 <> <> <> 1784 0 <> <> 3426 0 <> <> <>
  2325 41 7.090995 16.533152 -8.299266 539 M "C" 21 0.06000 0.06000 "MET " " HE3" "    " 1 0 0 FFFFFF  ""  -1 1 3 <> <> <> 1785 0 <> <> 3427 0 <> <> <>
  2326 43 2.253429 14.926554 -4.130465 540 E "C" 21 0.30000 0.30000 "GLU " " H  " "    " 1 0 0 FFFFFF  ""  -1 1 3 <> <> <> 1795 0 <> <> 3428 0 <> <> <>
  2327 41 -0.368992 14.000976 -4.643718 540 E "C" 21 0.06000 0.06000 "GLU " " HA " "    " 1 0 0 FFFFFF  ""  -1 1 3 <> <> <> 1796 0 <> <> 3429 0 <> <> <>
  2328 41 0.803970 16.336288 -3.036488 540 E "C" 21 0.06000 0.06000 "GLU " " HB3" "    " 1 0 0 FFFFFF  ""  -1 1 3 <> <> <> 1797 0 <> <> 3430 0 <> <> <>
  2329 41 0.512431 14.729761 -2.474975 540 E "C" 21 0.06000 0.06000 "GLU " " HB2" "    " 1 0 0 FFFFFF  ""  -1 1 3 <> <> <> 1798 0 <> <> 3431 0 <> <> <>
  2330 41 -2.048337 15.277793 -2.918047 540 E "C" 21 0.06000 0.06000 "GLU " " HG3" "    " 1 0 0 FFFFFF  ""  -1 1 3 <> <> <> 1799 0 <> <> 3432 0 <> <> <>
  2331 41 -1.525880 16.930773 -3.090337 540 E "C" 21 0.06000 0.06000 "GLU " " HG2" "    " 1 0 0 FFFFFF  ""  -1 1 3 <> <> <> 1800 0 <> <> 3433 0 <> <> <>
  2332 43 1.446285 16.250659 -6.372287 541 N "C" 21 0.30000 0.30000 "ASN " " H  " "    " 1 0 0 FFFFFF  ""  -1 1 3 <> <> <> 1809 0 <> <> 3434 0 <> <> <>
  2333 41 -0.456025 18.234339 -7.005581 541 N "C" 21 0.06000 0.06000 "ASN " " HA " "    " 1 0 0 FFFFFF  ""  -1 1 3 <> <> <> 1810 0 <> <> 3435 0 <> <> <>
  2334 41 1.860702 17.199142 -8.597695 541 N "C" 21 0.06000 0.06000 "ASN " " HB3" "    " 1 0 0 FFFFFF  ""  -1 1 3 <> <> <> 1811 0 <> <> 3436 0 <> <> <>
  2335 41 1.765987 18.546306 -7.535572 541 N "C" 21 0.06000 0.06000 "ASN " " HB2" "    " 1 0 0 FFFFFF  ""  -1 1 3 <> <> <> 1812 0 <> <> 3437 0 <> <> <>
  2336 43 1.583423 19.703523 -11.111543 541 N "C" 21 0.38000 0.38000 "ASN " "HD22" "    " 1 0 0 FFFFFF  ""  -1 1 3 <> <> <> 1813 0 <> <> 3438 0 <> <> <>
  2337 43 2.653678 18.619554 -10.261914 541 N "C" 21 0.38000 0.38000 "ASN " "HD21" "    " 1 0 0 FFFFFF  ""  -1 1 3 <> <> <> 1814 0 <> <> 3439 0 <> <> <>
  2338 41 -2.548787 15.760619 -10.339333 542 P "C" 21 0.06000 0.06000 "PRO " " HA " "    " 1 0 0 FFFFFF  ""  -1 1 3 <> <> <> 1822 0 <> <> 3440 0 <> <> <>
  2339 41 -1.238217 15.062408 -11.978082 542 P "C" 21 0.06000 0.06000 "PRO " " HB3" "    " 1 0 0 FFFFFF  ""  -1 1 3 <> <> <> 1823 0 <> <> 3441 0 <> <> <>
  2340 41 -1.650281 13.438994 -11.447871 542 P "C" 21 0.06000 0.06000 "PRO " " HB2" "    " 1 0 0 FFFFFF  ""  -1 1 3 <> <> <> 1824 0 <> <> 3442 0 <> <> <>
  2341 41 0.914966 14.164235 -11.571929 542 P "C" 21 0.06000 0.06000 "PRO " " HG3" "    " 1 0 0 FFFFFF  ""  -1 1 3 <> <> <> 1825 0 <> <> 3443 0 <> <> <>
  2342 41 0.347171 13.258480 -10.184110 542 P "C" 21 0.06000 0.06000 "PRO " " HG2" "    " 1 0 0 FFFFFF  ""  -1 1 3 <> <> <> 1826 0 <> <> 3444 0 <> <> <>
  2343 41 1.249759 15.119117 -9.034294 542 P "C" 21 0.06000 0.06000 "PRO " " HD2" "    " 1 0 0 FFFFFF  ""  -1 1 3 <> <> <> 1827 0 <> <> 3445 0 <> <> <>
  2344 41 0.855426 16.214374 -10.368306 542 P "C" 21 0.06000 0.06000 "PRO " " HD3" "    " 1 0 0 FFFFFF  ""  -1 1 3 <> <> <> 1828 0 <> <> 3446 0 <> <> <>
  2345 43 -1.008530 13.541366 -7.983487 543 W "C" 21 0.30000 0.30000 "TRP " " H  " "    " 1 0 0 FFFFFF  ""  -1 1 3 <> <> <> 1843 0 <> <> 3447 0 <> <> <>
  2346 41 -3.275921 11.734429 -7.877645 543 W "C" 21 0.06000 0.06000 "TRP " " HA " "    " 1 0 0 FFFFFF  ""  -1 1 3 <> <> <> 1844 0 <> <> 3448 0 <> <> <>
  2347 41 -1.915623 10.900454 -5.865831 543 W "C" 21 0.06000 0.06000 "TRP " " HB3" "    " 1 0 0 FFFFFF  ""  -1 1 3 <> <> <> 1845 0 <> <> 3449 0 <> <> <>
  2348 41 -0.809781 12.213019 -6.088084 543 W "C" 21 0.06000 0.06000 "TRP " " HB2" "    " 1 0 0 FFFFFF  ""  -1 1 3 <> <> <> 1846 0 <> <> 3450 0 <> <> <>
  2349 41 0.579036 12.118890 -8.448075 543 W "C" 21 0.11500 0.11500 "TRP " " HD1" "    " 1 0 0 FFFFFF  ""  -1 1 3 <> <> <> 1847 0 <> <> 3451 0 <> <> <>
  2350 43 1.210082 10.209453 -10.023322 543 W "C" 21 0.42000 0.42000 "TRP " " HE1" "    " 1 0 0 FFFFFF  ""  -1 1 3 <> <> <> 1848 0 <> <> 3452 0 <> <> <>
  2351 41 -2.354245 8.521688 -6.403474 543 W "C" 21 0.11500 0.11500 "TRP " " HE3" "    " 1 0 0 FFFFFF  ""  -1 1 3 <> <> <> 1849 0 <> <> 3453 0 <> <> <>
  2352 41 0.305763 7.454001 -10.468575 543 W "C" 21 0.11500 0.11500 "TRP " " HZ2" "    " 1 0 0 FFFFFF  ""  -1 1 3 <> <> <> 1850 0 <> <> 3454 0 <> <> <>
  2353 41 -2.373448 6.249729 -7.329665 543 W "C" 21 0.11500 0.11500 "TRP " " HZ3" "    " 1 0 0 FFFFFF  ""  -1 1 3 <> <> <> 1851 0 <> <> 3455 0 <> <> <>
  2354 41 -1.132455 5.737985 -9.428597 543 W "C" 21 0.11500 0.11500 "TRP " " HH2" "    " 1 0 0 FFFFFF  ""  -1 1 3 <> <> <> 1852 0 <> <> 3456 0 <> <> <>
  2355 43 -4.947980 11.604060 -6.510802 544 V "C" 21 0.30000 0.30000 "VAL " " H  " "    " 1 0 0 FFFFFF  ""  -1 1 3 <> <> <> 1860 0 <> <> 3457 0 <> <> <>
  2356 41 -5.459786 13.957354 -4.796257 544 V "C" 21 0.06000 0.06000 "VAL " " HA " "    " 1 0 0 FFFFFF  ""  -1 1 3 <> <> <> 1861 0 <> <> 3458 0 <> <> <>
  2357 41 -7.180756 11.533798 -5.479536 544 V "C" 21 0.06000 0.06000 "VAL " " HB " "    " 1 0 0 FFFFFF  ""  -1 1 3 <> <> <> 1862 0 <> <> 3459 0 <> <> <>
  2358 41 -9.104447 12.882745 -4.564953 544 V "C" 21 0.06000 0.06000 "VAL " "HG11" "    " 1 0 0 FFFFFF  ""  -1 1 3 <> <> <> 1863 0 <> <> 3460 0 <> <> <>
  2359 41 -7.964722 12.441677 -3.312652 544 V "C" 21 0.06000 0.06000 "VAL " "HG12" "    " 1 0 0 FFFFFF  ""  -1 1 3 <> <> <> 1864 0 <> <> 3461 0 <> <> <>
  2360 41 -7.961045 14.076699 -3.965157 544 V "C" 21 0.06000 0.06000 "VAL " "HG13" "    " 1 0 0 FFFFFF  ""  -1 1 3 <> <> <> 1865 0 <> <> 3462 0 <> <> <>
  2361 41 -8.484753 13.088528 -6.910064 544 V "C" 21 0.06000 0.06000 "VAL " "HG21" "    " 1 0 0 FFFFFF  ""  -1 1 3 <> <> <> 1866 0 <> <> 3463 0 <> <> <>
  2362 41 -7.320573 14.370279 -6.583274 544 V "C" 21 0.06000 0.06000 "VAL " "HG22" "    " 1 0 0 FFFFFF  ""  -1 1 3 <> <> <> 1867 0 <> <> 3464 0 <> <> <>
  2363 41 -6.832043 12.930185 -7.471760 544 V "C" 21 0.06000 0.06000 "VAL " "HG23" "    " 1 0 0 FFFFFF  ""  -1 1 3 <> <> <> 1868 0 <> <> 3465 0 <> <> <>
  2364 43 -5.147004 13.901825 -2.608704 545 K "C" 21 0.30000 0.30000 "LYS " " H  " "    " 1 0 0 FFFFFF  ""  -1 1 3 <> <> <> 1878 0 <> <> 3466 0 <> <> <>
  2365 41 -4.055012 11.446591 -1.477084 545 K "C" 21 0.06000 0.06000 "LYS " " HA " "    " 1 0 0 FFFFFF  ""  -1 1 3 <> <> <> 1879 0 <> <> 3467 0 <> <> <>
  2366 41 -4.764268 14.050649 -0.059858 545 K "C" 21 0.06000 0.06000 "LYS " " HB3" "    " 1 0 0 FFFFFF  ""  -1 1 3 <> <> <> 1880 0 <> <> 3468 0 <> <> <>
  2367 41 -3.261529 13.723750 -0.865463 545 K "C" 21 0.06000 0.06000 "LYS " " HB2" "    " 1 0 0 FFFFFF  ""  -1 1 3 <> <> <> 1881 0 <> <> 3469 0 <> <> <>
  2368 41 -3.048749 11.618817 0.666320 545 K "C" 21 0.06000 0.06000 "LYS " " HG3" "    " 1 0 0 FFFFFF  ""  -1 1 3 <> <> <> 1882 0 <> <> 3470 0 <> <> <>
  2369 41 -4.312142 12.331512 1.630480 545 K "C" 21 0.06000 0.06000 "LYS " " HG2" "    " 1 0 0 FFFFFF  ""  -1 1 3 <> <> <> 1883 0 <> <> 3471 0 <> <> <>
  2370 41 -1.635567 13.631926 0.963549 545 K "C" 21 0.06000 0.06000 "LYS " " HD3" "    " 1 0 0 FFFFFF  ""  -1 1 3 <> <> <> 1884 0 <> <> 3472 0 <> <> <>
  2371 41 -2.000619 12.814465 2.453831 545 K "C" 21 0.06000 0.06000 "LYS " " HD2" "    " 1 0 0 FFFFFF  ""  -1 1 3 <> <> <> 1885 0 <> <> 3473 0 <> <> <>
  2372 41 -3.682633 14.503709 3.078839 545 K "C" 21 0.06000 0.06000 "LYS " " HE3" "    " 1 0 0 FFFFFF  ""  -1 1 3 <> <> <> 1886 0 <> <> 3474 0 <> <> <>
  2373 41 -3.557828 15.286803 1.516156 545 K "C" 21 0.06000 0.06000 "LYS " " HE2" "    " 1 0 0 FFFFFF  ""  -1 1 3 <> <> <> 1887 0 <> <> 3475 0 <> <> <>
  2374 44 -2.305348 16.438065 3.135636 545 K "C" 21 0.33000 0.33000 "LYS " " HZ1" "    " 1 0 0 FFFFFF  ""  -1 1 3 <> <> <> 1888 0 <> <> 3476 0 <> <> <>
  2375 44 -1.378983 15.108530 3.458461 545 K "C" 21 0.33000 0.33000 "LYS " " HZ2" "    " 1 0 0 FFFFFF  ""  -1 1 3 <> <> <> 1889 0 <> <> 3477 0 <> <> <>
  2376 44 -1.311253 15.829028 1.970751 545 K "C" 21 0.33000 0.33000 "LYS " " HZ3" "    " 1 0 0 FFFFFF  ""  -1 1 3 <> <> <> 1890 0 <> <> 3478 0 <> <> <>
  2377 43 -5.041714 9.925771 -0.253637 546 V "C" 21 0.30000 0.30000 "VAL " " H  " "    " 1 0 0 FFFFFF  ""  -1 1 3 <> <> <> 1898 0 <> <> 3479 0 <> <> <>
  2378 41 -7.984193 10.219665 0.017579 546 V "C" 21 0.06000 0.06000 "VAL " " HA " "    " 1 0 0 FFFFFF  ""  -1 1 3 <> <> <> 1899 0 <> <> 3480 0 <> <> <>
  2379 41 -6.168622 7.841204 0.678668 546 V "C" 21 0.06000 0.06000 "VAL " " HB " "    " 1 0 0 FFFFFF  ""  -1 1 3 <> <> <> 1900 0 <> <> 3481 0 <> <> <>
  2380 41 -8.305382 6.488974 0.778649 546 V "C" 21 0.06000 0.06000 "VAL " "HG11" "    " 1 0 0 FFFFFF  ""  -1 1 3 <> <> <> 1901 0 <> <> 3482 0 <> <> <>
  2381 41 -8.097569 7.590032 2.120007 546 V "C" 21 0.06000 0.06000 "VAL " "HG12" "    " 1 0 0 FFFFFF  ""  -1 1 3 <> <> <> 1902 0 <> <> 3483 0 <> <> <>
  2382 41 -9.205411 7.999768 0.817523 546 V "C" 21 0.06000 0.06000 "VAL " "HG13" "    " 1 0 0 FFFFFF  ""  -1 1 3 <> <> <> 1903 0 <> <> 3484 0 <> <> <>
  2383 41 -7.140103 6.753842 -1.316793 546 V "C" 21 0.06000 0.06000 "VAL " "HG21" "    " 1 0 0 FFFFFF  ""  -1 1 3 <> <> <> 1904 0 <> <> 3485 0 <> <> <>
  2384 41 -8.035126 8.226118 -1.682096 546 V "C" 21 0.06000 0.06000 "VAL " "HG22" "    " 1 0 0 FFFFFF  ""  -1 1 3 <> <> <> 1905 0 <> <> 3486 0 <> <> <>
  2385 41 -6.270589 8.213690 -1.742351 546 V "C" 21 0.06000 0.06000 "VAL " "HG23" "    " 1 0 0 FFFFFF  ""  -1 1 3 <> <> <> 1906 0 <> <> 3487 0 <> <> <>
  2386 43 -5.097466 9.462791 2.001391 547 D "C" 21 0.30000 0.30000 "ASP " " H  " "    " 1 0 0 FFFFFF  ""  -1 1 3 <> <> <> 1915 0 <> <> 3488 0 <> <> <>
  2387 41 -5.871731 11.119559 4.174418 547 D "C" 21 0.06000 0.06000 "ASP " " HA " "    " 1 0 0 FFFFFF  ""  -1 1 3 <> <> <> 1916 0 <> <> 3489 0 <> <> <>
  2388 41 -6.195336 8.720430 5.674523 547 D "C" 21 0.06000 0.06000 "ASP " " HB3" "    " 1 0 0 FFFFFF  ""  -1 1 3 <> <> <> 1917 0 <> <> 3490 0 <> <> <>
  2389 41 -7.115143 8.404922 4.259062 547 D "C" 21 0.06000 0.06000 "ASP " " HB2" "    " 1 0 0 FFFFFF  ""  -1 1 3 <> <> <> 1918 0 <> <> 3491 0 <> <> <>
  2390 43 -4.451966 10.802897 6.088816 548 T "C" 21 0.30000 0.30000 "THR " " H  " "    " 1 0 0 FFFFFF  ""  -1 1 3 <> <> <> 1926 0 <> <> 3492 0 <> <> <>
  2391 41 -1.907155 9.519171 5.212907 548 T "C" 21 0.06000 0.06000 "THR " " HA " "    " 1 0 0 FFFFFF  ""  -1 1 3 <> <> <> 1927 0 <> <> 3493 0 <> <> <>
  2392 41 -2.556908 11.451026 7.517356 548 T "C" 21 0.06000 0.06000 "THR " " HB " "    " 1 0 0 FFFFFF  ""  -1 1 3 <> <> <> 1928 0 <> <> 3494 0 <> <> <>
  2393 42 -0.902241 11.773600 5.261946 548 T "C" 21 0.41800 0.41800 "THR " " HG1" "    " 1 0 0 FFFFFF  ""  -1 1 3 <> <> <> 1929 0 <> <> 3495 0 <> <> <>
  2394 41 -0.042012 11.608982 7.844565 548 T "C" 21 0.06000 0.06000 "THR " "HG21" "    " 1 0 0 FFFFFF  ""  -1 1 3 <> <> <> 1930 0 <> <> 3496 0 <> <> <>
  2395 41 -0.686886 10.062149 8.352591 548 T "C" 21 0.06000 0.06000 "THR " "HG22" "    " 1 0 0 FFFFFF  ""  -1 1 3 <> <> <> 1931 0 <> <> 3497 0 <> <> <>
  2396 41 0.155166 10.193508 6.814953 548 T "C" 21 0.06000 0.06000 "THR " "HG23" "    " 1 0 0 FFFFFF  ""  -1 1 3 <> <> <> 1932 0 <> <> 3498 0 <> <> <>
  2397 43 -1.638035 7.450398 5.846986 549 I "C" 21 0.30000 0.30000 "ILE " " H  " "    " 1 0 0 FFFFFF  ""  -1 1 3 <> <> <> 1941 0 <> <> 3499 0 <> <> <>
  2398 41 -3.238614 6.380739 8.082684 549 I "C" 21 0.06000 0.06000 "ILE " " HA " "    " 1 0 0 FFFFFF  ""  -1 1 3 <> <> <> 1942 0 <> <> 3500 0 <> <> <>
  2399 41 -1.163064 4.947111 6.353440 549 I "C" 21 0.06000 0.06000 "ILE " " HB " "    " 1 0 0 FFFFFF  ""  -1 1 3 <> <> <> 1943 0 <> <> 3501 0 <> <> <>
  2400 41 -2.918484 4.197206 4.820431 549 I "C" 21 0.06000 0.06000 "ILE " "HG13" "    " 1 0 0 FFFFFF  ""  -1 1 3 <> <> <> 1944 0 <> <> 3502 0 <> <> <>
  2401 41 -2.600648 5.887181 4.703517 549 I "C" 21 0.06000 0.06000 "ILE " "HG12" "    " 1 0 0 FFFFFF  ""  -1 1 3 <> <> <> 1945 0 <> <> 3503 0 <> <> <>
  2402 41 -2.499306 2.894977 6.813388 549 I "C" 21 0.06000 0.06000 "ILE " "HG21" "    " 1 0 0 FFFFFF  ""  -1 1 3 <> <> <> 1946 0 <> <> 3504 0 <> <> <>
  2403 41 -1.888268 3.602192 8.293042 549 I "C" 21 0.06000 0.06000 "ILE " "HG22" "    " 1 0 0 FFFFFF  ""  -1 1 3 <> <> <> 1947 0 <> <> 3505 0 <> <> <>
  2404 41 -3.574120 3.827439 7.842602 549 I "C" 21 0.06000 0.06000 "ILE " "HG23" "    " 1 0 0 FFFFFF  ""  -1 1 3 <> <> <> 1948 0 <> <> 3506 0 <> <> <>
  2405 41 -4.997491 5.539955 4.577136 549 I "C" 21 0.06000 0.06000 "ILE " "HD11" "    " 1 0 0 FFFFFF  ""  -1 1 3 <> <> <> 1949 0 <> <> 3507 0 <> <> <>
  2406 41 -5.030404 4.636597 6.089345 549 I "C" 21 0.06000 0.06000 "ILE " "HD12" "    " 1 0 0 FFFFFF  ""  -1 1 3 <> <> <> 1950 0 <> <> 3508 0 <> <> <>
  2407 41 -4.688183 6.367014 6.090937 549 I "C" 21 0.06000 0.06000 "ILE " "HD13" "    " 1 0 0 FFFFFF  ""  -1 1 3 <> <> <> 1951 0 <> <> 3509 0 <> <> <>
  2408 43 -2.362023 5.532827 10.002759 550 A "C" 21 0.30000 0.30000 "ALA " " H  " "    " 1 0 0 FFFFFF  ""  -1 1 3 <> <> <> 1957 0 <> <> 3510 0 <> <> <>
  2409 41 0.536411 6.147578 10.357342 550 A "C" 21 0.06000 0.06000 "ALA " " HA " "    " 1 0 0 FFFFFF  ""  -1 1 3 <> <> <> 1958 0 <> <> 3511 0 <> <> <>
  2410 41 -0.042378 6.906840 12.697722 550 A "C" 21 0.06000 0.06000 "ALA " " HB1" "    " 1 0 0 FFFFFF  ""  -1 1 3 <> <> <> 1959 0 <> <> 3512 0 <> <> <>
  2411 41 -0.864121 7.862743 11.471556 550 A "C" 21 0.06000 0.06000 "ALA " " HB2" "    " 1 0 0 FFFFFF  ""  -1 1 3 <> <> <> 1960 0 <> <> 3513 0 <> <> <>
  2412 41 -1.745362 6.620353 12.354741 550 A "C" 21 0.06000 0.06000 "ALA " " HB3" "    " 1 0 0 FFFFFF  ""  -1 1 3 <> <> <> 1961 0 <> <> 3514 0 <> <> <>
  2413 43 1.846042 4.926534 11.619767 551 A "C" 21 0.30000 0.30000 "ALA " " H  " "    " 1 0 0 FFFFFF  ""  -1 1 3 <> <> <> 1967 0 <> <> 3515 0 <> <> <>
  2414 41 1.222885 2.144537 11.913451 551 A "C" 21 0.06000 0.06000 "ALA " " HA " "    " 1 0 0 FFFFFF  ""  -1 1 3 <> <> <> 1968 0 <> <> 3516 0 <> <> <>
  2415 41 3.357105 1.970401 13.026324 551 A "C" 21 0.06000 0.06000 "ALA " " HB1" "    " 1 0 0 FFFFFF  ""  -1 1 3 <> <> <> 1969 0 <> <> 3517 0 <> <> <>
  2416 41 3.588336 3.274060 11.859008 551 A "C" 21 0.06000 0.06000 "ALA " " HB2" "    " 1 0 0 FFFFFF  ""  -1 1 3 <> <> <> 1970 0 <> <> 3518 0 <> <> <>
  2417 41 3.333160 3.641513 13.549332 551 A "C" 21 0.06000 0.06000 "ALA " " HB3" "    " 1 0 0 FFFFFF  ""  -1 1 3 <> <> <> 1971 0 <> <> 3519 0 <> <> <>
  2418 43 -0.457490 1.557758 13.203795 552 D "C" 21 0.30000 0.30000 "ASP " " H  " "    " 1 0 0 FFFFFF  ""  -1 1 3 <> <> <> 1980 0 <> <> 3520 0 <> <> <>
  2419 41 -0.995248 3.137335 15.630973 552 D "C" 21 0.06000 0.06000 "ASP " " HA " "    " 1 0 0 FFFFFF  ""  -1 1 3 <> <> <> 1981 0 <> <> 3521 0 <> <> <>
  2420 41 -3.001561 2.758887 14.761992 552 D "C" 21 0.06000 0.06000 "ASP " " HB3" "    " 1 0 0 FFFFFF  ""  -1 1 3 <> <> <> 1982 0 <> <> 3522 0 <> <> <>
  2421 41 -2.941590 1.528067 15.966086 552 D "C" 21 0.06000 0.06000 "ASP " " HB2" "    " 1 0 0 FFFFFF  ""  -1 1 3 <> <> <> 1983 0 <> <> 3523 0 <> <> <>
  2422 43 0.919299 0.483061 14.777848 553 E "C" 21 0.30000 0.30000 "GLU " " H  " "    " 1 0 0 FFFFFF  ""  -1 1 3 <> <> <> 1993 0 <> <> 3524 0 <> <> <>
  2423 41 1.333164 -0.223144 17.620644 553 E "C" 21 0.06000 0.06000 "GLU " " HA " "    " 1 0 0 FFFFFF  ""  -1 1 3 <> <> <> 1994 0 <> <> 3525 0 <> <> <>
  2424 41 0.565326 -2.390023 15.669947 553 E "C" 21 0.06000 0.06000 "GLU " " HB3" "    " 1 0 0 FFFFFF  ""  -1 1 3 <> <> <> 1995 0 <> <> 3526 0 <> <> <>
  2425 41 -0.540848 -1.692498 16.811665 553 E "C" 21 0.06000 0.06000 "GLU " " HB2" "    " 1 0 0 FFFFFF  ""  -1 1 3 <> <> <> 1996 0 <> <> 3527 0 <> <> <>
  2426 41 1.965442 -3.329975 17.395657 553 E "C" 21 0.06000 0.06000 "GLU " " HG3" "    " 1 0 0 FFFFFF  ""  -1 1 3 <> <> <> 1997 0 <> <> 3528 0 <> <> <>
  2427 41 0.319469 -3.746341 17.721036 553 E "C" 21 0.06000 0.06000 "GLU " " HG2" "    " 1 0 0 FFFFFF  ""  -1 1 3 <> <> <> 1998 0 <> <> 3529 0 <> <> <>
  2428 43 3.328044 -1.830958 17.606801 554 S "C" 21 0.30000 0.30000 "SER " " H  " "    " 1 0 0 FFFFFF  ""  -1 1 3 <> <> <> 2005 0 <> <> 3530 0 <> <> <>
  2429 41 5.007804 -1.621798 15.196328 554 S "C" 21 0.06000 0.06000 "SER " " HA " "    " 1 0 0 FFFFFF  ""  -1 1 3 <> <> <> 2006 0 <> <> 3531 0 <> <> <>
  2430 41 5.879226 -0.196770 17.748398 554 S "C" 21 0.06000 0.06000 "SER " " HB3" "    " 1 0 0 FFFFFF  ""  -1 1 3 <> <> <> 2007 0 <> <> 3532 0 <> <> <>
  2431 41 5.286559 0.610211 16.312724 554 S "C" 21 0.06000 0.06000 "SER " " HB2" "    " 1 0 0 FFFFFF  ""  -1 1 3 <> <> <> 2008 0 <> <> 3533 0 <> <> <>
  2432 42 7.001117 -0.273338 15.140370 554 S "C" 21 0.41800 0.41800 "SER " " HG " "    " 1 0 0 FFFFFF  ""  -1 1 3 <> <> <> 2009 0 <> <> 3534 0 <> <> <>
  2433 43 6.976920 -2.886351 15.350484 555 F "C" 21 0.30000 0.30000 "PHE " " H  " "    " 1 0 1 FFFFFF  ""  -1 1 3 <> <> <> 2021 0 <> <> 3535 0 <> <> <>
  2434 41 6.968150 -4.710291 17.703767 555 F "C" 21 0.06000 0.06000 "PHE " " HA " "    " 1 0 0 FFFFFF  ""  -1 1 3 <> <> <> 2022 0 <> <> 3536 0 <> <> <>
  2435 41 5.765750 -5.737474 15.769185 555 F "C" 21 0.06000 0.06000 "PHE " " HB3" "    " 1 0 0 FFFFFF  ""  -1 1 3 <> <> <> 2023 0 <> <> 3537 0 <> <> <>
  2436 41 7.114429 -6.655997 16.336966 555 F "C" 21 0.06000 0.06000 "PHE " " HB2" "    " 1 0 0 FFFFFF  ""  -1 1 3 <> <> <> 2024 0 <> <> 3538 0 <> <> <>
  2437 41 8.837295 -7.365141 14.845362 555 F "C" 21 0.11500 0.11500 "PHE " " HD1" "    " 1 0 0 FFFFFF  ""  -1 1 3 <> <> <> 2025 0 <> <> 3539 0 <> <> <>
  2438 41 6.122360 -4.245721 13.609557 555 F "C" 21 0.11500 0.11500 "PHE " " HD2" "    " 1 0 0 FFFFFF  ""  -1 1 3 <> <> <> 2026 0 <> <> 3540 0 <> <> <>
  2439 41 9.701835 -7.493626 12.551377 555 F "C" 21 0.11500 0.11500 "PHE " " HE1" "    " 1 0 0 FFFFFF  ""  -1 1 3 <> <> <> 2027 0 <> <> 3541 0 2439 3 <>
  2440 41 7.067767 -4.356143 11.339535 555 F "C" 21 0.11500 0.11500 "PHE " " HE2" "    " 1 0 0 FFFFFF  ""  -1 1 3 <> <> <> 2028 0 <> <> 3542 0 <> <> <>
  2441 41 8.836746 -5.981673 10.806016 555 F "C" 21 0.11500 0.11500 "PHE " " HZ " "    " 1 0 0 FFFFFF  ""  -1 1 3 <> <> <> 2029 0 <> <> 3543 0 2441 3 <>
  2442 43 9.046436 -6.148114 17.617505 556 S "C" 21 0.30000 0.30000 "SER " " H  " "    " 1 0 0 FFFFFF  ""  -1 1 3 <> <> <> 2036 0 <> <> 3544 0 <> <> <>
  2443 41 11.347076 -4.543851 16.658400 556 S "C" 21 0.06000 0.06000 "SER " " HA " "    " 1 0 0 FFFFFF  ""  -1 1 3 <> <> <> 2037 0 <> <> 3545 0 <> <> <>
  2444 41 10.965618 -3.711828 18.910527 556 S "C" 21 0.06000 0.06000 "SER " " HB3" "    " 1 0 0 FFFFFF  ""  -1 1 3 <> <> <> 2038 0 <> <> 3546 0 <> <> <>
  2445 41 12.400394 -4.714178 18.938203 556 S "C" 21 0.06000 0.06000 "SER " " HB2" "    " 1 0 0 FFFFFF  ""  -1 1 3 <> <> <> 2039 0 <> <> 3547 0 <> <> <>
  2446 42 10.982692 -5.120265 20.664651 556 S "C" 21 0.41800 0.41800 "SER " " HG " "    " 1 0 0 FFFFFF  ""  -1 1 3 <> <> <> 2040 0 <> <> 3548 0 <> <> <>
  2447 43 9.917911 -7.586843 17.635110 557 Q "C" 21 0.30000 0.30000 "GLN " " H  " "    " 1 0 0 FFFFFF  ""  -1 1 3 <> <> <> 2050 0 <> <> 3549 0 <> <> <>
  2448 41 12.354434 -8.966849 16.568284 557 Q "C" 21 0.06000 0.06000 "GLN " " HA " "    " 1 0 0 FFFFFF  ""  -1 1 3 <> <> <> 2051 0 <> <> 3550 0 <> <> <>
  2449 41 11.691509 -10.919303 17.926800 557 Q "C" 21 0.06000 0.06000 "GLN " " HB3" "    " 1 0 0 FFFFFF  ""  -1 1 3 <> <> <> 2052 0 <> <> 3551 0 <> <> <>
  2450 41 10.394710 -10.056143 18.664834 557 Q "C" 21 0.06000 0.06000 "GLN " " HB2" "    " 1 0 0 FFFFFF  ""  -1 1 3 <> <> <> 2053 0 <> <> 3552 0 <> <> <>
  2451 41 13.274844 -9.014690 18.875592 557 Q "C" 21 0.06000 0.06000 "GLN " " HG3" "    " 1 0 0 FFFFFF  ""  -1 1 3 <> <> <> 2054 0 <> <> 3553 0 <> <> <>
  2452 41 12.781513 -10.384965 19.833642 557 Q "C" 21 0.06000 0.06000 "GLN " " HG2" "    " 1 0 0 FFFFFF  ""  -1 1 3 <> <> <> 2055 0 <> <> 3554 0 <> <> <>
  2453 43 12.366634 -7.225725 21.837922 557 Q "C" 21 0.38000 0.38000 "GLN " "HE22" "    " 1 0 0 FFFFFF  ""  -1 1 3 <> <> <> 2056 0 <> <> 3555 0 <> <> <>
  2454 43 13.670139 -7.823377 20.846463 557 Q "C" 21 0.38000 0.38000 "GLN " "HE21" "    " 1 0 0 FFFFFF  ""  -1 1 3 <> <> <> 2057 0 <> <> 3556 0 <> <> <>
  2455 43 11.952430 -10.196182 14.792302 558 V "C" 21 0.30000 0.30000 "VAL " " H  " "    " 1 0 1 FFFFFF  ""  -1 1 3 <> <> <> 2065 0 <> <> 3557 0 <> <> <>
  2456 41 9.364814 -10.159459 13.546485 558 V "C" 21 0.06000 0.06000 "VAL " " HA " "    " 1 0 0 FFFFFF  ""  -1 1 3 <> <> <> 2066 0 <> <> 3558 0 <> <> <>
  2457 41 11.453441 -10.461219 12.290024 558 V "C" 21 0.06000 0.06000 "VAL " " HB " "    " 1 0 0 FFFFFF  ""  -1 1 3 <> <> <> 2067 0 <> <> 3559 0 2457 3 <>
  2458 41 12.716419 -12.550045 12.178450 558 V "C" 21 0.06000 0.06000 "VAL " "HG11" "    " 1 0 0 FFFFFF  ""  -1 1 3 <> <> <> 2068 0 <> <> 3560 0 <> <> <>
  2459 41 12.758312 -11.951542 13.826853 558 V "C" 21 0.06000 0.06000 "VAL " "HG12" "    " 1 0 0 FFFFFF  ""  -1 1 3 <> <> <> 2069 0 <> <> 3561 0 <> <> <>
  2460 41 11.708976 -13.301556 13.400357 558 V "C" 21 0.06000 0.06000 "VAL " "HG13" "    " 1 0 0 FFFFFF  ""  -1 1 3 <> <> <> 2070 0 <> <> 3562 0 <> <> <>
  2461 41 10.674163 -12.085275 10.667388 558 V "C" 21 0.06000 0.06000 "VAL " "HG21" "    " 1 0 0 FFFFFF  ""  -1 1 3 <> <> <> 2071 0 <> <> 3563 0 <> <> <>
  2462 41 9.656516 -12.889539 11.858075 558 V "C" 21 0.06000 0.06000 "VAL " "HG22" "    " 1 0 0 FFFFFF  ""  -1 1 3 <> <> <> 2072 0 <> <> 3564 0 <> <> <>
  2463 41 9.288001 -11.246405 11.353324 558 V "C" 21 0.06000 0.06000 "VAL " "HG23" "    " 1 0 0 FFFFFF  ""  -1 1 3 <> <> <> 2073 0 <> <> 3565 0 <> <> <>
  2464 43 7.695327 -11.705385 13.641793 559 D "C" 21 0.30000 0.30000 "ASP " " H  " "    " 1 0 1 FFFFFF  ""  -1 1 3 <> <> <> 2082 0 <> <> 3566 0 <> <> <>
  2465 41 8.192630 -14.079921 15.347247 559 D "C" 21 0.06000 0.06000 "ASP " " HA " "    " 1 0 0 FFFFFF  ""  -1 1 3 <> <> <> 2083 0 <> <> 3567 0 <> <> <>
  2466 41 5.858596 -12.393372 16.101567 559 D "C" 21 0.06000 0.06000 "ASP " " HB3" "    " 1 0 0 FFFFFF  ""  -1 1 3 <> <> <> 2084 0 <> <> 3568 0 <> <> <>
  2467 41 7.419303 -12.219869 16.814126 559 D "C" 21 0.06000 0.06000 "ASP " " HB2" "    " 1 0 0 FFFFFF  ""  -1 1 3 <> <> <> 2085 0 <> <> 3569 0 <> <> <>
  2468 43 8.078834 -15.139237 13.211386 560 L "C" 21 0.30000 0.30000 "LEU " " H  " "    " 1 0 1 FFFFFF  ""  -1 1 3 <> <> <> 2094 0 <> <> 3570 0 <> <> <>
  2469 41 5.910541 -15.031496 11.469563 560 L "C" 21 0.06000 0.06000 "LEU " " HA " "    " 1 0 0 FFFFFF  ""  -1 1 3 <> <> <> 2095 0 <> <> 3571 0 <> <> <>
  2470 41 6.592334 -17.374693 10.837815 560 L "C" 21 0.06000 0.06000 "LEU " " HB3" "    " 1 0 0 FFFFFF  ""  -1 1 3 <> <> <> 2096 0 <> <> 3572 0 <> <> <>
  2471 41 7.652755 -17.409794 12.214017 560 L "C" 21 0.06000 0.06000 "LEU " " HB2" "    " 1 0 0 FFFFFF  ""  -1 1 3 <> <> <> 2097 0 <> <> 3573 0 <> <> <>
  2472 41 8.959373 -15.522770 11.288516 560 L "C" 21 0.06000 0.06000 "LEU " " HG " "    " 1 0 0 FFFFFF  ""  -1 1 3 <> <> <> 2098 0 <> <> 3574 0 <> <> <>
  2473 41 10.262771 -16.995175 10.204934 560 L "C" 21 0.06000 0.06000 "LEU " "HD11" "    " 1 0 0 FFFFFF  ""  -1 1 3 <> <> <> 2099 0 <> <> 3575 0 <> <> <>
  2474 41 8.976367 -18.177838 10.359965 560 L "C" 21 0.06000 0.06000 "LEU " "HD12" "    " 1 0 0 FFFFFF  ""  -1 1 3 <> <> <> 2100 0 <> <> 3576 0 <> <> <>
  2475 41 9.108451 -17.224482 8.899449 560 L "C" 21 0.06000 0.06000 "LEU " "HD13" "    " 1 0 0 FFFFFF  ""  -1 1 3 <> <> <> 2101 0 <> <> 3577 0 <> <> <>
  2476 41 8.348163 -15.134276 8.639731 560 L "C" 21 0.06000 0.06000 "LEU " "HD21" "    " 1 0 0 FFFFFF  ""  -1 1 3 <> <> <> 2102 0 <> <> 3578 0 <> <> <>
  2477 41 6.733367 -15.331625 9.301024 560 L "C" 21 0.06000 0.06000 "LEU " "HD22" "    " 1 0 0 FFFFFF  ""  -1 1 3 <> <> <> 2103 0 <> <> 3579 0 <> <> <>
  2478 41 7.807178 -14.090856 9.936581 560 L "C" 21 0.06000 0.06000 "LEU " "HD23" "    " 1 0 0 FFFFFF  ""  -1 1 3 <> <> <> 2104 0 <> <> 3580 0 <> <> <>
  2479 43 3.853286 -15.578312 11.455760 561 G "C" 21 0.30000 0.30000 "GLY " " H  " "    " 1 0 1 FFFFFF  ""  -1 1 3 <> <> <> 2109 0 <> <> 3581 0 <> <> <>
  2480 41 2.811401 -17.918919 12.735617 561 G "C" 21 0.06000 0.06000 "GLY " " HA3" "    " 1 0 0 FFFFFF  ""  -1 1 3 <> <> <> 2110 0 <> <> 3582 0 <> <> <>
  2481 41 1.903797 -16.715159 11.933772 561 G "C" 21 0.06000 0.06000 "GLY " " HA2" "    " 1 0 0 FFFFFF  ""  -1 1 3 <> <> <> 2111 0 <> <> 3583 0 <> <> <>
  2482 43 3.686736 -15.041640 14.223134 562 G "C" 21 0.30000 0.30000 "GLY " " H  " "    " 1 0 1 FFFFFF  ""  -1 1 3 <> <> <> 2116 0 <> <> 3584 0 <> <> <>
  2483 41 3.132469 -15.214459 16.710023 562 G "C" 21 0.06000 0.06000 "GLY " " HA3" "    " 1 0 0 FFFFFF  ""  -1 1 3 <> <> <> 2117 0 <> <> 3585 0 <> <> <>
  2484 41 1.491371 -15.327973 16.238587 562 G "C" 21 0.06000 0.06000 "GLY " " HA2" "    " 1 0 0 FFFFFF  ""  -1 1 3 <> <> <> 2118 0 <> <> 3586 0 <> <> <>
  2485 43 1.382831 -13.497369 17.822961 563 R "C" 21 0.30000 0.30000 "ARG " " H  " "    " 1 0 1 FFFFFF  ""  -1 1 3 <> <> <> 2130 0 <> <> 3587 0 <> <> <>
  2486 41 1.001342 -11.291634 18.238221 563 R "C" 21 0.06000 0.06000 "ARG " " HA " "    " 1 0 0 FFFFFF  ""  -1 1 3 <> <> <> 2131 0 <> <> 3588 0 <> <> <>
  2487 41 2.621818 -9.668219 17.727410 563 R "C" 21 0.06000 0.06000 "ARG " " HB3" "    " 1 0 0 FFFFFF  ""  -1 1 3 <> <> <> 2132 0 <> <> 3589 0 <> <> <>
  2488 41 3.389152 -10.612458 16.498757 563 R "C" 21 0.06000 0.06000 "ARG " " HB2" "    " 1 0 0 FFFFFF  ""  -1 1 3 <> <> <> 2133 0 <> <> 3590 0 <> <> <>
  2489 41 4.162750 -12.228423 18.302903 563 R "C" 21 0.06000 0.06000 "ARG " " HG3" "    " 1 0 0 FFFFFF  ""  -1 1 3 <> <> <> 2134 0 <> <> 3591 0 <> <> <>
  2490 41 3.297660 -11.237579 19.446648 563 R "C" 21 0.06000 0.06000 "ARG " " HG2" "    " 1 0 0 FFFFFF  ""  -1 1 3 <> <> <> 2135 0 <> <> 3592 0 <> <> <>
  2491 41 4.687435 -9.395315 19.271832 563 R "C" 21 0.06000 0.06000 "ARG " " HD3" "    " 1 0 0 FFFFFF  ""  -1 1 3 <> <> <> 2136 0 <> <> 3593 0 <> <> <>
  2492 41 5.372394 -9.821922 17.718587 563 R "C" 21 0.06000 0.06000 "ARG " " HD2" "    " 1 0 0 FFFFFF  ""  -1 1 3 <> <> <> 2137 0 <> <> 3594 0 <> <> <>
  2493 43 6.066474 -11.806804 19.610341 563 R "C" 21 0.44000 0.44000 "ARG " " HE " "    " 1 0 1 FFFFFF  ""  -1 1 3 <> <> <> 2138 0 <> <> 3595 0 <> <> <>
  2494 43 8.394794 -8.489157 19.903077 563 R "C" 21 0.46000 0.46000 "ARG " "HH12" "    " 1 0 1 FFFFFF  ""  -1 1 3 <> <> <> 2139 0 <> <> 3596 0 <> <> <>
  2495 43 6.865714 -8.360928 19.063321 563 R "C" 21 0.46000 0.46000 "ARG " "HH11" "    " 1 0 1 FFFFFF  ""  -1 1 3 <> <> <> 2140 0 <> <> 3597 0 <> <> <>
  2496 44 9.044345 -10.481366 20.832066 563 R "C" 21 0.46000 0.46000 "ARG " "HH22" "    " 1 0 1 FFFFFF  ""  -1 1 3 <> <> <> 2141 0 <> <> 3598 0 <> <> <>
  2497 44 8.021198 -11.891896 20.718175 563 R "C" 21 0.46000 0.46000 "ARG " "HH21" "    " 1 0 1 FFFFFF  ""  -1 1 3 <> <> <> 2142 0 <> <> 3599 0 <> <> <>
  2498 43 -0.691205 -12.308329 16.317029 564 V "C" 21 0.30000 0.30000 "VAL " " H  " "    " 1 0 1 FFFFFF  ""  -1 1 3 <> <> <> 2150 0 <> <> 3600 0 <> <> <>
  2499 41 -0.810967 -10.857782 13.894679 564 V "C" 21 0.06000 0.06000 "VAL " " HA " "    " 1 0 0 FFFFFF  ""  -1 1 3 <> <> <> 2151 0 <> <> 3601 0 <> <> <>
  2500 41 -3.024632 -11.972646 15.673114 564 V "C" 21 0.06000 0.06000 "VAL " " HB " "    " 1 0 0 FFFFFF  ""  -1 1 3 <> <> <> 2152 0 <> <> 3602 0 <> <> <>
  2501 41 -4.485203 -12.024104 13.606433 564 V "C" 21 0.06000 0.06000 "VAL " "HG11" "    " 1 0 0 FFFFFF  ""  -1 1 3 <> <> <> 2153 0 <> <> 3603 0 <> <> <>
  2502 41 -4.232365 -10.420737 14.245864 564 V "C" 21 0.06000 0.06000 "VAL " "HG12" "    " 1 0 0 FFFFFF  ""  -1 1 3 <> <> <> 2154 0 <> <> 3604 0 <> <> <>
  2503 41 -3.338521 -10.950893 12.817439 564 V "C" 21 0.06000 0.06000 "VAL " "HG13" "    " 1 0 0 FFFFFF  ""  -1 1 3 <> <> <> 2155 0 <> <> 3605 0 <> <> <>
  2504 41 -3.042008 -13.874747 14.085963 564 V "C" 21 0.06000 0.06000 "VAL " "HG21" "    " 1 0 0 FFFFFF  ""  -1 1 3 <> <> <> 2156 0 <> <> 3606 0 <> <> <>
  2505 41 -1.735230 -13.140121 13.169114 564 V "C" 21 0.06000 0.06000 "VAL " "HG22" "    " 1 0 0 FFFFFF  ""  -1 1 3 <> <> <> 2157 0 <> <> 3607 0 <> <> <>
  2506 41 -1.457062 -13.697330 14.815467 564 V "C" 21 0.06000 0.06000 "VAL " "HG23" "    " 1 0 0 FFFFFF  ""  -1 1 3 <> <> <> 2158 0 <> <> 3608 0 <> <> <>
  2507 43 -1.123574 -9.728741 17.142682 565 M "C" 21 0.30000 0.30000 "MET " " H  " "    " 1 0 0 FFFFFF  ""  -1 1 3 <> <> <> 2167 0 <> <> 3609 0 <> <> <>
  2508 41 -2.856824 -7.490911 16.348183 565 M "C" 21 0.06000 0.06000 "MET " " HA " "    " 1 0 0 FFFFFF  ""  -1 1 3 <> <> <> 2168 0 <> <> 3610 0 <> <> <>
  2509 41 -2.759949 -6.855840 18.734955 565 M "C" 21 0.06000 0.06000 "MET " " HB3" "    " 1 0 0 FFFFFF  ""  -1 1 3 <> <> <> 2169 0 <> <> 3611 0 <> <> <>
  2510 41 -1.490575 -8.002142 19.026532 565 M "C" 21 0.06000 0.06000 "MET " " HB2" "    " 1 0 0 FFFFFF  ""  -1 1 3 <> <> <> 2170 0 <> <> 3612 0 <> <> <>
  2511 41 -3.697941 -8.801483 19.833852 565 M "C" 21 0.06000 0.06000 "MET " " HG3" "    " 1 0 0 FFFFFF  ""  -1 1 3 <> <> <> 2171 0 <> <> 3613 0 <> <> <>
  2512 41 -2.967583 -9.897219 18.699792 565 M "C" 21 0.06000 0.06000 "MET " " HG2" "    " 1 0 0 FFFFFF  ""  -1 1 3 <> <> <> 2172 0 <> <> 3614 0 <> <> <>
  2513 41 -6.621453 -7.186321 17.773328 565 M "C" 21 0.06000 0.06000 "MET " " HE1" "    " 1 0 0 FFFFFF  ""  -1 1 3 <> <> <> 2173 0 <> <> 3615 0 <> <> <>
  2514 41 -5.751156 -7.213269 19.313389 565 M "C" 21 0.06000 0.06000 "MET " " HE2" "    " 1 0 0 FFFFFF  ""  -1 1 3 <> <> <> 2174 0 <> <> 3616 0 <> <> <>
  2515 41 -4.993401 -6.509008 17.874505 565 M "C" 21 0.06000 0.06000 "MET " " HE3" "    " 1 0 0 FFFFFF  ""  -1 1 3 <> <> <> 2175 0 <> <> 3617 0 <> <> <>
  2516 43 0.318252 -8.160239 15.895608 566 K "C" 21 0.30000 0.30000 "LYS " " H  " "    " 1 0 1 FFFFFF  ""  -1 1 3 <> <> <> 2185 0 <> <> 3618 0 <> <> <>
  2517 41 1.242790 -5.398960 16.473290 566 K "C" 21 0.06000 0.06000 "LYS " " HA " "    " 1 0 0 FFFFFF  ""  -1 1 3 <> <> <> 2186 0 <> <> 3619 0 <> <> <>
[truncated: 13,207,781 more chars]
