# Supplementary material for: Molecular Determinants of EphA2 and EphB2 Antagonism Enable the Design of Ligands with Improved Selectivity
Source: J Chem Inf Model. 2023 Nov 1;63(21):6900–11. doi: 10.1021/acs.jcim.3c01064 (PMC10647059; doi:10.1021/acs.jcim.3c01064)
Supplement: Supplementary file 2 — ci3c01064_si_002.zip [file ci3c01064_si_002.zip › Supplemental_Material/Supplemental_material.txt]

This folder contains:
1. Coordinates of the top-ranked docking pose of UniPR1447 to EphA2 and EphB2. The coordinates are saved as .pdb files (UniPR1447_EphA2.pdb, UniPR1447_EphB2.pdb)  
2. Input files and geometries used to perform MD simulations with Desmond 6.6 within Schrodinger 2021-2. All these files can be opened as text files and include:
	a. configuration files for the 2.5 microseconds production (.cfg; desmond_MD_EphA2.cfg and desmond_MD_EphB2.cfg)
	b. multisim job files for the equilibration of the system (.msj; desmond_MD_EphA2_2.msj and desmond_MD_EphB2_2.msj)
	c. topological files (.cms; desmond_MD_EphA2.cms and desmond_MD_EphB2.cms)
