# Supplementary material for: Molecular Determinants of EphA2 and EphB2 Antagonism Enable the Design of Ligands with Improved Selectivity
Source: J Chem Inf Model. 2023 Nov 1;63(21):6900–11. doi: 10.1021/acs.jcim.3c01064 (PMC10647059; doi:10.1021/acs.jcim.3c01064)
Supplement: Supplementary file 2 — ci3c01064_si_002.zip [file ci3c01064_si_002.zip › Supplemental_Material/UniPR1447_EphA2.pdb]

TITLE     EphA2 - UniPR1447
REMARK   4      COMPLIES WITH FORMAT V. 3.0, 1-DEC-2006
REMARK 888
REMARK 888 WRITTEN BY MAESTRO (A PRODUCT OF SCHRODINGER, LLC)
ATOM      1  N   GLU A  28     -70.077  -5.237  15.655  1.00 17.82           N1+
ATOM      2  CA  GLU A  28     -68.897  -4.326  15.422  1.00 17.21           C  
ATOM      3  C   GLU A  28     -68.162  -4.870  14.159  1.00 15.16           C  
ATOM      4  O   GLU A  28     -68.336  -6.039  13.793  1.00 14.50           O  
ATOM      5  CB  GLU A  28     -67.973  -4.247  16.663  1.00 18.61           C  
ATOM      6  CG  GLU A  28     -68.663  -3.673  17.929  1.00 23.89           C  
ATOM      7  CD  GLU A  28     -67.773  -3.547  19.176  1.00 30.79           C  
ATOM      8  OE1 GLU A  28     -66.643  -4.085  19.175  1.00 33.71           O  
ATOM      9  OE2 GLU A  28     -68.254  -2.903  20.134  1.00 36.29           O1-
ATOM     10  H1  GLU A  28     -70.550  -4.985  16.506  1.00  0.00           H  
ATOM     11  H2  GLU A  28     -70.725  -5.182  14.888  1.00  0.00           H  
ATOM     12  H3  GLU A  28     -69.749  -6.186  15.730  1.00  0.00           H  
ATOM     13  HA  GLU A  28     -69.321  -3.344  15.206  1.00  0.00           H  
ATOM     14  HB2 GLU A  28     -67.563  -5.235  16.884  1.00  0.00           H  
ATOM     15  HB3 GLU A  28     -67.115  -3.614  16.424  1.00  0.00           H  
ATOM     16  HG2 GLU A  28     -69.082  -2.694  17.696  1.00  0.00           H  
ATOM     17  HG3 GLU A  28     -69.507  -4.303  18.211  1.00  0.00           H  
ATOM     18  N   VAL A  29     -67.392  -4.010  13.478  1.00 12.09           N  
ATOM     19  CA  VAL A  29     -66.741  -4.334  12.206  1.00  9.70           C  
ATOM     20  C   VAL A  29     -65.279  -3.854  12.256  1.00  7.96           C  
ATOM     21  O   VAL A  29     -65.030  -2.681  12.537  1.00  6.14           O  
ATOM     22  CB  VAL A  29     -67.453  -3.647  11.002  1.00  9.54           C  
ATOM     23  CG1 VAL A  29     -66.718  -3.813   9.652  1.00 12.46           C  
ATOM     24  CG2 VAL A  29     -68.909  -4.123  10.845  1.00 13.12           C  
ATOM     25  H   VAL A  29     -67.252  -3.056  13.810  1.00  0.00           H  
ATOM     26  HA  VAL A  29     -66.736  -5.412  12.034  1.00  0.00           H  
ATOM     27  HB  VAL A  29     -67.504  -2.578  11.213  1.00  0.00           H  
ATOM     28 HG11 VAL A  29     -67.304  -3.397   8.832  1.00  0.00           H  
ATOM     29 HG12 VAL A  29     -65.757  -3.299   9.636  1.00  0.00           H  
ATOM     30 HG13 VAL A  29     -66.539  -4.865   9.427  1.00  0.00           H  
ATOM     31 HG21 VAL A  29     -69.389  -3.648   9.989  1.00  0.00           H  
ATOM     32 HG22 VAL A  29     -68.958  -5.202  10.699  1.00  0.00           H  
ATOM     33 HG23 VAL A  29     -69.510  -3.876  11.720  1.00  0.00           H  
ATOM     34  N   VAL A  30     -64.346  -4.775  11.991  1.00  5.36           N  
ATOM     35  CA  VAL A  30     -62.909  -4.527  11.915  1.00  4.65           C  
ATOM     36  C   VAL A  30     -62.545  -3.941  10.533  1.00  3.70           C  
ATOM     37  O   VAL A  30     -63.054  -4.420   9.518  1.00  3.82           O  
ATOM     38  CB  VAL A  30     -62.125  -5.855  12.135  1.00  4.64           C  
ATOM     39  CG1 VAL A  30     -60.612  -5.785  11.845  1.00  2.48           C  
ATOM     40  CG2 VAL A  30     -62.337  -6.385  13.565  1.00  5.69           C  
ATOM     41  H   VAL A  30     -64.637  -5.706  11.733  1.00  0.00           H  
ATOM     42  HA  VAL A  30     -62.622  -3.818  12.692  1.00  0.00           H  
ATOM     43  HB  VAL A  30     -62.537  -6.603  11.456  1.00  0.00           H  
ATOM     44 HG11 VAL A  30     -60.138  -6.740  12.070  1.00  0.00           H  
ATOM     45 HG12 VAL A  30     -60.391  -5.575  10.798  1.00  0.00           H  
ATOM     46 HG13 VAL A  30     -60.131  -5.021  12.454  1.00  0.00           H  
ATOM     47 HG21 VAL A  30     -61.812  -7.328  13.717  1.00  0.00           H  
ATOM     48 HG22 VAL A  30     -61.966  -5.676  14.307  1.00  0.00           H  
ATOM     49 HG23 VAL A  30     -63.391  -6.566  13.778  1.00  0.00           H  
ATOM     50  N   LEU A  31     -61.660  -2.938  10.525  1.00  2.00           N  
ATOM     51  CA  LEU A  31     -61.140  -2.288   9.321  1.00  2.31           C  
ATOM     52  C   LEU A  31     -59.678  -2.692   9.059  1.00  2.48           C  
ATOM     53  O   LEU A  31     -59.286  -2.793   7.897  1.00  4.18           O  
ATOM     54  CB  LEU A  31     -61.242  -0.753   9.461  1.00  2.00           C  
ATOM     55  CG  LEU A  31     -62.685  -0.207   9.477  1.00  7.96           C  
ATOM     56  CD1 LEU A  31     -62.699   1.309   9.759  1.00  5.94           C  
ATOM     57  CD2 LEU A  31     -63.461  -0.552   8.189  1.00  8.88           C  
ATOM     58  H   LEU A  31     -61.254  -2.624  11.406  1.00  0.00           H  
ATOM     59  HA  LEU A  31     -61.710  -2.601   8.444  1.00  0.00           H  
ATOM     60  HB2 LEU A  31     -60.723  -0.443  10.370  1.00  0.00           H  
ATOM     61  HB3 LEU A  31     -60.711  -0.276   8.637  1.00  0.00           H  
ATOM     62  HG  LEU A  31     -63.195  -0.688  10.311  1.00  0.00           H  
ATOM     63 HD11 LEU A  31     -63.402   1.547  10.557  1.00  0.00           H  
ATOM     64 HD12 LEU A  31     -61.722   1.676  10.071  1.00  0.00           H  
ATOM     65 HD13 LEU A  31     -62.991   1.895   8.886  1.00  0.00           H  
ATOM     66 HD21 LEU A  31     -64.137   0.247   7.882  1.00  0.00           H  
ATOM     67 HD22 LEU A  31     -62.792  -0.747   7.351  1.00  0.00           H  
ATOM     68 HD23 LEU A  31     -64.069  -1.445   8.337  1.00  0.00           H  
ATOM     69  N   LEU A  32     -58.904  -2.943  10.122  1.00  2.00           N  
ATOM     70  CA  LEU A  32     -57.511  -3.375  10.060  1.00  2.27           C  
ATOM     71  C   LEU A  32     -57.231  -4.194  11.327  1.00  2.00           C  
ATOM     72  O   LEU A  32     -57.704  -3.811  12.396  1.00  2.00           O  
ATOM     73  CB  LEU A  32     -56.583  -2.139   9.932  1.00  2.00           C  
ATOM     74  CG  LEU A  32     -55.069  -2.439   9.809  1.00  4.29           C  
ATOM     75  CD1 LEU A  32     -54.745  -3.276   8.555  1.00  5.27           C  
ATOM     76  CD2 LEU A  32     -54.235  -1.141   9.877  1.00  5.26           C  
ATOM     77  H   LEU A  32     -59.281  -2.868  11.062  1.00  0.00           H  
ATOM     78  HA  LEU A  32     -57.379  -4.024   9.192  1.00  0.00           H  
ATOM     79  HB2 LEU A  32     -56.892  -1.544   9.072  1.00  0.00           H  
ATOM     80  HB3 LEU A  32     -56.736  -1.501  10.802  1.00  0.00           H  
ATOM     81  HG  LEU A  32     -54.770  -3.027  10.678  1.00  0.00           H  
ATOM     82 HD11 LEU A  32     -53.845  -2.935   8.045  1.00  0.00           H  
ATOM     83 HD12 LEU A  32     -54.582  -4.320   8.824  1.00  0.00           H  
ATOM     84 HD13 LEU A  32     -55.555  -3.250   7.826  1.00  0.00           H  
ATOM     85 HD21 LEU A  32     -53.458  -1.218  10.638  1.00  0.00           H  
ATOM     86 HD22 LEU A  32     -53.742  -0.907   8.933  1.00  0.00           H  
ATOM     87 HD23 LEU A  32     -54.845  -0.275  10.135  1.00  0.00           H  
ATOM     88  N   ASP A  33     -56.471  -5.284  11.201  1.00  2.35           N  
ATOM     89  CA  ASP A  33     -56.055  -6.140  12.313  1.00  3.09           C  
ATOM     90  C   ASP A  33     -54.725  -6.781  11.898  1.00  4.14           C  
ATOM     91  O   ASP A  33     -54.688  -7.538  10.925  1.00  2.01           O  
ATOM     92  CB  ASP A  33     -57.180  -7.127  12.724  1.00  3.54           C  
ATOM     93  CG  ASP A  33     -56.945  -8.079  13.911  1.00  6.25           C  
ATOM     94  OD1 ASP A  33     -57.922  -8.783  14.245  1.00  7.09           O  
ATOM     95  OD2 ASP A  33     -55.835  -8.109  14.485  1.00  2.01           O1-
ATOM     96  H   ASP A  33     -56.089  -5.540  10.300  1.00  0.00           H  
ATOM     97  HA  ASP A  33     -55.864  -5.508  13.180  1.00  0.00           H  
ATOM     98  HB2 ASP A  33     -58.055  -6.531  12.983  1.00  0.00           H  
ATOM     99  HB3 ASP A  33     -57.486  -7.709  11.854  1.00  0.00           H  
ATOM    100  N   PHE A  34     -53.656  -6.413  12.609  1.00  2.00           N  
ATOM    101  CA  PHE A  34     -52.295  -6.896  12.379  1.00  2.52           C  
ATOM    102  C   PHE A  34     -52.095  -8.377  12.762  1.00  3.92           C  
ATOM    103  O   PHE A  34     -51.332  -9.078  12.095  1.00  4.05           O  
ATOM    104  CB  PHE A  34     -51.313  -5.954  13.106  1.00  3.35           C  
ATOM    105  CG  PHE A  34     -49.836  -6.304  13.013  1.00  3.91           C  
ATOM    106  CD1 PHE A  34     -49.101  -5.990  11.850  1.00  4.16           C  
ATOM    107  CD2 PHE A  34     -49.221  -7.080  14.020  1.00  6.52           C  
ATOM    108  CE1 PHE A  34     -47.772  -6.377  11.742  1.00  4.12           C  
ATOM    109  CE2 PHE A  34     -47.891  -7.451  13.895  1.00  5.23           C  
ATOM    110  CZ  PHE A  34     -47.166  -7.094  12.766  1.00  6.91           C  
ATOM    111  H   PHE A  34     -53.786  -5.762  13.377  1.00  0.00           H  
ATOM    112  HA  PHE A  34     -52.093  -6.819  11.309  1.00  0.00           H  
ATOM    113  HB2 PHE A  34     -51.436  -4.951  12.701  1.00  0.00           H  
ATOM    114  HB3 PHE A  34     -51.587  -5.881  14.160  1.00  0.00           H  
ATOM    115  HD1 PHE A  34     -49.566  -5.444  11.042  1.00  0.00           H  
ATOM    116  HD2 PHE A  34     -49.780  -7.391  14.889  1.00  0.00           H  
ATOM    117  HE1 PHE A  34     -47.210  -6.124  10.855  1.00  0.00           H  
ATOM    118  HE2 PHE A  34     -47.426  -8.029  14.678  1.00  0.00           H  
ATOM    119  HZ  PHE A  34     -46.131  -7.389  12.680  1.00  0.00           H  
ATOM    120  N   ALA A  35     -52.784  -8.844  13.813  1.00  4.39           N  
ATOM    121  CA  ALA A  35     -52.663 -10.211  14.312  1.00  3.22           C  
ATOM    122  C   ALA A  35     -53.415 -11.198  13.408  1.00  4.03           C  
ATOM    123  O   ALA A  35     -52.869 -12.254  13.081  1.00  5.29           O  
ATOM    124  CB  ALA A  35     -53.163 -10.285  15.762  1.00  4.54           C  
ATOM    125  H   ALA A  35     -53.567  -8.308  14.183  1.00  0.00           H  
ATOM    126  HA  ALA A  35     -51.607 -10.490  14.307  1.00  0.00           H  
ATOM    127  HB1 ALA A  35     -53.083 -11.299  16.155  1.00  0.00           H  
ATOM    128  HB2 ALA A  35     -52.571  -9.639  16.409  1.00  0.00           H  
ATOM    129  HB3 ALA A  35     -54.205  -9.977  15.849  1.00  0.00           H  
ATOM    130  N   ALA A  36     -54.624 -10.818  12.972  1.00  3.72           N  
ATOM    131  CA  ALA A  36     -55.446 -11.591  12.035  1.00  3.36           C  
ATOM    132  C   ALA A  36     -54.808 -11.747  10.641  1.00  5.11           C  
ATOM    133  O   ALA A  36     -55.106 -12.720   9.948  1.00  5.35           O  
ATOM    134  CB  ALA A  36     -56.843 -10.977  11.909  1.00  4.04           C  
ATOM    135  H   ALA A  36     -55.012  -9.933  13.328  1.00  0.00           H  
ATOM    136  HA  ALA A  36     -55.566 -12.592  12.454  1.00  0.00           H  
ATOM    137  HB1 ALA A  36     -57.454 -11.522  11.189  1.00  0.00           H  
ATOM    138  HB2 ALA A  36     -57.368 -11.016  12.863  1.00  0.00           H  
ATOM    139  HB3 ALA A  36     -56.794  -9.939  11.580  1.00  0.00           H  
ATOM    140  N   ALA A  37     -53.930 -10.807  10.262  1.00  4.47           N  
ATOM    141  CA  ALA A  37     -53.154 -10.850   9.025  1.00  5.55           C  
ATOM    142  C   ALA A  37     -52.038 -11.912   9.027  1.00  5.99           C  
ATOM    143  O   ALA A  37     -51.541 -12.245   7.954  1.00  5.42           O  
ATOM    144  CB  ALA A  37     -52.576  -9.458   8.738  1.00  4.78           C  
ATOM    145  H   ALA A  37     -53.763 -10.026  10.883  1.00  0.00           H  
ATOM    146  HA  ALA A  37     -53.833 -11.103   8.208  1.00  0.00           H  
ATOM    147  HB1 ALA A  37     -52.010  -9.456   7.805  1.00  0.00           H  
ATOM    148  HB2 ALA A  37     -53.373  -8.722   8.638  1.00  0.00           H  
ATOM    149  HB3 ALA A  37     -51.907  -9.122   9.529  1.00  0.00           H  
ATOM    150  N   GLY A  38     -51.645 -12.424  10.204  1.00  7.59           N  
ATOM    151  CA  GLY A  38     -50.700 -13.538  10.351  1.00  5.93           C  
ATOM    152  C   GLY A  38     -49.288 -13.218   9.829  1.00  7.96           C  
ATOM    153  O   GLY A  38     -48.562 -14.134   9.445  1.00  8.49           O  
ATOM    154  H   GLY A  38     -52.099 -12.099  11.050  1.00  0.00           H  
ATOM    155  HA2 GLY A  38     -50.630 -13.803  11.406  1.00  0.00           H  
ATOM    156  HA3 GLY A  38     -51.088 -14.414   9.830  1.00  0.00           H  
ATOM    157  N   GLY A  39     -48.909 -11.933   9.785  1.00  7.29           N  
ATOM    158  CA  GLY A  39     -47.607 -11.476   9.298  1.00  9.32           C  
ATOM    159  C   GLY A  39     -47.594 -11.246   7.778  1.00  9.68           C  
ATOM    160  O   GLY A  39     -46.533 -10.935   7.236  1.00 10.37           O  
ATOM    161  H   GLY A  39     -49.554 -11.231  10.118  1.00  0.00           H  
ATOM    162  HA2 GLY A  39     -47.351 -10.541   9.797  1.00  0.00           H  
ATOM    163  HA3 GLY A  39     -46.822 -12.189   9.554  1.00  0.00           H  
ATOM    164  N   GLU A  40     -48.733 -11.376   7.075  1.00  7.80           N  
ATOM    165  CA  GLU A  40     -48.837 -11.083   5.639  1.00  7.35           C  
ATOM    166  C   GLU A  40     -48.815  -9.570   5.327  1.00  7.07           C  
ATOM    167  O   GLU A  40     -48.478  -9.197   4.202  1.00  4.92           O  
ATOM    168  CB  GLU A  40     -50.094 -11.749   5.046  1.00  6.54           C  
ATOM    169  CG  GLU A  40     -50.091 -13.293   5.165  1.00 12.54           C  
ATOM    170  CD  GLU A  40     -51.335 -14.005   4.604  1.00 21.63           C  
ATOM    171  OE1 GLU A  40     -52.258 -13.325   4.102  1.00 25.21           O  
ATOM    172  OE2 GLU A  40     -51.340 -15.253   4.688  1.00 26.55           O1-
ATOM    173  H   GLU A  40     -49.582 -11.689   7.535  1.00  0.00           H  
ATOM    174  HA  GLU A  40     -47.962 -11.508   5.143  1.00  0.00           H  
ATOM    175  HB2 GLU A  40     -50.980 -11.342   5.535  1.00  0.00           H  
ATOM    176  HB3 GLU A  40     -50.183 -11.474   3.993  1.00  0.00           H  
ATOM    177  HG2 GLU A  40     -49.214 -13.686   4.648  1.00  0.00           H  
ATOM    178  HG3 GLU A  40     -49.983 -13.587   6.209  1.00  0.00           H  
ATOM    179  N   LEU A  41     -49.141  -8.724   6.315  1.00  5.99           N  
ATOM    180  CA  LEU A  41     -48.934  -7.277   6.249  1.00  6.18           C  
ATOM    181  C   LEU A  41     -47.435  -6.957   6.383  1.00  6.76           C  
ATOM    182  O   LEU A  41     -46.821  -7.324   7.386  1.00  7.70           O  
ATOM    183  CB  LEU A  41     -49.715  -6.569   7.382  1.00  6.09           C  
ATOM    184  CG  LEU A  41     -51.220  -6.360   7.110  1.00 13.94           C  
ATOM    185  CD1 LEU A  41     -51.929  -5.828   8.373  1.00 11.29           C  
ATOM    186  CD2 LEU A  41     -51.478  -5.456   5.885  1.00  6.76           C  
ATOM    187  H   LEU A  41     -49.363  -9.107   7.220  1.00  0.00           H  
ATOM    188  HA  LEU A  41     -49.281  -6.918   5.278  1.00  0.00           H  
ATOM    189  HB2 LEU A  41     -49.579  -7.130   8.309  1.00  0.00           H  
ATOM    190  HB3 LEU A  41     -49.279  -5.586   7.574  1.00  0.00           H  
ATOM    191  HG  LEU A  41     -51.650  -7.337   6.889  1.00  0.00           H  
ATOM    192 HD11 LEU A  41     -52.838  -6.392   8.583  1.00  0.00           H  
ATOM    193 HD12 LEU A  41     -51.296  -5.897   9.258  1.00  0.00           H  
ATOM    194 HD13 LEU A  41     -52.210  -4.780   8.277  1.00  0.00           H  
ATOM    195 HD21 LEU A  41     -52.273  -4.731   6.059  1.00  0.00           H  
ATOM    196 HD22 LEU A  41     -50.589  -4.894   5.596  1.00  0.00           H  
ATOM    197 HD23 LEU A  41     -51.781  -6.053   5.025  1.00  0.00           H  
ATOM    198  N   GLY A  42     -46.893  -6.253   5.387  1.00  3.46           N  
ATOM    199  CA  GLY A  42     -45.603  -5.580   5.466  1.00  3.60           C  
ATOM    200  C   GLY A  42     -45.951  -4.093   5.412  1.00  5.75           C  
ATOM    201  O   GLY A  42     -46.660  -3.660   4.500  1.00  4.98           O  
ATOM    202  H   GLY A  42     -47.478  -5.973   4.611  1.00  0.00           H  
ATOM    203  HA2 GLY A  42     -45.042  -5.828   6.369  1.00  0.00           H  
ATOM    204  HA3 GLY A  42     -44.989  -5.849   4.606  1.00  0.00           H  
ATOM    205  N   TRP A  43     -45.466  -3.323   6.385  1.00  2.22           N  
ATOM    206  CA  TRP A  43     -45.735  -1.898   6.549  1.00  3.19           C  
ATOM    207  C   TRP A  43     -44.453  -1.074   6.351  1.00  2.86           C  
ATOM    208  O   TRP A  43     -43.348  -1.625   6.339  1.00  3.00           O  
ATOM    209  CB  TRP A  43     -46.341  -1.681   7.947  1.00  3.52           C  
ATOM    210  CG  TRP A  43     -47.749  -2.143   8.182  1.00  2.00           C  
ATOM    211  CD1 TRP A  43     -48.681  -2.416   7.238  1.00  3.11           C  
ATOM    212  CD2 TRP A  43     -48.440  -2.256   9.462  1.00  2.00           C  
ATOM    213  NE1 TRP A  43     -49.886  -2.700   7.842  1.00  4.26           N  
ATOM    214  CE2 TRP A  43     -49.801  -2.611   9.214  1.00  5.30           C  
ATOM    215  CE3 TRP A  43     -48.057  -2.074  10.813  1.00  3.21           C  
ATOM    216  CZ2 TRP A  43     -50.735  -2.777  10.249  1.00  2.49           C  
ATOM    217  CZ3 TRP A  43     -48.985  -2.235  11.861  1.00  2.52           C  
ATOM    218  CH2 TRP A  43     -50.320  -2.582  11.577  1.00  2.00           C  
ATOM    219  H   TRP A  43     -44.842  -3.720   7.084  1.00  0.00           H  
ATOM    220  HA  TRP A  43     -46.416  -1.533   5.778  1.00  0.00           H  
ATOM    221  HB2 TRP A  43     -45.702  -2.139   8.703  1.00  0.00           H  
ATOM    222  HB3 TRP A  43     -46.349  -0.622   8.182  1.00  0.00           H  
ATOM    223  HD1 TRP A  43     -48.511  -2.391   6.172  1.00  0.00           H  
ATOM    224  HE1 TRP A  43     -50.725  -2.908   7.314  1.00  0.00           H  
ATOM    225  HE3 TRP A  43     -47.038  -1.803  11.043  1.00  0.00           H  
ATOM    226  HZ2 TRP A  43     -51.758  -3.042  10.028  1.00  0.00           H  
ATOM    227  HZ3 TRP A  43     -48.673  -2.090  12.884  1.00  0.00           H  
ATOM    228  HH2 TRP A  43     -51.027  -2.702  12.378  1.00  0.00           H  
ATOM    229  N   LEU A  44     -44.636   0.232   6.125  1.00  2.10           N  
ATOM    230  CA  LEU A  44     -43.581   1.173   5.763  1.00  2.93           C  
ATOM    231  C   LEU A  44     -42.826   1.627   7.022  1.00  2.89           C  
ATOM    232  O   LEU A  44     -43.457   1.964   8.022  1.00  3.80           O  
ATOM    233  CB  LEU A  44     -44.236   2.332   4.968  1.00  2.07           C  
ATOM    234  CG  LEU A  44     -43.287   3.440   4.442  1.00  5.02           C  
ATOM    235  CD1 LEU A  44     -43.852   4.119   3.175  1.00  2.38           C  
ATOM    236  CD2 LEU A  44     -42.913   4.486   5.515  1.00  6.25           C  
ATOM    237  H   LEU A  44     -45.539   0.648   6.324  1.00  0.00           H  
ATOM    238  HA  LEU A  44     -42.879   0.660   5.102  1.00  0.00           H  
ATOM    239  HB2 LEU A  44     -44.727   1.863   4.114  1.00  0.00           H  
ATOM    240  HB3 LEU A  44     -45.045   2.782   5.543  1.00  0.00           H  
ATOM    241  HG  LEU A  44     -42.367   2.944   4.129  1.00  0.00           H  
ATOM    242 HD11 LEU A  44     -44.349   5.062   3.396  1.00  0.00           H  
ATOM    243 HD12 LEU A  44     -43.051   4.331   2.466  1.00  0.00           H  
ATOM    244 HD13 LEU A  44     -44.581   3.500   2.653  1.00  0.00           H  
ATOM    245 HD21 LEU A  44     -43.035   5.511   5.166  1.00  0.00           H  
ATOM    246 HD22 LEU A  44     -43.511   4.386   6.421  1.00  0.00           H  
ATOM    247 HD23 LEU A  44     -41.869   4.375   5.802  1.00  0.00           H  
ATOM    248  N   THR A  45     -41.494   1.637   6.942  1.00  2.82           N  
ATOM    249  CA  THR A  45     -40.590   2.026   8.017  1.00  5.27           C  
ATOM    250  C   THR A  45     -39.688   3.155   7.473  1.00  7.66           C  
ATOM    251  O   THR A  45     -38.994   2.941   6.475  1.00  9.36           O  
ATOM    252  CB  THR A  45     -39.709   0.825   8.472  1.00  6.48           C  
ATOM    253  OG1 THR A  45     -38.888   0.306   7.439  1.00  7.98           O  
ATOM    254  CG2 THR A  45     -40.533  -0.335   9.053  1.00  4.24           C  
ATOM    255  H   THR A  45     -41.032   1.339   6.096  1.00  0.00           H  
ATOM    256  HA  THR A  45     -41.135   2.378   8.894  1.00  0.00           H  
ATOM    257  HB  THR A  45     -39.034   1.171   9.257  1.00  0.00           H  
ATOM    258  HG1 THR A  45     -38.336   1.020   7.109  1.00  0.00           H  
ATOM    259 HG21 THR A  45     -39.892  -1.162   9.357  1.00  0.00           H  
ATOM    260 HG22 THR A  45     -41.089  -0.012   9.932  1.00  0.00           H  
ATOM    261 HG23 THR A  45     -41.249  -0.729   8.331  1.00  0.00           H  
ATOM    262  N   HIS A  46     -39.726   4.331   8.107  1.00  7.56           N  
ATOM    263  CA  HIS A  46     -38.941   5.509   7.730  1.00  8.74           C  
ATOM    264  C   HIS A  46     -38.147   5.998   8.962  1.00 10.35           C  
ATOM    265  O   HIS A  46     -38.770   6.173  10.013  1.00  9.22           O  
ATOM    266  CB  HIS A  46     -39.918   6.597   7.241  1.00  8.36           C  
ATOM    267  CG  HIS A  46     -39.248   7.839   6.700  1.00 12.84           C  
ATOM    268  ND1 HIS A  46     -38.716   8.827   7.512  1.00 14.03           N  
ATOM    269  CD2 HIS A  46     -39.027   8.267   5.409  1.00 15.80           C  
ATOM    270  CE1 HIS A  46     -38.201   9.763   6.711  1.00 22.00           C  
ATOM    271  NE2 HIS A  46     -38.358   9.492   5.422  1.00 22.08           N  
ATOM    272  H   HIS A  46     -40.331   4.451   8.922  1.00  0.00           H  
ATOM    273  HA  HIS A  46     -38.293   5.267   6.892  1.00  0.00           H  
ATOM    274  HB2 HIS A  46     -40.544   6.197   6.444  1.00  0.00           H  
ATOM    275  HB3 HIS A  46     -40.602   6.888   8.040  1.00  0.00           H  
ATOM    276  HD1 HIS A  46     -38.698   8.821   8.522  1.00  0.00           H  
ATOM    277  HD2 HIS A  46     -39.293   7.788   4.477  1.00  0.00           H  
ATOM    278  HE1 HIS A  46     -37.707  10.653   7.074  1.00  0.00           H  
ATOM    279  N   PRO A  47     -36.825   6.268   8.846  1.00 11.42           N  
ATOM    280  CA  PRO A  47     -35.958   6.023   7.677  1.00 13.29           C  
ATOM    281  C   PRO A  47     -35.758   4.521   7.395  1.00 16.10           C  
ATOM    282  O   PRO A  47     -35.704   3.720   8.328  1.00 15.13           O  
ATOM    283  CB  PRO A  47     -34.642   6.729   8.046  1.00 13.12           C  
ATOM    284  CG  PRO A  47     -34.614   6.757   9.566  1.00 13.25           C  
ATOM    285  CD  PRO A  47     -36.082   6.900   9.938  1.00 11.26           C  
ATOM    286  HA  PRO A  47     -36.382   6.505   6.794  1.00  0.00           H  
ATOM    287  HB2 PRO A  47     -33.754   6.252   7.627  1.00  0.00           H  
ATOM    288  HB3 PRO A  47     -34.668   7.751   7.666  1.00  0.00           H  
ATOM    289  HG2 PRO A  47     -34.244   5.807   9.944  1.00  0.00           H  
ATOM    290  HG3 PRO A  47     -33.984   7.546   9.977  1.00  0.00           H  
ATOM    291  HD3 PRO A  47     -36.364   7.952   9.991  1.00  0.00           H  
ATOM    292  HD2 PRO A  47     -36.288   6.444  10.906  1.00  0.00           H  
ATOM    293  N   TYR A  48     -35.710   4.164   6.107  1.00 18.94           N  
ATOM    294  CA  TYR A  48     -35.622   2.781   5.633  1.00 21.82           C  
ATOM    295  C   TYR A  48     -34.308   2.097   6.064  1.00 22.32           C  
ATOM    296  O   TYR A  48     -33.239   2.703   5.962  1.00 21.68           O  
ATOM    297  CB  TYR A  48     -35.824   2.757   4.104  1.00 23.67           C  
ATOM    298  CG  TYR A  48     -35.873   1.367   3.492  1.00 29.71           C  
ATOM    299  CD1 TYR A  48     -37.008   0.553   3.690  1.00 35.76           C  
ATOM    300  CD2 TYR A  48     -34.785   0.878   2.739  1.00 36.56           C  
ATOM    301  CE1 TYR A  48     -37.054  -0.744   3.142  1.00 40.03           C  
ATOM    302  CE2 TYR A  48     -34.831  -0.419   2.190  1.00 41.03           C  
ATOM    303  CZ  TYR A  48     -35.965  -1.230   2.391  1.00 42.21           C  
ATOM    304  OH  TYR A  48     -36.005  -2.486   1.860  1.00 46.32           O  
ATOM    305  H   TYR A  48     -35.723   4.875   5.390  1.00  0.00           H  
ATOM    306  HA  TYR A  48     -36.452   2.235   6.084  1.00  0.00           H  
ATOM    307  HB2 TYR A  48     -36.763   3.254   3.857  1.00  0.00           H  
ATOM    308  HB3 TYR A  48     -35.041   3.338   3.615  1.00  0.00           H  
ATOM    309  HD1 TYR A  48     -37.844   0.919   4.268  1.00  0.00           H  
ATOM    310  HD2 TYR A  48     -33.908   1.491   2.586  1.00  0.00           H  
ATOM    311  HE1 TYR A  48     -37.925  -1.361   3.302  1.00  0.00           H  
ATOM    312  HE2 TYR A  48     -33.994  -0.790   1.617  1.00  0.00           H  
ATOM    313  HH  TYR A  48     -36.817  -2.956   2.062  1.00  0.00           H  
ATOM    314  N   GLY A  49     -34.416   0.847   6.532  1.00 22.95           N  
ATOM    315  CA  GLY A  49     -33.285   0.030   6.980  1.00 23.76           C  
ATOM    316  C   GLY A  49     -32.837   0.383   8.410  1.00 24.26           C  
ATOM    317  O   GLY A  49     -31.803  -0.116   8.855  1.00 25.17           O  
ATOM    318  H   GLY A  49     -35.327   0.414   6.574  1.00  0.00           H  
ATOM    319  HA2 GLY A  49     -33.575  -1.020   6.955  1.00  0.00           H  
ATOM    320  HA3 GLY A  49     -32.440   0.140   6.298  1.00  0.00           H  
ATOM    321  N   LYS A  50     -33.581   1.239   9.122  1.00 21.74           N  
ATOM    322  CA  LYS A  50     -33.310   1.689  10.484  1.00 20.64           C  
ATOM    323  C   LYS A  50     -34.623   1.671  11.286  1.00 18.03           C  
ATOM    324  O   LYS A  50     -35.709   1.632  10.702  1.00 21.39           O  
ATOM    325  CB  LYS A  50     -32.734   3.121  10.437  1.00 22.36           C  
ATOM    326  CG  LYS A  50     -31.378   3.248   9.723  1.00 24.66           C  
ATOM    327  CD  LYS A  50     -30.837   4.685   9.751  1.00 29.39           C  
ATOM    328  CE  LYS A  50     -29.503   4.818   8.999  1.00 30.70           C  
ATOM    329  NZ  LYS A  50     -28.990   6.200   9.036  1.00 28.53           N1+
ATOM    330  H   LYS A  50     -34.445   1.596   8.733  1.00  0.00           H  
ATOM    331  HA  LYS A  50     -32.605   1.017  10.979  1.00  0.00           H  
ATOM    332  HB2 LYS A  50     -33.454   3.773   9.946  1.00  0.00           H  
ATOM    333  HB3 LYS A  50     -32.623   3.500  11.454  1.00  0.00           H  
ATOM    334  HG2 LYS A  50     -30.658   2.571  10.185  1.00  0.00           H  
ATOM    335  HG3 LYS A  50     -31.477   2.934   8.684  1.00  0.00           H  
ATOM    336  HD2 LYS A  50     -31.579   5.354   9.313  1.00  0.00           H  
ATOM    337  HD3 LYS A  50     -30.713   4.999  10.789  1.00  0.00           H  
ATOM    338  HE2 LYS A  50     -28.755   4.157   9.437  1.00  0.00           H  
ATOM    339  HE3 LYS A  50     -29.626   4.520   7.958  1.00  0.00           H  
ATOM    340  HZ1 LYS A  50     -28.116   6.249   8.532  1.00  0.00           H  
ATOM    341  HZ2 LYS A  50     -29.661   6.820   8.606  1.00  0.00           H  
ATOM    342  HZ3 LYS A  50     -28.841   6.479   9.995  1.00  0.00           H  
ATOM    343  N   GLY A  51     -34.503   1.742  12.617  1.00 13.16           N  
ATOM    344  CA  GLY A  51     -35.640   1.833  13.530  1.00  6.04           C  
ATOM    345  C   GLY A  51     -36.352   0.478  13.620  1.00  6.02           C  
ATOM    346  O   GLY A  51     -35.715  -0.540  13.895  1.00  2.00           O  
ATOM    347  H   GLY A  51     -33.584   1.731  13.033  1.00  0.00           H  
ATOM    348  HA2 GLY A  51     -35.288   2.125  14.520  1.00  0.00           H  
ATOM    349  HA3 GLY A  51     -36.322   2.612  13.191  1.00  0.00           H  
ATOM    350  N   TRP A  52     -37.677   0.494  13.431  1.00  3.12           N  
ATOM    351  CA  TRP A  52     -38.578  -0.656  13.497  1.00  2.57           C  
ATOM    352  C   TRP A  52     -38.198  -1.778  12.511  1.00  3.31           C  
ATOM    353  O   TRP A  52     -38.140  -1.526  11.306  1.00  2.47           O  
ATOM    354  CB  TRP A  52     -40.024  -0.189  13.228  1.00  2.70           C  
ATOM    355  CG  TRP A  52     -40.586   0.882  14.120  1.00  2.00           C  
ATOM    356  CD1 TRP A  52     -40.519   2.213  13.888  1.00  2.00           C  
ATOM    357  CD2 TRP A  52     -41.280   0.735  15.397  1.00  2.00           C  
ATOM    358  NE1 TRP A  52     -41.161   2.893  14.902  1.00  2.00           N  
ATOM    359  CE2 TRP A  52     -41.655   2.033  15.861  1.00  2.58           C  
ATOM    360  CE3 TRP A  52     -41.646  -0.365  16.209  1.00  2.00           C  
ATOM    361  CZ2 TRP A  52     -42.370   2.227  17.057  1.00  4.26           C  
ATOM    362  CZ3 TRP A  52     -42.354  -0.184  17.415  1.00  3.28           C  
ATOM    363  CH2 TRP A  52     -42.719   1.110  17.838  1.00  3.96           C  
ATOM    364  H   TRP A  52     -38.122   1.370  13.210  1.00  0.00           H  
ATOM    365  HA  TRP A  52     -38.531  -1.037  14.515  1.00  0.00           H  
ATOM    366  HB2 TRP A  52     -40.110   0.170  12.201  1.00  0.00           H  
ATOM    367  HB3 TRP A  52     -40.697  -1.044  13.298  1.00  0.00           H  
ATOM    368  HD1 TRP A  52     -40.054   2.663  13.023  1.00  0.00           H  
ATOM    369  HE1 TRP A  52     -41.236   3.902  14.916  1.00  0.00           H  
ATOM    370  HE3 TRP A  52     -41.376  -1.360  15.895  1.00  0.00           H  
ATOM    371  HZ2 TRP A  52     -42.642   3.223  17.375  1.00  0.00           H  
ATOM    372  HZ3 TRP A  52     -42.620  -1.042  18.016  1.00  0.00           H  
ATOM    373  HH2 TRP A  52     -43.264   1.245  18.761  1.00  0.00           H  
ATOM    374  N   ASP A  53     -38.011  -2.993  13.034  1.00  2.91           N  
ATOM    375  CA  ASP A  53     -37.898  -4.241  12.273  1.00  4.06           C  
ATOM    376  C   ASP A  53     -39.064  -5.147  12.678  1.00  3.09           C  
ATOM    377  O   ASP A  53     -39.480  -5.127  13.840  1.00  2.00           O  
ATOM    378  CB  ASP A  53     -36.558  -4.985  12.517  1.00  5.59           C  
ATOM    379  CG  ASP A  53     -35.264  -4.205  12.220  1.00  9.28           C  
ATOM    380  OD1 ASP A  53     -35.284  -3.319  11.336  1.00 16.12           O  
ATOM    381  OD2 ASP A  53     -34.224  -4.632  12.769  1.00 10.46           O1-
ATOM    382  H   ASP A  53     -38.107  -3.113  14.041  1.00  0.00           H  
ATOM    383  HA  ASP A  53     -37.994  -4.032  11.205  1.00  0.00           H  
ATOM    384  HB2 ASP A  53     -36.515  -5.293  13.561  1.00  0.00           H  
ATOM    385  HB3 ASP A  53     -36.533  -5.897  11.920  1.00  0.00           H  
ATOM    386  N   LEU A  54     -39.554  -5.942  11.720  1.00  2.68           N  
ATOM    387  CA  LEU A  54     -40.526  -7.007  11.954  1.00  3.15           C  
ATOM    388  C   LEU A  54     -39.792  -8.222  12.549  1.00  2.09           C  
ATOM    389  O   LEU A  54     -38.838  -8.709  11.937  1.00  2.64           O  
ATOM    390  CB  LEU A  54     -41.247  -7.340  10.625  1.00  3.63           C  
ATOM    391  CG  LEU A  54     -42.325  -8.451  10.697  1.00  7.68           C  
ATOM    392  CD1 LEU A  54     -43.458  -8.118  11.691  1.00  5.42           C  
ATOM    393  CD2 LEU A  54     -42.869  -8.786   9.291  1.00 11.58           C  
ATOM    394  H   LEU A  54     -39.129  -5.928  10.805  1.00  0.00           H  
ATOM    395  HA  LEU A  54     -41.268  -6.647  12.666  1.00  0.00           H  
ATOM    396  HB2 LEU A  54     -41.709  -6.433  10.236  1.00  0.00           H  
ATOM    397  HB3 LEU A  54     -40.497  -7.628   9.886  1.00  0.00           H  
ATOM    398  HG  LEU A  54     -41.842  -9.361  11.055  1.00  0.00           H  
ATOM    399 HD11 LEU A  54     -44.448  -8.320  11.282  1.00  0.00           H  
ATOM    400 HD12 LEU A  54     -43.363  -8.723  12.592  1.00  0.00           H  
ATOM    401 HD13 LEU A  54     -43.448  -7.072  11.995  1.00  0.00           H  
ATOM    402 HD21 LEU A  54     -42.801  -9.856   9.095  1.00  0.00           H  
ATOM    403 HD22 LEU A  54     -43.913  -8.499   9.161  1.00  0.00           H  
ATOM    404 HD23 LEU A  54     -42.308  -8.280   8.505  1.00  0.00           H  
ATOM    405  N   MET A  55     -40.243  -8.679  13.719  1.00  2.00           N  
ATOM    406  CA  MET A  55     -39.709  -9.832  14.437  1.00  2.00           C  
ATOM    407  C   MET A  55     -40.738 -10.971  14.395  1.00  2.00           C  
ATOM    408  O   MET A  55     -41.942 -10.711  14.317  1.00  2.00           O  
ATOM    409  CB  MET A  55     -39.410  -9.456  15.908  1.00  2.00           C  
ATOM    410  CG  MET A  55     -38.678  -8.125  16.137  1.00  6.48           C  
ATOM    411  SD  MET A  55     -37.043  -7.972  15.371  1.00 10.23           S  
ATOM    412  CE  MET A  55     -36.538  -6.391  16.099  1.00  6.94           C  
ATOM    413  H   MET A  55     -41.075  -8.254  14.132  1.00  0.00           H  
ATOM    414  HA  MET A  55     -38.781 -10.170  13.971  1.00  0.00           H  
ATOM    415  HB2 MET A  55     -40.340  -9.414  16.472  1.00  0.00           H  
ATOM    416  HB3 MET A  55     -38.834 -10.259  16.370  1.00  0.00           H  
ATOM    417  HG2 MET A  55     -39.295  -7.294  15.795  1.00  0.00           H  
ATOM    418  HG3 MET A  55     -38.551  -7.986  17.210  1.00  0.00           H  
ATOM    419  HE1 MET A  55     -35.553  -6.102  15.731  1.00  0.00           H  
ATOM    420  HE2 MET A  55     -37.249  -5.609  15.835  1.00  0.00           H  
ATOM    421  HE3 MET A  55     -36.494  -6.466  17.186  1.00  0.00           H  
ATOM    422  N   GLN A  56     -40.238 -12.204  14.511  1.00  2.00           N  
ATOM    423  CA  GLN A  56     -41.016 -13.421  14.722  1.00  2.00           C  
ATOM    424  C   GLN A  56     -40.633 -13.985  16.099  1.00  2.00           C  
ATOM    425  O   GLN A  56     -39.445 -14.003  16.428  1.00  2.00           O  
ATOM    426  CB  GLN A  56     -40.667 -14.448  13.626  1.00  2.00           C  
ATOM    427  CG  GLN A  56     -41.170 -14.061  12.223  1.00  2.00           C  
ATOM    428  CD  GLN A  56     -40.686 -15.031  11.140  1.00  2.00           C  
ATOM    429  OE1 GLN A  56     -39.534 -15.462  11.148  1.00  3.27           O  
ATOM    430  NE2 GLN A  56     -41.549 -15.360  10.178  1.00  2.00           N  
ATOM    431  H   GLN A  56     -39.242 -12.319  14.642  1.00  0.00           H  
ATOM    432  HA  GLN A  56     -42.087 -13.212  14.696  1.00  0.00           H  
ATOM    433  HB2 GLN A  56     -39.585 -14.596  13.610  1.00  0.00           H  
ATOM    434  HB3 GLN A  56     -41.098 -15.417  13.888  1.00  0.00           H  
ATOM    435  HG2 GLN A  56     -42.259 -14.022  12.231  1.00  0.00           H  
ATOM    436  HG3 GLN A  56     -40.821 -13.063  11.954  1.00  0.00           H  
ATOM    437 HE22 GLN A  56     -41.262 -15.984   9.439  1.00  0.00           H  
ATOM    438 HE21 GLN A  56     -42.494 -14.998  10.177  1.00  0.00           H  
ATOM    439  N   ASN A  57     -41.622 -14.473  16.851  1.00  2.00           N  
ATOM    440  CA  ASN A  57     -41.465 -15.221  18.106  1.00  2.00           C  
ATOM    441  C   ASN A  57     -42.558 -16.298  18.133  1.00  3.55           C  
ATOM    442  O   ASN A  57     -43.457 -16.281  17.291  1.00  2.00           O  
ATOM    443  CB  ASN A  57     -41.577 -14.269  19.327  1.00  4.93           C  
ATOM    444  CG  ASN A  57     -40.308 -13.459  19.609  1.00 14.79           C  
ATOM    445  OD1 ASN A  57     -39.237 -14.029  19.801  1.00 20.34           O  
ATOM    446  ND2 ASN A  57     -40.420 -12.131  19.670  1.00 17.27           N  
ATOM    447  H   ASN A  57     -42.575 -14.464  16.491  1.00  0.00           H  
ATOM    448  HA  ASN A  57     -40.483 -15.700  18.084  1.00  0.00           H  
ATOM    449  HB2 ASN A  57     -42.447 -13.623  19.227  1.00  0.00           H  
ATOM    450  HB3 ASN A  57     -41.747 -14.850  20.235  1.00  0.00           H  
ATOM    451 HD22 ASN A  57     -39.604 -11.568  19.861  1.00  0.00           H  
ATOM    452 HD21 ASN A  57     -41.310 -11.678  19.519  1.00  0.00           H  
ATOM    453  N   ILE A  58     -42.478 -17.220  19.096  1.00  3.10           N  
ATOM    454  CA  ILE A  58     -43.519 -18.206  19.372  1.00  4.84           C  
ATOM    455  C   ILE A  58     -44.025 -17.935  20.798  1.00  5.66           C  
ATOM    456  O   ILE A  58     -43.213 -17.852  21.722  1.00  5.76           O  
ATOM    457  CB  ILE A  58     -42.989 -19.669  19.260  1.00  4.44           C  
ATOM    458  CG1 ILE A  58     -42.642 -20.001  17.789  1.00  9.54           C  
ATOM    459  CG2 ILE A  58     -43.949 -20.744  19.827  1.00  4.87           C  
ATOM    460  CD1 ILE A  58     -41.852 -21.305  17.606  1.00 17.34           C  
ATOM    461  H   ILE A  58     -41.744 -17.168  19.789  1.00  0.00           H  
ATOM    462  HA  ILE A  58     -44.354 -18.090  18.684  1.00  0.00           H  
ATOM    463  HB  ILE A  58     -42.064 -19.728  19.837  1.00  0.00           H  
ATOM    464 HG12 ILE A  58     -43.561 -20.054  17.205  1.00  0.00           H  
ATOM    465 HG13 ILE A  58     -42.059 -19.193  17.346  1.00  0.00           H  
ATOM    466 HG21 ILE A  58     -43.542 -21.747  19.708  1.00  0.00           H  
ATOM    467 HG22 ILE A  58     -44.137 -20.621  20.894  1.00  0.00           H  
ATOM    468 HG23 ILE A  58     -44.909 -20.720  19.314  1.00  0.00           H  
ATOM    469 HD11 ILE A  58     -41.246 -21.267  16.700  1.00  0.00           H  
ATOM    470 HD12 ILE A  58     -41.180 -21.493  18.444  1.00  0.00           H  
ATOM    471 HD13 ILE A  58     -42.522 -22.161  17.515  1.00  0.00           H  
ATOM    472  N   MET A  59     -45.345 -17.797  20.948  1.00  6.18           N  
ATOM    473  CA  MET A  59     -46.024 -17.549  22.214  1.00  6.59           C  
ATOM    474  C   MET A  59     -47.292 -18.406  22.219  1.00  8.92           C  
ATOM    475  O   MET A  59     -47.986 -18.446  21.205  1.00  8.50           O  
ATOM    476  CB  MET A  59     -46.321 -16.044  22.350  1.00  6.52           C  
ATOM    477  CG  MET A  59     -46.926 -15.642  23.703  1.00 10.04           C  
ATOM    478  SD  MET A  59     -47.119 -13.854  23.919  1.00 13.31           S  
ATOM    479  CE  MET A  59     -47.870 -13.837  25.567  1.00 16.86           C  
ATOM    480  H   MET A  59     -45.965 -17.947  20.153  1.00  0.00           H  
ATOM    481  HA  MET A  59     -45.386 -17.850  23.048  1.00  0.00           H  
ATOM    482  HB2 MET A  59     -45.401 -15.478  22.195  1.00  0.00           H  
ATOM    483  HB3 MET A  59     -47.000 -15.739  21.553  1.00  0.00           H  
ATOM    484  HG2 MET A  59     -47.906 -16.102  23.828  1.00  0.00           H  
ATOM    485  HG3 MET A  59     -46.298 -16.014  24.514  1.00  0.00           H  
ATOM    486  HE1 MET A  59     -48.085 -12.813  25.874  1.00  0.00           H  
ATOM    487  HE2 MET A  59     -48.803 -14.401  25.567  1.00  0.00           H  
ATOM    488  HE3 MET A  59     -47.194 -14.282  26.297  1.00  0.00           H  
ATOM    489  N   ASN A  60     -47.574 -19.088  23.338  1.00 10.91           N  
ATOM    490  CA  ASN A  60     -48.734 -19.982  23.533  1.00 12.97           C  
ATOM    491  C   ASN A  60     -48.732 -21.164  22.535  1.00 13.79           C  
ATOM    492  O   ASN A  60     -49.795 -21.635  22.127  1.00 13.22           O  
ATOM    493  CB  ASN A  60     -50.078 -19.198  23.508  1.00 13.55           C  
ATOM    494  CG  ASN A  60     -50.162 -18.035  24.506  1.00 17.76           C  
ATOM    495  OD1 ASN A  60     -49.526 -18.051  25.558  1.00 24.66           O  
ATOM    496  ND2 ASN A  60     -50.963 -17.019  24.181  1.00 22.00           N  
ATOM    497  H   ASN A  60     -46.952 -19.008  24.130  1.00  0.00           H  
ATOM    498  HA  ASN A  60     -48.614 -20.425  24.522  1.00  0.00           H  
ATOM    499  HB2 ASN A  60     -50.273 -18.816  22.504  1.00  0.00           H  
ATOM    500  HB3 ASN A  60     -50.903 -19.874  23.738  1.00  0.00           H  
ATOM    501 HD22 ASN A  60     -51.059 -16.233  24.807  1.00  0.00           H  
ATOM    502 HD21 ASN A  60     -51.478 -17.029  23.313  1.00  0.00           H  
ATOM    503  N   ASP A  61     -47.526 -21.613  22.157  1.00 13.55           N  
ATOM    504  CA  ASP A  61     -47.241 -22.720  21.230  1.00 14.18           C  
ATOM    505  C   ASP A  61     -47.697 -22.436  19.782  1.00 13.59           C  
ATOM    506  O   ASP A  61     -48.008 -23.374  19.046  1.00 15.55           O  
ATOM    507  CB  ASP A  61     -47.710 -24.117  21.738  1.00 12.80           C  
ATOM    508  CG  ASP A  61     -47.297 -24.510  23.171  1.00 17.34           C  
ATOM    509  OD1 ASP A  61     -46.282 -23.977  23.676  1.00 20.70           O  
ATOM    510  OD2 ASP A  61     -47.927 -25.459  23.688  1.00 21.40           O1-
ATOM    511  H   ASP A  61     -46.714 -21.174  22.566  1.00  0.00           H  
ATOM    512  HA  ASP A  61     -46.153 -22.757  21.170  1.00  0.00           H  
ATOM    513  HB2 ASP A  61     -48.798 -24.181  21.670  1.00  0.00           H  
ATOM    514  HB3 ASP A  61     -47.306 -24.892  21.084  1.00  0.00           H  
ATOM    515  N   MET A  62     -47.712 -21.160  19.373  1.00 11.41           N  
ATOM    516  CA  MET A  62     -48.042 -20.724  18.014  1.00  9.31           C  
ATOM    517  C   MET A  62     -47.148 -19.523  17.628  1.00  7.92           C  
ATOM    518  O   MET A  62     -46.791 -18.742  18.516  1.00  6.42           O  
ATOM    519  CB  MET A  62     -49.555 -20.408  17.929  1.00 10.40           C  
ATOM    520  CG  MET A  62     -50.068 -19.322  18.893  1.00 15.67           C  
ATOM    521  SD  MET A  62     -51.852 -19.014  18.816  1.00 34.96           S  
ATOM    522  CE  MET A  62     -52.460 -20.450  19.741  1.00  6.83           C  
ATOM    523  H   MET A  62     -47.460 -20.415  20.013  1.00  0.00           H  
ATOM    524  HA  MET A  62     -47.824 -21.550  17.337  1.00  0.00           H  
ATOM    525  HB2 MET A  62     -49.803 -20.112  16.909  1.00  0.00           H  
ATOM    526  HB3 MET A  62     -50.110 -21.330  18.103  1.00  0.00           H  
ATOM    527  HG2 MET A  62     -49.838 -19.596  19.920  1.00  0.00           H  
ATOM    528  HG3 MET A  62     -49.563 -18.376  18.697  1.00  0.00           H  
ATOM    529  HE1 MET A  62     -53.547 -20.413  19.817  1.00  0.00           H  
ATOM    530  HE2 MET A  62     -52.183 -21.379  19.243  1.00  0.00           H  
ATOM    531  HE3 MET A  62     -52.045 -20.458  20.749  1.00  0.00           H  
ATOM    532  N   PRO A  63     -46.769 -19.402  16.333  1.00  6.76           N  
ATOM    533  CA  PRO A  63     -45.952 -18.272  15.857  1.00  5.63           C  
ATOM    534  C   PRO A  63     -46.719 -16.936  15.890  1.00  6.13           C  
ATOM    535  O   PRO A  63     -47.875 -16.884  15.463  1.00  5.48           O  
ATOM    536  CB  PRO A  63     -45.565 -18.686  14.428  1.00  7.93           C  
ATOM    537  CG  PRO A  63     -46.702 -19.582  13.964  1.00  3.13           C  
ATOM    538  CD  PRO A  63     -47.102 -20.317  15.238  1.00  5.53           C  
ATOM    539  HA  PRO A  63     -45.052 -18.185  16.465  1.00  0.00           H  
ATOM    540  HB2 PRO A  63     -45.399 -17.843  13.756  1.00  0.00           H  
ATOM    541  HB3 PRO A  63     -44.637 -19.260  14.461  1.00  0.00           H  
ATOM    542  HG2 PRO A  63     -47.534 -18.965  13.622  1.00  0.00           H  
ATOM    543  HG3 PRO A  63     -46.424 -20.250  13.148  1.00  0.00           H  
ATOM    544  HD3 PRO A  63     -46.510 -21.227  15.351  1.00  0.00           H  
ATOM    545  HD2 PRO A  63     -48.157 -20.592  15.211  1.00  0.00           H  
ATOM    546  N   ILE A  64     -46.062 -15.887  16.389  1.00  3.16           N  
ATOM    547  CA  ILE A  64     -46.575 -14.524  16.459  1.00  2.00           C  
ATOM    548  C   ILE A  64     -45.562 -13.549  15.822  1.00  2.30           C  
ATOM    549  O   ILE A  64     -44.360 -13.826  15.795  1.00  2.53           O  
ATOM    550  CB  ILE A  64     -46.868 -14.093  17.927  1.00  2.00           C  
ATOM    551  CG1 ILE A  64     -45.655 -14.162  18.891  1.00  3.27           C  
ATOM    552  CG2 ILE A  64     -48.072 -14.871  18.495  1.00  3.11           C  
ATOM    553  CD1 ILE A  64     -45.831 -13.303  20.150  1.00  7.82           C  
ATOM    554  H   ILE A  64     -45.089 -15.988  16.681  1.00  0.00           H  
ATOM    555  HA  ILE A  64     -47.499 -14.445  15.881  1.00  0.00           H  
ATOM    556  HB  ILE A  64     -47.178 -13.047  17.886  1.00  0.00           H  
ATOM    557 HG12 ILE A  64     -45.466 -15.198  19.177  1.00  0.00           H  
ATOM    558 HG13 ILE A  64     -44.745 -13.825  18.398  1.00  0.00           H  
ATOM    559 HG21 ILE A  64     -48.393 -14.474  19.457  1.00  0.00           H  
ATOM    560 HG22 ILE A  64     -48.929 -14.815  17.823  1.00  0.00           H  
ATOM    561 HG23 ILE A  64     -47.835 -15.926  18.638  1.00  0.00           H  
ATOM    562 HD11 ILE A  64     -44.959 -13.383  20.798  1.00  0.00           H  
ATOM    563 HD12 ILE A  64     -45.957 -12.254  19.889  1.00  0.00           H  
ATOM    564 HD13 ILE A  64     -46.702 -13.599  20.732  1.00  0.00           H  
ATOM    565  N   TYR A  65     -46.081 -12.429  15.313  1.00  2.00           N  
ATOM    566  CA  TYR A  65     -45.323 -11.352  14.678  1.00  2.52           C  
ATOM    567  C   TYR A  65     -45.481 -10.072  15.507  1.00  4.07           C  
ATOM    568  O   TYR A  65     -46.464  -9.933  16.237  1.00  4.12           O  
ATOM    569  CB  TYR A  65     -45.863 -11.124  13.250  1.00  2.94           C  
ATOM    570  CG  TYR A  65     -45.501 -12.208  12.251  1.00  4.33           C  
ATOM    571  CD1 TYR A  65     -46.235 -13.412  12.209  1.00  2.75           C  
ATOM    572  CD2 TYR A  65     -44.436 -12.007  11.347  1.00  6.52           C  
ATOM    573  CE1 TYR A  65     -45.906 -14.409  11.271  1.00 11.13           C  
ATOM    574  CE2 TYR A  65     -44.120 -12.996  10.397  1.00  7.25           C  
ATOM    575  CZ  TYR A  65     -44.855 -14.198  10.358  1.00  7.28           C  
ATOM    576  OH  TYR A  65     -44.550 -15.153   9.435  1.00 11.41           O  
ATOM    577  H   TYR A  65     -47.060 -12.226  15.453  1.00  0.00           H  
ATOM    578  HA  TYR A  65     -44.266 -11.610  14.627  1.00  0.00           H  
ATOM    579  HB2 TYR A  65     -46.947 -10.999  13.265  1.00  0.00           H  
ATOM    580  HB3 TYR A  65     -45.471 -10.184  12.857  1.00  0.00           H  
ATOM    581  HD1 TYR A  65     -47.055 -13.575  12.892  1.00  0.00           H  
ATOM    582  HD2 TYR A  65     -43.865 -11.091  11.371  1.00  0.00           H  
ATOM    583  HE1 TYR A  65     -46.477 -15.326  11.244  1.00  0.00           H  
ATOM    584  HE2 TYR A  65     -43.312 -12.830   9.699  1.00  0.00           H  
ATOM    585  HH  TYR A  65     -45.159 -15.895   9.449  1.00  0.00           H  
ATOM    586  N   MET A  66     -44.528  -9.149  15.355  1.00  3.93           N  
ATOM    587  CA  MET A  66     -44.518  -7.838  16.000  1.00  2.00           C  
ATOM    588  C   MET A  66     -43.494  -6.961  15.270  1.00  3.69           C  
ATOM    589  O   MET A  66     -42.439  -7.467  14.884  1.00  3.41           O  
ATOM    590  CB  MET A  66     -44.184  -7.980  17.503  1.00  2.00           C  
ATOM    591  CG  MET A  66     -42.789  -8.556  17.797  1.00  4.24           C  
ATOM    592  SD  MET A  66     -42.683  -9.487  19.337  1.00  7.60           S  
ATOM    593  CE  MET A  66     -43.502 -11.012  18.807  1.00  8.15           C  
ATOM    594  H   MET A  66     -43.720  -9.340  14.770  1.00  0.00           H  
ATOM    595  HA  MET A  66     -45.507  -7.389  15.898  1.00  0.00           H  
ATOM    596  HB2 MET A  66     -44.244  -6.997  17.970  1.00  0.00           H  
ATOM    597  HB3 MET A  66     -44.953  -8.571  17.999  1.00  0.00           H  
ATOM    598  HG2 MET A  66     -42.480  -9.234  17.003  1.00  0.00           H  
ATOM    599  HG3 MET A  66     -42.052  -7.753  17.825  1.00  0.00           H  
ATOM    600  HE1 MET A  66     -43.563 -11.695  19.652  1.00  0.00           H  
ATOM    601  HE2 MET A  66     -44.513 -10.817  18.450  1.00  0.00           H  
ATOM    602  HE3 MET A  66     -42.942 -11.494  18.005  1.00  0.00           H  
ATOM    603  N   TYR A  67     -43.779  -5.663  15.144  1.00  2.07           N  
ATOM    604  CA  TYR A  67     -42.764  -4.661  14.818  1.00  3.39           C  
ATOM    605  C   TYR A  67     -42.130  -4.196  16.135  1.00  2.33           C  
ATOM    606  O   TYR A  67     -42.860  -3.955  17.098  1.00  3.24           O  
ATOM    607  CB  TYR A  67     -43.397  -3.486  14.047  1.00  2.00           C  
ATOM    608  CG  TYR A  67     -43.430  -3.691  12.543  1.00  2.07           C  
ATOM    609  CD1 TYR A  67     -44.592  -4.169  11.902  1.00  2.00           C  
ATOM    610  CD2 TYR A  67     -42.281  -3.397  11.778  1.00  2.00           C  
ATOM    611  CE1 TYR A  67     -44.601  -4.352  10.505  1.00  4.46           C  
ATOM    612  CE2 TYR A  67     -42.291  -3.576  10.383  1.00  2.00           C  
ATOM    613  CZ  TYR A  67     -43.451  -4.058   9.746  1.00  6.25           C  
ATOM    614  OH  TYR A  67     -43.455  -4.244   8.395  1.00  5.89           O  
ATOM    615  H   TYR A  67     -44.632  -5.310  15.561  1.00  0.00           H  
ATOM    616  HA  TYR A  67     -41.991  -5.106  14.193  1.00  0.00           H  
ATOM    617  HB2 TYR A  67     -44.392  -3.253  14.429  1.00  0.00           H  
ATOM    618  HB3 TYR A  67     -42.808  -2.581  14.208  1.00  0.00           H  
ATOM    619  HD1 TYR A  67     -45.476  -4.397  12.479  1.00  0.00           H  
ATOM    620  HD2 TYR A  67     -41.383  -3.038  12.260  1.00  0.00           H  
ATOM    621  HE1 TYR A  67     -45.491  -4.718  10.014  1.00  0.00           H  
ATOM    622  HE2 TYR A  67     -41.404  -3.350   9.809  1.00  0.00           H  
ATOM    623  HH  TYR A  67     -42.627  -3.989   7.980  1.00  0.00           H  
ATOM    624  N   SER A  68     -40.800  -4.093  16.181  1.00  2.00           N  
ATOM    625  CA  SER A  68     -40.067  -3.744  17.393  1.00  2.14           C  
ATOM    626  C   SER A  68     -38.792  -2.959  17.047  1.00  2.35           C  
ATOM    627  O   SER A  68     -38.271  -3.071  15.935  1.00  2.00           O  
ATOM    628  CB  SER A  68     -39.783  -5.046  18.181  1.00  2.47           C  
ATOM    629  OG  SER A  68     -39.051  -4.843  19.374  1.00  5.98           O  
ATOM    630  H   SER A  68     -40.229  -4.321  15.367  1.00  0.00           H  
ATOM    631  HA  SER A  68     -40.689  -3.066  17.979  1.00  0.00           H  
ATOM    632  HB2 SER A  68     -40.714  -5.555  18.432  1.00  0.00           H  
ATOM    633  HB3 SER A  68     -39.211  -5.733  17.561  1.00  0.00           H  
ATOM    634  HG  SER A  68     -39.547  -4.242  19.940  1.00  0.00           H  
ATOM    635  N   VAL A  69     -38.331  -2.174  18.022  1.00  2.00           N  
ATOM    636  CA  VAL A  69     -37.163  -1.308  17.987  1.00  2.65           C  
ATOM    637  C   VAL A  69     -36.604  -1.238  19.426  1.00  2.67           C  
ATOM    638  O   VAL A  69     -37.354  -1.483  20.374  1.00  2.96           O  
ATOM    639  CB  VAL A  69     -37.590   0.108  17.490  1.00  2.87           C  
ATOM    640  CG1 VAL A  69     -38.667   0.780  18.367  1.00  3.37           C  
ATOM    641  CG2 VAL A  69     -36.411   1.072  17.277  1.00  2.00           C  
ATOM    642  H   VAL A  69     -38.787  -2.186  18.931  1.00  0.00           H  
ATOM    643  HA  VAL A  69     -36.406  -1.747  17.334  1.00  0.00           H  
ATOM    644  HB  VAL A  69     -38.041  -0.035  16.509  1.00  0.00           H  
ATOM    645 HG11 VAL A  69     -39.043   1.678  17.880  1.00  0.00           H  
ATOM    646 HG12 VAL A  69     -39.527   0.132  18.530  1.00  0.00           H  
ATOM    647 HG13 VAL A  69     -38.279   1.070  19.345  1.00  0.00           H  
ATOM    648 HG21 VAL A  69     -36.739   1.981  16.773  1.00  0.00           H  
ATOM    649 HG22 VAL A  69     -35.955   1.374  18.220  1.00  0.00           H  
ATOM    650 HG23 VAL A  69     -35.641   0.614  16.657  1.00  0.00           H  
ATOM    651  N   CYS A  70     -35.308  -0.939  19.579  1.00  3.20           N  
ATOM    652  CA  CYS A  70     -34.644  -0.816  20.880  1.00  3.19           C  
ATOM    653  C   CYS A  70     -33.454   0.147  20.750  1.00  3.60           C  
ATOM    654  O   CYS A  70     -32.328  -0.179  21.117  1.00  6.21           O  
ATOM    655  CB  CYS A  70     -34.310  -2.211  21.461  1.00  3.75           C  
ATOM    656  SG  CYS A  70     -34.099  -2.292  23.264  1.00  7.38           S  
ATOM    657  H   CYS A  70     -34.736  -0.724  18.772  1.00  0.00           H  
ATOM    658  HA  CYS A  70     -35.310  -0.318  21.573  1.00  0.00           H  
ATOM    659  HB2 CYS A  70     -35.098  -2.925  21.219  1.00  0.00           H  
ATOM    660  HB3 CYS A  70     -33.410  -2.604  20.990  1.00  0.00           H  
ATOM    661  N   ASN A  71     -33.719   1.332  20.188  1.00  2.00           N  
ATOM    662  CA  ASN A  71     -32.713   2.347  19.851  1.00  2.58           C  
ATOM    663  C   ASN A  71     -32.542   3.305  21.042  1.00  3.68           C  
ATOM    664  O   ASN A  71     -32.809   4.500  20.931  1.00  5.47           O  
ATOM    665  CB  ASN A  71     -33.124   3.047  18.531  1.00  2.00           C  
ATOM    666  CG  ASN A  71     -33.016   2.159  17.280  1.00  8.70           C  
ATOM    667  OD1 ASN A  71     -32.986   0.932  17.356  1.00 10.31           O  
ATOM    668  ND2 ASN A  71     -32.965   2.781  16.102  1.00  2.16           N  
ATOM    669  H   ASN A  71     -34.684   1.584  20.012  1.00  0.00           H  
ATOM    670  HA  ASN A  71     -31.766   1.831  19.671  1.00  0.00           H  
ATOM    671  HB2 ASN A  71     -34.138   3.445  18.603  1.00  0.00           H  
ATOM    672  HB3 ASN A  71     -32.470   3.901  18.364  1.00  0.00           H  
ATOM    673 HD22 ASN A  71     -32.893   2.245  15.251  1.00  0.00           H  
ATOM    674 HD21 ASN A  71     -32.974   3.793  16.059  1.00  0.00           H  
ATOM    675  N   VAL A  72     -32.121   2.744  22.180  1.00  3.86           N  
ATOM    676  CA  VAL A  72     -32.038   3.435  23.467  1.00  3.21           C  
ATOM    677  C   VAL A  72     -30.626   3.960  23.799  1.00  6.41           C  
ATOM    678  O   VAL A  72     -30.498   4.799  24.690  1.00  4.27           O  
ATOM    679  CB  VAL A  72     -32.475   2.489  24.615  1.00  2.29           C  
ATOM    680  CG1 VAL A  72     -33.968   2.162  24.512  1.00  2.00           C  
ATOM    681  CG2 VAL A  72     -31.629   1.207  24.757  1.00  2.00           C  
ATOM    682  H   VAL A  72     -31.972   1.742  22.196  1.00  0.00           H  
ATOM    683  HA  VAL A  72     -32.707   4.299  23.467  1.00  0.00           H  
ATOM    684  HB  VAL A  72     -32.364   3.030  25.552  1.00  0.00           H  
ATOM    685 HG11 VAL A  72     -34.288   1.541  25.349  1.00  0.00           H  
ATOM    686 HG12 VAL A  72     -34.574   3.068  24.530  1.00  0.00           H  
ATOM    687 HG13 VAL A  72     -34.192   1.633  23.586  1.00  0.00           H  
ATOM    688 HG21 VAL A  72     -31.997   0.595  25.577  1.00  0.00           H  
ATOM    689 HG22 VAL A  72     -31.662   0.594  23.855  1.00  0.00           H  
ATOM    690 HG23 VAL A  72     -30.585   1.426  24.978  1.00  0.00           H  
ATOM    691  N   MET A  73     -29.598   3.455  23.102  1.00  7.27           N  
ATOM    692  CA  MET A  73     -28.205   3.878  23.278  1.00 11.70           C  
ATOM    693  C   MET A  73     -27.819   5.000  22.297  1.00 11.46           C  
ATOM    694  O   MET A  73     -26.874   5.741  22.569  1.00 12.72           O  
ATOM    695  CB  MET A  73     -27.261   2.667  23.099  1.00 12.84           C  
ATOM    696  CG  MET A  73     -27.531   1.472  24.034  1.00 16.99           C  
ATOM    697  SD  MET A  73     -27.569   1.807  25.820  1.00 22.97           S  
ATOM    698  CE  MET A  73     -25.910   2.484  26.089  1.00 25.52           C  
ATOM    699  H   MET A  73     -29.789   2.763  22.394  1.00  0.00           H  
ATOM    700  HA  MET A  73     -28.063   4.278  24.284  1.00  0.00           H  
ATOM    701  HB2 MET A  73     -27.329   2.311  22.070  1.00  0.00           H  
ATOM    702  HB3 MET A  73     -26.226   2.987  23.224  1.00  0.00           H  
ATOM    703  HG2 MET A  73     -28.485   1.017  23.773  1.00  0.00           H  
ATOM    704  HG3 MET A  73     -26.777   0.704  23.857  1.00  0.00           H  
ATOM    705  HE1 MET A  73     -25.765   2.700  27.147  1.00  0.00           H  
ATOM    706  HE2 MET A  73     -25.149   1.771  25.771  1.00  0.00           H  
ATOM    707  HE3 MET A  73     -25.778   3.412  25.534  1.00  0.00           H  
ATOM    708  N   SER A  74     -28.528   5.096  21.168  1.00 12.32           N  
ATOM    709  CA  SER A  74     -28.349   6.109  20.135  1.00 15.25           C  
ATOM    710  C   SER A  74     -29.186   7.370  20.439  1.00 14.95           C  
ATOM    711  O   SER A  74     -30.180   7.303  21.168  1.00 15.31           O  
ATOM    712  CB  SER A  74     -28.710   5.465  18.781  1.00 15.82           C  
ATOM    713  OG  SER A  74     -30.049   5.009  18.756  1.00 18.34           O  
ATOM    714  H   SER A  74     -29.321   4.494  21.002  1.00  0.00           H  
ATOM    715  HA  SER A  74     -27.300   6.412  20.101  1.00  0.00           H  
ATOM    716  HB2 SER A  74     -28.570   6.180  17.969  1.00  0.00           H  
ATOM    717  HB3 SER A  74     -28.050   4.622  18.574  1.00  0.00           H  
ATOM    718  HG  SER A  74     -30.635   5.768  18.809  1.00  0.00           H  
ATOM    719  N   GLY A  75     -28.748   8.514  19.900  1.00 13.60           N  
ATOM    720  CA  GLY A  75     -29.434   9.801  20.015  1.00 14.66           C  
ATOM    721  C   GLY A  75     -30.121  10.130  18.682  1.00 10.51           C  
ATOM    722  O   GLY A  75     -29.938   9.427  17.684  1.00  7.97           O  
ATOM    723  H   GLY A  75     -27.943   8.497  19.290  1.00  0.00           H  
ATOM    724  HA2 GLY A  75     -30.164   9.812  20.825  1.00  0.00           H  
ATOM    725  HA3 GLY A  75     -28.698  10.575  20.236  1.00  0.00           H  
ATOM    726  N   ASP A  76     -30.902  11.220  18.673  1.00  9.79           N  
ATOM    727  CA  ASP A  76     -31.545  11.845  17.499  1.00  9.00           C  
ATOM    728  C   ASP A  76     -32.554  10.924  16.779  1.00  7.33           C  
ATOM    729  O   ASP A  76     -32.737  11.028  15.565  1.00  8.37           O  
ATOM    730  CB  ASP A  76     -30.538  12.493  16.501  1.00 10.54           C  
ATOM    731  CG  ASP A  76     -29.469  13.431  17.097  1.00 15.10           C  
ATOM    732  OD1 ASP A  76     -28.483  13.679  16.368  1.00  9.40           O  
ATOM    733  OD2 ASP A  76     -29.702  13.998  18.189  1.00 21.15           O1-
ATOM    734  H   ASP A  76     -30.991  11.751  19.529  1.00  0.00           H  
ATOM    735  HA  ASP A  76     -32.156  12.650  17.910  1.00  0.00           H  
ATOM    736  HB2 ASP A  76     -30.022  11.705  15.948  1.00  0.00           H  
ATOM    737  HB3 ASP A  76     -31.088  13.087  15.769  1.00  0.00           H  
ATOM    738  N   GLN A  77     -33.190  10.026  17.539  1.00  3.17           N  
ATOM    739  CA  GLN A  77     -34.135   9.034  17.031  1.00  2.44           C  
ATOM    740  C   GLN A  77     -35.517   9.661  16.777  1.00  3.49           C  
ATOM    741  O   GLN A  77     -36.012  10.428  17.606  1.00  2.21           O  
ATOM    742  CB  GLN A  77     -34.196   7.847  18.016  1.00  3.12           C  
ATOM    743  CG  GLN A  77     -32.853   7.102  18.199  1.00  2.00           C  
ATOM    744  CD  GLN A  77     -32.250   6.587  16.887  1.00  2.24           C  
ATOM    745  OE1 GLN A  77     -32.796   5.685  16.261  1.00  2.00           O  
ATOM    746  NE2 GLN A  77     -31.116   7.141  16.461  1.00  3.02           N  
ATOM    747  H   GLN A  77     -33.024  10.028  18.534  1.00  0.00           H  
ATOM    748  HA  GLN A  77     -33.762   8.667  16.073  1.00  0.00           H  
ATOM    749  HB2 GLN A  77     -34.532   8.204  18.990  1.00  0.00           H  
ATOM    750  HB3 GLN A  77     -34.955   7.137  17.684  1.00  0.00           H  
ATOM    751  HG2 GLN A  77     -32.133   7.747  18.704  1.00  0.00           H  
ATOM    752  HG3 GLN A  77     -33.003   6.252  18.863  1.00  0.00           H  
ATOM    753 HE22 GLN A  77     -30.689   6.822  15.604  1.00  0.00           H  
ATOM    754 HE21 GLN A  77     -30.691   7.910  16.968  1.00  0.00           H  
ATOM    755  N   ASP A  78     -36.094   9.323  15.623  1.00  2.00           N  
ATOM    756  CA  ASP A  78     -37.358   9.828  15.087  1.00  2.56           C  
ATOM    757  C   ASP A  78     -37.743   8.810  14.001  1.00  2.39           C  
ATOM    758  O   ASP A  78     -37.497   9.045  12.815  1.00  4.49           O  
ATOM    759  CB  ASP A  78     -37.142  11.284  14.571  1.00  2.50           C  
ATOM    760  CG  ASP A  78     -38.346  12.027  13.984  1.00  6.82           C  
ATOM    761  OD1 ASP A  78     -38.106  13.061  13.323  1.00 10.83           O  
ATOM    762  OD2 ASP A  78     -39.491  11.639  14.288  1.00  6.59           O1-
ATOM    763  H   ASP A  78     -35.628   8.652  15.025  1.00  0.00           H  
ATOM    764  HA  ASP A  78     -38.116   9.807  15.872  1.00  0.00           H  
ATOM    765  HB2 ASP A  78     -36.777  11.895  15.398  1.00  0.00           H  
ATOM    766  HB3 ASP A  78     -36.326  11.294  13.846  1.00  0.00           H  
ATOM    767  N   ASN A  79     -38.185   7.629  14.445  1.00  2.00           N  
ATOM    768  CA  ASN A  79     -38.338   6.435  13.610  1.00  2.00           C  
ATOM    769  C   ASN A  79     -39.831   6.127  13.498  1.00  2.00           C  
ATOM    770  O   ASN A  79     -40.473   5.828  14.507  1.00  2.00           O  
ATOM    771  CB  ASN A  79     -37.569   5.235  14.199  1.00  2.00           C  
ATOM    772  CG  ASN A  79     -36.057   5.450  14.279  1.00  4.82           C  
ATOM    773  OD1 ASN A  79     -35.396   5.687  13.271  1.00  5.37           O  
ATOM    774  ND2 ASN A  79     -35.505   5.347  15.486  1.00  2.34           N  
ATOM    775  H   ASN A  79     -38.436   7.531  15.426  1.00  0.00           H  
ATOM    776  HA  ASN A  79     -37.941   6.602  12.608  1.00  0.00           H  
ATOM    777  HB2 ASN A  79     -37.941   4.990  15.188  1.00  0.00           H  
ATOM    778  HB3 ASN A  79     -37.748   4.356  13.580  1.00  0.00           H  
ATOM    779 HD22 ASN A  79     -34.509   5.481  15.608  1.00  0.00           H  
ATOM    780 HD21 ASN A  79     -36.078   5.149  16.301  1.00  0.00           H  
ATOM    781  N   TRP A  80     -40.366   6.218  12.282  1.00  2.00           N  
ATOM    782  CA  TRP A  80     -41.790   6.131  11.997  1.00  2.35           C  
ATOM    783  C   TRP A  80     -42.085   4.801  11.306  1.00  2.00           C  
ATOM    784  O   TRP A  80     -41.592   4.562  10.201  1.00  2.00           O  
ATOM    785  CB  TRP A  80     -42.243   7.306  11.105  1.00  2.00           C  
ATOM    786  CG  TRP A  80     -42.316   8.654  11.761  1.00  2.00           C  
ATOM    787  CD1 TRP A  80     -41.275   9.327  12.295  1.00  2.00           C  
ATOM    788  CD2 TRP A  80     -43.482   9.518  11.947  1.00  2.00           C  
ATOM    789  NE1 TRP A  80     -41.711  10.537  12.783  1.00  2.00           N  
ATOM    790  CE2 TRP A  80     -43.062  10.718  12.594  1.00  2.00           C  
ATOM    791  CE3 TRP A  80     -44.855   9.420  11.620  1.00  4.04           C  
ATOM    792  CZ2 TRP A  80     -43.949  11.765  12.897  1.00  3.44           C  
ATOM    793  CZ3 TRP A  80     -45.756  10.461  11.915  1.00  2.69           C  
ATOM    794  CH2 TRP A  80     -45.304  11.637  12.545  1.00  4.24           C  
ATOM    795  H   TRP A  80     -39.765   6.342  11.468  1.00  0.00           H  
ATOM    796  HA  TRP A  80     -42.372   6.190  12.915  1.00  0.00           H  
ATOM    797  HB2 TRP A  80     -41.599   7.388  10.229  1.00  0.00           H  
ATOM    798  HB3 TRP A  80     -43.242   7.097  10.719  1.00  0.00           H  
ATOM    799  HD1 TRP A  80     -40.258   8.967  12.322  1.00  0.00           H  
ATOM    800  HE1 TRP A  80     -41.079  11.180  13.251  1.00  0.00           H  
ATOM    801  HE3 TRP A  80     -45.209   8.538  11.113  1.00  0.00           H  
ATOM    802  HZ2 TRP A  80     -43.594  12.659  13.388  1.00  0.00           H  
ATOM    803  HZ3 TRP A  80     -46.798  10.356  11.652  1.00  0.00           H  
ATOM    804  HH2 TRP A  80     -45.997  12.436  12.759  1.00  0.00           H  
ATOM    805  N   LEU A  81     -42.916   3.982  11.950  1.00  2.00           N  
ATOM    806  CA  LEU A  81     -43.678   2.924  11.302  1.00  2.00           C  
ATOM    807  C   LEU A  81     -44.984   3.575  10.819  1.00  2.00           C  
ATOM    808  O   LEU A  81     -45.622   4.269  11.610  1.00  2.27           O  
ATOM    809  CB  LEU A  81     -43.924   1.787  12.323  1.00  2.00           C  
ATOM    810  CG  LEU A  81     -44.906   0.673  11.884  1.00  2.99           C  
ATOM    811  CD1 LEU A  81     -44.400  -0.077  10.635  1.00  2.00           C  
ATOM    812  CD2 LEU A  81     -45.225  -0.275  13.059  1.00  4.57           C  
ATOM    813  H   LEU A  81     -43.278   4.275  12.855  1.00  0.00           H  
ATOM    814  HA  LEU A  81     -43.120   2.524  10.457  1.00  0.00           H  
ATOM    815  HB2 LEU A  81     -42.968   1.333  12.583  1.00  0.00           H  
ATOM    816  HB3 LEU A  81     -44.296   2.229  13.246  1.00  0.00           H  
ATOM    817  HG  LEU A  81     -45.858   1.133  11.617  1.00  0.00           H  
ATOM    818 HD11 LEU A  81     -44.532  -1.157  10.701  1.00  0.00           H  
ATOM    819 HD12 LEU A  81     -44.937   0.259   9.749  1.00  0.00           H  
ATOM    820 HD13 LEU A  81     -43.342   0.103  10.452  1.00  0.00           H  
ATOM    821 HD21 LEU A  81     -45.012  -1.318  12.831  1.00  0.00           H  
ATOM    822 HD22 LEU A  81     -44.657  -0.025  13.956  1.00  0.00           H  
ATOM    823 HD23 LEU A  81     -46.282  -0.217  13.321  1.00  0.00           H  
ATOM    824  N   ARG A  82     -45.364   3.351   9.560  1.00  3.89           N  
ATOM    825  CA  ARG A  82     -46.634   3.783   8.987  1.00  2.00           C  
ATOM    826  C   ARG A  82     -47.340   2.537   8.436  1.00  2.60           C  
ATOM    827  O   ARG A  82     -46.702   1.738   7.747  1.00  2.00           O  
ATOM    828  CB  ARG A  82     -46.372   4.825   7.886  1.00  2.63           C  
ATOM    829  CG  ARG A  82     -47.643   5.559   7.408  1.00  2.62           C  
ATOM    830  CD  ARG A  82     -47.559   6.047   5.956  1.00  2.00           C  
ATOM    831  NE  ARG A  82     -47.692   4.939   5.000  1.00  2.00           N  
ATOM    832  CZ  ARG A  82     -47.642   5.011   3.661  1.00  2.00           C  
ATOM    833  NH1 ARG A  82     -47.466   6.177   3.019  1.00  2.00           N  
ATOM    834  NH2 ARG A  82     -47.772   3.880   2.958  1.00  2.07           N1+
ATOM    835  H   ARG A  82     -44.795   2.749   8.963  1.00  0.00           H  
ATOM    836  HA  ARG A  82     -47.271   4.241   9.743  1.00  0.00           H  
ATOM    837  HB2 ARG A  82     -45.678   5.580   8.259  1.00  0.00           H  
ATOM    838  HB3 ARG A  82     -45.857   4.348   7.053  1.00  0.00           H  
ATOM    839  HG2 ARG A  82     -48.480   4.864   7.467  1.00  0.00           H  
ATOM    840  HG3 ARG A  82     -47.915   6.372   8.079  1.00  0.00           H  
ATOM    841  HD2 ARG A  82     -48.233   6.878   5.750  1.00  0.00           H  
ATOM    842  HD3 ARG A  82     -46.546   6.405   5.783  1.00  0.00           H  
ATOM    843  HE  ARG A  82     -47.892   4.037   5.413  1.00  0.00           H  
ATOM    844 HH12 ARG A  82     -47.387   6.188   2.010  1.00  0.00           H  
ATOM    845 HH11 ARG A  82     -47.404   7.040   3.537  1.00  0.00           H  
ATOM    846 HH22 ARG A  82     -47.715   3.905   1.948  1.00  0.00           H  
ATOM    847 HH21 ARG A  82     -47.921   2.998   3.427  1.00  0.00           H  
ATOM    848  N   THR A  83     -48.646   2.416   8.692  1.00  3.14           N  
ATOM    849  CA  THR A  83     -49.490   1.362   8.136  1.00  2.16           C  
ATOM    850  C   THR A  83     -49.685   1.523   6.607  1.00  2.42           C  
ATOM    851  O   THR A  83     -49.269   2.523   6.013  1.00  2.00           O  
ATOM    852  CB  THR A  83     -50.870   1.324   8.852  1.00  4.70           C  
ATOM    853  OG1 THR A  83     -51.683   2.442   8.545  1.00  2.00           O  
ATOM    854  CG2 THR A  83     -50.758   1.174  10.378  1.00  4.82           C  
ATOM    855  H   THR A  83     -49.144   3.142   9.201  1.00  0.00           H  
ATOM    856  HA  THR A  83     -49.003   0.406   8.319  1.00  0.00           H  
ATOM    857  HB  THR A  83     -51.413   0.447   8.496  1.00  0.00           H  
ATOM    858  HG1 THR A  83     -51.969   2.367   7.628  1.00  0.00           H  
ATOM    859 HG21 THR A  83     -51.739   1.020  10.828  1.00  0.00           H  
ATOM    860 HG22 THR A  83     -50.142   0.314  10.640  1.00  0.00           H  
ATOM    861 HG23 THR A  83     -50.312   2.053  10.844  1.00  0.00           H  
ATOM    862  N   ASN A  84     -50.362   0.549   5.988  1.00  2.00           N  
ATOM    863  CA  ASN A  84     -51.031   0.725   4.695  1.00  2.00           C  
ATOM    864  C   ASN A  84     -52.191   1.741   4.800  1.00  2.00           C  
ATOM    865  O   ASN A  84     -52.660   2.034   5.905  1.00  2.00           O  
ATOM    866  CB  ASN A  84     -51.529  -0.653   4.179  1.00  2.00           C  
ATOM    867  CG  ASN A  84     -52.547  -1.362   5.089  1.00  4.02           C  
ATOM    868  OD1 ASN A  84     -52.177  -1.928   6.115  1.00  6.20           O  
ATOM    869  ND2 ASN A  84     -53.828  -1.340   4.718  1.00  8.12           N  
ATOM    870  H   ASN A  84     -50.640  -0.269   6.516  1.00  0.00           H  
ATOM    871  HA  ASN A  84     -50.302   1.124   3.989  1.00  0.00           H  
ATOM    872  HB2 ASN A  84     -51.959  -0.541   3.182  1.00  0.00           H  
ATOM    873  HB3 ASN A  84     -50.674  -1.319   4.055  1.00  0.00           H  
ATOM    874 HD22 ASN A  84     -54.525  -1.800   5.285  1.00  0.00           H  
ATOM    875 HD21 ASN A  84     -54.118  -0.847   3.883  1.00  0.00           H  
ATOM    876  N   TRP A  85     -52.650   2.225   3.641  1.00  2.00           N  
ATOM    877  CA  TRP A  85     -53.889   2.991   3.510  1.00  3.35           C  
ATOM    878  C   TRP A  85     -55.082   2.048   3.754  1.00  2.94           C  
ATOM    879  O   TRP A  85     -55.167   1.000   3.104  1.00  4.78           O  
ATOM    880  CB  TRP A  85     -53.908   3.619   2.106  1.00  2.43           C  
ATOM    881  CG  TRP A  85     -55.082   4.479   1.763  1.00  4.31           C  
ATOM    882  CD1 TRP A  85     -55.202   5.790   2.067  1.00  5.52           C  
ATOM    883  CD2 TRP A  85     -56.331   4.102   1.108  1.00  8.12           C  
ATOM    884  NE1 TRP A  85     -56.413   6.258   1.607  1.00  4.10           N  
ATOM    885  CE2 TRP A  85     -57.153   5.263   1.004  1.00  9.25           C  
ATOM    886  CE3 TRP A  85     -56.856   2.896   0.586  1.00 13.58           C  
ATOM    887  CZ2 TRP A  85     -58.425   5.236   0.408  1.00 13.36           C  
ATOM    888  CZ3 TRP A  85     -58.138   2.851   0.001  1.00 16.05           C  
ATOM    889  CH2 TRP A  85     -58.923   4.016  -0.085  1.00 16.40           C  
ATOM    890  H   TRP A  85     -52.217   1.942   2.774  1.00  0.00           H  
ATOM    891  HA  TRP A  85     -53.887   3.789   4.256  1.00  0.00           H  
ATOM    892  HB2 TRP A  85     -53.016   4.229   1.973  1.00  0.00           H  
ATOM    893  HB3 TRP A  85     -53.843   2.834   1.351  1.00  0.00           H  
ATOM    894  HD1 TRP A  85     -54.449   6.369   2.582  1.00  0.00           H  
ATOM    895  HE1 TRP A  85     -56.712   7.219   1.729  1.00  0.00           H  
ATOM    896  HE3 TRP A  85     -56.267   1.993   0.644  1.00  0.00           H  
ATOM    897  HZ2 TRP A  85     -59.015   6.139   0.353  1.00  0.00           H  
ATOM    898  HZ3 TRP A  85     -58.519   1.916  -0.382  1.00  0.00           H  
ATOM    899  HH2 TRP A  85     -59.907   3.968  -0.525  1.00  0.00           H  
ATOM    900  N   VAL A  86     -55.944   2.407   4.703  1.00  3.16           N  
ATOM    901  CA  VAL A  86     -57.138   1.667   5.078  1.00  3.45           C  
ATOM    902  C   VAL A  86     -58.344   2.444   4.518  1.00  3.83           C  
ATOM    903  O   VAL A  86     -58.476   3.638   4.789  1.00  3.38           O  
ATOM    904  CB  VAL A  86     -57.267   1.574   6.627  1.00  4.35           C  
ATOM    905  CG1 VAL A  86     -58.582   0.930   7.113  1.00  2.00           C  
ATOM    906  CG2 VAL A  86     -56.073   0.823   7.246  1.00  3.82           C  
ATOM    907  H   VAL A  86     -55.805   3.286   5.204  1.00  0.00           H  
ATOM    908  HA  VAL A  86     -57.121   0.659   4.661  1.00  0.00           H  
ATOM    909  HB  VAL A  86     -57.240   2.586   7.035  1.00  0.00           H  
ATOM    910 HG11 VAL A  86     -58.572   0.794   8.195  1.00  0.00           H  
ATOM    911 HG12 VAL A  86     -59.451   1.546   6.885  1.00  0.00           H  
ATOM    912 HG13 VAL A  86     -58.735  -0.051   6.662  1.00  0.00           H  
ATOM    913 HG21 VAL A  86     -56.162   0.777   8.331  1.00  0.00           H  
ATOM    914 HG22 VAL A  86     -56.009  -0.200   6.873  1.00  0.00           H  
ATOM    915 HG23 VAL A  86     -55.127   1.316   7.026  1.00  0.00           H  
ATOM    916  N   TYR A  87     -59.194   1.761   3.740  1.00  3.04           N  
ATOM    917  CA  TYR A  87     -60.463   2.290   3.234  1.00  5.62           C  
ATOM    918  C   TYR A  87     -61.464   2.472   4.393  1.00  4.73           C  
ATOM    919  O   TYR A  87     -61.644   1.542   5.182  1.00  3.29           O  
ATOM    920  CB  TYR A  87     -60.996   1.340   2.141  1.00  7.47           C  
ATOM    921  CG  TYR A  87     -62.394   1.634   1.618  1.00 17.77           C  
ATOM    922  CD1 TYR A  87     -62.644   2.808   0.876  1.00 24.85           C  
ATOM    923  CD2 TYR A  87     -63.449   0.731   1.869  1.00 21.90           C  
ATOM    924  CE1 TYR A  87     -63.938   3.071   0.383  1.00 28.14           C  
ATOM    925  CE2 TYR A  87     -64.741   0.994   1.376  1.00 26.00           C  
ATOM    926  CZ  TYR A  87     -64.986   2.164   0.632  1.00 29.10           C  
ATOM    927  OH  TYR A  87     -66.240   2.419   0.160  1.00 32.33           O  
ATOM    928  H   TYR A  87     -59.028   0.780   3.579  1.00  0.00           H  
ATOM    929  HA  TYR A  87     -60.264   3.263   2.779  1.00  0.00           H  
ATOM    930  HB2 TYR A  87     -60.311   1.338   1.293  1.00  0.00           H  
ATOM    931  HB3 TYR A  87     -60.989   0.318   2.524  1.00  0.00           H  
ATOM    932  HD1 TYR A  87     -61.847   3.510   0.686  1.00  0.00           H  
ATOM    933  HD2 TYR A  87     -63.272  -0.169   2.441  1.00  0.00           H  
ATOM    934  HE1 TYR A  87     -64.125   3.968  -0.187  1.00  0.00           H  
ATOM    935  HE2 TYR A  87     -65.543   0.299   1.572  1.00  0.00           H  
ATOM    936  HH  TYR A  87     -66.301   3.238  -0.337  1.00  0.00           H  
ATOM    937  N   ARG A  88     -62.078   3.658   4.485  1.00  2.77           N  
ATOM    938  CA  ARG A  88     -62.956   4.029   5.591  1.00  5.21           C  
ATOM    939  C   ARG A  88     -64.341   3.361   5.509  1.00  7.07           C  
ATOM    940  O   ARG A  88     -64.876   2.943   6.537  1.00  8.19           O  
ATOM    941  CB  ARG A  88     -63.082   5.574   5.646  1.00  5.65           C  
ATOM    942  CG  ARG A  88     -64.043   6.133   6.723  1.00  8.29           C  
ATOM    943  CD  ARG A  88     -64.179   7.669   6.732  1.00  6.92           C  
ATOM    944  NE  ARG A  88     -64.893   8.208   5.559  1.00  9.03           N  
ATOM    945  CZ  ARG A  88     -66.214   8.365   5.360  1.00 11.38           C  
ATOM    946  NH1 ARG A  88     -67.129   8.005   6.270  1.00 10.34           N  
ATOM    947  NH2 ARG A  88     -66.627   8.907   4.208  1.00 12.04           N1+
ATOM    948  H   ARG A  88     -61.923   4.367   3.770  1.00  0.00           H  
ATOM    949  HA  ARG A  88     -62.490   3.678   6.514  1.00  0.00           H  
ATOM    950  HB2 ARG A  88     -62.092   6.007   5.793  1.00  0.00           H  
ATOM    951  HB3 ARG A  88     -63.423   5.930   4.674  1.00  0.00           H  
ATOM    952  HG2 ARG A  88     -65.037   5.738   6.508  1.00  0.00           H  
ATOM    953  HG3 ARG A  88     -63.796   5.767   7.720  1.00  0.00           H  
ATOM    954  HD2 ARG A  88     -64.557   8.059   7.674  1.00  0.00           H  
ATOM    955  HD3 ARG A  88     -63.176   8.085   6.641  1.00  0.00           H  
ATOM    956  HE  ARG A  88     -64.270   8.513   4.821  1.00  0.00           H  
ATOM    957 HH12 ARG A  88     -68.115   8.126   6.095  1.00  0.00           H  
ATOM    958 HH11 ARG A  88     -66.828   7.585   7.142  1.00  0.00           H  
ATOM    959 HH22 ARG A  88     -67.611   9.032   4.025  1.00  0.00           H  
ATOM    960 HH21 ARG A  88     -65.954   9.214   3.520  1.00  0.00           H  
ATOM    961  N   GLY A  89     -64.912   3.287   4.300  1.00  6.40           N  
ATOM    962  CA  GLY A  89     -66.281   2.819   4.086  1.00  8.52           C  
ATOM    963  C   GLY A  89     -67.276   3.807   4.718  1.00  9.09           C  
ATOM    964  O   GLY A  89     -67.157   5.019   4.533  1.00  8.25           O  
ATOM    965  H   GLY A  89     -64.414   3.652   3.502  1.00  0.00           H  
ATOM    966  HA2 GLY A  89     -66.481   2.757   3.018  1.00  0.00           H  
ATOM    967  HA3 GLY A  89     -66.402   1.815   4.497  1.00  0.00           H  
ATOM    968  N   GLU A  90     -68.269   3.280   5.440  1.00 10.18           N  
ATOM    969  CA  GLU A  90     -69.331   4.043   6.100  1.00 11.54           C  
ATOM    970  C   GLU A  90     -68.927   4.632   7.472  1.00 10.85           C  
ATOM    971  O   GLU A  90     -69.711   5.399   8.033  1.00 11.76           O  
ATOM    972  CB  GLU A  90     -70.600   3.167   6.223  1.00 12.89           C  
ATOM    973  CG  GLU A  90     -70.466   1.910   7.122  1.00 17.53           C  
ATOM    974  CD  GLU A  90     -71.780   1.158   7.408  1.00 22.62           C  
ATOM    975  OE1 GLU A  90     -72.842   1.549   6.874  1.00 24.40           O  
ATOM    976  OE2 GLU A  90     -71.704   0.196   8.205  1.00 25.10           O1-
ATOM    977  H   GLU A  90     -68.310   2.280   5.571  1.00  0.00           H  
ATOM    978  HA  GLU A  90     -69.601   4.890   5.466  1.00  0.00           H  
ATOM    979  HB2 GLU A  90     -71.408   3.797   6.600  1.00  0.00           H  
ATOM    980  HB3 GLU A  90     -70.917   2.863   5.224  1.00  0.00           H  
ATOM    981  HG2 GLU A  90     -69.767   1.211   6.662  1.00  0.00           H  
ATOM    982  HG3 GLU A  90     -70.033   2.183   8.085  1.00  0.00           H  
ATOM    983  N   ALA A  91     -67.765   4.239   8.019  1.00  9.24           N  
ATOM    984  CA  ALA A  91     -67.315   4.592   9.368  1.00  8.80           C  
ATOM    985  C   ALA A  91     -67.105   6.108   9.541  1.00  8.53           C  
ATOM    986  O   ALA A  91     -66.283   6.686   8.831  1.00  7.51           O  
ATOM    987  CB  ALA A  91     -66.015   3.830   9.674  1.00  7.98           C  
ATOM    988  H   ALA A  91     -67.150   3.643   7.481  1.00  0.00           H  
ATOM    989  HA  ALA A  91     -68.081   4.254  10.069  1.00  0.00           H  
ATOM    990  HB1 ALA A  91     -65.700   3.985  10.707  1.00  0.00           H  
ATOM    991  HB2 ALA A  91     -66.147   2.759   9.528  1.00  0.00           H  
ATOM    992  HB3 ALA A  91     -65.196   4.147   9.028  1.00  0.00           H  
ATOM    993  N   GLU A  92     -67.847   6.728  10.465  1.00  8.45           N  
ATOM    994  CA  GLU A  92     -67.716   8.153  10.794  1.00  9.49           C  
ATOM    995  C   GLU A  92     -66.658   8.395  11.888  1.00  8.76           C  
ATOM    996  O   GLU A  92     -66.087   9.484  11.957  1.00  7.93           O  
ATOM    997  CB  GLU A  92     -69.094   8.686  11.275  1.00 11.22           C  
ATOM    998  CG  GLU A  92     -70.346   8.194  10.491  1.00 17.50           C  
ATOM    999  CD  GLU A  92     -70.983   6.855  10.932  1.00 24.42           C  
ATOM   1000  OE1 GLU A  92     -70.477   6.210  11.880  1.00 27.22           O  
ATOM   1001  OE2 GLU A  92     -71.986   6.474  10.290  1.00 29.89           O1-
ATOM   1002  H   GLU A  92     -68.550   6.211  10.970  1.00  0.00           H  
ATOM   1003  HA  GLU A  92     -67.397   8.708   9.908  1.00  0.00           H  
ATOM   1004  HB2 GLU A  92     -69.228   8.508  12.344  1.00  0.00           H  
ATOM   1005  HB3 GLU A  92     -69.067   9.772  11.185  1.00  0.00           H  
ATOM   1006  HG2 GLU A  92     -71.122   8.955  10.585  1.00  0.00           H  
ATOM   1007  HG3 GLU A  92     -70.113   8.142   9.426  1.00  0.00           H  
ATOM   1008  N   ARG A  93     -66.421   7.381  12.726  1.00  6.42           N  
ATOM   1009  CA  ARG A  93     -65.452   7.372  13.810  1.00  6.11           C  
ATOM   1010  C   ARG A  93     -64.882   5.950  13.875  1.00  5.54           C  
ATOM   1011  O   ARG A  93     -65.639   4.992  13.692  1.00  4.97           O  
ATOM   1012  CB  ARG A  93     -66.150   7.799  15.124  1.00  6.67           C  
ATOM   1013  CG  ARG A  93     -65.185   8.014  16.301  1.00 13.60           C  
ATOM   1014  CD  ARG A  93     -65.879   8.408  17.614  1.00 21.02           C  
ATOM   1015  NE  ARG A  93     -64.899   8.893  18.603  1.00 26.42           N  
ATOM   1016  CZ  ARG A  93     -64.418  10.147  18.716  1.00 28.40           C  
ATOM   1017  NH1 ARG A  93     -64.859  11.157  17.951  1.00 24.21           N  
ATOM   1018  NH2 ARG A  93     -63.461  10.393  19.618  1.00 32.82           N1+
ATOM   1019  H   ARG A  93     -66.872   6.490  12.570  1.00  0.00           H  
ATOM   1020  HA  ARG A  93     -64.641   8.067  13.582  1.00  0.00           H  
ATOM   1021  HB2 ARG A  93     -66.679   8.737  14.952  1.00  0.00           H  
ATOM   1022  HB3 ARG A  93     -66.913   7.069  15.397  1.00  0.00           H  
ATOM   1023  HG2 ARG A  93     -64.680   7.063  16.475  1.00  0.00           H  
ATOM   1024  HG3 ARG A  93     -64.410   8.733  16.050  1.00  0.00           H  
ATOM   1025  HD2 ARG A  93     -66.731   9.072  17.468  1.00  0.00           H  
ATOM   1026  HD3 ARG A  93     -66.278   7.499  18.067  1.00  0.00           H  
ATOM   1027  HE  ARG A  93     -64.497   8.185  19.204  1.00  0.00           H  
ATOM   1028 HH12 ARG A  93     -64.463  12.083  18.036  1.00  0.00           H  
ATOM   1029 HH11 ARG A  93     -65.587  10.991  17.272  1.00  0.00           H  
ATOM   1030 HH22 ARG A  93     -63.076  11.320  19.727  1.00  0.00           H  
ATOM   1031 HH21 ARG A  93     -63.092   9.635  20.179  1.00  0.00           H  
ATOM   1032  N   ILE A  94     -63.582   5.843  14.146  1.00  3.17           N  
ATOM   1033  CA  ILE A  94     -62.886   4.580  14.363  1.00  2.17           C  
ATOM   1034  C   ILE A  94     -62.441   4.482  15.828  1.00  2.04           C  
ATOM   1035  O   ILE A  94     -62.173   5.500  16.471  1.00  2.30           O  
ATOM   1036  CB  ILE A  94     -61.630   4.433  13.455  1.00  2.87           C  
ATOM   1037  CG1 ILE A  94     -60.678   5.657  13.478  1.00  2.00           C  
ATOM   1038  CG2 ILE A  94     -62.054   4.040  12.030  1.00  4.04           C  
ATOM   1039  CD1 ILE A  94     -59.370   5.461  12.699  1.00  2.00           C  
ATOM   1040  H   ILE A  94     -63.033   6.677  14.339  1.00  0.00           H  
ATOM   1041  HA  ILE A  94     -63.557   3.741  14.165  1.00  0.00           H  
ATOM   1042  HB  ILE A  94     -61.053   3.586  13.831  1.00  0.00           H  
ATOM   1043 HG12 ILE A  94     -61.189   6.531  13.075  1.00  0.00           H  
ATOM   1044 HG13 ILE A  94     -60.420   5.908  14.506  1.00  0.00           H  
ATOM   1045 HG21 ILE A  94     -61.194   3.824  11.397  1.00  0.00           H  
ATOM   1046 HG22 ILE A  94     -62.668   3.141  12.054  1.00  0.00           H  
ATOM   1047 HG23 ILE A  94     -62.640   4.820  11.549  1.00  0.00           H  
ATOM   1048 HD11 ILE A  94     -58.639   6.220  12.975  1.00  0.00           H  
ATOM   1049 HD12 ILE A  94     -58.925   4.486  12.897  1.00  0.00           H  
ATOM   1050 HD13 ILE A  94     -59.535   5.548  11.626  1.00  0.00           H  
ATOM   1051  N   PHE A  95     -62.370   3.243  16.306  1.00  2.00           N  
ATOM   1052  CA  PHE A  95     -61.832   2.835  17.592  1.00  2.00           C  
ATOM   1053  C   PHE A  95     -60.561   2.036  17.276  1.00  2.00           C  
ATOM   1054  O   PHE A  95     -60.590   1.162  16.408  1.00  2.00           O  
ATOM   1055  CB  PHE A  95     -62.885   1.990  18.332  1.00  2.00           C  
ATOM   1056  CG  PHE A  95     -64.137   2.755  18.729  1.00  6.49           C  
ATOM   1057  CD1 PHE A  95     -65.182   2.944  17.800  1.00  4.73           C  
ATOM   1058  CD2 PHE A  95     -64.195   3.435  19.963  1.00  6.83           C  
ATOM   1059  CE1 PHE A  95     -66.269   3.745  18.122  1.00  9.99           C  
ATOM   1060  CE2 PHE A  95     -65.290   4.232  20.270  1.00 11.78           C  
ATOM   1061  CZ  PHE A  95     -66.324   4.383  19.355  1.00 11.77           C  
ATOM   1062  H   PHE A  95     -62.590   2.462  15.686  1.00  0.00           H  
ATOM   1063  HA  PHE A  95     -61.578   3.701  18.203  1.00  0.00           H  
ATOM   1064  HB2 PHE A  95     -63.182   1.145  17.710  1.00  0.00           H  
ATOM   1065  HB3 PHE A  95     -62.443   1.569  19.236  1.00  0.00           H  
ATOM   1066  HD1 PHE A  95     -65.133   2.472  16.831  1.00  0.00           H  
ATOM   1067  HD2 PHE A  95     -63.384   3.344  20.671  1.00  0.00           H  
ATOM   1068  HE1 PHE A  95     -67.069   3.878  17.409  1.00  0.00           H  
ATOM   1069  HE2 PHE A  95     -65.330   4.746  21.219  1.00  0.00           H  
ATOM   1070  HZ  PHE A  95     -67.170   5.009  19.598  1.00  0.00           H  
ATOM   1071  N   ILE A  96     -59.458   2.395  17.932  1.00  2.00           N  
ATOM   1072  CA  ILE A  96     -58.119   1.891  17.660  1.00  2.00           C  
ATOM   1073  C   ILE A  96     -57.626   1.231  18.957  1.00  3.23           C  
ATOM   1074  O   ILE A  96     -57.354   1.937  19.928  1.00  4.83           O  
ATOM   1075  CB  ILE A  96     -57.159   3.059  17.266  1.00  2.00           C  
ATOM   1076  CG1 ILE A  96     -57.612   3.745  15.953  1.00  2.00           C  
ATOM   1077  CG2 ILE A  96     -55.677   2.634  17.161  1.00  2.00           C  
ATOM   1078  CD1 ILE A  96     -56.892   5.069  15.656  1.00  7.15           C  
ATOM   1079  H   ILE A  96     -59.512   3.080  18.686  1.00  0.00           H  
ATOM   1080  HA  ILE A  96     -58.123   1.154  16.855  1.00  0.00           H  
ATOM   1081  HB  ILE A  96     -57.219   3.814  18.053  1.00  0.00           H  
ATOM   1082 HG12 ILE A  96     -57.467   3.062  15.116  1.00  0.00           H  
ATOM   1083 HG13 ILE A  96     -58.682   3.953  15.977  1.00  0.00           H  
ATOM   1084 HG21 ILE A  96     -55.042   3.479  16.900  1.00  0.00           H  
ATOM   1085 HG22 ILE A  96     -55.288   2.250  18.102  1.00  0.00           H  
ATOM   1086 HG23 ILE A  96     -55.538   1.862  16.403  1.00  0.00           H  
ATOM   1087 HD11 ILE A  96     -57.548   5.750  15.115  1.00  0.00           H  
ATOM   1088 HD12 ILE A  96     -56.575   5.574  16.569  1.00  0.00           H  
ATOM   1089 HD13 ILE A  96     -56.009   4.910  15.039  1.00  0.00           H  
ATOM   1090  N   GLU A  97     -57.548  -0.103  18.954  1.00  2.22           N  
ATOM   1091  CA  GLU A  97     -56.966  -0.913  20.016  1.00  2.00           C  
ATOM   1092  C   GLU A  97     -55.485  -1.155  19.670  1.00  2.00           C  
ATOM   1093  O   GLU A  97     -55.176  -1.526  18.534  1.00  2.04           O  
ATOM   1094  CB  GLU A  97     -57.758  -2.222  20.180  1.00  2.08           C  
ATOM   1095  CG  GLU A  97     -57.301  -3.056  21.401  1.00  5.82           C  
ATOM   1096  CD  GLU A  97     -58.123  -4.325  21.662  1.00 11.24           C  
ATOM   1097  OE1 GLU A  97     -58.105  -4.775  22.829  1.00  8.95           O  
ATOM   1098  OE2 GLU A  97     -58.733  -4.857  20.708  1.00  8.59           O1-
ATOM   1099  H   GLU A  97     -57.717  -0.603  18.081  1.00  0.00           H  
ATOM   1100  HA  GLU A  97     -57.039  -0.384  20.967  1.00  0.00           H  
ATOM   1101  HB2 GLU A  97     -58.819  -1.987  20.277  1.00  0.00           H  
ATOM   1102  HB3 GLU A  97     -57.660  -2.813  19.272  1.00  0.00           H  
ATOM   1103  HG2 GLU A  97     -56.261  -3.362  21.280  1.00  0.00           H  
ATOM   1104  HG3 GLU A  97     -57.331  -2.427  22.293  1.00  0.00           H  
ATOM   1105  N   LEU A  98     -54.606  -0.953  20.653  1.00  2.00           N  
ATOM   1106  CA  LEU A  98     -53.161  -1.131  20.546  1.00  2.00           C  
ATOM   1107  C   LEU A  98     -52.748  -2.151  21.613  1.00  2.00           C  
ATOM   1108  O   LEU A  98     -53.151  -1.995  22.766  1.00  2.00           O  
ATOM   1109  CB  LEU A  98     -52.454   0.219  20.824  1.00  2.00           C  
ATOM   1110  CG  LEU A  98     -52.870   1.387  19.903  1.00  2.03           C  
ATOM   1111  CD1 LEU A  98     -52.199   2.703  20.348  1.00  3.50           C  
ATOM   1112  CD2 LEU A  98     -52.619   1.077  18.416  1.00  2.28           C  
ATOM   1113  H   LEU A  98     -54.939  -0.702  21.583  1.00  0.00           H  
ATOM   1114  HA  LEU A  98     -52.876  -1.503  19.560  1.00  0.00           H  
ATOM   1115  HB2 LEU A  98     -52.649   0.516  21.856  1.00  0.00           H  
ATOM   1116  HB3 LEU A  98     -51.374   0.077  20.755  1.00  0.00           H  
ATOM   1117  HG  LEU A  98     -53.943   1.543  20.022  1.00  0.00           H  
ATOM   1118 HD11 LEU A  98     -51.540   3.118  19.586  1.00  0.00           H  
ATOM   1119 HD12 LEU A  98     -52.949   3.460  20.576  1.00  0.00           H  
ATOM   1120 HD13 LEU A  98     -51.596   2.571  21.247  1.00  0.00           H  
ATOM   1121 HD21 LEU A  98     -52.443   1.982  17.834  1.00  0.00           H  
ATOM   1122 HD22 LEU A  98     -51.763   0.416  18.279  1.00  0.00           H  
ATOM   1123 HD23 LEU A  98     -53.485   0.586  17.974  1.00  0.00           H  
ATOM   1124  N   LYS A  99     -51.949  -3.153  21.235  1.00  2.00           N  
ATOM   1125  CA  LYS A  99     -51.378  -4.148  22.142  1.00  2.00           C  
ATOM   1126  C   LYS A  99     -49.857  -4.126  21.945  1.00  2.21           C  
ATOM   1127  O   LYS A  99     -49.395  -4.188  20.802  1.00  3.63           O  
ATOM   1128  CB  LYS A  99     -51.937  -5.549  21.821  1.00  2.00           C  
ATOM   1129  CG  LYS A  99     -53.469  -5.661  21.904  1.00  2.00           C  
ATOM   1130  CD  LYS A  99     -53.953  -7.113  21.737  1.00  4.92           C  
ATOM   1131  CE  LYS A  99     -55.477  -7.287  21.857  1.00  6.57           C  
ATOM   1132  NZ  LYS A  99     -55.954  -7.121  23.242  1.00 10.36           N1+
ATOM   1133  H   LYS A  99     -51.645  -3.229  20.264  1.00  0.00           H  
ATOM   1134  HA  LYS A  99     -51.600  -3.890  23.176  1.00  0.00           H  
ATOM   1135  HB2 LYS A  99     -51.612  -5.862  20.829  1.00  0.00           H  
ATOM   1136  HB3 LYS A  99     -51.499  -6.263  22.519  1.00  0.00           H  
ATOM   1137  HG2 LYS A  99     -53.811  -5.250  22.853  1.00  0.00           H  
ATOM   1138  HG3 LYS A  99     -53.925  -5.045  21.128  1.00  0.00           H  
ATOM   1139  HD2 LYS A  99     -53.643  -7.476  20.756  1.00  0.00           H  
ATOM   1140  HD3 LYS A  99     -53.446  -7.757  22.458  1.00  0.00           H  
ATOM   1141  HE2 LYS A  99     -55.994  -6.581  21.207  1.00  0.00           H  
ATOM   1142  HE3 LYS A  99     -55.759  -8.287  21.526  1.00  0.00           H  
ATOM   1143  HZ1 LYS A  99     -56.959  -7.228  23.264  1.00  0.00           H  
ATOM   1144  HZ2 LYS A  99     -55.523  -7.807  23.844  1.00  0.00           H  
ATOM   1145  HZ3 LYS A  99     -55.726  -6.191  23.565  1.00  0.00           H  
ATOM   1146  N   PHE A 100     -49.098  -4.010  23.037  1.00  2.00           N  
ATOM   1147  CA  PHE A 100     -47.673  -3.689  22.998  1.00  2.00           C  
ATOM   1148  C   PHE A 100     -46.962  -4.138  24.288  1.00  2.00           C  
ATOM   1149  O   PHE A 100     -47.613  -4.475  25.278  1.00  3.20           O  
ATOM   1150  CB  PHE A 100     -47.501  -2.173  22.706  1.00  2.00           C  
ATOM   1151  CG  PHE A 100     -48.040  -1.224  23.767  1.00  2.45           C  
ATOM   1152  CD1 PHE A 100     -47.190  -0.734  24.780  1.00  2.00           C  
ATOM   1153  CD2 PHE A 100     -49.421  -0.949  23.843  1.00  2.00           C  
ATOM   1154  CE1 PHE A 100     -47.703   0.058  25.799  1.00  2.00           C  
ATOM   1155  CE2 PHE A 100     -49.919  -0.176  24.881  1.00  4.94           C  
ATOM   1156  CZ  PHE A 100     -49.063   0.334  25.850  1.00  2.00           C  
ATOM   1157  H   PHE A 100     -49.520  -3.984  23.965  1.00  0.00           H  
ATOM   1158  HA  PHE A 100     -47.224  -4.250  22.179  1.00  0.00           H  
ATOM   1159  HB2 PHE A 100     -46.444  -1.946  22.562  1.00  0.00           H  
ATOM   1160  HB3 PHE A 100     -47.973  -1.925  21.755  1.00  0.00           H  
ATOM   1161  HD1 PHE A 100     -46.139  -0.974  24.752  1.00  0.00           H  
ATOM   1162  HD2 PHE A 100     -50.100  -1.346  23.104  1.00  0.00           H  
ATOM   1163  HE1 PHE A 100     -47.046   0.447  26.563  1.00  0.00           H  
ATOM   1164  HE2 PHE A 100     -50.979   0.015  24.934  1.00  0.00           H  
ATOM   1165  HZ  PHE A 100     -49.459   0.938  26.654  1.00  0.00           H  
ATOM   1166  N   THR A 101     -45.628  -4.124  24.259  1.00  2.00           N  
ATOM   1167  CA  THR A 101     -44.754  -4.266  25.420  1.00  2.00           C  
ATOM   1168  C   THR A 101     -43.680  -3.154  25.328  1.00  2.00           C  
ATOM   1169  O   THR A 101     -43.377  -2.690  24.224  1.00  2.00           O  
ATOM   1170  CB  THR A 101     -44.054  -5.656  25.474  1.00  2.00           C  
ATOM   1171  OG1 THR A 101     -43.009  -5.803  24.534  1.00  2.00           O  
ATOM   1172  CG2 THR A 101     -45.001  -6.860  25.358  1.00  2.00           C  
ATOM   1173  H   THR A 101     -45.139  -3.873  23.402  1.00  0.00           H  
ATOM   1174  HA  THR A 101     -45.321  -4.116  26.342  1.00  0.00           H  
ATOM   1175  HB  THR A 101     -43.576  -5.733  26.451  1.00  0.00           H  
ATOM   1176  HG1 THR A 101     -42.695  -6.709  24.567  1.00  0.00           H  
ATOM   1177 HG21 THR A 101     -44.456  -7.800  25.449  1.00  0.00           H  
ATOM   1178 HG22 THR A 101     -45.752  -6.841  26.143  1.00  0.00           H  
ATOM   1179 HG23 THR A 101     -45.527  -6.873  24.404  1.00  0.00           H  
ATOM   1180  N   VAL A 102     -43.144  -2.720  26.478  1.00  2.00           N  
ATOM   1181  CA  VAL A 102     -42.087  -1.711  26.581  1.00  2.41           C  
ATOM   1182  C   VAL A 102     -41.096  -2.177  27.668  1.00  2.00           C  
ATOM   1183  O   VAL A 102     -41.539  -2.751  28.671  1.00  2.34           O  
ATOM   1184  CB  VAL A 102     -42.647  -0.318  27.004  1.00  2.00           C  
ATOM   1185  CG1 VAL A 102     -41.582   0.797  27.078  1.00  2.00           C  
ATOM   1186  CG2 VAL A 102     -43.804   0.148  26.105  1.00  2.73           C  
ATOM   1187  H   VAL A 102     -43.412  -3.134  27.360  1.00  0.00           H  
ATOM   1188  HA  VAL A 102     -41.556  -1.624  25.634  1.00  0.00           H  
ATOM   1189  HB  VAL A 102     -43.064  -0.418  28.006  1.00  0.00           H  
ATOM   1190 HG11 VAL A 102     -42.033   1.739  27.386  1.00  0.00           H  
ATOM   1191 HG12 VAL A 102     -40.796   0.584  27.800  1.00  0.00           H  
ATOM   1192 HG13 VAL A 102     -41.110   0.960  26.109  1.00  0.00           H  
ATOM   1193 HG21 VAL A 102     -44.062   1.191  26.281  1.00  0.00           H  
ATOM   1194 HG22 VAL A 102     -43.563   0.040  25.048  1.00  0.00           H  
ATOM   1195 HG23 VAL A 102     -44.696  -0.439  26.312  1.00  0.00           H  
ATOM   1196  N   ARG A 103     -39.795  -1.936  27.457  1.00  2.00           N  
ATOM   1197  CA  ARG A 103     -38.721  -2.298  28.384  1.00  2.00           C  
ATOM   1198  C   ARG A 103     -38.275  -1.092  29.237  1.00  2.00           C  
ATOM   1199  O   ARG A 103     -38.134   0.013  28.713  1.00  2.00           O  
ATOM   1200  CB  ARG A 103     -37.576  -2.934  27.563  1.00  2.89           C  
ATOM   1201  CG  ARG A 103     -36.388  -3.444  28.393  1.00  2.14           C  
ATOM   1202  CD  ARG A 103     -35.420  -4.333  27.588  1.00  2.41           C  
ATOM   1203  NE  ARG A 103     -34.235  -4.685  28.389  1.00  3.63           N  
ATOM   1204  CZ  ARG A 103     -33.304  -5.627  28.156  1.00  4.40           C  
ATOM   1205  NH1 ARG A 103     -33.339  -6.412  27.073  1.00  2.00           N  
ATOM   1206  NH2 ARG A 103     -32.311  -5.788  29.038  1.00  2.00           N1+
ATOM   1207  H   ARG A 103     -39.523  -1.405  26.634  1.00  0.00           H  
ATOM   1208  HA  ARG A 103     -39.088  -3.061  29.067  1.00  0.00           H  
ATOM   1209  HB2 ARG A 103     -37.983  -3.766  26.987  1.00  0.00           H  
ATOM   1210  HB3 ARG A 103     -37.208  -2.214  26.834  1.00  0.00           H  
ATOM   1211  HG2 ARG A 103     -35.860  -2.627  28.886  1.00  0.00           H  
ATOM   1212  HG3 ARG A 103     -36.813  -4.056  29.191  1.00  0.00           H  
ATOM   1213  HD2 ARG A 103     -35.928  -5.273  27.383  1.00  0.00           H  
ATOM   1214  HD3 ARG A 103     -35.163  -3.903  26.621  1.00  0.00           H  
ATOM   1215  HE  ARG A 103     -34.139  -4.148  29.245  1.00  0.00           H  
ATOM   1216 HH12 ARG A 103     -32.659  -7.149  26.940  1.00  0.00           H  
ATOM   1217 HH11 ARG A 103     -34.065  -6.284  26.379  1.00  0.00           H  
ATOM   1218 HH22 ARG A 103     -31.611  -6.501  28.893  1.00  0.00           H  
ATOM   1219 HH21 ARG A 103     -32.248  -5.197  29.857  1.00  0.00           H  
ATOM   1220  N   ASP A 104     -38.039  -1.366  30.527  1.00  2.00           N  
ATOM   1221  CA  ASP A 104     -37.492  -0.491  31.575  1.00  2.21           C  
ATOM   1222  C   ASP A 104     -36.129   0.101  31.172  1.00  2.01           C  
ATOM   1223  O   ASP A 104     -35.207  -0.668  30.892  1.00  2.00           O  
ATOM   1224  CB  ASP A 104     -37.399  -1.322  32.884  1.00  2.07           C  
ATOM   1225  CG  ASP A 104     -36.814  -0.665  34.143  1.00  8.58           C  
ATOM   1226  OD1 ASP A 104     -36.392  -1.445  35.025  1.00 14.05           O  
ATOM   1227  OD2 ASP A 104     -36.915   0.574  34.280  1.00  2.00           O1-
ATOM   1228  H   ASP A 104     -38.216  -2.317  30.843  1.00  0.00           H  
ATOM   1229  HA  ASP A 104     -38.192   0.331  31.723  1.00  0.00           H  
ATOM   1230  HB2 ASP A 104     -38.400  -1.666  33.148  1.00  0.00           H  
ATOM   1231  HB3 ASP A 104     -36.839  -2.235  32.675  1.00  0.00           H  
ATOM   1232  N   CYS A 105     -35.989   1.431  31.210  1.00  2.00           N  
ATOM   1233  CA  CYS A 105     -34.722   2.113  30.929  1.00  2.00           C  
ATOM   1234  C   CYS A 105     -33.589   1.810  31.932  1.00  3.16           C  
ATOM   1235  O   CYS A 105     -32.425   2.014  31.588  1.00  4.28           O  
ATOM   1236  CB  CYS A 105     -34.948   3.627  30.774  1.00  2.00           C  
ATOM   1237  SG  CYS A 105     -35.858   4.108  29.279  1.00  7.19           S  
ATOM   1238  H   CYS A 105     -36.787   2.019  31.480  1.00  0.00           H  
ATOM   1239  HA  CYS A 105     -34.377   1.737  29.969  1.00  0.00           H  
ATOM   1240  HB2 CYS A 105     -35.480   4.018  31.642  1.00  0.00           H  
ATOM   1241  HB3 CYS A 105     -33.992   4.152  30.742  1.00  0.00           H  
ATOM   1242  N   ASN A 106     -33.904   1.303  33.132  1.00  2.00           N  
ATOM   1243  CA  ASN A 106     -32.900   0.908  34.130  1.00  3.73           C  
ATOM   1244  C   ASN A 106     -32.312  -0.485  33.832  1.00  3.47           C  
ATOM   1245  O   ASN A 106     -31.285  -0.832  34.415  1.00  3.19           O  
ATOM   1246  CB  ASN A 106     -33.508   0.953  35.551  1.00  3.84           C  
ATOM   1247  CG  ASN A 106     -33.969   2.354  35.965  1.00  8.19           C  
ATOM   1248  OD1 ASN A 106     -33.151   3.196  36.329  1.00  7.74           O  
ATOM   1249  ND2 ASN A 106     -35.278   2.608  35.918  1.00 11.79           N  
ATOM   1250  H   ASN A 106     -34.883   1.118  33.378  1.00  0.00           H  
ATOM   1251  HA  ASN A 106     -32.063   1.609  34.108  1.00  0.00           H  
ATOM   1252  HB2 ASN A 106     -34.331   0.247  35.644  1.00  0.00           H  
ATOM   1253  HB3 ASN A 106     -32.761   0.636  36.280  1.00  0.00           H  
ATOM   1254 HD22 ASN A 106     -35.631   3.515  36.183  1.00  0.00           H  
ATOM   1255 HD21 ASN A 106     -35.925   1.902  35.582  1.00  0.00           H  
ATOM   1256  N   SER A 107     -32.954  -1.271  32.954  1.00  2.00           N  
ATOM   1257  CA  SER A 107     -32.579  -2.658  32.667  1.00  2.42           C  
ATOM   1258  C   SER A 107     -31.405  -2.802  31.672  1.00  2.79           C  
ATOM   1259  O   SER A 107     -30.981  -3.930  31.415  1.00  2.42           O  
ATOM   1260  CB  SER A 107     -33.829  -3.479  32.297  1.00  2.00           C  
ATOM   1261  OG  SER A 107     -34.264  -3.229  30.984  1.00  3.33           O  
ATOM   1262  H   SER A 107     -33.779  -0.916  32.484  1.00  0.00           H  
ATOM   1263  HA  SER A 107     -32.237  -3.106  33.603  1.00  0.00           H  
ATOM   1264  HB2 SER A 107     -33.610  -4.544  32.371  1.00  0.00           H  
ATOM   1265  HB3 SER A 107     -34.645  -3.283  32.994  1.00  0.00           H  
ATOM   1266  HG  SER A 107     -34.619  -2.332  30.946  1.00  0.00           H  
ATOM   1267  N   PHE A 108     -30.907  -1.687  31.122  1.00  4.22           N  
ATOM   1268  CA  PHE A 108     -29.778  -1.648  30.192  1.00  8.07           C  
ATOM   1269  C   PHE A 108     -28.494  -1.358  30.999  1.00 10.89           C  
ATOM   1270  O   PHE A 108     -28.421  -0.280  31.597  1.00 12.23           O  
ATOM   1271  CB  PHE A 108     -30.037  -0.534  29.154  1.00  5.52           C  
ATOM   1272  CG  PHE A 108     -31.288  -0.748  28.318  1.00  5.13           C  
ATOM   1273  CD1 PHE A 108     -32.460  -0.018  28.601  1.00  2.01           C  
ATOM   1274  CD2 PHE A 108     -31.340  -1.778  27.355  1.00  3.80           C  
ATOM   1275  CE1 PHE A 108     -33.635  -0.288  27.914  1.00  2.42           C  
ATOM   1276  CE2 PHE A 108     -32.526  -2.036  26.680  1.00  2.00           C  
ATOM   1277  CZ  PHE A 108     -33.665  -1.292  26.958  1.00  2.00           C  
ATOM   1278  H   PHE A 108     -31.305  -0.796  31.381  1.00  0.00           H  
ATOM   1279  HA  PHE A 108     -29.720  -2.582  29.637  1.00  0.00           H  
ATOM   1280  HB2 PHE A 108     -30.091   0.444  29.635  1.00  0.00           H  
ATOM   1281  HB3 PHE A 108     -29.190  -0.485  28.468  1.00  0.00           H  
ATOM   1282  HD1 PHE A 108     -32.442   0.753  29.354  1.00  0.00           H  
ATOM   1283  HD2 PHE A 108     -30.464  -2.376  27.149  1.00  0.00           H  
ATOM   1284  HE1 PHE A 108     -34.532   0.274  28.129  1.00  0.00           H  
ATOM   1285  HE2 PHE A 108     -32.569  -2.825  25.944  1.00  0.00           H  
ATOM   1286  HZ  PHE A 108     -34.586  -1.502  26.437  1.00  0.00           H  
ATOM   1287  N   PRO A 109     -27.504  -2.288  31.020  1.00 14.47           N  
ATOM   1288  CA  PRO A 109     -26.231  -2.100  31.756  1.00 17.45           C  
ATOM   1289  C   PRO A 109     -25.431  -0.810  31.472  1.00 21.52           C  
ATOM   1290  O   PRO A 109     -24.716  -0.347  32.361  1.00 21.91           O  
ATOM   1291  CB  PRO A 109     -25.406  -3.348  31.403  1.00 18.94           C  
ATOM   1292  CG  PRO A 109     -26.443  -4.410  31.094  1.00 16.11           C  
ATOM   1293  CD  PRO A 109     -27.552  -3.621  30.412  1.00 14.75           C  
ATOM   1294  HA  PRO A 109     -26.479  -2.125  32.819  1.00  0.00           H  
ATOM   1295  HB2 PRO A 109     -24.798  -3.171  30.513  1.00  0.00           H  
ATOM   1296  HB3 PRO A 109     -24.734  -3.649  32.207  1.00  0.00           H  
ATOM   1297  HG2 PRO A 109     -26.059  -5.232  30.488  1.00  0.00           H  
ATOM   1298  HG3 PRO A 109     -26.819  -4.829  32.029  1.00  0.00           H  
ATOM   1299  HD3 PRO A 109     -28.503  -4.134  30.551  1.00  0.00           H  
ATOM   1300  HD2 PRO A 109     -27.361  -3.527  29.342  1.00  0.00           H  
ATOM   1301  N   GLY A 110     -25.560  -0.247  30.262  1.00 24.88           N  
ATOM   1302  CA  GLY A 110     -24.897   0.996  29.857  1.00 27.59           C  
ATOM   1303  C   GLY A 110     -25.606   2.250  30.404  1.00 30.07           C  
ATOM   1304  O   GLY A 110     -25.098   3.357  30.228  1.00 30.79           O  
ATOM   1305  H   GLY A 110     -26.133  -0.699  29.565  1.00  0.00           H  
ATOM   1306  HA2 GLY A 110     -23.856   0.999  30.185  1.00  0.00           H  
ATOM   1307  HA3 GLY A 110     -24.883   1.049  28.769  1.00  0.00           H  
ATOM   1308  N   GLY A 111     -26.776   2.107  31.042  1.00 30.80           N  
ATOM   1309  CA  GLY A 111     -27.544   3.184  31.674  1.00 31.53           C  
ATOM   1310  C   GLY A 111     -28.509   3.860  30.687  1.00 31.36           C  
ATOM   1311  O   GLY A 111     -29.540   4.368  31.125  1.00 32.46           O  
ATOM   1312  H   GLY A 111     -27.166   1.176  31.146  1.00  0.00           H  
ATOM   1313  HA2 GLY A 111     -28.119   2.757  32.496  1.00  0.00           H  
ATOM   1314  HA3 GLY A 111     -26.884   3.936  32.109  1.00  0.00           H  
ATOM   1315  N   ALA A 112     -28.197   3.835  29.379  1.00 29.36           N  
ATOM   1316  CA  ALA A 112     -29.013   4.261  28.236  1.00 28.19           C  
ATOM   1317  C   ALA A 112     -29.596   5.682  28.398  1.00 26.82           C  
ATOM   1318  O   ALA A 112     -30.804   5.851  28.565  1.00 26.86           O  
ATOM   1319  CB  ALA A 112     -30.094   3.193  27.975  1.00 29.39           C  
ATOM   1320  H   ALA A 112     -27.305   3.430  29.139  1.00  0.00           H  
ATOM   1321  HA  ALA A 112     -28.350   4.294  27.371  1.00  0.00           H  
ATOM   1322  HB1 ALA A 112     -30.579   3.362  27.017  1.00  0.00           H  
ATOM   1323  HB2 ALA A 112     -29.658   2.196  27.933  1.00  0.00           H  
ATOM   1324  HB3 ALA A 112     -30.860   3.180  28.752  1.00  0.00           H  
ATOM   1325  N   SER A 113     -28.718   6.690  28.392  1.00 25.50           N  
ATOM   1326  CA  SER A 113     -29.036   8.088  28.702  1.00 23.00           C  
ATOM   1327  C   SER A 113     -30.093   8.762  27.792  1.00 20.40           C  
ATOM   1328  O   SER A 113     -30.758   9.697  28.241  1.00 22.04           O  
ATOM   1329  CB  SER A 113     -27.722   8.894  28.767  1.00 24.81           C  
ATOM   1330  OG  SER A 113     -27.128   9.048  27.491  1.00 26.26           O  
ATOM   1331  H   SER A 113     -27.741   6.511  28.209  1.00  0.00           H  
ATOM   1332  HA  SER A 113     -29.470   8.094  29.704  1.00  0.00           H  
ATOM   1333  HB2 SER A 113     -27.914   9.888  29.174  1.00  0.00           H  
ATOM   1334  HB3 SER A 113     -27.010   8.415  29.440  1.00  0.00           H  
ATOM   1335  HG  SER A 113     -26.329   9.572  27.586  1.00  0.00           H  
ATOM   1336  N   SER A 114     -30.263   8.272  26.558  1.00 16.63           N  
ATOM   1337  CA  SER A 114     -31.238   8.752  25.579  1.00 12.26           C  
ATOM   1338  C   SER A 114     -32.513   7.877  25.501  1.00  9.73           C  
ATOM   1339  O   SER A 114     -33.356   8.133  24.641  1.00  6.10           O  
ATOM   1340  CB  SER A 114     -30.507   8.869  24.229  1.00 13.42           C  
ATOM   1341  OG  SER A 114     -29.961   7.621  23.862  1.00 20.90           O  
ATOM   1342  H   SER A 114     -29.667   7.528  26.219  1.00  0.00           H  
ATOM   1343  HA  SER A 114     -31.591   9.745  25.863  1.00  0.00           H  
ATOM   1344  HB2 SER A 114     -31.180   9.212  23.441  1.00  0.00           H  
ATOM   1345  HB3 SER A 114     -29.700   9.600  24.294  1.00  0.00           H  
ATOM   1346  HG  SER A 114     -29.969   7.549  22.900  1.00  0.00           H  
ATOM   1347  N   CYS A 115     -32.654   6.888  26.397  1.00  3.74           N  
ATOM   1348  CA  CYS A 115     -33.792   5.965  26.476  1.00  2.06           C  
ATOM   1349  C   CYS A 115     -35.123   6.674  26.796  1.00  2.21           C  
ATOM   1350  O   CYS A 115     -35.142   7.608  27.602  1.00  2.00           O  
ATOM   1351  CB  CYS A 115     -33.482   4.885  27.531  1.00  2.00           C  
ATOM   1352  SG  CYS A 115     -34.663   3.521  27.734  1.00  3.06           S  
ATOM   1353  H   CYS A 115     -31.925   6.749  27.088  1.00  0.00           H  
ATOM   1354  HA  CYS A 115     -33.874   5.476  25.505  1.00  0.00           H  
ATOM   1355  HB2 CYS A 115     -32.534   4.423  27.275  1.00  0.00           H  
ATOM   1356  HB3 CYS A 115     -33.338   5.345  28.509  1.00  0.00           H  
ATOM   1357  N   LYS A 116     -36.208   6.194  26.180  1.00  2.00           N  
ATOM   1358  CA  LYS A 116     -37.586   6.623  26.400  1.00  2.00           C  
ATOM   1359  C   LYS A 116     -38.438   5.376  26.719  1.00  2.00           C  
ATOM   1360  O   LYS A 116     -38.083   4.271  26.306  1.00  2.00           O  
ATOM   1361  CB  LYS A 116     -38.103   7.328  25.124  1.00  2.32           C  
ATOM   1362  CG  LYS A 116     -37.303   8.579  24.710  1.00  5.57           C  
ATOM   1363  CD  LYS A 116     -37.385   9.745  25.713  1.00  7.98           C  
ATOM   1364  CE  LYS A 116     -36.524  10.957  25.318  1.00 15.47           C  
ATOM   1365  NZ  LYS A 116     -35.082  10.692  25.474  1.00 24.01           N1+
ATOM   1366  H   LYS A 116     -36.108   5.412  25.545  1.00  0.00           H  
ATOM   1367  HA  LYS A 116     -37.651   7.313  27.243  1.00  0.00           H  
ATOM   1368  HB2 LYS A 116     -38.084   6.624  24.292  1.00  0.00           H  
ATOM   1369  HB3 LYS A 116     -39.149   7.605  25.256  1.00  0.00           H  
ATOM   1370  HG2 LYS A 116     -36.265   8.303  24.524  1.00  0.00           H  
ATOM   1371  HG3 LYS A 116     -37.676   8.932  23.751  1.00  0.00           H  
ATOM   1372  HD2 LYS A 116     -38.425  10.066  25.788  1.00  0.00           H  
ATOM   1373  HD3 LYS A 116     -37.108   9.415  26.714  1.00  0.00           H  
ATOM   1374  HE2 LYS A 116     -36.732  11.255  24.290  1.00  0.00           H  
ATOM   1375  HE3 LYS A 116     -36.777  11.807  25.953  1.00  0.00           H  
ATOM   1376  HZ1 LYS A 116     -34.553  11.512  25.215  1.00  0.00           H  
ATOM   1377  HZ2 LYS A 116     -34.885  10.450  26.435  1.00  0.00           H  
ATOM   1378  HZ3 LYS A 116     -34.814   9.917  24.881  1.00  0.00           H  
ATOM   1379  N   GLU A 117     -39.570   5.577  27.403  1.00  2.00           N  
ATOM   1380  CA  GLU A 117     -40.526   4.517  27.759  1.00  2.00           C  
ATOM   1381  C   GLU A 117     -41.917   4.806  27.160  1.00  2.00           C  
ATOM   1382  O   GLU A 117     -42.923   4.341  27.694  1.00  2.98           O  
ATOM   1383  CB  GLU A 117     -40.613   4.328  29.293  1.00  2.00           C  
ATOM   1384  CG  GLU A 117     -39.279   3.961  29.975  1.00  3.13           C  
ATOM   1385  CD  GLU A 117     -39.372   3.604  31.470  1.00  2.00           C  
ATOM   1386  OE1 GLU A 117     -40.484   3.637  32.043  1.00  2.00           O  
ATOM   1387  OE2 GLU A 117     -38.298   3.296  32.031  1.00  2.38           O1-
ATOM   1388  H   GLU A 117     -39.821   6.510  27.698  1.00  0.00           H  
ATOM   1389  HA  GLU A 117     -40.217   3.563  27.327  1.00  0.00           H  
ATOM   1390  HB2 GLU A 117     -41.014   5.234  29.749  1.00  0.00           H  
ATOM   1391  HB3 GLU A 117     -41.334   3.536  29.506  1.00  0.00           H  
ATOM   1392  HG2 GLU A 117     -38.827   3.117  29.451  1.00  0.00           H  
ATOM   1393  HG3 GLU A 117     -38.592   4.801  29.876  1.00  0.00           H  
ATOM   1394  N   THR A 118     -41.966   5.588  26.077  1.00  2.00           N  
ATOM   1395  CA  THR A 118     -43.194   6.033  25.427  1.00  2.00           C  
ATOM   1396  C   THR A 118     -42.954   6.127  23.907  1.00  3.19           C  
ATOM   1397  O   THR A 118     -41.810   6.287  23.476  1.00  5.71           O  
ATOM   1398  CB  THR A 118     -43.645   7.437  25.933  1.00  2.00           C  
ATOM   1399  OG1 THR A 118     -42.749   8.476  25.572  1.00  4.33           O  
ATOM   1400  CG2 THR A 118     -43.904   7.515  27.444  1.00  2.00           C  
ATOM   1401  H   THR A 118     -41.117   5.917  25.642  1.00  0.00           H  
ATOM   1402  HA  THR A 118     -43.996   5.314  25.604  1.00  0.00           H  
ATOM   1403  HB  THR A 118     -44.589   7.672  25.442  1.00  0.00           H  
ATOM   1404  HG1 THR A 118     -42.696   8.516  24.614  1.00  0.00           H  
ATOM   1405 HG21 THR A 118     -44.351   8.472  27.715  1.00  0.00           H  
ATOM   1406 HG22 THR A 118     -44.588   6.729  27.761  1.00  0.00           H  
ATOM   1407 HG23 THR A 118     -42.983   7.408  28.019  1.00  0.00           H  
ATOM   1408  N   PHE A 119     -44.040   6.071  23.134  1.00  2.00           N  
ATOM   1409  CA  PHE A 119     -44.066   6.251  21.684  1.00  2.26           C  
ATOM   1410  C   PHE A 119     -45.357   7.009  21.332  1.00  2.00           C  
ATOM   1411  O   PHE A 119     -46.316   6.976  22.106  1.00  2.00           O  
ATOM   1412  CB  PHE A 119     -43.917   4.881  20.978  1.00  2.00           C  
ATOM   1413  CG  PHE A 119     -44.997   3.838  21.233  1.00  3.94           C  
ATOM   1414  CD1 PHE A 119     -46.108   3.722  20.368  1.00  3.32           C  
ATOM   1415  CD2 PHE A 119     -44.959   3.051  22.405  1.00  4.96           C  
ATOM   1416  CE1 PHE A 119     -47.096   2.782  20.633  1.00  6.34           C  
ATOM   1417  CE2 PHE A 119     -45.956   2.118  22.651  1.00  5.54           C  
ATOM   1418  CZ  PHE A 119     -47.011   1.973  21.760  1.00  3.80           C  
ATOM   1419  H   PHE A 119     -44.963   5.971  23.548  1.00  0.00           H  
ATOM   1420  HA  PHE A 119     -43.229   6.888  21.389  1.00  0.00           H  
ATOM   1421  HB2 PHE A 119     -43.856   5.037  19.901  1.00  0.00           H  
ATOM   1422  HB3 PHE A 119     -42.957   4.445  21.256  1.00  0.00           H  
ATOM   1423  HD1 PHE A 119     -46.184   4.350  19.493  1.00  0.00           H  
ATOM   1424  HD2 PHE A 119     -44.146   3.160  23.107  1.00  0.00           H  
ATOM   1425  HE1 PHE A 119     -47.938   2.679  19.965  1.00  0.00           H  
ATOM   1426  HE2 PHE A 119     -45.910   1.505  23.538  1.00  0.00           H  
ATOM   1427  HZ  PHE A 119     -47.782   1.243  21.957  1.00  0.00           H  
ATOM   1428  N   ASN A 120     -45.352   7.738  20.212  1.00  2.00           N  
ATOM   1429  CA  ASN A 120     -46.453   8.629  19.828  1.00  2.00           C  
ATOM   1430  C   ASN A 120     -47.241   7.987  18.682  1.00  2.08           C  
ATOM   1431  O   ASN A 120     -46.633   7.557  17.699  1.00  2.00           O  
ATOM   1432  CB  ASN A 120     -45.888  10.013  19.442  1.00  2.00           C  
ATOM   1433  CG  ASN A 120     -45.198  10.751  20.597  1.00  3.42           C  
ATOM   1434  OD1 ASN A 120     -45.623  10.666  21.745  1.00  2.67           O  
ATOM   1435  ND2 ASN A 120     -44.133  11.495  20.298  1.00  3.00           N  
ATOM   1436  H   ASN A 120     -44.575   7.659  19.562  1.00  0.00           H  
ATOM   1437  HA  ASN A 120     -47.124   8.788  20.671  1.00  0.00           H  
ATOM   1438  HB2 ASN A 120     -45.177   9.901  18.632  1.00  0.00           H  
ATOM   1439  HB3 ASN A 120     -46.692  10.655  19.076  1.00  0.00           H  
ATOM   1440 HD22 ASN A 120     -43.648  12.002  21.024  1.00  0.00           H  
ATOM   1441 HD21 ASN A 120     -43.795  11.547  19.344  1.00  0.00           H  
ATOM   1442  N   LEU A 121     -48.570   7.961  18.824  1.00  2.00           N  
ATOM   1443  CA  LEU A 121     -49.514   7.515  17.803  1.00  2.08           C  
ATOM   1444  C   LEU A 121     -49.996   8.744  17.015  1.00  2.30           C  
ATOM   1445  O   LEU A 121     -50.353   9.757  17.624  1.00  2.00           O  
ATOM   1446  CB  LEU A 121     -50.687   6.766  18.486  1.00  2.00           C  
ATOM   1447  CG  LEU A 121     -51.840   6.294  17.558  1.00  2.00           C  
ATOM   1448  CD1 LEU A 121     -51.370   5.340  16.438  1.00  2.00           C  
ATOM   1449  CD2 LEU A 121     -53.013   5.708  18.372  1.00  2.00           C  
ATOM   1450  H   LEU A 121     -48.991   8.417  19.631  1.00  0.00           H  
ATOM   1451  HA  LEU A 121     -49.011   6.826  17.124  1.00  0.00           H  
ATOM   1452  HB2 LEU A 121     -50.290   5.900  19.018  1.00  0.00           H  
ATOM   1453  HB3 LEU A 121     -51.108   7.415  19.256  1.00  0.00           H  
ATOM   1454  HG  LEU A 121     -52.242   7.177  17.061  1.00  0.00           H  
ATOM   1455 HD11 LEU A 121     -51.895   4.385  16.448  1.00  0.00           H  
ATOM   1456 HD12 LEU A 121     -51.539   5.781  15.456  1.00  0.00           H  
ATOM   1457 HD13 LEU A 121     -50.308   5.114  16.507  1.00  0.00           H  
ATOM   1458 HD21 LEU A 121     -53.957   6.159  18.066  1.00  0.00           H  
ATOM   1459 HD22 LEU A 121     -53.120   4.631  18.245  1.00  0.00           H  
ATOM   1460 HD23 LEU A 121     -52.902   5.891  19.440  1.00  0.00           H  
ATOM   1461  N   TYR A 122     -50.027   8.619  15.688  1.00  2.50           N  
ATOM   1462  CA  TYR A 122     -50.534   9.609  14.745  1.00  2.94           C  
ATOM   1463  C   TYR A 122     -51.507   8.934  13.766  1.00  3.39           C  
ATOM   1464  O   TYR A 122     -51.475   7.713  13.599  1.00  2.00           O  
ATOM   1465  CB  TYR A 122     -49.369  10.202  13.921  1.00  4.31           C  
ATOM   1466  CG  TYR A 122     -48.334  11.034  14.653  1.00  3.96           C  
ATOM   1467  CD1 TYR A 122     -47.334  10.409  15.422  1.00  7.93           C  
ATOM   1468  CD2 TYR A 122     -48.329  12.439  14.517  1.00  2.00           C  
ATOM   1469  CE1 TYR A 122     -46.358  11.186  16.069  1.00  5.66           C  
ATOM   1470  CE2 TYR A 122     -47.356  13.216  15.172  1.00  4.95           C  
ATOM   1471  CZ  TYR A 122     -46.368  12.588  15.952  1.00 10.67           C  
ATOM   1472  OH  TYR A 122     -45.414  13.335  16.579  1.00 12.66           O  
ATOM   1473  H   TYR A 122     -49.723   7.744  15.259  1.00  0.00           H  
ATOM   1474  HA  TYR A 122     -51.071  10.391  15.278  1.00  0.00           H  
ATOM   1475  HB2 TYR A 122     -48.846   9.408  13.388  1.00  0.00           H  
ATOM   1476  HB3 TYR A 122     -49.800  10.842  13.154  1.00  0.00           H  
ATOM   1477  HD1 TYR A 122     -47.306   9.332  15.513  1.00  0.00           H  
ATOM   1478  HD2 TYR A 122     -49.065  12.930  13.901  1.00  0.00           H  
ATOM   1479  HE1 TYR A 122     -45.598  10.697  16.648  1.00  0.00           H  
ATOM   1480  HE2 TYR A 122     -47.363  14.291  15.064  1.00  0.00           H  
ATOM   1481  HH  TYR A 122     -44.748  12.795  17.016  1.00  0.00           H  
ATOM   1482  N   TYR A 123     -52.304   9.752  13.073  1.00  2.00           N  
ATOM   1483  CA  TYR A 123     -53.117   9.344  11.931  1.00  2.00           C  
ATOM   1484  C   TYR A 123     -53.039  10.433  10.844  1.00  2.27           C  
ATOM   1485  O   TYR A 123     -52.660  11.571  11.138  1.00  2.50           O  
ATOM   1486  CB  TYR A 123     -54.558   9.014  12.394  1.00  2.00           C  
ATOM   1487  CG  TYR A 123     -55.595  10.125  12.294  1.00  2.00           C  
ATOM   1488  CD1 TYR A 123     -56.752   9.941  11.510  1.00  6.76           C  
ATOM   1489  CD2 TYR A 123     -55.404  11.347  12.975  1.00  2.38           C  
ATOM   1490  CE1 TYR A 123     -57.712  10.965  11.422  1.00  7.44           C  
ATOM   1491  CE2 TYR A 123     -56.363  12.371  12.886  1.00  4.30           C  
ATOM   1492  CZ  TYR A 123     -57.519  12.182  12.107  1.00 12.01           C  
ATOM   1493  OH  TYR A 123     -58.447  13.177  12.018  1.00 10.09           O  
ATOM   1494  H   TYR A 123     -52.286  10.755  13.253  1.00  0.00           H  
ATOM   1495  HA  TYR A 123     -52.673   8.450  11.493  1.00  0.00           H  
ATOM   1496  HB2 TYR A 123     -54.916   8.195  11.769  1.00  0.00           H  
ATOM   1497  HB3 TYR A 123     -54.560   8.606  13.406  1.00  0.00           H  
ATOM   1498  HD1 TYR A 123     -56.915   9.014  10.979  1.00  0.00           H  
ATOM   1499  HD2 TYR A 123     -54.515  11.503  13.567  1.00  0.00           H  
ATOM   1500  HE1 TYR A 123     -58.599  10.804  10.833  1.00  0.00           H  
ATOM   1501  HE2 TYR A 123     -56.210  13.302  13.412  1.00  0.00           H  
ATOM   1502  HH  TYR A 123     -59.115  13.006  11.343  1.00  0.00           H  
ATOM   1503  N   ALA A 124     -53.414  10.072   9.615  1.00  2.00           N  
ATOM   1504  CA  ALA A 124     -53.606  10.987   8.495  1.00  2.03           C  
ATOM   1505  C   ALA A 124     -54.763  10.447   7.650  1.00  2.00           C  
ATOM   1506  O   ALA A 124     -54.807   9.239   7.423  1.00  2.00           O  
ATOM   1507  CB  ALA A 124     -52.319  11.074   7.658  1.00  2.24           C  
ATOM   1508  H   ALA A 124     -53.718   9.117   9.444  1.00  0.00           H  
ATOM   1509  HA  ALA A 124     -53.865  11.981   8.867  1.00  0.00           H  
ATOM   1510  HB1 ALA A 124     -52.440  11.759   6.818  1.00  0.00           H  
ATOM   1511  HB2 ALA A 124     -51.482  11.436   8.250  1.00  0.00           H  
ATOM   1512  HB3 ALA A 124     -52.035  10.101   7.255  1.00  0.00           H  
ATOM   1513  N   GLU A 125     -55.652  11.327   7.181  1.00  2.00           N  
ATOM   1514  CA  GLU A 125     -56.724  10.989   6.244  1.00  2.97           C  
ATOM   1515  C   GLU A 125     -56.269  11.332   4.815  1.00  3.59           C  
ATOM   1516  O   GLU A 125     -55.611  12.359   4.627  1.00  4.18           O  
ATOM   1517  CB  GLU A 125     -57.981  11.799   6.608  1.00  2.78           C  
ATOM   1518  CG  GLU A 125     -58.427  11.728   8.086  1.00  4.30           C  
ATOM   1519  CD  GLU A 125     -59.730  12.491   8.385  1.00  8.92           C  
ATOM   1520  OE1 GLU A 125     -60.028  12.662   9.586  1.00  7.05           O  
ATOM   1521  OE2 GLU A 125     -60.426  12.894   7.430  1.00  6.36           O1-
ATOM   1522  H   GLU A 125     -55.521  12.312   7.358  1.00  0.00           H  
ATOM   1523  HA  GLU A 125     -56.964   9.927   6.302  1.00  0.00           H  
ATOM   1524  HB2 GLU A 125     -57.848  12.844   6.322  1.00  0.00           H  
ATOM   1525  HB3 GLU A 125     -58.794  11.411   6.002  1.00  0.00           H  
ATOM   1526  HG2 GLU A 125     -58.565  10.685   8.372  1.00  0.00           H  
ATOM   1527  HG3 GLU A 125     -57.644  12.131   8.729  1.00  0.00           H  
ATOM   1528  N   SER A 126     -56.672  10.529   3.825  1.00  2.00           N  
ATOM   1529  CA  SER A 126     -56.399  10.780   2.411  1.00  5.30           C  
ATOM   1530  C   SER A 126     -57.367   9.970   1.533  1.00  6.63           C  
ATOM   1531  O   SER A 126     -57.661   8.814   1.841  1.00  6.29           O  
ATOM   1532  CB  SER A 126     -54.909  10.508   2.097  1.00  5.98           C  
ATOM   1533  OG  SER A 126     -54.546   9.157   2.300  1.00  5.12           O  
ATOM   1534  H   SER A 126     -57.225   9.695   4.017  1.00  0.00           H  
ATOM   1535  HA  SER A 126     -56.605  11.836   2.222  1.00  0.00           H  
ATOM   1536  HB2 SER A 126     -54.703  10.757   1.055  1.00  0.00           H  
ATOM   1537  HB3 SER A 126     -54.256  11.141   2.697  1.00  0.00           H  
ATOM   1538  HG  SER A 126     -54.581   8.700   1.452  1.00  0.00           H  
ATOM   1539  N   ASP A 127     -57.846  10.581   0.440  1.00  9.22           N  
ATOM   1540  CA  ASP A 127     -58.764   9.944  -0.521  1.00 10.19           C  
ATOM   1541  C   ASP A 127     -58.085   8.930  -1.456  1.00  9.91           C  
ATOM   1542  O   ASP A 127     -58.780   8.197  -2.161  1.00  9.73           O  
ATOM   1543  CB  ASP A 127     -59.491  10.975  -1.433  1.00 10.48           C  
ATOM   1544  CG  ASP A 127     -60.469  11.937  -0.753  1.00 12.69           C  
ATOM   1545  OD1 ASP A 127     -61.181  11.489   0.170  1.00  7.69           O  
ATOM   1546  OD2 ASP A 127     -60.627  13.058  -1.282  1.00 18.05           O1-
ATOM   1547  H   ASP A 127     -57.572  11.531   0.232  1.00  0.00           H  
ATOM   1548  HA  ASP A 127     -59.463   9.365   0.078  1.00  0.00           H  
ATOM   1549  HB2 ASP A 127     -58.734  11.574  -1.943  1.00  0.00           H  
ATOM   1550  HB3 ASP A 127     -60.057  10.468  -2.216  1.00  0.00           H  
ATOM   1551  N   LEU A 128     -56.752   8.906  -1.453  1.00 10.91           N  
ATOM   1552  CA  LEU A 128     -55.910   8.008  -2.224  1.00 11.37           C  
ATOM   1553  C   LEU A 128     -54.751   7.539  -1.335  1.00  9.75           C  
ATOM   1554  O   LEU A 128     -54.393   8.226  -0.372  1.00  8.67           O  
ATOM   1555  CB  LEU A 128     -55.429   8.712  -3.523  1.00 13.11           C  
ATOM   1556  CG  LEU A 128     -54.362   9.834  -3.383  1.00 15.63           C  
ATOM   1557  CD1 LEU A 128     -53.773  10.209  -4.760  1.00 18.02           C  
ATOM   1558  CD2 LEU A 128     -54.890  11.077  -2.637  1.00 17.07           C  
ATOM   1559  H   LEU A 128     -56.248   9.485  -0.798  1.00  0.00           H  
ATOM   1560  HA  LEU A 128     -56.490   7.124  -2.498  1.00  0.00           H  
ATOM   1561  HB2 LEU A 128     -55.008   7.932  -4.159  1.00  0.00           H  
ATOM   1562  HB3 LEU A 128     -56.291   9.092  -4.074  1.00  0.00           H  
ATOM   1563  HG  LEU A 128     -53.521   9.446  -2.807  1.00  0.00           H  
ATOM   1564 HD11 LEU A 128     -54.005  11.233  -5.051  1.00  0.00           H  
ATOM   1565 HD12 LEU A 128     -52.687  10.112  -4.754  1.00  0.00           H  
ATOM   1566 HD13 LEU A 128     -54.147   9.566  -5.557  1.00  0.00           H  
ATOM   1567 HD21 LEU A 128     -54.453  12.004  -3.009  1.00  0.00           H  
ATOM   1568 HD22 LEU A 128     -55.972  11.176  -2.725  1.00  0.00           H  
ATOM   1569 HD23 LEU A 128     -54.649  11.019  -1.575  1.00  0.00           H  
ATOM   1570  N   ASP A 129     -54.167   6.400  -1.717  1.00  8.83           N  
ATOM   1571  CA  ASP A 129     -52.899   5.902  -1.186  1.00  9.22           C  
ATOM   1572  C   ASP A 129     -51.765   6.641  -1.923  1.00  9.40           C  
ATOM   1573  O   ASP A 129     -51.731   6.624  -3.156  1.00  9.07           O  
ATOM   1574  CB  ASP A 129     -52.812   4.361  -1.373  1.00  8.91           C  
ATOM   1575  CG  ASP A 129     -51.582   3.623  -0.806  1.00  9.85           C  
ATOM   1576  OD1 ASP A 129     -50.904   4.162   0.098  1.00 12.57           O  
ATOM   1577  OD2 ASP A 129     -51.411   2.450  -1.200  1.00 13.15           O1-
ATOM   1578  H   ASP A 129     -54.507   5.931  -2.544  1.00  0.00           H  
ATOM   1579  HA  ASP A 129     -52.860   6.127  -0.119  1.00  0.00           H  
ATOM   1580  HB2 ASP A 129     -53.696   3.913  -0.918  1.00  0.00           H  
ATOM   1581  HB3 ASP A 129     -52.905   4.125  -2.435  1.00  0.00           H  
ATOM   1582  N   TYR A 130     -50.862   7.264  -1.165  1.00  7.54           N  
ATOM   1583  CA  TYR A 130     -49.649   7.910  -1.659  1.00  6.46           C  
ATOM   1584  C   TYR A 130     -48.506   6.905  -1.909  1.00  5.18           C  
ATOM   1585  O   TYR A 130     -47.497   7.289  -2.505  1.00  2.00           O  
ATOM   1586  CB  TYR A 130     -49.200   8.999  -0.662  1.00  6.34           C  
ATOM   1587  CG  TYR A 130     -50.233  10.072  -0.362  1.00  7.35           C  
ATOM   1588  CD1 TYR A 130     -50.792  10.838  -1.408  1.00 12.14           C  
ATOM   1589  CD2 TYR A 130     -50.630  10.316   0.968  1.00  8.13           C  
ATOM   1590  CE1 TYR A 130     -51.746  11.833  -1.125  1.00 13.26           C  
ATOM   1591  CE2 TYR A 130     -51.588  11.308   1.251  1.00 10.11           C  
ATOM   1592  CZ  TYR A 130     -52.147  12.067   0.205  1.00 14.16           C  
ATOM   1593  OH  TYR A 130     -53.075  13.029   0.482  1.00 14.30           O  
ATOM   1594  H   TYR A 130     -50.934   7.174  -0.151  1.00  0.00           H  
ATOM   1595  HA  TYR A 130     -49.868   8.381  -2.619  1.00  0.00           H  
ATOM   1596  HB2 TYR A 130     -48.894   8.530   0.275  1.00  0.00           H  
ATOM   1597  HB3 TYR A 130     -48.315   9.508  -1.043  1.00  0.00           H  
ATOM   1598  HD1 TYR A 130     -50.491  10.666  -2.431  1.00  0.00           H  
ATOM   1599  HD2 TYR A 130     -50.199   9.745   1.777  1.00  0.00           H  
ATOM   1600  HE1 TYR A 130     -52.169  12.413  -1.932  1.00  0.00           H  
ATOM   1601  HE2 TYR A 130     -51.887  11.487   2.273  1.00  0.00           H  
ATOM   1602  HH  TYR A 130     -53.369  13.506  -0.297  1.00  0.00           H  
ATOM   1603  N   GLY A 131     -48.662   5.642  -1.485  1.00  6.12           N  
ATOM   1604  CA  GLY A 131     -47.685   4.577  -1.688  1.00  5.81           C  
ATOM   1605  C   GLY A 131     -46.460   4.840  -0.807  1.00  6.83           C  
ATOM   1606  O   GLY A 131     -46.587   5.074   0.396  1.00  9.06           O  
ATOM   1607  H   GLY A 131     -49.494   5.378  -0.950  1.00  0.00           H  
ATOM   1608  HA2 GLY A 131     -48.134   3.626  -1.400  1.00  0.00           H  
ATOM   1609  HA3 GLY A 131     -47.414   4.505  -2.742  1.00  0.00           H  
ATOM   1610  N   THR A 132     -45.267   4.802  -1.406  1.00  7.68           N  
ATOM   1611  CA  THR A 132     -43.987   5.028  -0.736  1.00  8.55           C  
ATOM   1612  C   THR A 132     -43.738   6.512  -0.361  1.00  9.09           C  
ATOM   1613  O   THR A 132     -42.811   6.786   0.404  1.00 10.10           O  
ATOM   1614  CB  THR A 132     -42.807   4.548  -1.628  1.00  9.34           C  
ATOM   1615  OG1 THR A 132     -42.600   5.379  -2.758  1.00  9.91           O  
ATOM   1616  CG2 THR A 132     -42.942   3.091  -2.098  1.00  6.75           C  
ATOM   1617  H   THR A 132     -45.193   4.629  -2.399  1.00  0.00           H  
ATOM   1618  HA  THR A 132     -43.972   4.447   0.187  1.00  0.00           H  
ATOM   1619  HB  THR A 132     -41.892   4.606  -1.035  1.00  0.00           H  
ATOM   1620  HG1 THR A 132     -42.310   6.243  -2.457  1.00  0.00           H  
ATOM   1621 HG21 THR A 132     -42.053   2.773  -2.644  1.00  0.00           H  
ATOM   1622 HG22 THR A 132     -43.065   2.417  -1.250  1.00  0.00           H  
ATOM   1623 HG23 THR A 132     -43.798   2.954  -2.760  1.00  0.00           H  
ATOM   1624  N   ASN A 133     -44.553   7.448  -0.875  1.00  8.15           N  
ATOM   1625  CA  ASN A 133     -44.462   8.886  -0.590  1.00  8.52           C  
ATOM   1626  C   ASN A 133     -45.094   9.223   0.779  1.00  9.62           C  
ATOM   1627  O   ASN A 133     -46.120   9.901   0.853  1.00 12.36           O  
ATOM   1628  CB  ASN A 133     -45.085   9.671  -1.774  1.00  6.54           C  
ATOM   1629  CG  ASN A 133     -44.782  11.176  -1.787  1.00  8.68           C  
ATOM   1630  OD1 ASN A 133     -43.867  11.654  -1.119  1.00  5.50           O  
ATOM   1631  ND2 ASN A 133     -45.556  11.935  -2.565  1.00  7.81           N  
ATOM   1632  H   ASN A 133     -45.333   7.151  -1.447  1.00  0.00           H  
ATOM   1633  HA  ASN A 133     -43.411   9.171  -0.506  1.00  0.00           H  
ATOM   1634  HB2 ASN A 133     -44.686   9.275  -2.709  1.00  0.00           H  
ATOM   1635  HB3 ASN A 133     -46.162   9.513  -1.817  1.00  0.00           H  
ATOM   1636 HD22 ASN A 133     -45.400  12.931  -2.615  1.00  0.00           H  
ATOM   1637 HD21 ASN A 133     -46.301  11.521  -3.107  1.00  0.00           H  
ATOM   1638  N   PHE A 134     -44.465   8.722   1.846  1.00  8.30           N  
ATOM   1639  CA  PHE A 134     -44.712   9.120   3.229  1.00  5.84           C  
ATOM   1640  C   PHE A 134     -44.160  10.533   3.499  1.00  4.99           C  
ATOM   1641  O   PHE A 134     -43.033  10.829   3.093  1.00  5.49           O  
ATOM   1642  CB  PHE A 134     -44.157   8.042   4.184  1.00  6.94           C  
ATOM   1643  CG  PHE A 134     -43.977   8.453   5.636  1.00  2.84           C  
ATOM   1644  CD1 PHE A 134     -45.097   8.687   6.462  1.00  2.00           C  
ATOM   1645  CD2 PHE A 134     -42.687   8.732   6.135  1.00  2.29           C  
ATOM   1646  CE1 PHE A 134     -44.918   9.110   7.771  1.00  4.83           C  
ATOM   1647  CE2 PHE A 134     -42.529   9.161   7.445  1.00  2.63           C  
ATOM   1648  CZ  PHE A 134     -43.639   9.334   8.258  1.00  4.23           C  
ATOM   1649  H   PHE A 134     -43.644   8.151   1.680  1.00  0.00           H  
ATOM   1650  HA  PHE A 134     -45.793   9.154   3.384  1.00  0.00           H  
ATOM   1651  HB2 PHE A 134     -44.836   7.191   4.172  1.00  0.00           H  
ATOM   1652  HB3 PHE A 134     -43.204   7.665   3.810  1.00  0.00           H  
ATOM   1653  HD1 PHE A 134     -46.096   8.548   6.079  1.00  0.00           H  
ATOM   1654  HD2 PHE A 134     -41.822   8.610   5.501  1.00  0.00           H  
ATOM   1655  HE1 PHE A 134     -45.773   9.272   8.410  1.00  0.00           H  
ATOM   1656  HE2 PHE A 134     -41.542   9.363   7.833  1.00  0.00           H  
ATOM   1657  HZ  PHE A 134     -43.506   9.662   9.273  1.00  0.00           H  
ATOM   1658  N   GLN A 135     -44.959  11.373   4.165  1.00  2.53           N  
ATOM   1659  CA  GLN A 135     -44.619  12.737   4.551  1.00  5.37           C  
ATOM   1660  C   GLN A 135     -45.129  12.934   5.986  1.00  4.30           C  
ATOM   1661  O   GLN A 135     -46.339  12.845   6.202  1.00  6.18           O  
ATOM   1662  CB  GLN A 135     -45.301  13.741   3.587  1.00  3.91           C  
ATOM   1663  CG  GLN A 135     -44.832  13.697   2.116  1.00 10.32           C  
ATOM   1664  CD  GLN A 135     -43.363  14.081   1.923  1.00 16.37           C  
ATOM   1665  OE1 GLN A 135     -42.841  14.942   2.627  1.00 21.88           O  
ATOM   1666  NE2 GLN A 135     -42.695  13.469   0.944  1.00 13.44           N  
ATOM   1667  H   GLN A 135     -45.850  11.050   4.516  1.00  0.00           H  
ATOM   1668  HA  GLN A 135     -43.538  12.888   4.538  1.00  0.00           H  
ATOM   1669  HB2 GLN A 135     -46.377  13.568   3.600  1.00  0.00           H  
ATOM   1670  HB3 GLN A 135     -45.169  14.754   3.970  1.00  0.00           H  
ATOM   1671  HG2 GLN A 135     -45.015  12.709   1.690  1.00  0.00           H  
ATOM   1672  HG3 GLN A 135     -45.433  14.391   1.529  1.00  0.00           H  
ATOM   1673 HE22 GLN A 135     -41.726  13.693   0.772  1.00  0.00           H  
ATOM   1674 HE21 GLN A 135     -43.150  12.774   0.363  1.00  0.00           H  
ATOM   1675  N   LYS A 136     -44.223  13.230   6.930  1.00  6.38           N  
ATOM   1676  CA  LYS A 136     -44.528  13.456   8.354  1.00  7.84           C  
ATOM   1677  C   LYS A 136     -45.530  14.608   8.585  1.00  7.96           C  
ATOM   1678  O   LYS A 136     -46.326  14.562   9.520  1.00  8.21           O  
ATOM   1679  CB  LYS A 136     -43.213  13.725   9.119  1.00  9.48           C  
ATOM   1680  CG  LYS A 136     -42.268  12.512   9.144  1.00 12.63           C  
ATOM   1681  CD  LYS A 136     -40.926  12.785   9.839  1.00 16.66           C  
ATOM   1682  CE  LYS A 136     -39.964  11.594   9.696  1.00 21.61           C  
ATOM   1683  NZ  LYS A 136     -38.689  11.822  10.398  1.00 26.17           N1+
ATOM   1684  H   LYS A 136     -43.248  13.279   6.674  1.00  0.00           H  
ATOM   1685  HA  LYS A 136     -44.970  12.541   8.755  1.00  0.00           H  
ATOM   1686  HB2 LYS A 136     -42.701  14.584   8.681  1.00  0.00           H  
ATOM   1687  HB3 LYS A 136     -43.440  14.000  10.151  1.00  0.00           H  
ATOM   1688  HG2 LYS A 136     -42.766  11.697   9.666  1.00  0.00           H  
ATOM   1689  HG3 LYS A 136     -42.080  12.163   8.128  1.00  0.00           H  
ATOM   1690  HD2 LYS A 136     -40.474  13.685   9.420  1.00  0.00           H  
ATOM   1691  HD3 LYS A 136     -41.108  12.991  10.895  1.00  0.00           H  
ATOM   1692  HE2 LYS A 136     -40.422  10.687  10.089  1.00  0.00           H  
ATOM   1693  HE3 LYS A 136     -39.752  11.409   8.643  1.00  0.00           H  
ATOM   1694  HZ1 LYS A 136     -38.096  11.009  10.317  1.00  0.00           H  
ATOM   1695  HZ2 LYS A 136     -38.218  12.624  10.004  1.00  0.00           H  
ATOM   1696  HZ3 LYS A 136     -38.864  12.002  11.379  1.00  0.00           H  
ATOM   1697  N   ARG A 137     -45.475  15.613   7.703  1.00  6.73           N  
ATOM   1698  CA  ARG A 137     -46.289  16.829   7.707  1.00  6.85           C  
ATOM   1699  C   ARG A 137     -47.800  16.582   7.512  1.00  7.02           C  
ATOM   1700  O   ARG A 137     -48.592  17.447   7.886  1.00  7.78           O  
ATOM   1701  CB  ARG A 137     -45.732  17.779   6.627  1.00  6.75           C  
ATOM   1702  CG  ARG A 137     -44.388  18.425   7.029  1.00 10.01           C  
ATOM   1703  CD  ARG A 137     -43.565  18.979   5.851  1.00 21.36           C  
ATOM   1704  NE  ARG A 137     -42.851  17.919   5.111  1.00 29.25           N  
ATOM   1705  CZ  ARG A 137     -41.618  17.444   5.383  1.00 29.67           C  
ATOM   1706  NH1 ARG A 137     -40.869  17.924   6.389  1.00 30.59           N  
ATOM   1707  NH2 ARG A 137     -41.118  16.458   4.629  1.00 27.79           N1+
ATOM   1708  H   ARG A 137     -44.790  15.542   6.966  1.00  0.00           H  
ATOM   1709  HA  ARG A 137     -46.165  17.305   8.682  1.00  0.00           H  
ATOM   1710  HB2 ARG A 137     -45.646  17.246   5.679  1.00  0.00           H  
ATOM   1711  HB3 ARG A 137     -46.438  18.592   6.446  1.00  0.00           H  
ATOM   1712  HG2 ARG A 137     -44.525  19.188   7.796  1.00  0.00           H  
ATOM   1713  HG3 ARG A 137     -43.791  17.649   7.511  1.00  0.00           H  
ATOM   1714  HD2 ARG A 137     -44.261  19.384   5.115  1.00  0.00           H  
ATOM   1715  HD3 ARG A 137     -42.931  19.817   6.143  1.00  0.00           H  
ATOM   1716  HE  ARG A 137     -43.361  17.501   4.346  1.00  0.00           H  
ATOM   1717 HH12 ARG A 137     -39.946  17.556   6.568  1.00  0.00           H  
ATOM   1718 HH11 ARG A 137     -41.224  18.671   6.968  1.00  0.00           H  
ATOM   1719 HH22 ARG A 137     -40.192  16.096   4.804  1.00  0.00           H  
ATOM   1720 HH21 ARG A 137     -41.666  16.060   3.874  1.00  0.00           H  
ATOM   1721  N   LEU A 138     -48.183  15.428   6.948  1.00  6.82           N  
ATOM   1722  CA  LEU A 138     -49.587  15.040   6.779  1.00  8.22           C  
ATOM   1723  C   LEU A 138     -50.199  14.463   8.071  1.00  6.21           C  
ATOM   1724  O   LEU A 138     -51.424  14.466   8.207  1.00  6.64           O  
ATOM   1725  CB  LEU A 138     -49.706  14.008   5.632  1.00 10.28           C  
ATOM   1726  CG  LEU A 138     -49.309  14.537   4.234  1.00 10.81           C  
ATOM   1727  CD1 LEU A 138     -49.357  13.406   3.184  1.00 13.93           C  
ATOM   1728  CD2 LEU A 138     -50.149  15.756   3.798  1.00 13.07           C  
ATOM   1729  H   LEU A 138     -47.487  14.743   6.681  1.00  0.00           H  
ATOM   1730  HA  LEU A 138     -50.173  15.924   6.525  1.00  0.00           H  
ATOM   1731  HB2 LEU A 138     -49.096  13.137   5.877  1.00  0.00           H  
ATOM   1732  HB3 LEU A 138     -50.733  13.643   5.579  1.00  0.00           H  
ATOM   1733  HG  LEU A 138     -48.270  14.864   4.290  1.00  0.00           H  
ATOM   1734 HD11 LEU A 138     -48.453  13.393   2.576  1.00  0.00           H  
ATOM   1735 HD12 LEU A 138     -49.449  12.422   3.645  1.00  0.00           H  
ATOM   1736 HD13 LEU A 138     -50.200  13.513   2.502  1.00  0.00           H  
ATOM   1737 HD21 LEU A 138     -50.418  15.722   2.742  1.00  0.00           H  
ATOM   1738 HD22 LEU A 138     -51.078  15.834   4.362  1.00  0.00           H  
ATOM   1739 HD23 LEU A 138     -49.592  16.680   3.953  1.00  0.00           H  
ATOM   1740  N   PHE A 139     -49.357  13.963   8.982  1.00  2.84           N  
ATOM   1741  CA  PHE A 139     -49.777  13.236  10.175  1.00  2.91           C  
ATOM   1742  C   PHE A 139     -50.158  14.164  11.337  1.00  4.38           C  
ATOM   1743  O   PHE A 139     -49.421  15.101  11.651  1.00  2.77           O  
ATOM   1744  CB  PHE A 139     -48.706  12.194  10.548  1.00  2.00           C  
ATOM   1745  CG  PHE A 139     -48.800  10.944   9.691  1.00  2.00           C  
ATOM   1746  CD1 PHE A 139     -48.245  10.934   8.395  1.00  4.00           C  
ATOM   1747  CD2 PHE A 139     -49.635   9.878  10.084  1.00  2.00           C  
ATOM   1748  CE1 PHE A 139     -48.496   9.873   7.538  1.00  3.86           C  
ATOM   1749  CE2 PHE A 139     -49.871   8.821   9.217  1.00  2.01           C  
ATOM   1750  CZ  PHE A 139     -49.305   8.822   7.949  1.00  2.00           C  
ATOM   1751  H   PHE A 139     -48.359  14.079   8.860  1.00  0.00           H  
ATOM   1752  HA  PHE A 139     -50.678  12.678   9.922  1.00  0.00           H  
ATOM   1753  HB2 PHE A 139     -47.708  12.616  10.445  1.00  0.00           H  
ATOM   1754  HB3 PHE A 139     -48.790  11.911  11.593  1.00  0.00           H  
ATOM   1755  HD1 PHE A 139     -47.646  11.767   8.061  1.00  0.00           H  
ATOM   1756  HD2 PHE A 139     -50.114   9.887  11.051  1.00  0.00           H  
ATOM   1757  HE1 PHE A 139     -48.077   9.875   6.543  1.00  0.00           H  
ATOM   1758  HE2 PHE A 139     -50.512   8.008   9.523  1.00  0.00           H  
ATOM   1759  HZ  PHE A 139     -49.511   8.008   7.272  1.00  0.00           H  
ATOM   1760  N   THR A 140     -51.303  13.872  11.958  1.00  3.43           N  
ATOM   1761  CA  THR A 140     -51.840  14.540  13.137  1.00  3.84           C  
ATOM   1762  C   THR A 140     -51.742  13.563  14.325  1.00  3.39           C  
ATOM   1763  O   THR A 140     -52.112  12.397  14.174  1.00  2.00           O  
ATOM   1764  CB  THR A 140     -53.337  14.890  12.918  1.00  4.44           C  
ATOM   1765  OG1 THR A 140     -53.419  15.880  11.911  1.00  5.79           O  
ATOM   1766  CG2 THR A 140     -54.097  15.413  14.152  1.00  7.18           C  
ATOM   1767  H   THR A 140     -51.827  13.044  11.667  1.00  0.00           H  
ATOM   1768  HA  THR A 140     -51.280  15.450  13.364  1.00  0.00           H  
ATOM   1769  HB  THR A 140     -53.862  14.012  12.538  1.00  0.00           H  
ATOM   1770  HG1 THR A 140     -53.041  15.524  11.103  1.00  0.00           H  
ATOM   1771 HG21 THR A 140     -55.098  15.747  13.879  1.00  0.00           H  
ATOM   1772 HG22 THR A 140     -54.220  14.642  14.913  1.00  0.00           H  
ATOM   1773 HG23 THR A 140     -53.579  16.257  14.608  1.00  0.00           H  
ATOM   1774  N   LYS A 141     -51.204  14.032  15.460  1.00  2.89           N  
ATOM   1775  CA  LYS A 141     -50.992  13.227  16.666  1.00  3.16           C  
ATOM   1776  C   LYS A 141     -52.329  12.842  17.326  1.00  4.01           C  
ATOM   1777  O   LYS A 141     -53.215  13.693  17.440  1.00  2.00           O  
ATOM   1778  CB  LYS A 141     -50.069  14.050  17.590  1.00  4.59           C  
ATOM   1779  CG  LYS A 141     -49.469  13.312  18.803  1.00  4.96           C  
ATOM   1780  CD  LYS A 141     -50.042  13.769  20.155  1.00 10.58           C  
ATOM   1781  CE  LYS A 141     -49.117  13.396  21.325  1.00 13.26           C  
ATOM   1782  NZ  LYS A 141     -49.702  13.748  22.631  1.00 17.44           N1+
ATOM   1783  H   LYS A 141     -50.942  15.004  15.524  1.00  0.00           H  
ATOM   1784  HA  LYS A 141     -50.472  12.315  16.374  1.00  0.00           H  
ATOM   1785  HB2 LYS A 141     -49.222  14.386  16.990  1.00  0.00           H  
ATOM   1786  HB3 LYS A 141     -50.568  14.969  17.900  1.00  0.00           H  
ATOM   1787  HG2 LYS A 141     -49.593  12.233  18.698  1.00  0.00           H  
ATOM   1788  HG3 LYS A 141     -48.390  13.477  18.801  1.00  0.00           H  
ATOM   1789  HD2 LYS A 141     -50.200  14.849  20.149  1.00  0.00           H  
ATOM   1790  HD3 LYS A 141     -51.025  13.317  20.294  1.00  0.00           H  
ATOM   1791  HE2 LYS A 141     -48.896  12.330  21.307  1.00  0.00           H  
ATOM   1792  HE3 LYS A 141     -48.161  13.910  21.227  1.00  0.00           H  
ATOM   1793  HZ1 LYS A 141     -49.067  13.463  23.364  1.00  0.00           H  
ATOM   1794  HZ2 LYS A 141     -49.850  14.746  22.681  1.00  0.00           H  
ATOM   1795  HZ3 LYS A 141     -50.585  13.272  22.750  1.00  0.00           H  
ATOM   1796  N   ILE A 142     -52.422  11.591  17.785  1.00  2.00           N  
ATOM   1797  CA  ILE A 142     -53.547  11.087  18.564  1.00  3.16           C  
ATOM   1798  C   ILE A 142     -53.207  11.188  20.061  1.00  2.67           C  
ATOM   1799  O   ILE A 142     -53.950  11.839  20.798  1.00  2.24           O  
ATOM   1800  CB  ILE A 142     -53.898   9.607  18.218  1.00  2.78           C  
ATOM   1801  CG1 ILE A 142     -54.207   9.431  16.715  1.00  6.89           C  
ATOM   1802  CG2 ILE A 142     -55.046   9.024  19.076  1.00  2.00           C  
ATOM   1803  CD1 ILE A 142     -55.261  10.402  16.166  1.00 15.31           C  
ATOM   1804  H   ILE A 142     -51.634  10.952  17.677  1.00  0.00           H  
ATOM   1805  HA  ILE A 142     -54.432  11.702  18.388  1.00  0.00           H  
ATOM   1806  HB  ILE A 142     -53.019   8.994  18.422  1.00  0.00           H  
ATOM   1807 HG12 ILE A 142     -53.288   9.574  16.147  1.00  0.00           H  
ATOM   1808 HG13 ILE A 142     -54.510   8.403  16.511  1.00  0.00           H  
ATOM   1809 HG21 ILE A 142     -55.311   8.018  18.752  1.00  0.00           H  
ATOM   1810 HG22 ILE A 142     -54.778   8.950  20.130  1.00  0.00           H  
ATOM   1811 HG23 ILE A 142     -55.947   9.634  19.011  1.00  0.00           H  
ATOM   1812 HD11 ILE A 142     -55.749   9.980  15.291  1.00  0.00           H  
ATOM   1813 HD12 ILE A 142     -56.037  10.629  16.896  1.00  0.00           H  
ATOM   1814 HD13 ILE A 142     -54.803  11.346  15.872  1.00  0.00           H  
ATOM   1815  N   ASP A 143     -52.092  10.576  20.489  1.00  3.16           N  
ATOM   1816  CA  ASP A 143     -51.700  10.495  21.898  1.00  4.03           C  
ATOM   1817  C   ASP A 143     -50.242  10.006  21.994  1.00  3.15           C  
ATOM   1818  O   ASP A 143     -49.715   9.434  21.035  1.00  6.34           O  
ATOM   1819  CB  ASP A 143     -52.632   9.595  22.762  1.00  3.34           C  
ATOM   1820  CG  ASP A 143     -53.625  10.395  23.621  1.00  7.17           C  
ATOM   1821  OD1 ASP A 143     -54.845  10.246  23.395  1.00  8.47           O  
ATOM   1822  OD2 ASP A 143     -53.141  11.157  24.488  1.00  2.00           O1-
ATOM   1823  H   ASP A 143     -51.474  10.101  19.842  1.00  0.00           H  
ATOM   1824  HA  ASP A 143     -51.736  11.509  22.302  1.00  0.00           H  
ATOM   1825  HB2 ASP A 143     -53.177   8.903  22.117  1.00  0.00           H  
ATOM   1826  HB3 ASP A 143     -52.065   8.949  23.434  1.00  0.00           H  
ATOM   1827  N   THR A 144     -49.630  10.233  23.157  1.00  2.62           N  
ATOM   1828  CA  THR A 144     -48.388   9.612  23.596  1.00  2.00           C  
ATOM   1829  C   THR A 144     -48.764   8.361  24.415  1.00  2.08           C  
ATOM   1830  O   THR A 144     -49.324   8.481  25.506  1.00  2.00           O  
ATOM   1831  CB  THR A 144     -47.583  10.575  24.512  1.00  2.75           C  
ATOM   1832  OG1 THR A 144     -47.249  11.740  23.784  1.00  2.13           O  
ATOM   1833  CG2 THR A 144     -46.281   9.981  25.082  1.00  2.00           C  
ATOM   1834  H   THR A 144     -50.227  10.588  23.910  1.00  0.00           H  
ATOM   1835  HA  THR A 144     -47.783   9.316  22.739  1.00  0.00           H  
ATOM   1836  HB  THR A 144     -48.207  10.902  25.346  1.00  0.00           H  
ATOM   1837  HG1 THR A 144     -46.599  11.494  23.115  1.00  0.00           H  
ATOM   1838 HG21 THR A 144     -45.707  10.736  25.620  1.00  0.00           H  
ATOM   1839 HG22 THR A 144     -46.480   9.173  25.787  1.00  0.00           H  
ATOM   1840 HG23 THR A 144     -45.646   9.583  24.290  1.00  0.00           H  
ATOM   1841  N   ILE A 145     -48.481   7.183  23.858  1.00  2.00           N  
ATOM   1842  CA  ILE A 145     -48.788   5.891  24.457  1.00  2.00           C  
ATOM   1843  C   ILE A 145     -47.680   5.545  25.475  1.00  2.45           C  
ATOM   1844  O   ILE A 145     -46.501   5.816  25.221  1.00  2.00           O  
ATOM   1845  CB  ILE A 145     -48.857   4.777  23.371  1.00  3.28           C  
ATOM   1846  CG1 ILE A 145     -49.789   5.149  22.189  1.00  3.29           C  
ATOM   1847  CG2 ILE A 145     -49.249   3.404  23.953  1.00  2.00           C  
ATOM   1848  CD1 ILE A 145     -51.238   5.491  22.576  1.00  5.21           C  
ATOM   1849  H   ILE A 145     -47.889   7.140  23.031  1.00  0.00           H  
ATOM   1850  HA  ILE A 145     -49.748   5.952  24.975  1.00  0.00           H  
ATOM   1851  HB  ILE A 145     -47.859   4.662  22.943  1.00  0.00           H  
ATOM   1852 HG12 ILE A 145     -49.369   5.999  21.649  1.00  0.00           H  
ATOM   1853 HG13 ILE A 145     -49.794   4.337  21.461  1.00  0.00           H  
ATOM   1854 HG21 ILE A 145     -49.410   2.666  23.167  1.00  0.00           H  
ATOM   1855 HG22 ILE A 145     -48.479   3.003  24.611  1.00  0.00           H  
ATOM   1856 HG23 ILE A 145     -50.171   3.475  24.527  1.00  0.00           H  
ATOM   1857 HD11 ILE A 145     -51.856   5.602  21.686  1.00  0.00           H  
ATOM   1858 HD12 ILE A 145     -51.689   4.712  23.192  1.00  0.00           H  
ATOM   1859 HD13 ILE A 145     -51.293   6.430  23.126  1.00  0.00           H  
ATOM   1860  N   ALA A 146     -48.083   4.985  26.621  1.00  2.00           N  
ATOM   1861  CA  ALA A 146     -47.220   4.642  27.747  1.00  2.00           C  
ATOM   1862  C   ALA A 146     -47.753   3.349  28.399  1.00  2.05           C  
ATOM   1863  O   ALA A 146     -48.974   3.172  28.439  1.00  2.06           O  
ATOM   1864  CB  ALA A 146     -47.255   5.808  28.750  1.00  2.00           C  
ATOM   1865  H   ALA A 146     -49.056   4.735  26.749  1.00  0.00           H  
ATOM   1866  HA  ALA A 146     -46.201   4.508  27.381  1.00  0.00           H  
ATOM   1867  HB1 ALA A 146     -46.580   5.626  29.587  1.00  0.00           H  
ATOM   1868  HB2 ALA A 146     -46.949   6.743  28.280  1.00  0.00           H  
ATOM   1869  HB3 ALA A 146     -48.256   5.958  29.157  1.00  0.00           H  
ATOM   1870  N   PRO A 147     -46.854   2.468  28.893  1.00  3.64           N  
ATOM   1871  CA  PRO A 147     -47.260   1.234  29.586  1.00  2.00           C  
ATOM   1872  C   PRO A 147     -47.820   1.507  30.997  1.00  2.00           C  
ATOM   1873  O   PRO A 147     -47.363   2.429  31.676  1.00  2.49           O  
ATOM   1874  CB  PRO A 147     -45.951   0.429  29.642  1.00  2.01           C  
ATOM   1875  CG  PRO A 147     -44.862   1.486  29.745  1.00  2.00           C  
ATOM   1876  CD  PRO A 147     -45.398   2.620  28.879  1.00  2.00           C  
ATOM   1877  HA  PRO A 147     -48.007   0.696  28.998  1.00  0.00           H  
ATOM   1878  HB2 PRO A 147     -45.911  -0.289  30.462  1.00  0.00           H  
ATOM   1879  HB3 PRO A 147     -45.831  -0.133  28.714  1.00  0.00           H  
ATOM   1880  HG2 PRO A 147     -44.777   1.821  30.779  1.00  0.00           H  
ATOM   1881  HG3 PRO A 147     -43.881   1.138  29.429  1.00  0.00           H  
ATOM   1882  HD3 PRO A 147     -45.045   2.516  27.854  1.00  0.00           H  
ATOM   1883  HD2 PRO A 147     -45.071   3.588  29.261  1.00  0.00           H  
ATOM   1884  N   ASP A 148     -48.760   0.661  31.434  1.00  2.00           N  
ATOM   1885  CA  ASP A 148     -49.164   0.543  32.842  1.00  2.00           C  
ATOM   1886  C   ASP A 148     -48.170  -0.334  33.617  1.00  2.00           C  
ATOM   1887  O   ASP A 148     -47.908  -0.056  34.788  1.00  2.00           O  
ATOM   1888  CB  ASP A 148     -50.598  -0.023  33.020  1.00  2.00           C  
ATOM   1889  CG  ASP A 148     -51.729   0.705  32.270  1.00  3.77           C  
ATOM   1890  OD1 ASP A 148     -52.799   0.071  32.135  1.00 11.01           O  
ATOM   1891  OD2 ASP A 148     -51.581   1.914  31.979  1.00  4.65           O1-
ATOM   1892  H   ASP A 148     -49.012  -0.121  30.835  1.00  0.00           H  
ATOM   1893  HA  ASP A 148     -49.132   1.537  33.295  1.00  0.00           H  
ATOM   1894  HB2 ASP A 148     -50.611  -1.067  32.697  1.00  0.00           H  
ATOM   1895  HB3 ASP A 148     -50.859  -0.017  34.079  1.00  0.00           H  
ATOM   1896  N   GLU A 149     -47.642  -1.372  32.958  1.00  2.00           N  
ATOM   1897  CA  GLU A 149     -46.722  -2.350  33.525  1.00  4.79           C  
ATOM   1898  C   GLU A 149     -45.503  -2.470  32.601  1.00  3.84           C  
ATOM   1899  O   GLU A 149     -45.590  -3.089  31.541  1.00  6.07           O  
ATOM   1900  CB  GLU A 149     -47.470  -3.694  33.711  1.00  4.19           C  
ATOM   1901  CG  GLU A 149     -48.365  -3.757  34.970  1.00 14.60           C  
ATOM   1902  CD  GLU A 149     -47.626  -3.894  36.317  1.00 27.04           C  
ATOM   1903  OE1 GLU A 149     -48.333  -3.826  37.345  1.00 27.54           O  
ATOM   1904  OE2 GLU A 149     -46.387  -4.082  36.321  1.00 25.38           O1-
ATOM   1905  H   GLU A 149     -47.895  -1.522  31.986  1.00  0.00           H  
ATOM   1906  HA  GLU A 149     -46.347  -2.000  34.488  1.00  0.00           H  
ATOM   1907  HB2 GLU A 149     -48.104  -3.867  32.841  1.00  0.00           H  
ATOM   1908  HB3 GLU A 149     -46.782  -4.535  33.716  1.00  0.00           H  
ATOM   1909  HG2 GLU A 149     -49.014  -2.881  35.007  1.00  0.00           H  
ATOM   1910  HG3 GLU A 149     -49.029  -4.617  34.879  1.00  0.00           H  
ATOM   1911  N   ILE A 150     -44.400  -1.838  33.007  1.00  3.49           N  
ATOM   1912  CA  ILE A 150     -43.115  -1.835  32.311  1.00  2.00           C  
ATOM   1913  C   ILE A 150     -42.403  -3.204  32.469  1.00  2.11           C  
ATOM   1914  O   ILE A 150     -42.469  -3.795  33.553  1.00  2.00           O  
ATOM   1915  CB  ILE A 150     -42.226  -0.689  32.897  1.00  3.24           C  
ATOM   1916  CG1 ILE A 150     -40.999  -0.347  32.031  1.00  3.26           C  
ATOM   1917  CG2 ILE A 150     -41.767  -0.919  34.355  1.00  2.00           C  
ATOM   1918  CD1 ILE A 150     -41.343   0.349  30.711  1.00  5.34           C  
ATOM   1919  H   ILE A 150     -44.406  -1.376  33.904  1.00  0.00           H  
ATOM   1920  HA  ILE A 150     -43.307  -1.652  31.252  1.00  0.00           H  
ATOM   1921  HB  ILE A 150     -42.849   0.207  32.921  1.00  0.00           H  
ATOM   1922 HG12 ILE A 150     -40.347   0.326  32.589  1.00  0.00           H  
ATOM   1923 HG13 ILE A 150     -40.410  -1.242  31.840  1.00  0.00           H  
ATOM   1924 HG21 ILE A 150     -41.319  -0.014  34.766  1.00  0.00           H  
ATOM   1925 HG22 ILE A 150     -42.600  -1.189  35.004  1.00  0.00           H  
ATOM   1926 HG23 ILE A 150     -41.014  -1.705  34.427  1.00  0.00           H  
ATOM   1927 HD11 ILE A 150     -40.444   0.746  30.239  1.00  0.00           H  
ATOM   1928 HD12 ILE A 150     -41.812  -0.338  30.010  1.00  0.00           H  
ATOM   1929 HD13 ILE A 150     -42.017   1.189  30.873  1.00  0.00           H  
ATOM   1930  N   THR A 151     -41.750  -3.692  31.405  1.00  2.00           N  
ATOM   1931  CA  THR A 151     -40.976  -4.937  31.436  1.00  2.39           C  
ATOM   1932  C   THR A 151     -39.601  -4.692  32.089  1.00  2.00           C  
ATOM   1933  O   THR A 151     -38.812  -3.913  31.545  1.00  2.00           O  
ATOM   1934  CB  THR A 151     -40.777  -5.570  30.032  1.00  2.18           C  
ATOM   1935  OG1 THR A 151     -42.038  -5.738  29.413  1.00  3.45           O  
ATOM   1936  CG2 THR A 151     -40.082  -6.943  30.042  1.00  2.00           C  
ATOM   1937  H   THR A 151     -41.702  -3.164  30.540  1.00  0.00           H  
ATOM   1938  HA  THR A 151     -41.507  -5.670  32.035  1.00  0.00           H  
ATOM   1939  HB  THR A 151     -40.196  -4.906  29.397  1.00  0.00           H  
ATOM   1940  HG1 THR A 151     -42.430  -4.869  29.294  1.00  0.00           H  
ATOM   1941 HG21 THR A 151     -39.977  -7.335  29.029  1.00  0.00           H  
ATOM   1942 HG22 THR A 151     -39.083  -6.896  30.473  1.00  0.00           H  
ATOM   1943 HG23 THR A 151     -40.659  -7.668  30.615  1.00  0.00           H  
ATOM   1944  N   VAL A 152     -39.360  -5.310  33.249  1.00  3.27           N  
ATOM   1945  CA  VAL A 152     -38.135  -5.151  34.029  1.00  5.20           C  
ATOM   1946  C   VAL A 152     -37.172  -6.332  33.774  1.00  5.98           C  
ATOM   1947  O   VAL A 152     -37.529  -7.294  33.092  1.00  7.01           O  
ATOM   1948  CB  VAL A 152     -38.440  -5.043  35.554  1.00  4.57           C  
ATOM   1949  CG1 VAL A 152     -39.308  -3.811  35.863  1.00  4.49           C  
ATOM   1950  CG2 VAL A 152     -39.043  -6.304  36.203  1.00  5.96           C  
ATOM   1951  H   VAL A 152     -40.006  -6.047  33.562  1.00  0.00           H  
ATOM   1952  HA  VAL A 152     -37.612  -4.245  33.721  1.00  0.00           H  
ATOM   1953  HB  VAL A 152     -37.489  -4.862  36.058  1.00  0.00           H  
ATOM   1954 HG11 VAL A 152     -39.425  -3.672  36.938  1.00  0.00           H  
ATOM   1955 HG12 VAL A 152     -38.860  -2.901  35.463  1.00  0.00           H  
ATOM   1956 HG13 VAL A 152     -40.305  -3.906  35.433  1.00  0.00           H  
ATOM   1957 HG21 VAL A 152     -39.123  -6.181  37.283  1.00  0.00           H  
ATOM   1958 HG22 VAL A 152     -40.046  -6.498  35.829  1.00  0.00           H  
ATOM   1959 HG23 VAL A 152     -38.442  -7.195  36.029  1.00  0.00           H  
ATOM   1960  N   SER A 153     -35.949  -6.239  34.315  1.00  7.00           N  
ATOM   1961  CA  SER A 153     -34.860  -7.199  34.112  1.00  8.62           C  
ATOM   1962  C   SER A 153     -35.232  -8.650  34.509  1.00  7.58           C  
ATOM   1963  O   SER A 153     -34.933  -9.580  33.759  1.00  6.64           O  
ATOM   1964  CB  SER A 153     -33.598  -6.698  34.845  1.00 10.96           C  
ATOM   1965  OG  SER A 153     -32.469  -7.504  34.570  1.00 18.32           O  
ATOM   1966  H   SER A 153     -35.728  -5.428  34.874  1.00  0.00           H  
ATOM   1967  HA  SER A 153     -34.650  -7.204  33.040  1.00  0.00           H  
ATOM   1968  HB2 SER A 153     -33.363  -5.677  34.543  1.00  0.00           H  
ATOM   1969  HB3 SER A 153     -33.761  -6.677  35.924  1.00  0.00           H  
ATOM   1970  HG  SER A 153     -32.595  -8.367  34.974  1.00  0.00           H  
ATOM   1971  N   SER A 154     -35.936  -8.826  35.636  1.00  7.84           N  
ATOM   1972  CA  SER A 154     -36.367 -10.132  36.138  1.00  7.73           C  
ATOM   1973  C   SER A 154     -37.461 -10.815  35.287  1.00  7.21           C  
ATOM   1974  O   SER A 154     -37.581 -12.041  35.345  1.00  6.23           O  
ATOM   1975  CB  SER A 154     -36.772  -9.996  37.620  1.00  8.50           C  
ATOM   1976  OG  SER A 154     -37.974  -9.267  37.787  1.00  6.91           O  
ATOM   1977  H   SER A 154     -36.213  -8.037  36.204  1.00  0.00           H  
ATOM   1978  HA  SER A 154     -35.503 -10.799  36.096  1.00  0.00           H  
ATOM   1979  HB2 SER A 154     -36.912 -10.985  38.059  1.00  0.00           H  
ATOM   1980  HB3 SER A 154     -35.979  -9.513  38.193  1.00  0.00           H  
ATOM   1981  HG  SER A 154     -38.706  -9.797  37.460  1.00  0.00           H  
ATOM   1982  N   ASP A 155     -38.200 -10.044  34.473  1.00  5.07           N  
ATOM   1983  CA  ASP A 155     -39.205 -10.559  33.530  1.00  4.98           C  
ATOM   1984  C   ASP A 155     -38.589 -11.437  32.430  1.00  4.97           C  
ATOM   1985  O   ASP A 155     -39.241 -12.379  31.981  1.00  4.18           O  
ATOM   1986  CB  ASP A 155     -40.126  -9.462  32.961  1.00  4.02           C  
ATOM   1987  CG  ASP A 155     -40.950  -8.714  34.025  1.00  7.13           C  
ATOM   1988  OD1 ASP A 155     -41.349  -7.578  33.710  1.00  6.14           O  
ATOM   1989  OD2 ASP A 155     -41.308  -9.313  35.065  1.00  7.69           O1-
ATOM   1990  H   ASP A 155     -38.007  -9.051  34.418  1.00  0.00           H  
ATOM   1991  HA  ASP A 155     -39.859 -11.211  34.110  1.00  0.00           H  
ATOM   1992  HB2 ASP A 155     -39.521  -8.739  32.417  1.00  0.00           H  
ATOM   1993  HB3 ASP A 155     -40.821  -9.885  32.235  1.00  0.00           H  
ATOM   1994  N   PHE A 156     -37.334 -11.160  32.052  1.00  6.83           N  
ATOM   1995  CA  PHE A 156     -36.562 -11.957  31.096  1.00  9.59           C  
ATOM   1996  C   PHE A 156     -36.198 -13.348  31.643  1.00 11.93           C  
ATOM   1997  O   PHE A 156     -36.350 -14.337  30.925  1.00 13.20           O  
ATOM   1998  CB  PHE A 156     -35.311 -11.183  30.628  1.00 10.66           C  
ATOM   1999  CG  PHE A 156     -35.593 -10.077  29.625  1.00  8.01           C  
ATOM   2000  CD1 PHE A 156     -35.501 -10.344  28.242  1.00 11.49           C  
ATOM   2001  CD2 PHE A 156     -36.098  -8.829  30.050  1.00 13.33           C  
ATOM   2002  CE1 PHE A 156     -35.850  -9.367  27.321  1.00  7.50           C  
ATOM   2003  CE2 PHE A 156     -36.457  -7.870  29.111  1.00 16.46           C  
ATOM   2004  CZ  PHE A 156     -36.337  -8.140  27.753  1.00 16.00           C  
ATOM   2005  H   PHE A 156     -36.858 -10.375  32.475  1.00  0.00           H  
ATOM   2006  HA  PHE A 156     -37.192 -12.123  30.219  1.00  0.00           H  
ATOM   2007  HB2 PHE A 156     -34.798 -10.749  31.485  1.00  0.00           H  
ATOM   2008  HB3 PHE A 156     -34.591 -11.869  30.177  1.00  0.00           H  
ATOM   2009  HD1 PHE A 156     -35.152 -11.305  27.894  1.00  0.00           H  
ATOM   2010  HD2 PHE A 156     -36.212  -8.618  31.103  1.00  0.00           H  
ATOM   2011  HE1 PHE A 156     -35.754  -9.567  26.264  1.00  0.00           H  
ATOM   2012  HE2 PHE A 156     -36.837  -6.913  29.437  1.00  0.00           H  
ATOM   2013  HZ  PHE A 156     -36.624  -7.398  27.024  1.00  0.00           H  
ATOM   2014  N   GLU A 157     -35.781 -13.411  32.916  1.00 14.19           N  
ATOM   2015  CA  GLU A 157     -35.498 -14.659  33.633  1.00 16.32           C  
ATOM   2016  C   GLU A 157     -36.777 -15.480  33.887  1.00 15.50           C  
ATOM   2017  O   GLU A 157     -36.750 -16.704  33.754  1.00 15.78           O  
ATOM   2018  CB  GLU A 157     -34.792 -14.327  34.967  1.00 18.63           C  
ATOM   2019  CG  GLU A 157     -33.540 -13.425  34.827  1.00 24.34           C  
ATOM   2020  CD  GLU A 157     -32.889 -12.980  36.149  1.00 33.41           C  
ATOM   2021  OE1 GLU A 157     -33.390 -13.351  37.235  1.00 32.26           O  
ATOM   2022  OE2 GLU A 157     -31.884 -12.242  36.047  1.00 35.41           O1-
ATOM   2023  H   GLU A 157     -35.691 -12.555  33.444  1.00  0.00           H  
ATOM   2024  HA  GLU A 157     -34.862 -15.278  32.996  1.00  0.00           H  
ATOM   2025  HB2 GLU A 157     -35.508 -13.846  35.636  1.00  0.00           H  
ATOM   2026  HB3 GLU A 157     -34.505 -15.259  35.456  1.00  0.00           H  
ATOM   2027  HG2 GLU A 157     -32.790 -13.943  34.227  1.00  0.00           H  
ATOM   2028  HG3 GLU A 157     -33.790 -12.513  34.282  1.00  0.00           H  
ATOM   2029  N   ALA A 158     -37.878 -14.793  34.222  1.00 12.76           N  
ATOM   2030  CA  ALA A 158     -39.198 -15.393  34.417  1.00 11.61           C  
ATOM   2031  C   ALA A 158     -39.863 -15.866  33.107  1.00 10.06           C  
ATOM   2032  O   ALA A 158     -40.783 -16.682  33.166  1.00  8.85           O  
ATOM   2033  CB  ALA A 158     -40.099 -14.376  35.134  1.00 11.77           C  
ATOM   2034  H   ALA A 158     -37.803 -13.793  34.381  1.00  0.00           H  
ATOM   2035  HA  ALA A 158     -39.087 -16.266  35.063  1.00  0.00           H  
ATOM   2036  HB1 ALA A 158     -41.082 -14.797  35.348  1.00  0.00           H  
ATOM   2037  HB2 ALA A 158     -39.662 -14.067  36.085  1.00  0.00           H  
ATOM   2038  HB3 ALA A 158     -40.246 -13.481  34.531  1.00  0.00           H  
ATOM   2039  N   ARG A 159     -39.405 -15.331  31.963  1.00  9.59           N  
ATOM   2040  CA  ARG A 159     -39.976 -15.479  30.617  1.00  9.61           C  
ATOM   2041  C   ARG A 159     -41.416 -14.919  30.559  1.00  9.66           C  
ATOM   2042  O   ARG A 159     -42.320 -15.539  29.999  1.00  6.87           O  
ATOM   2043  CB  ARG A 159     -39.864 -16.934  30.103  1.00 10.63           C  
ATOM   2044  CG  ARG A 159     -38.436 -17.513  30.135  1.00 12.26           C  
ATOM   2045  CD  ARG A 159     -38.326 -18.949  29.583  1.00 17.06           C  
ATOM   2046  NE  ARG A 159     -38.520 -19.026  28.118  1.00 18.32           N  
ATOM   2047  CZ  ARG A 159     -39.646 -19.286  27.422  1.00 15.64           C  
ATOM   2048  NH1 ARG A 159     -40.828 -19.535  28.008  1.00 16.56           N  
ATOM   2049  NH2 ARG A 159     -39.584 -19.296  26.085  1.00 18.05           N1+
ATOM   2050  H   ARG A 159     -38.671 -14.640  32.041  1.00  0.00           H  
ATOM   2051  HA  ARG A 159     -39.383 -14.838  29.963  1.00  0.00           H  
ATOM   2052  HB2 ARG A 159     -40.524 -17.585  30.678  1.00  0.00           H  
ATOM   2053  HB3 ARG A 159     -40.232 -16.962  29.080  1.00  0.00           H  
ATOM   2054  HG2 ARG A 159     -37.810 -16.855  29.529  1.00  0.00           H  
ATOM   2055  HG3 ARG A 159     -38.004 -17.478  31.135  1.00  0.00           H  
ATOM   2056  HD2 ARG A 159     -37.379 -19.402  29.876  1.00  0.00           H  
ATOM   2057  HD3 ARG A 159     -39.092 -19.564  30.054  1.00  0.00           H  
ATOM   2058  HE  ARG A 159     -37.688 -18.822  27.583  1.00  0.00           H  
ATOM   2059 HH12 ARG A 159     -41.654 -19.698  27.451  1.00  0.00           H  
ATOM   2060 HH11 ARG A 159     -40.902 -19.528  29.015  1.00  0.00           H  
ATOM   2061 HH22 ARG A 159     -40.420 -19.454  25.539  1.00  0.00           H  
ATOM   2062 HH21 ARG A 159     -38.712 -19.121  25.609  1.00  0.00           H  
ATOM   2063  N   HIS A 160     -41.592 -13.764  31.204  1.00  7.20           N  
ATOM   2064  CA  HIS A 160     -42.858 -13.083  31.436  1.00  6.73           C  
ATOM   2065  C   HIS A 160     -43.068 -12.025  30.343  1.00  5.62           C  
ATOM   2066  O   HIS A 160     -42.158 -11.235  30.080  1.00  3.08           O  
ATOM   2067  CB  HIS A 160     -42.811 -12.448  32.842  1.00  5.83           C  
ATOM   2068  CG  HIS A 160     -44.064 -11.740  33.304  1.00 16.10           C  
ATOM   2069  ND1 HIS A 160     -44.041 -10.773  34.295  1.00 20.37           N  
ATOM   2070  CD2 HIS A 160     -45.387 -11.850  32.930  1.00 20.38           C  
ATOM   2071  CE1 HIS A 160     -45.299 -10.364  34.477  1.00 19.51           C  
ATOM   2072  NE2 HIS A 160     -46.169 -10.968  33.678  1.00 23.35           N  
ATOM   2073  H   HIS A 160     -40.765 -13.279  31.550  1.00  0.00           H  
ATOM   2074  HA  HIS A 160     -43.675 -13.806  31.420  1.00  0.00           H  
ATOM   2075  HB2 HIS A 160     -42.600 -13.227  33.576  1.00  0.00           H  
ATOM   2076  HB3 HIS A 160     -41.980 -11.748  32.908  1.00  0.00           H  
ATOM   2077  HD1 HIS A 160     -43.219 -10.425  34.775  1.00  0.00           H  
ATOM   2078  HD2 HIS A 160     -45.837 -12.493  32.188  1.00  0.00           H  
ATOM   2079  HE1 HIS A 160     -45.583  -9.610  35.196  1.00  0.00           H  
ATOM   2080  N   VAL A 161     -44.254 -12.026  29.726  1.00  4.56           N  
ATOM   2081  CA  VAL A 161     -44.643 -11.072  28.694  1.00  4.19           C  
ATOM   2082  C   VAL A 161     -45.717 -10.152  29.303  1.00  4.96           C  
ATOM   2083  O   VAL A 161     -46.869 -10.565  29.460  1.00  3.54           O  
ATOM   2084  CB  VAL A 161     -45.220 -11.786  27.433  1.00  4.58           C  
ATOM   2085  CG1 VAL A 161     -45.697 -10.803  26.341  1.00  2.00           C  
ATOM   2086  CG2 VAL A 161     -44.200 -12.763  26.822  1.00  4.53           C  
ATOM   2087  H   VAL A 161     -44.972 -12.678  30.008  1.00  0.00           H  
ATOM   2088  HA  VAL A 161     -43.793 -10.464  28.373  1.00  0.00           H  
ATOM   2089  HB  VAL A 161     -46.082 -12.384  27.732  1.00  0.00           H  
ATOM   2090 HG11 VAL A 161     -46.027 -11.335  25.449  1.00  0.00           H  
ATOM   2091 HG12 VAL A 161     -46.535 -10.190  26.671  1.00  0.00           H  
ATOM   2092 HG13 VAL A 161     -44.892 -10.133  26.040  1.00  0.00           H  
ATOM   2093 HG21 VAL A 161     -44.605 -13.257  25.938  1.00  0.00           H  
ATOM   2094 HG22 VAL A 161     -43.291 -12.243  26.524  1.00  0.00           H  
ATOM   2095 HG23 VAL A 161     -43.918 -13.548  27.524  1.00  0.00           H  
ATOM   2096  N   LYS A 162     -45.324  -8.922  29.649  1.00  2.60           N  
ATOM   2097  CA  LYS A 162     -46.231  -7.870  30.101  1.00  2.06           C  
ATOM   2098  C   LYS A 162     -46.895  -7.195  28.889  1.00  2.19           C  
ATOM   2099  O   LYS A 162     -46.518  -6.083  28.513  1.00  2.00           O  
ATOM   2100  CB  LYS A 162     -45.469  -6.873  30.999  1.00  2.00           C  
ATOM   2101  CG  LYS A 162     -45.203  -7.425  32.408  1.00  5.78           C  
ATOM   2102  CD  LYS A 162     -44.477  -6.412  33.298  1.00  4.81           C  
ATOM   2103  CE  LYS A 162     -44.422  -6.844  34.772  1.00  3.09           C  
ATOM   2104  NZ  LYS A 162     -43.694  -5.871  35.603  1.00  6.15           N1+
ATOM   2105  H   LYS A 162     -44.362  -8.649  29.509  1.00  0.00           H  
ATOM   2106  HA  LYS A 162     -47.024  -8.308  30.711  1.00  0.00           H  
ATOM   2107  HB2 LYS A 162     -44.539  -6.558  30.524  1.00  0.00           H  
ATOM   2108  HB3 LYS A 162     -46.069  -5.969  31.120  1.00  0.00           H  
ATOM   2109  HG2 LYS A 162     -46.151  -7.702  32.872  1.00  0.00           H  
ATOM   2110  HG3 LYS A 162     -44.612  -8.340  32.343  1.00  0.00           H  
ATOM   2111  HD2 LYS A 162     -43.471  -6.286  32.908  1.00  0.00           H  
ATOM   2112  HD3 LYS A 162     -44.932  -5.430  33.203  1.00  0.00           H  
ATOM   2113  HE2 LYS A 162     -45.430  -6.958  35.173  1.00  0.00           H  
ATOM   2114  HE3 LYS A 162     -43.927  -7.809  34.863  1.00  0.00           H  
ATOM   2115  HZ1 LYS A 162     -43.634  -6.209  36.552  1.00  0.00           H  
ATOM   2116  HZ2 LYS A 162     -42.765  -5.744  35.225  1.00  0.00           H  
ATOM   2117  HZ3 LYS A 162     -44.189  -4.988  35.593  1.00  0.00           H  
ATOM   2118  N   LEU A 163     -47.859  -7.899  28.282  1.00  2.00           N  
ATOM   2119  CA  LEU A 163     -48.703  -7.383  27.209  1.00  2.00           C  
ATOM   2120  C   LEU A 163     -49.620  -6.281  27.769  1.00  2.00           C  
ATOM   2121  O   LEU A 163     -50.580  -6.578  28.483  1.00  2.00           O  
ATOM   2122  CB  LEU A 163     -49.481  -8.547  26.549  1.00  3.53           C  
ATOM   2123  CG  LEU A 163     -50.339  -8.144  25.325  1.00  4.17           C  
ATOM   2124  CD1 LEU A 163     -49.490  -7.519  24.198  1.00  2.31           C  
ATOM   2125  CD2 LEU A 163     -51.189  -9.331  24.825  1.00  8.51           C  
ATOM   2126  H   LEU A 163     -48.080  -8.820  28.639  1.00  0.00           H  
ATOM   2127  HA  LEU A 163     -48.047  -6.941  26.458  1.00  0.00           H  
ATOM   2128  HB2 LEU A 163     -48.775  -9.318  26.240  1.00  0.00           H  
ATOM   2129  HB3 LEU A 163     -50.120  -9.015  27.300  1.00  0.00           H  
ATOM   2130  HG  LEU A 163     -51.050  -7.383  25.649  1.00  0.00           H  
ATOM   2131 HD11 LEU A 163     -49.769  -7.879  23.207  1.00  0.00           H  
ATOM   2132 HD12 LEU A 163     -49.613  -6.437  24.191  1.00  0.00           H  
ATOM   2133 HD13 LEU A 163     -48.426  -7.723  24.322  1.00  0.00           H  
ATOM   2134 HD21 LEU A 163     -50.895  -9.672  23.832  1.00  0.00           H  
ATOM   2135 HD22 LEU A 163     -51.114 -10.194  25.487  1.00  0.00           H  
ATOM   2136 HD23 LEU A 163     -52.243  -9.057  24.775  1.00  0.00           H  
ATOM   2137  N   ASN A 164     -49.268  -5.032  27.468  1.00  2.00           N  
ATOM   2138  CA  ASN A 164     -50.040  -3.837  27.786  1.00  2.00           C  
ATOM   2139  C   ASN A 164     -51.028  -3.630  26.638  1.00  2.00           C  
ATOM   2140  O   ASN A 164     -50.685  -3.894  25.482  1.00  2.00           O  
ATOM   2141  CB  ASN A 164     -49.101  -2.612  27.886  1.00  2.00           C  
ATOM   2142  CG  ASN A 164     -48.202  -2.624  29.120  1.00  2.00           C  
ATOM   2143  OD1 ASN A 164     -48.635  -2.263  30.212  1.00  4.82           O  
ATOM   2144  ND2 ASN A 164     -46.939  -3.015  28.948  1.00  4.88           N  
ATOM   2145  H   ASN A 164     -48.534  -4.890  26.773  1.00  0.00           H  
ATOM   2146  HA  ASN A 164     -50.549  -4.005  28.738  1.00  0.00           H  
ATOM   2147  HB2 ASN A 164     -48.494  -2.516  26.985  1.00  0.00           H  
ATOM   2148  HB3 ASN A 164     -49.698  -1.700  27.944  1.00  0.00           H  
ATOM   2149 HD22 ASN A 164     -46.313  -3.051  29.745  1.00  0.00           H  
ATOM   2150 HD21 ASN A 164     -46.615  -3.328  28.045  1.00  0.00           H  
ATOM   2151  N   VAL A 165     -52.236  -3.175  26.972  1.00  2.00           N  
ATOM   2152  CA  VAL A 165     -53.288  -2.896  26.006  1.00  2.00           C  
ATOM   2153  C   VAL A 165     -53.812  -1.477  26.284  1.00  2.01           C  
ATOM   2154  O   VAL A 165     -54.065  -1.139  27.444  1.00  2.00           O  
ATOM   2155  CB  VAL A 165     -54.470  -3.903  26.125  1.00  2.60           C  
ATOM   2156  CG1 VAL A 165     -55.609  -3.633  25.118  1.00  2.00           C  
ATOM   2157  CG2 VAL A 165     -53.993  -5.363  25.993  1.00  2.89           C  
ATOM   2158  H   VAL A 165     -52.450  -2.923  27.927  1.00  0.00           H  
ATOM   2159  HA  VAL A 165     -52.889  -2.930  24.995  1.00  0.00           H  
ATOM   2160  HB  VAL A 165     -54.904  -3.810  27.122  1.00  0.00           H  
ATOM   2161 HG11 VAL A 165     -56.385  -4.395  25.190  1.00  0.00           H  
ATOM   2162 HG12 VAL A 165     -56.097  -2.675  25.293  1.00  0.00           H  
ATOM   2163 HG13 VAL A 165     -55.240  -3.632  24.091  1.00  0.00           H  
ATOM   2164 HG21 VAL A 165     -54.832  -6.058  26.001  1.00  0.00           H  
ATOM   2165 HG22 VAL A 165     -53.433  -5.519  25.072  1.00  0.00           H  
ATOM   2166 HG23 VAL A 165     -53.341  -5.646  26.820  1.00  0.00           H  
ATOM   2167  N   GLU A 166     -53.964  -0.690  25.219  1.00  2.00           N  
ATOM   2168  CA  GLU A 166     -54.559   0.642  25.216  1.00  2.63           C  
ATOM   2169  C   GLU A 166     -55.634   0.697  24.123  1.00  3.73           C  
ATOM   2170  O   GLU A 166     -55.606  -0.106  23.187  1.00  3.30           O  
ATOM   2171  CB  GLU A 166     -53.458   1.702  24.972  1.00  2.00           C  
ATOM   2172  CG  GLU A 166     -52.491   1.930  26.158  1.00  3.86           C  
ATOM   2173  CD  GLU A 166     -52.929   3.044  27.118  1.00  5.36           C  
ATOM   2174  OE1 GLU A 166     -54.097   3.010  27.564  1.00  2.00           O  
ATOM   2175  OE2 GLU A 166     -52.098   3.947  27.362  1.00  5.74           O1-
ATOM   2176  H   GLU A 166     -53.783  -1.077  24.293  1.00  0.00           H  
ATOM   2177  HA  GLU A 166     -55.069   0.822  26.163  1.00  0.00           H  
ATOM   2178  HB2 GLU A 166     -52.865   1.394  24.110  1.00  0.00           H  
ATOM   2179  HB3 GLU A 166     -53.903   2.652  24.670  1.00  0.00           H  
ATOM   2180  HG2 GLU A 166     -52.346   1.016  26.733  1.00  0.00           H  
ATOM   2181  HG3 GLU A 166     -51.509   2.179  25.760  1.00  0.00           H  
ATOM   2182  N   GLU A 167     -56.556   1.654  24.253  1.00  2.00           N  
ATOM   2183  CA  GLU A 167     -57.582   1.933  23.259  1.00  2.00           C  
ATOM   2184  C   GLU A 167     -57.786   3.451  23.170  1.00  2.00           C  
ATOM   2185  O   GLU A 167     -57.906   4.116  24.201  1.00  2.00           O  
ATOM   2186  CB  GLU A 167     -58.880   1.154  23.578  1.00  2.00           C  
ATOM   2187  CG  GLU A 167     -59.887   1.083  22.398  1.00  4.10           C  
ATOM   2188  CD  GLU A 167     -61.212   1.843  22.577  1.00 13.21           C  
ATOM   2189  OE1 GLU A 167     -61.191   2.967  23.127  1.00 12.20           O  
ATOM   2190  OE2 GLU A 167     -62.239   1.294  22.121  1.00 12.29           O1-
ATOM   2191  H   GLU A 167     -56.493   2.310  25.024  1.00  0.00           H  
ATOM   2192  HA  GLU A 167     -57.218   1.586  22.296  1.00  0.00           H  
ATOM   2193  HB2 GLU A 167     -58.615   0.132  23.853  1.00  0.00           H  
ATOM   2194  HB3 GLU A 167     -59.347   1.566  24.474  1.00  0.00           H  
ATOM   2195  HG2 GLU A 167     -59.429   1.446  21.479  1.00  0.00           H  
ATOM   2196  HG3 GLU A 167     -60.107   0.031  22.204  1.00  0.00           H  
ATOM   2197  N   ARG A 168     -57.835   3.972  21.945  1.00  2.20           N  
ATOM   2198  CA  ARG A 168     -58.216   5.344  21.624  1.00  2.48           C  
ATOM   2199  C   ARG A 168     -59.316   5.300  20.550  1.00  3.76           C  
ATOM   2200  O   ARG A 168     -59.627   4.230  20.022  1.00  2.98           O  
ATOM   2201  CB  ARG A 168     -56.980   6.118  21.105  1.00  2.00           C  
ATOM   2202  CG  ARG A 168     -55.815   6.272  22.101  1.00  5.70           C  
ATOM   2203  CD  ARG A 168     -56.188   7.023  23.391  1.00  2.63           C  
ATOM   2204  NE  ARG A 168     -55.039   7.144  24.302  1.00  2.00           N  
ATOM   2205  CZ  ARG A 168     -54.637   6.290  25.260  1.00  2.65           C  
ATOM   2206  NH1 ARG A 168     -55.320   5.175  25.551  1.00  2.00           N  
ATOM   2207  NH2 ARG A 168     -53.518   6.564  25.942  1.00  2.00           N1+
ATOM   2208  H   ARG A 168     -57.771   3.343  21.145  1.00  0.00           H  
ATOM   2209  HA  ARG A 168     -58.658   5.830  22.495  1.00  0.00           H  
ATOM   2210  HB2 ARG A 168     -56.601   5.633  20.204  1.00  0.00           H  
ATOM   2211  HB3 ARG A 168     -57.284   7.119  20.793  1.00  0.00           H  
ATOM   2212  HG2 ARG A 168     -55.347   5.312  22.325  1.00  0.00           H  
ATOM   2213  HG3 ARG A 168     -55.051   6.852  21.581  1.00  0.00           H  
ATOM   2214  HD2 ARG A 168     -56.457   8.044  23.124  1.00  0.00           H  
ATOM   2215  HD3 ARG A 168     -57.065   6.614  23.890  1.00  0.00           H  
ATOM   2216  HE  ARG A 168     -54.499   7.989  24.168  1.00  0.00           H  
ATOM   2217 HH12 ARG A 168     -54.990   4.546  26.276  1.00  0.00           H  
ATOM   2218 HH11 ARG A 168     -56.181   4.962  25.064  1.00  0.00           H  
ATOM   2219 HH22 ARG A 168     -53.171   5.906  26.631  1.00  0.00           H  
ATOM   2220 HH21 ARG A 168     -52.995   7.408  25.761  1.00  0.00           H  
ATOM   2221  N   SER A 169     -59.898   6.458  20.237  1.00  2.95           N  
ATOM   2222  CA  SER A 169     -60.857   6.612  19.150  1.00  5.62           C  
ATOM   2223  C   SER A 169     -60.625   7.965  18.467  1.00  5.93           C  
ATOM   2224  O   SER A 169     -60.140   8.898  19.115  1.00  7.30           O  
ATOM   2225  CB  SER A 169     -62.289   6.400  19.687  1.00  6.35           C  
ATOM   2226  OG  SER A 169     -62.700   7.423  20.573  1.00 11.78           O  
ATOM   2227  H   SER A 169     -59.598   7.333  20.648  1.00  0.00           H  
ATOM   2228  HA  SER A 169     -60.638   5.854  18.398  1.00  0.00           H  
ATOM   2229  HB2 SER A 169     -63.001   6.353  18.863  1.00  0.00           H  
ATOM   2230  HB3 SER A 169     -62.351   5.446  20.208  1.00  0.00           H  
ATOM   2231  HG  SER A 169     -62.237   7.298  21.406  1.00  0.00           H  
ATOM   2232  N   VAL A 170     -60.910   8.023  17.163  1.00  4.54           N  
ATOM   2233  CA  VAL A 170     -60.575   9.147  16.299  1.00  4.65           C  
ATOM   2234  C   VAL A 170     -61.750   9.393  15.335  1.00  5.25           C  
ATOM   2235  O   VAL A 170     -62.281   8.446  14.749  1.00  2.85           O  
ATOM   2236  CB  VAL A 170     -59.298   8.854  15.456  1.00  5.76           C  
ATOM   2237  CG1 VAL A 170     -58.870  10.042  14.575  1.00  9.88           C  
ATOM   2238  CG2 VAL A 170     -58.105   8.408  16.323  1.00 11.56           C  
ATOM   2239  H   VAL A 170     -61.352   7.229  16.703  1.00  0.00           H  
ATOM   2240  HA  VAL A 170     -60.419  10.049  16.895  1.00  0.00           H  
ATOM   2241  HB  VAL A 170     -59.509   8.026  14.779  1.00  0.00           H  
ATOM   2242 HG11 VAL A 170     -57.933   9.820  14.068  1.00  0.00           H  
ATOM   2243 HG12 VAL A 170     -59.602  10.271  13.801  1.00  0.00           H  
ATOM   2244 HG13 VAL A 170     -58.714  10.942  15.169  1.00  0.00           H  
ATOM   2245 HG21 VAL A 170     -57.216   8.239  15.717  1.00  0.00           H  
ATOM   2246 HG22 VAL A 170     -57.866   9.153  17.081  1.00  0.00           H  
ATOM   2247 HG23 VAL A 170     -58.307   7.468  16.836  1.00  0.00           H  
ATOM   2248  N   GLY A 171     -62.127  10.664  15.191  1.00  4.99           N  
ATOM   2249  CA  GLY A 171     -63.177  11.138  14.297  1.00  4.77           C  
ATOM   2250  C   GLY A 171     -63.596  12.545  14.768  1.00  5.79           C  
ATOM   2251  O   GLY A 171     -63.028  13.042  15.750  1.00  5.83           O  
ATOM   2252  H   GLY A 171     -61.694  11.391  15.748  1.00  0.00           H  
ATOM   2253  HA2 GLY A 171     -62.766  11.180  13.291  1.00  0.00           H  
ATOM   2254  HA3 GLY A 171     -64.035  10.464  14.302  1.00  0.00           H  
ATOM   2255  N   PRO A 172     -64.590  13.201  14.126  1.00  5.69           N  
ATOM   2256  CA  PRO A 172     -65.298  12.744  12.916  1.00  5.73           C  
ATOM   2257  C   PRO A 172     -64.389  12.721  11.670  1.00  7.17           C  
ATOM   2258  O   PRO A 172     -63.779  13.736  11.333  1.00  7.25           O  
ATOM   2259  CB  PRO A 172     -66.454  13.749  12.775  1.00  7.06           C  
ATOM   2260  CG  PRO A 172     -65.944  15.025  13.425  1.00  6.03           C  
ATOM   2261  CD  PRO A 172     -65.087  14.505  14.573  1.00  5.90           C  
ATOM   2262  HA  PRO A 172     -65.712  11.750  13.088  1.00  0.00           H  
ATOM   2263  HB2 PRO A 172     -66.774  13.908  11.744  1.00  0.00           H  
ATOM   2264  HB3 PRO A 172     -67.319  13.379  13.327  1.00  0.00           H  
ATOM   2265  HG2 PRO A 172     -65.315  15.567  12.718  1.00  0.00           H  
ATOM   2266  HG3 PRO A 172     -66.739  15.697  13.749  1.00  0.00           H  
ATOM   2267  HD3 PRO A 172     -65.694  14.357  15.467  1.00  0.00           H  
ATOM   2268  HD2 PRO A 172     -64.285  15.204  14.817  1.00  0.00           H  
ATOM   2269  N   LEU A 173     -64.292  11.546  11.046  1.00  6.42           N  
ATOM   2270  CA  LEU A 173     -63.480  11.280   9.857  1.00  6.89           C  
ATOM   2271  C   LEU A 173     -64.160  11.850   8.595  1.00  7.84           C  
ATOM   2272  O   LEU A 173     -65.390  11.964   8.576  1.00  6.85           O  
ATOM   2273  CB  LEU A 173     -63.328   9.750   9.705  1.00  7.45           C  
ATOM   2274  CG  LEU A 173     -62.611   9.030  10.868  1.00  9.15           C  
ATOM   2275  CD1 LEU A 173     -62.731   7.502  10.709  1.00 10.04           C  
ATOM   2276  CD2 LEU A 173     -61.147   9.486  11.027  1.00  6.66           C  
ATOM   2277  H   LEU A 173     -64.885  10.775  11.347  1.00  0.00           H  
ATOM   2278  HA  LEU A 173     -62.500  11.748   9.975  1.00  0.00           H  
ATOM   2279  HB2 LEU A 173     -64.326   9.322   9.595  1.00  0.00           H  
ATOM   2280  HB3 LEU A 173     -62.799   9.527   8.777  1.00  0.00           H  
ATOM   2281  HG  LEU A 173     -63.130   9.276  11.795  1.00  0.00           H  
ATOM   2282 HD11 LEU A 173     -61.765   7.011  10.593  1.00  0.00           H  
ATOM   2283 HD12 LEU A 173     -63.216   7.070  11.583  1.00  0.00           H  
ATOM   2284 HD13 LEU A 173     -63.332   7.220   9.844  1.00  0.00           H  
ATOM   2285 HD21 LEU A 173     -60.481   8.672  11.314  1.00  0.00           H  
ATOM   2286 HD22 LEU A 173     -60.758   9.912  10.103  1.00  0.00           H  
ATOM   2287 HD23 LEU A 173     -61.064  10.250  11.800  1.00  0.00           H  
ATOM   2288  N   THR A 174     -63.373  12.195   7.569  1.00  6.09           N  
ATOM   2289  CA  THR A 174     -63.854  12.915   6.394  1.00  7.69           C  
ATOM   2290  C   THR A 174     -63.474  12.216   5.066  1.00  8.45           C  
ATOM   2291  O   THR A 174     -64.368  11.992   4.243  1.00 10.76           O  
ATOM   2292  CB  THR A 174     -63.434  14.419   6.382  1.00  7.47           C  
ATOM   2293  OG1 THR A 174     -62.132  14.676   5.900  1.00  8.78           O  
ATOM   2294  CG2 THR A 174     -63.618  15.137   7.729  1.00  8.90           C  
ATOM   2295  H   THR A 174     -62.349  12.128   7.635  1.00  0.00           H  
ATOM   2296  HA  THR A 174     -64.945  12.962   6.398  1.00  0.00           H  
ATOM   2297  HB  THR A 174     -64.095  14.920   5.674  1.00  0.00           H  
ATOM   2298  HG1 THR A 174     -61.501  14.254   6.497  1.00  0.00           H  
ATOM   2299 HG21 THR A 174     -63.419  16.205   7.635  1.00  0.00           H  
ATOM   2300 HG22 THR A 174     -64.638  15.024   8.098  1.00  0.00           H  
ATOM   2301 HG23 THR A 174     -62.944  14.745   8.492  1.00  0.00           H  
ATOM   2302  N   ARG A 175     -62.197  11.862   4.858  1.00  8.12           N  
ATOM   2303  CA  ARG A 175     -61.706  11.344   3.570  1.00  7.99           C  
ATOM   2304  C   ARG A 175     -62.062   9.855   3.373  1.00  7.15           C  
ATOM   2305  O   ARG A 175     -62.434   9.179   4.333  1.00  6.99           O  
ATOM   2306  CB  ARG A 175     -60.178  11.561   3.459  1.00  6.62           C  
ATOM   2307  CG  ARG A 175     -59.657  12.994   3.738  1.00 13.36           C  
ATOM   2308  CD  ARG A 175     -59.604  13.969   2.547  1.00 21.50           C  
ATOM   2309  NE  ARG A 175     -60.909  14.192   1.900  1.00 28.74           N  
ATOM   2310  CZ  ARG A 175     -61.837  15.138   2.129  1.00 32.16           C  
ATOM   2311  NH1 ARG A 175     -61.687  16.096   3.056  1.00 32.41           N  
ATOM   2312  NH2 ARG A 175     -62.956  15.116   1.394  1.00 32.12           N1+
ATOM   2313  H   ARG A 175     -61.520  12.006   5.607  1.00  0.00           H  
ATOM   2314  HA  ARG A 175     -62.194  11.900   2.767  1.00  0.00           H  
ATOM   2315  HB2 ARG A 175     -59.694  10.871   4.148  1.00  0.00           H  
ATOM   2316  HB3 ARG A 175     -59.828  11.248   2.478  1.00  0.00           H  
ATOM   2317  HG2 ARG A 175     -60.106  13.457   4.615  1.00  0.00           H  
ATOM   2318  HG3 ARG A 175     -58.614  12.859   4.017  1.00  0.00           H  
ATOM   2319  HD2 ARG A 175     -59.269  14.937   2.919  1.00  0.00           H  
ATOM   2320  HD3 ARG A 175     -58.848  13.664   1.823  1.00  0.00           H  
ATOM   2321  HE  ARG A 175     -61.121  13.510   1.180  1.00  0.00           H  
ATOM   2322 HH12 ARG A 175     -62.407  16.786   3.209  1.00  0.00           H  
ATOM   2323 HH11 ARG A 175     -60.870  16.094   3.649  1.00  0.00           H  
ATOM   2324 HH22 ARG A 175     -63.680  15.804   1.537  1.00  0.00           H  
ATOM   2325 HH21 ARG A 175     -63.076  14.410   0.681  1.00  0.00           H  
ATOM   2326  N   LYS A 176     -61.941   9.359   2.135  1.00  6.16           N  
ATOM   2327  CA  LYS A 176     -62.262   7.984   1.727  1.00  6.76           C  
ATOM   2328  C   LYS A 176     -61.427   6.892   2.440  1.00  5.25           C  
ATOM   2329  O   LYS A 176     -61.882   5.749   2.529  1.00  5.41           O  
ATOM   2330  CB  LYS A 176     -62.237   7.944   0.179  1.00  7.94           C  
ATOM   2331  CG  LYS A 176     -62.196   6.570  -0.508  1.00 11.29           C  
ATOM   2332  CD  LYS A 176     -62.374   6.699  -2.033  1.00 16.81           C  
ATOM   2333  CE  LYS A 176     -61.913   5.471  -2.836  1.00 21.65           C  
ATOM   2334  NZ  LYS A 176     -60.446   5.429  -2.991  1.00 22.58           N1+
ATOM   2335  H   LYS A 176     -61.688  10.014   1.376  1.00  0.00           H  
ATOM   2336  HA  LYS A 176     -63.302   7.811   2.010  1.00  0.00           H  
ATOM   2337  HB2 LYS A 176     -63.100   8.502  -0.187  1.00  0.00           H  
ATOM   2338  HB3 LYS A 176     -61.373   8.494  -0.183  1.00  0.00           H  
ATOM   2339  HG2 LYS A 176     -61.251   6.079  -0.284  1.00  0.00           H  
ATOM   2340  HG3 LYS A 176     -62.980   5.934  -0.101  1.00  0.00           H  
ATOM   2341  HD2 LYS A 176     -63.433   6.861  -2.239  1.00  0.00           H  
ATOM   2342  HD3 LYS A 176     -61.872   7.597  -2.398  1.00  0.00           H  
ATOM   2343  HE2 LYS A 176     -62.266   4.549  -2.372  1.00  0.00           H  
ATOM   2344  HE3 LYS A 176     -62.344   5.509  -3.837  1.00  0.00           H  
ATOM   2345  HZ1 LYS A 176     -60.183   4.628  -3.548  1.00  0.00           H  
ATOM   2346  HZ2 LYS A 176     -60.131   6.274  -3.448  1.00  0.00           H  
ATOM   2347  HZ3 LYS A 176     -60.009   5.367  -2.083  1.00  0.00           H  
ATOM   2348  N   GLY A 177     -60.245   7.237   2.956  1.00  4.22           N  
ATOM   2349  CA  GLY A 177     -59.431   6.321   3.740  1.00  3.55           C  
ATOM   2350  C   GLY A 177     -58.452   7.114   4.606  1.00  3.06           C  
ATOM   2351  O   GLY A 177     -58.498   8.347   4.670  1.00  3.11           O  
ATOM   2352  H   GLY A 177     -59.908   8.189   2.892  1.00  0.00           H  
ATOM   2353  HA2 GLY A 177     -60.058   5.721   4.400  1.00  0.00           H  
ATOM   2354  HA3 GLY A 177     -58.895   5.639   3.085  1.00  0.00           H  
ATOM   2355  N   PHE A 178     -57.581   6.384   5.303  1.00  2.18           N  
ATOM   2356  CA  PHE A 178     -56.641   6.910   6.283  1.00  2.00           C  
ATOM   2357  C   PHE A 178     -55.445   5.962   6.478  1.00  2.00           C  
ATOM   2358  O   PHE A 178     -55.506   4.790   6.103  1.00  2.00           O  
ATOM   2359  CB  PHE A 178     -57.390   7.200   7.615  1.00  2.00           C  
ATOM   2360  CG  PHE A 178     -58.044   5.998   8.284  1.00  2.24           C  
ATOM   2361  CD1 PHE A 178     -57.294   5.156   9.135  1.00  4.35           C  
ATOM   2362  CD2 PHE A 178     -59.353   5.610   7.923  1.00  2.00           C  
ATOM   2363  CE1 PHE A 178     -57.858   3.990   9.635  1.00  3.34           C  
ATOM   2364  CE2 PHE A 178     -59.902   4.444   8.439  1.00  5.18           C  
ATOM   2365  CZ  PHE A 178     -59.157   3.639   9.291  1.00  2.00           C  
ATOM   2366  H   PHE A 178     -57.597   5.369   5.225  1.00  0.00           H  
ATOM   2367  HA  PHE A 178     -56.232   7.832   5.871  1.00  0.00           H  
ATOM   2368  HB2 PHE A 178     -56.697   7.637   8.335  1.00  0.00           H  
ATOM   2369  HB3 PHE A 178     -58.149   7.966   7.453  1.00  0.00           H  
ATOM   2370  HD1 PHE A 178     -56.275   5.409   9.389  1.00  0.00           H  
ATOM   2371  HD2 PHE A 178     -59.930   6.214   7.238  1.00  0.00           H  
ATOM   2372  HE1 PHE A 178     -57.281   3.349  10.284  1.00  0.00           H  
ATOM   2373  HE2 PHE A 178     -60.905   4.154   8.169  1.00  0.00           H  
ATOM   2374  HZ  PHE A 178     -59.587   2.727   9.677  1.00  0.00           H  
ATOM   2375  N   TYR A 179     -54.390   6.500   7.091  1.00  2.00           N  
ATOM   2376  CA  TYR A 179     -53.223   5.794   7.612  1.00  2.00           C  
ATOM   2377  C   TYR A 179     -53.187   5.982   9.136  1.00  2.00           C  
ATOM   2378  O   TYR A 179     -53.654   7.012   9.633  1.00  2.00           O  
ATOM   2379  CB  TYR A 179     -51.938   6.466   7.104  1.00  2.23           C  
ATOM   2380  CG  TYR A 179     -51.739   6.486   5.614  1.00  2.00           C  
ATOM   2381  CD1 TYR A 179     -51.961   7.677   4.893  1.00  2.44           C  
ATOM   2382  CD2 TYR A 179     -51.280   5.329   4.960  1.00  2.00           C  
ATOM   2383  CE1 TYR A 179     -51.677   7.720   3.519  1.00  2.29           C  
ATOM   2384  CE2 TYR A 179     -51.005   5.371   3.585  1.00  3.79           C  
ATOM   2385  CZ  TYR A 179     -51.180   6.573   2.876  1.00  7.19           C  
ATOM   2386  OH  TYR A 179     -50.852   6.628   1.563  1.00  5.18           O  
ATOM   2387  H   TYR A 179     -54.448   7.480   7.368  1.00  0.00           H  
ATOM   2388  HA  TYR A 179     -53.255   4.731   7.362  1.00  0.00           H  
ATOM   2389  HB2 TYR A 179     -51.897   7.498   7.459  1.00  0.00           H  
ATOM   2390  HB3 TYR A 179     -51.066   5.970   7.536  1.00  0.00           H  
ATOM   2391  HD1 TYR A 179     -52.327   8.562   5.392  1.00  0.00           H  
ATOM   2392  HD2 TYR A 179     -51.115   4.419   5.517  1.00  0.00           H  
ATOM   2393  HE1 TYR A 179     -51.834   8.634   2.968  1.00  0.00           H  
ATOM   2394  HE2 TYR A 179     -50.639   4.488   3.083  1.00  0.00           H  
ATOM   2395  HH  TYR A 179     -50.699   5.750   1.190  1.00  0.00           H  
ATOM   2396  N   LEU A 180     -52.533   5.048   9.831  1.00  2.00           N  
ATOM   2397  CA  LEU A 180     -51.993   5.240  11.175  1.00  2.00           C  
ATOM   2398  C   LEU A 180     -50.459   5.280  11.053  1.00  2.00           C  
ATOM   2399  O   LEU A 180     -49.896   4.725  10.102  1.00  2.00           O  
ATOM   2400  CB  LEU A 180     -52.428   4.074  12.095  1.00  2.59           C  
ATOM   2401  CG  LEU A 180     -53.720   4.334  12.899  1.00  3.41           C  
ATOM   2402  CD1 LEU A 180     -54.971   4.453  12.004  1.00  3.30           C  
ATOM   2403  CD2 LEU A 180     -53.886   3.268  14.003  1.00  2.00           C  
ATOM   2404  H   LEU A 180     -52.150   4.233   9.350  1.00  0.00           H  
ATOM   2405  HA  LEU A 180     -52.325   6.185  11.604  1.00  0.00           H  
ATOM   2406  HB2 LEU A 180     -52.517   3.147  11.528  1.00  0.00           H  
ATOM   2407  HB3 LEU A 180     -51.638   3.891  12.826  1.00  0.00           H  
ATOM   2408  HG  LEU A 180     -53.600   5.290  13.411  1.00  0.00           H  
ATOM   2409 HD11 LEU A 180     -55.848   3.969  12.434  1.00  0.00           H  
ATOM   2410 HD12 LEU A 180     -55.234   5.500  11.849  1.00  0.00           H  
ATOM   2411 HD13 LEU A 180     -54.812   4.008  11.022  1.00  0.00           H  
ATOM   2412 HD21 LEU A 180     -54.856   2.773  13.978  1.00  0.00           H  
ATOM   2413 HD22 LEU A 180     -53.132   2.484  13.938  1.00  0.00           H  
ATOM   2414 HD23 LEU A 180     -53.782   3.724  14.987  1.00  0.00           H  
ATOM   2415  N   ALA A 181     -49.798   5.906  12.031  1.00  2.00           N  
ATOM   2416  CA  ALA A 181     -48.348   5.875  12.171  1.00  2.00           C  
ATOM   2417  C   ALA A 181     -47.936   5.910  13.647  1.00  2.00           C  
ATOM   2418  O   ALA A 181     -48.646   6.481  14.476  1.00  2.00           O  
ATOM   2419  CB  ALA A 181     -47.700   7.008  11.365  1.00  2.00           C  
ATOM   2420  H   ALA A 181     -50.303   6.351  12.795  1.00  0.00           H  
ATOM   2421  HA  ALA A 181     -48.004   4.921  11.777  1.00  0.00           H  
ATOM   2422  HB1 ALA A 181     -46.616   6.917  11.400  1.00  0.00           H  
ATOM   2423  HB2 ALA A 181     -47.991   6.963  10.317  1.00  0.00           H  
ATOM   2424  HB3 ALA A 181     -47.974   7.990  11.749  1.00  0.00           H  
ATOM   2425  N   PHE A 182     -46.785   5.297  13.925  1.00  2.00           N  
ATOM   2426  CA  PHE A 182     -46.208   5.091  15.246  1.00  2.00           C  
ATOM   2427  C   PHE A 182     -44.779   5.644  15.204  1.00  2.56           C  
ATOM   2428  O   PHE A 182     -43.934   5.083  14.502  1.00  2.01           O  
ATOM   2429  CB  PHE A 182     -46.196   3.580  15.575  1.00  2.00           C  
ATOM   2430  CG  PHE A 182     -47.564   2.927  15.637  1.00  2.13           C  
ATOM   2431  CD1 PHE A 182     -48.187   2.458  14.459  1.00  2.00           C  
ATOM   2432  CD2 PHE A 182     -48.295   2.942  16.841  1.00  7.34           C  
ATOM   2433  CE1 PHE A 182     -49.489   1.981  14.506  1.00  5.83           C  
ATOM   2434  CE2 PHE A 182     -49.586   2.436  16.872  1.00  2.00           C  
ATOM   2435  CZ  PHE A 182     -50.184   1.966  15.709  1.00  4.73           C  
ATOM   2436  H   PHE A 182     -46.251   4.897  13.153  1.00  0.00           H  
ATOM   2437  HA  PHE A 182     -46.789   5.612  16.008  1.00  0.00           H  
ATOM   2438  HB2 PHE A 182     -45.600   3.036  14.843  1.00  0.00           H  
ATOM   2439  HB3 PHE A 182     -45.702   3.423  16.535  1.00  0.00           H  
ATOM   2440  HD1 PHE A 182     -47.658   2.482  13.517  1.00  0.00           H  
ATOM   2441  HD2 PHE A 182     -47.853   3.345  17.739  1.00  0.00           H  
ATOM   2442  HE1 PHE A 182     -49.966   1.624  13.605  1.00  0.00           H  
ATOM   2443  HE2 PHE A 182     -50.133   2.435  17.802  1.00  0.00           H  
ATOM   2444  HZ  PHE A 182     -51.197   1.595  15.738  1.00  0.00           H  
ATOM   2445  N   GLN A 183     -44.537   6.738  15.930  1.00  2.00           N  
ATOM   2446  CA  GLN A 183     -43.227   7.366  16.062  1.00  2.85           C  
ATOM   2447  C   GLN A 183     -42.533   6.800  17.311  1.00  2.18           C  
ATOM   2448  O   GLN A 183     -42.999   7.038  18.431  1.00  2.17           O  
ATOM   2449  CB  GLN A 183     -43.427   8.893  16.153  1.00  2.02           C  
ATOM   2450  CG  GLN A 183     -42.144   9.734  16.354  1.00  2.00           C  
ATOM   2451  CD  GLN A 183     -42.445  11.195  16.709  1.00  2.00           C  
ATOM   2452  OE1 GLN A 183     -43.334  11.482  17.505  1.00  2.04           O  
ATOM   2453  NE2 GLN A 183     -41.682  12.139  16.163  1.00  2.00           N  
ATOM   2454  H   GLN A 183     -45.275   7.108  16.527  1.00  0.00           H  
ATOM   2455  HA  GLN A 183     -42.623   7.164  15.175  1.00  0.00           H  
ATOM   2456  HB2 GLN A 183     -43.940   9.243  15.256  1.00  0.00           H  
ATOM   2457  HB3 GLN A 183     -44.110   9.074  16.977  1.00  0.00           H  
ATOM   2458  HG2 GLN A 183     -41.545   9.339  17.173  1.00  0.00           H  
ATOM   2459  HG3 GLN A 183     -41.517   9.677  15.464  1.00  0.00           H  
ATOM   2460 HE22 GLN A 183     -41.835  13.111  16.387  1.00  0.00           H  
ATOM   2461 HE21 GLN A 183     -40.924  11.894  15.532  1.00  0.00           H  
ATOM   2462  N   ASP A 184     -41.410   6.112  17.093  1.00  2.00           N  
ATOM   2463  CA  ASP A 184     -40.361   5.891  18.087  1.00  2.00           C  
ATOM   2464  C   ASP A 184     -39.536   7.188  18.221  1.00  2.00           C  
ATOM   2465  O   ASP A 184     -39.229   7.837  17.218  1.00  2.00           O  
ATOM   2466  CB  ASP A 184     -39.551   4.626  17.716  1.00  2.00           C  
ATOM   2467  CG  ASP A 184     -38.231   4.419  18.462  1.00  2.00           C  
ATOM   2468  OD1 ASP A 184     -37.182   4.871  17.952  1.00  2.00           O  
ATOM   2469  OD2 ASP A 184     -38.325   3.969  19.620  1.00  3.31           O1-
ATOM   2470  H   ASP A 184     -41.098   6.014  16.127  1.00  0.00           H  
ATOM   2471  HA  ASP A 184     -40.847   5.697  19.046  1.00  0.00           H  
ATOM   2472  HB2 ASP A 184     -40.181   3.760  17.918  1.00  0.00           H  
ATOM   2473  HB3 ASP A 184     -39.386   4.583  16.644  1.00  0.00           H  
ATOM   2474  N   ILE A 185     -39.194   7.509  19.468  1.00  2.00           N  
ATOM   2475  CA  ILE A 185     -38.458   8.689  19.894  1.00  2.62           C  
ATOM   2476  C   ILE A 185     -37.160   8.316  20.661  1.00  3.01           C  
ATOM   2477  O   ILE A 185     -36.569   9.183  21.315  1.00  5.62           O  
ATOM   2478  CB  ILE A 185     -39.369   9.590  20.783  1.00  2.95           C  
ATOM   2479  CG1 ILE A 185     -40.014   8.832  21.973  1.00 10.24           C  
ATOM   2480  CG2 ILE A 185     -40.448  10.296  19.940  1.00  5.72           C  
ATOM   2481  CD1 ILE A 185     -40.547   9.753  23.079  1.00 13.98           C  
ATOM   2482  H   ILE A 185     -39.382   6.832  20.195  1.00  0.00           H  
ATOM   2483  HA  ILE A 185     -38.134   9.261  19.023  1.00  0.00           H  
ATOM   2484  HB  ILE A 185     -38.752  10.389  21.195  1.00  0.00           H  
ATOM   2485 HG12 ILE A 185     -40.833   8.212  21.607  1.00  0.00           H  
ATOM   2486 HG13 ILE A 185     -39.308   8.131  22.416  1.00  0.00           H  
ATOM   2487 HG21 ILE A 185     -41.005  11.021  20.534  1.00  0.00           H  
ATOM   2488 HG22 ILE A 185     -40.005  10.835  19.102  1.00  0.00           H  
ATOM   2489 HG23 ILE A 185     -41.167   9.584  19.534  1.00  0.00           H  
ATOM   2490 HD11 ILE A 185     -40.566   9.233  24.036  1.00  0.00           H  
ATOM   2491 HD12 ILE A 185     -39.926  10.641  23.204  1.00  0.00           H  
ATOM   2492 HD13 ILE A 185     -41.563  10.081  22.860  1.00  0.00           H  
ATOM   2493  N   GLY A 186     -36.719   7.054  20.564  1.00  2.86           N  
ATOM   2494  CA  GLY A 186     -35.518   6.524  21.214  1.00  2.00           C  
ATOM   2495  C   GLY A 186     -35.916   5.515  22.300  1.00  2.01           C  
ATOM   2496  O   GLY A 186     -35.279   5.464  23.352  1.00  2.27           O  
ATOM   2497  H   GLY A 186     -37.270   6.353  20.053  1.00  0.00           H  
ATOM   2498  HA2 GLY A 186     -34.924   6.007  20.461  1.00  0.00           H  
ATOM   2499  HA3 GLY A 186     -34.889   7.307  21.640  1.00  0.00           H  
ATOM   2500  N   ALA A 187     -36.995   4.757  22.083  1.00  2.00           N  
ATOM   2501  CA  ALA A 187     -37.571   3.816  23.033  1.00  2.20           C  
ATOM   2502  C   ALA A 187     -37.148   2.366  22.740  1.00  2.00           C  
ATOM   2503  O   ALA A 187     -36.460   2.089  21.754  1.00  3.86           O  
ATOM   2504  CB  ALA A 187     -39.101   3.985  23.014  1.00  2.00           C  
ATOM   2505  H   ALA A 187     -37.412   4.748  21.138  1.00  0.00           H  
ATOM   2506  HA  ALA A 187     -37.221   4.060  24.033  1.00  0.00           H  
ATOM   2507  HB1 ALA A 187     -39.570   3.449  23.840  1.00  0.00           H  
ATOM   2508  HB2 ALA A 187     -39.382   5.033  23.118  1.00  0.00           H  
ATOM   2509  HB3 ALA A 187     -39.540   3.621  22.085  1.00  0.00           H  
ATOM   2510  N   CYS A 188     -37.586   1.454  23.616  1.00  2.00           N  
ATOM   2511  CA  CYS A 188     -37.486   0.012  23.423  1.00  2.00           C  
ATOM   2512  C   CYS A 188     -38.885  -0.572  23.611  1.00  2.03           C  
ATOM   2513  O   CYS A 188     -39.372  -0.638  24.742  1.00  2.32           O  
ATOM   2514  CB  CYS A 188     -36.428  -0.593  24.361  1.00  2.85           C  
ATOM   2515  SG  CYS A 188     -35.994  -2.328  24.048  1.00  3.24           S  
ATOM   2516  H   CYS A 188     -38.151   1.747  24.402  1.00  0.00           H  
ATOM   2517  HA  CYS A 188     -37.195  -0.196  22.403  1.00  0.00           H  
ATOM   2518  HB2 CYS A 188     -35.503  -0.035  24.270  1.00  0.00           H  
ATOM   2519  HB3 CYS A 188     -36.736  -0.485  25.401  1.00  0.00           H  
ATOM   2520  N   VAL A 189     -39.525  -0.889  22.482  1.00  2.00           N  
ATOM   2521  CA  VAL A 189     -40.940  -1.210  22.361  1.00  2.15           C  
ATOM   2522  C   VAL A 189     -41.082  -2.388  21.380  1.00  2.14           C  
ATOM   2523  O   VAL A 189     -40.306  -2.484  20.423  1.00  2.00           O  
ATOM   2524  CB  VAL A 189     -41.732   0.008  21.777  1.00  3.06           C  
ATOM   2525  CG1 VAL A 189     -43.220  -0.263  21.464  1.00  2.00           C  
ATOM   2526  CG2 VAL A 189     -41.629   1.250  22.681  1.00  7.76           C  
ATOM   2527  H   VAL A 189     -39.011  -0.919  21.606  1.00  0.00           H  
ATOM   2528  HA  VAL A 189     -41.347  -1.493  23.330  1.00  0.00           H  
ATOM   2529  HB  VAL A 189     -41.264   0.285  20.830  1.00  0.00           H  
ATOM   2530 HG11 VAL A 189     -43.732   0.653  21.171  1.00  0.00           H  
ATOM   2531 HG12 VAL A 189     -43.347  -0.957  20.634  1.00  0.00           H  
ATOM   2532 HG13 VAL A 189     -43.743  -0.668  22.331  1.00  0.00           H  
ATOM   2533 HG21 VAL A 189     -42.167   2.096  22.254  1.00  0.00           H  
ATOM   2534 HG22 VAL A 189     -42.034   1.059  23.673  1.00  0.00           H  
ATOM   2535 HG23 VAL A 189     -40.597   1.568  22.801  1.00  0.00           H  
ATOM   2536  N   ALA A 190     -42.093  -3.233  21.593  1.00  2.00           N  
ATOM   2537  CA  ALA A 190     -42.637  -4.117  20.571  1.00  2.67           C  
ATOM   2538  C   ALA A 190     -44.136  -3.830  20.463  1.00  2.57           C  
ATOM   2539  O   ALA A 190     -44.824  -3.774  21.481  1.00  2.00           O  
ATOM   2540  CB  ALA A 190     -42.373  -5.583  20.914  1.00  2.65           C  
ATOM   2541  H   ALA A 190     -42.692  -3.094  22.405  1.00  0.00           H  
ATOM   2542  HA  ALA A 190     -42.178  -3.908  19.606  1.00  0.00           H  
ATOM   2543  HB1 ALA A 190     -42.755  -6.244  20.135  1.00  0.00           H  
ATOM   2544  HB2 ALA A 190     -41.302  -5.759  20.991  1.00  0.00           H  
ATOM   2545  HB3 ALA A 190     -42.844  -5.870  21.853  1.00  0.00           H  
ATOM   2546  N   LEU A 191     -44.605  -3.641  19.230  1.00  2.29           N  
ATOM   2547  CA  LEU A 191     -46.003  -3.463  18.875  1.00  2.00           C  
ATOM   2548  C   LEU A 191     -46.517  -4.846  18.452  1.00  2.00           C  
ATOM   2549  O   LEU A 191     -46.206  -5.307  17.351  1.00  2.00           O  
ATOM   2550  CB  LEU A 191     -46.085  -2.397  17.757  1.00  3.92           C  
ATOM   2551  CG  LEU A 191     -47.505  -2.063  17.245  1.00  7.94           C  
ATOM   2552  CD1 LEU A 191     -48.426  -1.533  18.367  1.00  4.53           C  
ATOM   2553  CD2 LEU A 191     -47.425  -1.096  16.044  1.00  8.45           C  
ATOM   2554  H   LEU A 191     -43.971  -3.744  18.437  1.00  0.00           H  
ATOM   2555  HA  LEU A 191     -46.570  -3.112  19.739  1.00  0.00           H  
ATOM   2556  HB2 LEU A 191     -45.618  -1.478  18.115  1.00  0.00           H  
ATOM   2557  HB3 LEU A 191     -45.475  -2.723  16.912  1.00  0.00           H  
ATOM   2558  HG  LEU A 191     -47.955  -2.983  16.869  1.00  0.00           H  
ATOM   2559 HD11 LEU A 191     -49.014  -0.667  18.064  1.00  0.00           H  
ATOM   2560 HD12 LEU A 191     -49.134  -2.302  18.677  1.00  0.00           H  
ATOM   2561 HD13 LEU A 191     -47.864  -1.235  19.252  1.00  0.00           H  
ATOM   2562 HD21 LEU A 191     -48.001  -0.183  16.192  1.00  0.00           H  
ATOM   2563 HD22 LEU A 191     -46.401  -0.785  15.836  1.00  0.00           H  
ATOM   2564 HD23 LEU A 191     -47.803  -1.570  15.138  1.00  0.00           H  
ATOM   2565  N   LEU A 192     -47.223  -5.509  19.373  1.00  2.00           N  
ATOM   2566  CA  LEU A 192     -47.722  -6.874  19.228  1.00  2.66           C  
ATOM   2567  C   LEU A 192     -48.952  -6.931  18.309  1.00  2.00           C  
ATOM   2568  O   LEU A 192     -49.084  -7.894  17.556  1.00  2.61           O  
ATOM   2569  CB  LEU A 192     -48.034  -7.468  20.626  1.00  2.83           C  
ATOM   2570  CG  LEU A 192     -46.847  -8.174  21.320  1.00  9.13           C  
ATOM   2571  CD1 LEU A 192     -46.492  -9.517  20.655  1.00 18.46           C  
ATOM   2572  CD2 LEU A 192     -45.613  -7.271  21.488  1.00  2.00           C  
ATOM   2573  H   LEU A 192     -47.508  -5.024  20.214  1.00  0.00           H  
ATOM   2574  HA  LEU A 192     -46.946  -7.476  18.752  1.00  0.00           H  
ATOM   2575  HB2 LEU A 192     -48.422  -6.687  21.280  1.00  0.00           H  
ATOM   2576  HB3 LEU A 192     -48.844  -8.195  20.551  1.00  0.00           H  
ATOM   2577  HG  LEU A 192     -47.189  -8.411  22.328  1.00  0.00           H  
ATOM   2578 HD11 LEU A 192     -45.448  -9.553  20.351  1.00  0.00           H  
ATOM   2579 HD12 LEU A 192     -46.653 -10.344  21.348  1.00  0.00           H  
ATOM   2580 HD13 LEU A 192     -47.095  -9.715  19.769  1.00  0.00           H  
ATOM   2581 HD21 LEU A 192     -44.945  -7.661  22.256  1.00  0.00           H  
ATOM   2582 HD22 LEU A 192     -45.040  -7.199  20.563  1.00  0.00           H  
ATOM   2583 HD23 LEU A 192     -45.897  -6.262  21.784  1.00  0.00           H  
ATOM   2584  N   SER A 193     -49.827  -5.919  18.368  1.00  2.00           N  
ATOM   2585  CA  SER A 193     -50.979  -5.816  17.482  1.00  2.00           C  
ATOM   2586  C   SER A 193     -51.516  -4.380  17.480  1.00  2.00           C  
ATOM   2587  O   SER A 193     -51.504  -3.705  18.509  1.00  2.00           O  
ATOM   2588  CB  SER A 193     -52.074  -6.843  17.866  1.00  2.00           C  
ATOM   2589  OG  SER A 193     -53.133  -6.858  16.927  1.00  4.98           O  
ATOM   2590  H   SER A 193     -49.691  -5.150  19.019  1.00  0.00           H  
ATOM   2591  HA  SER A 193     -50.630  -6.040  16.473  1.00  0.00           H  
ATOM   2592  HB2 SER A 193     -51.672  -7.854  17.922  1.00  0.00           H  
ATOM   2593  HB3 SER A 193     -52.489  -6.615  18.846  1.00  0.00           H  
ATOM   2594  HG  SER A 193     -53.638  -6.046  17.016  1.00  0.00           H  
ATOM   2595  N   VAL A 194     -52.045  -3.984  16.323  1.00  2.11           N  
ATOM   2596  CA  VAL A 194     -52.880  -2.814  16.110  1.00  2.00           C  
ATOM   2597  C   VAL A 194     -54.182  -3.386  15.524  1.00  3.00           C  
ATOM   2598  O   VAL A 194     -54.108  -4.221  14.614  1.00  3.73           O  
ATOM   2599  CB  VAL A 194     -52.272  -1.855  15.052  1.00  2.18           C  
ATOM   2600  CG1 VAL A 194     -53.149  -0.623  14.748  1.00  5.80           C  
ATOM   2601  CG2 VAL A 194     -50.853  -1.409  15.437  1.00  2.00           C  
ATOM   2602  H   VAL A 194     -52.058  -4.626  15.543  1.00  0.00           H  
ATOM   2603  HA  VAL A 194     -53.073  -2.276  17.041  1.00  0.00           H  
ATOM   2604  HB  VAL A 194     -52.181  -2.406  14.118  1.00  0.00           H  
ATOM   2605 HG11 VAL A 194     -52.660   0.037  14.032  1.00  0.00           H  
ATOM   2606 HG12 VAL A 194     -54.111  -0.898  14.316  1.00  0.00           H  
ATOM   2607 HG13 VAL A 194     -53.344  -0.043  15.650  1.00  0.00           H  
ATOM   2608 HG21 VAL A 194     -50.427  -0.756  14.676  1.00  0.00           H  
ATOM   2609 HG22 VAL A 194     -50.850  -0.874  16.385  1.00  0.00           H  
ATOM   2610 HG23 VAL A 194     -50.177  -2.259  15.533  1.00  0.00           H  
ATOM   2611  N   ARG A 195     -55.331  -2.982  16.072  1.00  3.40           N  
ATOM   2612  CA  ARG A 195     -56.649  -3.388  15.598  1.00  4.97           C  
ATOM   2613  C   ARG A 195     -57.534  -2.139  15.520  1.00  4.24           C  
ATOM   2614  O   ARG A 195     -57.786  -1.508  16.547  1.00  5.83           O  
ATOM   2615  CB  ARG A 195     -57.292  -4.458  16.516  1.00  5.03           C  
ATOM   2616  CG  ARG A 195     -56.356  -5.590  16.986  1.00 14.50           C  
ATOM   2617  CD  ARG A 195     -57.024  -6.681  17.846  1.00 20.21           C  
ATOM   2618  NE  ARG A 195     -58.131  -7.359  17.149  1.00 31.05           N  
ATOM   2619  CZ  ARG A 195     -59.457  -7.173  17.283  1.00 35.54           C  
ATOM   2620  NH1 ARG A 195     -59.988  -6.338  18.188  1.00 38.52           N  
ATOM   2621  NH2 ARG A 195     -60.277  -7.851  16.471  1.00 33.51           N1+
ATOM   2622  H   ARG A 195     -55.327  -2.320  16.849  1.00  0.00           H  
ATOM   2623  HA  ARG A 195     -56.560  -3.793  14.592  1.00  0.00           H  
ATOM   2624  HB2 ARG A 195     -57.699  -3.991  17.411  1.00  0.00           H  
ATOM   2625  HB3 ARG A 195     -58.152  -4.871  15.988  1.00  0.00           H  
ATOM   2626  HG2 ARG A 195     -55.774  -6.019  16.173  1.00  0.00           H  
ATOM   2627  HG3 ARG A 195     -55.625  -5.111  17.640  1.00  0.00           H  
ATOM   2628  HD2 ARG A 195     -56.289  -7.475  17.981  1.00  0.00           H  
ATOM   2629  HD3 ARG A 195     -57.265  -6.336  18.850  1.00  0.00           H  
ATOM   2630  HE  ARG A 195     -57.832  -7.983  16.407  1.00  0.00           H  
ATOM   2631 HH12 ARG A 195     -60.988  -6.218  18.258  1.00  0.00           H  
ATOM   2632 HH11 ARG A 195     -59.391  -5.841  18.841  1.00  0.00           H  
ATOM   2633 HH22 ARG A 195     -61.278  -7.749  16.542  1.00  0.00           H  
ATOM   2634 HH21 ARG A 195     -59.886  -8.456  15.759  1.00  0.00           H  
ATOM   2635  N   VAL A 196     -57.967  -1.790  14.308  1.00  2.44           N  
ATOM   2636  CA  VAL A 196     -58.824  -0.645  14.028  1.00  2.00           C  
ATOM   2637  C   VAL A 196     -60.204  -1.199  13.641  1.00  2.00           C  
ATOM   2638  O   VAL A 196     -60.292  -2.095  12.795  1.00  2.00           O  
ATOM   2639  CB  VAL A 196     -58.299   0.212  12.842  1.00  2.00           C  
ATOM   2640  CG1 VAL A 196     -59.161   1.466  12.592  1.00  2.56           C  
ATOM   2641  CG2 VAL A 196     -56.830   0.627  13.043  1.00  2.76           C  
ATOM   2642  H   VAL A 196     -57.822  -2.430  13.528  1.00  0.00           H  
ATOM   2643  HA  VAL A 196     -58.913  -0.005  14.905  1.00  0.00           H  
ATOM   2644  HB  VAL A 196     -58.340  -0.382  11.929  1.00  0.00           H  
ATOM   2645 HG11 VAL A 196     -58.726   2.093  11.817  1.00  0.00           H  
ATOM   2646 HG12 VAL A 196     -60.173   1.218  12.269  1.00  0.00           H  
ATOM   2647 HG13 VAL A 196     -59.239   2.069  13.497  1.00  0.00           H  
ATOM   2648 HG21 VAL A 196     -56.491   1.293  12.248  1.00  0.00           H  
ATOM   2649 HG22 VAL A 196     -56.692   1.142  13.993  1.00  0.00           H  
ATOM   2650 HG23 VAL A 196     -56.166  -0.238  13.036  1.00  0.00           H  
ATOM   2651  N   TYR A 197     -61.256  -0.668  14.261  1.00  2.00           N  
ATOM   2652  CA  TYR A 197     -62.626  -1.125  14.078  1.00  2.88           C  
ATOM   2653  C   TYR A 197     -63.593   0.059  14.233  1.00  4.31           C  
ATOM   2654  O   TYR A 197     -63.194   1.134  14.684  1.00  2.31           O  
ATOM   2655  CB  TYR A 197     -62.896  -2.292  15.065  1.00  4.23           C  
ATOM   2656  CG  TYR A 197     -63.091  -1.927  16.528  1.00  4.93           C  
ATOM   2657  CD1 TYR A 197     -64.396  -1.826  17.052  1.00  6.45           C  
ATOM   2658  CD2 TYR A 197     -61.981  -1.705  17.371  1.00  5.05           C  
ATOM   2659  CE1 TYR A 197     -64.589  -1.500  18.404  1.00  7.55           C  
ATOM   2660  CE2 TYR A 197     -62.176  -1.372  18.727  1.00  5.83           C  
ATOM   2661  CZ  TYR A 197     -63.484  -1.266  19.244  1.00  7.32           C  
ATOM   2662  OH  TYR A 197     -63.693  -0.919  20.547  1.00 10.81           O  
ATOM   2663  H   TYR A 197     -61.135   0.078  14.945  1.00  0.00           H  
ATOM   2664  HA  TYR A 197     -62.747  -1.481  13.054  1.00  0.00           H  
ATOM   2665  HB2 TYR A 197     -63.797  -2.818  14.754  1.00  0.00           H  
ATOM   2666  HB3 TYR A 197     -62.104  -3.039  14.993  1.00  0.00           H  
ATOM   2667  HD1 TYR A 197     -65.255  -1.999  16.420  1.00  0.00           H  
ATOM   2668  HD2 TYR A 197     -60.977  -1.782  16.980  1.00  0.00           H  
ATOM   2669  HE1 TYR A 197     -65.593  -1.431  18.791  1.00  0.00           H  
ATOM   2670  HE2 TYR A 197     -61.322  -1.191  19.364  1.00  0.00           H  
ATOM   2671  HH  TYR A 197     -62.904  -0.608  21.002  1.00  0.00           H  
ATOM   2672  N   TYR A 198     -64.856  -0.158  13.860  1.00  5.66           N  
ATOM   2673  CA  TYR A 198     -65.957   0.762  14.117  1.00  9.62           C  
ATOM   2674  C   TYR A 198     -67.166  -0.037  14.630  1.00 12.90           C  
ATOM   2675  O   TYR A 198     -67.218  -1.267  14.498  1.00 11.73           O  
ATOM   2676  CB  TYR A 198     -66.257   1.627  12.871  1.00  8.33           C  
ATOM   2677  CG  TYR A 198     -66.978   0.949  11.717  1.00 12.26           C  
ATOM   2678  CD1 TYR A 198     -68.377   1.072  11.572  1.00 15.98           C  
ATOM   2679  CD2 TYR A 198     -66.243   0.214  10.767  1.00 14.19           C  
ATOM   2680  CE1 TYR A 198     -69.030   0.460  10.485  1.00 17.48           C  
ATOM   2681  CE2 TYR A 198     -66.892  -0.374   9.666  1.00 17.06           C  
ATOM   2682  CZ  TYR A 198     -68.287  -0.260   9.528  1.00 21.03           C  
ATOM   2683  OH  TYR A 198     -68.913  -0.853   8.472  1.00 22.00           O  
ATOM   2684  H   TYR A 198     -65.127  -1.064  13.481  1.00  0.00           H  
ATOM   2685  HA  TYR A 198     -65.677   1.434  14.930  1.00  0.00           H  
ATOM   2686  HB2 TYR A 198     -66.876   2.470  13.181  1.00  0.00           H  
ATOM   2687  HB3 TYR A 198     -65.335   2.078  12.501  1.00  0.00           H  
ATOM   2688  HD1 TYR A 198     -68.952   1.632  12.294  1.00  0.00           H  
ATOM   2689  HD2 TYR A 198     -65.178   0.108  10.881  1.00  0.00           H  
ATOM   2690  HE1 TYR A 198     -70.101   0.544  10.389  1.00  0.00           H  
ATOM   2691  HE2 TYR A 198     -66.321  -0.928   8.936  1.00  0.00           H  
ATOM   2692  HH  TYR A 198     -69.857  -0.659   8.432  1.00  0.00           H  
ATOM   2693  N   LYS A 199     -68.095   0.686  15.259  1.00 16.63           N  
ATOM   2694  CA  LYS A 199     -69.264   0.147  15.943  1.00 23.02           C  
ATOM   2695  C   LYS A 199     -70.536   0.542  15.173  1.00 26.13           C  
ATOM   2696  O   LYS A 199     -70.563   1.586  14.518  1.00 27.65           O  
ATOM   2697  CB  LYS A 199     -69.289   0.712  17.383  1.00 22.90           C  
ATOM   2698  CG  LYS A 199     -68.040   0.345  18.210  1.00 24.14           C  
ATOM   2699  CD  LYS A 199     -68.078   0.873  19.653  1.00 27.04           C  
ATOM   2700  CE  LYS A 199     -66.806   0.502  20.436  1.00 27.04           C  
ATOM   2701  NZ  LYS A 199     -66.770   1.107  21.778  1.00 28.51           N1+
ATOM   2702  H   LYS A 199     -68.028   1.693  15.259  1.00  0.00           H  
ATOM   2703  HA  LYS A 199     -69.213  -0.942  15.996  1.00  0.00           H  
ATOM   2704  HB2 LYS A 199     -69.390   1.798  17.353  1.00  0.00           H  
ATOM   2705  HB3 LYS A 199     -70.174   0.337  17.900  1.00  0.00           H  
ATOM   2706  HG2 LYS A 199     -67.919  -0.737  18.222  1.00  0.00           H  
ATOM   2707  HG3 LYS A 199     -67.146   0.735  17.724  1.00  0.00           H  
ATOM   2708  HD2 LYS A 199     -68.207   1.956  19.635  1.00  0.00           H  
ATOM   2709  HD3 LYS A 199     -68.954   0.466  20.161  1.00  0.00           H  
ATOM   2710  HE2 LYS A 199     -66.731  -0.578  20.549  1.00  0.00           H  
ATOM   2711  HE3 LYS A 199     -65.920   0.832  19.894  1.00  0.00           H  
ATOM   2712  HZ1 LYS A 199     -65.912   0.836  22.237  1.00  0.00           H  
ATOM   2713  HZ2 LYS A 199     -66.802   2.113  21.696  1.00  0.00           H  
ATOM   2714  HZ3 LYS A 199     -67.559   0.781  22.317  1.00  0.00           H  
ATOM   2715  N   LYS A 200     -71.577  -0.285  15.299  1.00 30.62           N  
ATOM   2716  CA  LYS A 200     -72.927  -0.032  14.807  1.00 34.23           C  
ATOM   2717  C   LYS A 200     -73.887  -0.580  15.877  1.00 37.07           C  
ATOM   2718  O   LYS A 200     -73.582  -1.606  16.490  1.00 38.17           O  
ATOM   2719  CB  LYS A 200     -73.136  -0.658  13.405  1.00 34.00           C  
ATOM   2720  CG  LYS A 200     -72.642   0.228  12.235  1.00 34.52           C  
ATOM   2721  CD  LYS A 200     -73.496   1.500  12.008  1.00 35.35           C  
ATOM   2722  CE  LYS A 200     -72.705   2.818  11.860  1.00 36.23           C  
ATOM   2723  NZ  LYS A 200     -71.981   2.926  10.580  1.00 37.18           N1+
ATOM   2724  H   LYS A 200     -71.516  -1.092  15.906  1.00  0.00           H  
ATOM   2725  HA  LYS A 200     -73.090   1.044  14.717  1.00  0.00           H  
ATOM   2726  HB2 LYS A 200     -72.663  -1.640  13.364  1.00  0.00           H  
ATOM   2727  HB3 LYS A 200     -74.200  -0.840  13.241  1.00  0.00           H  
ATOM   2728  HG2 LYS A 200     -71.597   0.491  12.394  1.00  0.00           H  
ATOM   2729  HG3 LYS A 200     -72.646  -0.364  11.319  1.00  0.00           H  
ATOM   2730  HD2 LYS A 200     -74.113   1.351  11.120  1.00  0.00           H  
ATOM   2731  HD3 LYS A 200     -74.214   1.621  12.819  1.00  0.00           H  
ATOM   2732  HE2 LYS A 200     -73.398   3.659  11.907  1.00  0.00           H  
ATOM   2733  HE3 LYS A 200     -72.005   2.946  12.685  1.00  0.00           H  
ATOM   2734  HZ1 LYS A 200     -71.531   3.832  10.529  1.00  0.00           H  
ATOM   2735  HZ2 LYS A 200     -71.286   2.197  10.514  1.00  0.00           H  
ATOM   2736  HZ3 LYS A 200     -72.630   2.837   9.811  1.00  0.00           H  
ATOM   2737  N   CYS A 201     -75.021   0.109  16.086  1.00 39.89           N  
ATOM   2738  CA  CYS A 201     -76.097  -0.182  17.065  1.00 41.69           C  
ATOM   2739  C   CYS A 201     -75.550  -0.089  18.488  1.00 41.88           C  
ATOM   2740  O   CYS A 201     -76.166  -0.488  19.483  1.00 41.66           O  
ATOM   2741  CB  CYS A 201     -76.849  -1.519  16.820  1.00 42.12           C  
ATOM   2742  SG  CYS A 201     -77.559  -1.589  15.147  1.00 47.00           S  
ATOM   2743  H   CYS A 201     -75.183   0.928  15.516  1.00  0.00           H  
ATOM   2744  HA  CYS A 201     -76.825   0.624  16.964  1.00  0.00           H  
ATOM   2745  HXT CYS A 201     -74.568   0.375  18.585  1.00  0.00           H  
ATOM   2746  HB2 CYS A 201     -76.186  -2.376  16.949  1.00  0.00           H  
ATOM   2747  HB3 CYS A 201     -77.666  -1.644  17.531  1.00  0.00           H  
ATOM   2748  HG  CYS A 201     -76.391  -1.676  14.503  1.00  0.00           H  
TER    2749      CYS A 201
HETATM 2750  N1  UPR   900     -34.003  -6.876  22.844  1.00  0.00           N  
HETATM 2751  C1  UPR   900     -32.760  -7.390  23.433  1.00  0.00           C  
HETATM 2752  C2  UPR   900     -33.055  -8.468  24.517  1.00  0.00           C  
HETATM 2753  C3  UPR   900     -31.826  -6.220  23.860  1.00  0.00           C  
HETATM 2754  C4  UPR   900     -31.406  -5.285  22.753  1.00  0.00           C  
HETATM 2755  C5  UPR   900     -31.540  -5.461  21.395  1.00  0.00           C  
HETATM 2756  C6  UPR   900     -30.727  -4.025  22.925  1.00  0.00           C  
HETATM 2757  C7  UPR   900     -30.465  -3.474  21.635  1.00  0.00           C  
HETATM 2758  C8  UPR   900     -29.795  -2.251  21.467  1.00  0.00           C  
HETATM 2759  C9  UPR   900     -29.385  -1.528  22.601  1.00  0.00           C  
HETATM 2760  C10 UPR   900     -29.625  -2.045  23.890  1.00  0.00           C  
HETATM 2761  C11 UPR   900     -30.282  -3.281  24.047  1.00  0.00           C  
HETATM 2762  N2  UPR   900     -30.988  -4.377  20.734  1.00  0.00           N  
HETATM 2763  O1  UPR   900     -42.897 -17.084  24.827  1.00  0.00           O  
HETATM 2764  O2  UPR   900     -34.990  -6.021  24.700  1.00  0.00           O  
HETATM 2765  C12 UPR   900     -39.334  -9.127  23.833  1.00  0.00           C  
HETATM 2766  C13 UPR   900     -40.840  -9.413  23.675  1.00  0.00           C  
HETATM 2767  C14 UPR   900     -41.172 -10.892  23.392  1.00  0.00           C  
HETATM 2768  C15 UPR   900     -40.612 -11.788  24.534  1.00  0.00           C  
HETATM 2769  C16 UPR   900     -39.381  -7.581  23.987  1.00  0.00           C  
HETATM 2770  C17 UPR   900     -38.875  -9.908  25.082  1.00  0.00           C  
HETATM 2771  C18 UPR   900     -40.857 -13.320  24.256  1.00  0.00           C  
HETATM 2772  C19 UPR   900     -41.352  -8.346  22.701  1.00  0.00           C  
HETATM 2773  C20 UPR   900     -39.140 -11.426  24.926  1.00  0.00           C  
HETATM 2774  C21 UPR   900     -40.441  -7.135  22.959  1.00  0.00           C  
HETATM 2775  C22 UPR   900     -42.691 -11.098  23.254  1.00  0.00           C  
HETATM 2776  C23 UPR   900     -38.061  -6.742  24.018  1.00  0.00           C  
HETATM 2777  C24 UPR   900     -38.498  -9.556  22.596  1.00  0.00           C  
HETATM 2778  C25 UPR   900     -42.271 -13.555  23.690  1.00  0.00           C  
HETATM 2779  C26 UPR   900     -40.729 -14.099  25.597  1.00  0.00           C  
HETATM 2780  C27 UPR   900     -43.075 -12.561  23.270  1.00  0.00           C  
HETATM 2781  C28 UPR   900     -39.822 -13.866  23.239  1.00  0.00           C  
HETATM 2782  C29 UPR   900     -42.743 -15.005  23.636  1.00  0.00           C  
HETATM 2783  C30 UPR   900     -41.131 -15.581  25.502  1.00  0.00           C  
HETATM 2784  C31 UPR   900     -37.419  -6.431  22.630  1.00  0.00           C  
HETATM 2785  C32 UPR   900     -42.567 -15.718  24.985  1.00  0.00           C  
HETATM 2786  C33 UPR   900     -38.315  -5.437  24.798  1.00  0.00           C  
HETATM 2787  C34 UPR   900     -36.095  -5.635  22.607  1.00  0.00           C  
HETATM 2788  C35 UPR   900     -34.980  -6.212  23.483  1.00  0.00           C  
HETATM 2789  C36 UPR   900     -31.820  -8.856  25.326  1.00  0.00           C  
HETATM 2790  O3  UPR   900     -30.926  -9.507  24.739  1.00  0.00           O  
HETATM 2791  O4  UPR   900     -31.788  -8.451  26.514  1.00  0.00           O1-
HETATM 2792  H1  UPR   900     -34.098  -6.980  21.845  1.00  0.00           H  
HETATM 2793  H2  UPR   900     -32.246  -7.921  22.631  1.00  0.00           H  
HETATM 2794  H3  UPR   900     -32.301  -5.648  24.658  1.00  0.00           H  
HETATM 2795  H4  UPR   900     -30.910  -6.613  24.300  1.00  0.00           H  
HETATM 2796  H5  UPR   900     -29.617  -1.856  20.479  1.00  0.00           H  
HETATM 2797  H6  UPR   900     -28.882  -0.580  22.482  1.00  0.00           H  
HETATM 2798  H7  UPR   900     -29.307  -1.489  24.760  1.00  0.00           H  
HETATM 2799  H8  UPR   900     -30.456  -3.676  25.036  1.00  0.00           H  
HETATM 2800  H9  UPR   900     -31.980  -6.276  20.839  1.00  0.00           H  
HETATM 2801  H10 UPR   900     -41.322  -9.183  24.629  1.00  0.00           H  
HETATM 2802  H11 UPR   900     -40.723 -11.185  22.445  1.00  0.00           H  
HETATM 2803  H12 UPR   900     -41.209 -11.529  25.411  1.00  0.00           H  
HETATM 2804  H13 UPR   900     -39.843  -7.429  24.964  1.00  0.00           H  
HETATM 2805  H14 UPR   900     -37.816  -9.734  25.268  1.00  0.00           H  
HETATM 2806  H15 UPR   900     -39.400  -9.547  25.968  1.00  0.00           H  
HETATM 2807  H16 UPR   900     -42.404  -8.114  22.863  1.00  0.00           H  
HETATM 2808  H17 UPR   900     -41.241  -8.685  21.671  1.00  0.00           H  
HETATM 2809  H18 UPR   900     -38.875 -11.919  25.863  1.00  0.00           H  
HETATM 2810  H19 UPR   900     -38.438 -11.814  24.191  1.00  0.00           H  
HETATM 2811  H20 UPR   900     -40.989  -6.261  23.309  1.00  0.00           H  
HETATM 2812  H21 UPR   900     -39.980  -6.862  22.017  1.00  0.00           H  
HETATM 2813  H22 UPR   900     -43.230 -10.601  24.063  1.00  0.00           H  
HETATM 2814  H23 UPR   900     -43.043 -10.653  22.321  1.00  0.00           H  
HETATM 2815  H24 UPR   900     -37.346  -7.324  24.599  1.00  0.00           H  
HETATM 2816  H25 UPR   900     -38.606 -10.609  22.346  1.00  0.00           H  
HETATM 2817  H26 UPR   900     -37.436  -9.403  22.779  1.00  0.00           H  
HETATM 2818  H27 UPR   900     -38.773  -9.001  21.699  1.00  0.00           H  
HETATM 2819  H28 UPR   900     -39.709 -14.039  25.977  1.00  0.00           H  
HETATM 2820  H29 UPR   900     -41.359 -13.629  26.355  1.00  0.00           H  
HETATM 2821  H30 UPR   900     -44.068 -12.789  22.916  1.00  0.00           H  
HETATM 2822  H31 UPR   900     -40.049 -14.877  22.910  1.00  0.00           H  
HETATM 2823  H32 UPR   900     -38.819 -13.912  23.661  1.00  0.00           H  
HETATM 2824  H33 UPR   900     -39.772 -13.254  22.340  1.00  0.00           H  
HETATM 2825  H34 UPR   900     -43.789 -15.044  23.338  1.00  0.00           H  
HETATM 2826  H35 UPR   900     -42.190 -15.527  22.853  1.00  0.00           H  
HETATM 2827  H36 UPR   900     -41.045 -16.046  26.485  1.00  0.00           H  
HETATM 2828  H37 UPR   900     -40.442 -16.117  24.849  1.00  0.00           H  
HETATM 2829  H38 UPR   900     -37.243  -7.342  22.070  1.00  0.00           H  
HETATM 2830  H39 UPR   900     -38.117  -5.849  22.029  1.00  0.00           H  
HETATM 2831  H40 UPR   900     -43.251 -15.284  25.717  1.00  0.00           H  
HETATM 2832  H41 UPR   900     -38.702  -5.647  25.794  1.00  0.00           H  
HETATM 2833  H42 UPR   900     -39.036  -4.801  24.286  1.00  0.00           H  
HETATM 2834  H43 UPR   900     -37.404  -4.856  24.930  1.00  0.00           H  
HETATM 2835  H44 UPR   900     -35.740  -5.557  21.579  1.00  0.00           H  
HETATM 2836  H45 UPR   900     -36.285  -4.608  22.911  1.00  0.00           H  
HETATM 2837  H46 UPR   900     -42.592 -17.371  23.978  1.00  0.00           H  
HETATM 2838  H47 UPR   900     -33.819  -8.146  25.224  1.00  0.00           H  
HETATM 2839  H48 UPR   900     -33.455  -9.364  24.043  1.00  0.00           H  
HETATM 2840  H49 UPR   900     -30.965  -4.290  19.726  1.00  0.00           H  
CONECT  656 2515
CONECT 1237 1352
CONECT 1352 1237
CONECT 2515  656
CONECT 2739 2745
CONECT 2745 2739
CONECT 2750 2792 2751 2788
CONECT 2792 2750
CONECT 2751 2750 2793 2752 2753
CONECT 2793 2751
CONECT 2752 2751 2838 2839 2789
CONECT 2753 2751 2794 2795 2754
CONECT 2794 2753
CONECT 2795 2753
CONECT 2754 2753 2755 2756
CONECT 2754 2755
CONECT 2755 2754 2762 2800
CONECT 2755 2754
CONECT 2756 2754 2757 2761
CONECT 2756 2757
CONECT 2757 2756 2758 2762
CONECT 2757 2756
CONECT 2758 2757 2759 2796
CONECT 2758 2759
CONECT 2759 2758 2760 2797
CONECT 2759 2758
CONECT 2760 2759 2761 2798
CONECT 2760 2761
CONECT 2761 2756 2760 2799
CONECT 2761 2760
CONECT 2796 2758
CONECT 2797 2759
CONECT 2798 2760
CONECT 2799 2761
CONECT 2762 2755 2757 2840
CONECT 2800 2755
CONECT 2763 2785 2837
CONECT 2764 2788
CONECT 2764 2788
CONECT 2765 2766 2769 2770 2777
CONECT 2766 2765 2767 2772 2801
CONECT 2767 2766 2768 2775 2802
CONECT 2768 2767 2771 2773 2803
CONECT 2769 2765 2774 2776 2804
CONECT 2770 2765 2773 2805 2806
CONECT 2771 2768 2778 2779 2781
CONECT 2772 2766 2774 2807 2808
CONECT 2773 2768 2770 2809 2810
CONECT 2774 2769 2772 2811 2812
CONECT 2775 2767 2780 2813 2814
CONECT 2776 2769 2784 2786 2815
CONECT 2777 2765 2816 2817 2818
CONECT 2778 2771 2780 2782
CONECT 2778 2780
CONECT 2779 2771 2783 2819 2820
CONECT 2780 2775 2778 2821
CONECT 2780 2778
CONECT 2781 2771 2822 2823 2824
CONECT 2782 2778 2785 2825 2826
CONECT 2783 2779 2785 2827 2828
CONECT 2784 2776 2787 2829 2830
CONECT 2785 2763 2782 2783 2831
CONECT 2786 2776 2832 2833 2834
CONECT 2787 2784 2788 2835 2836
CONECT 2788 2750 2764 2787
CONECT 2788 2764
CONECT 2801 2766
CONECT 2802 2767
CONECT 2803 2768
CONECT 2804 2769
CONECT 2805 2770
CONECT 2806 2770
CONECT 2807 2772
CONECT 2808 2772
CONECT 2809 2773
CONECT 2810 2773
CONECT 2811 2774
CONECT 2812 2774
CONECT 2813 2775
CONECT 2814 2775
CONECT 2815 2776
CONECT 2816 2777
CONECT 2817 2777
CONECT 2818 2777
CONECT 2819 2779
CONECT 2820 2779
CONECT 2821 2780
CONECT 2822 2781
CONECT 2823 2781
CONECT 2824 2781
CONECT 2825 2782
CONECT 2826 2782
CONECT 2827 2783
CONECT 2828 2783
CONECT 2829 2784
CONECT 2830 2784
CONECT 2831 2785
CONECT 2832 2786
CONECT 2833 2786
CONECT 2834 2786
CONECT 2835 2787
CONECT 2836 2787
CONECT 2837 2763
CONECT 2838 2752
CONECT 2839 2752
CONECT 2789 2752 2790 2791
CONECT 2789 2790
CONECT 2790 2789
CONECT 2790 2789
CONECT 2791 2789
CONECT 2840 2762
END   
