# Supplementary material for: Molecular Determinants of EphA2 and EphB2 Antagonism Enable the Design of Ligands with Improved Selectivity
Source: J Chem Inf Model. 2023 Nov 1;63(21):6900–11. doi: 10.1021/acs.jcim.3c01064 (PMC10647059; doi:10.1021/acs.jcim.3c01064)
Supplement: Supplementary file 2 — ci3c01064_si_002.zip [file ci3c01064_si_002.zip › Supplemental_Material/UniPR1447_EphB2.pdb]

HEADER    TRANSFERASE/TRANSFERASE RECEPTOR        28-NOV-01   1KGY
TITLE     CRYSTAL STRUCTURE OF THE EPHB2-EPHRINB2 COMPLEX
REMARK   2 RESOLUTION.    2.70 ANGSTROMS
REMARK   3  R VALUE : 0.243000
REMARK   3  FREE R VALUE : 0.296000
REMARK   4 1KGY COMPLIES WITH FORMAT V. 3.15, 01-DEC-08
REMARK 888
REMARK 888 WRITTEN BY MAESTRO (A PRODUCT OF SCHRODINGER, LLC)
CRYST1   78.000   78.000   78.000  69.00  75.00  69.00 P 1           4
ATOM      1  N   ALA C 427     -69.216  -9.138  17.683  1.00 39.89           N1+
ATOM      2  CA  ALA C 427     -69.727  -9.133  16.274  1.00 40.57           C  
ATOM      3  C   ALA C 427     -68.892  -8.210  15.382  1.00 40.92           C  
ATOM      4  O   ALA C 427     -69.313  -7.100  15.046  1.00 40.65           O  
ATOM      5  CB  ALA C 427     -71.231  -8.768  16.270  1.00 38.43           C  
ATOM      6  H1  ALA C 427     -69.785  -9.754  18.247  1.00  0.00           H  
ATOM      7  H2  ALA C 427     -68.259  -9.460  17.693  1.00  0.00           H  
ATOM      8  H3  ALA C 427     -69.258  -8.202  18.062  1.00  0.00           H  
ATOM      9  HA  ALA C 427     -69.663 -10.146  15.878  1.00  0.00           H  
ATOM     10  HB1 ALA C 427     -71.637  -8.784  15.256  1.00  0.00           H  
ATOM     11  HB2 ALA C 427     -71.820  -9.481  16.849  1.00  0.00           H  
ATOM     12  HB3 ALA C 427     -71.422  -7.773  16.678  1.00  0.00           H  
ATOM     13  N   GLU C 428     -67.719  -8.688  14.978  1.00 40.90           N  
ATOM     14  CA  GLU C 428     -66.816  -7.894  14.159  1.00 41.86           C  
ATOM     15  C   GLU C 428     -66.440  -8.503  12.810  1.00 42.06           C  
ATOM     16  O   GLU C 428     -66.951  -9.544  12.405  1.00 44.44           O  
ATOM     17  CB  GLU C 428     -65.540  -7.572  14.992  1.00 42.15           C  
ATOM     18  CG  GLU C 428     -65.790  -6.863  16.348  1.00 44.52           C  
ATOM     19  CD  GLU C 428     -66.010  -7.753  17.584  1.00 44.26           C  
ATOM     20  OE1 GLU C 428     -65.696  -8.963  17.534  1.00 45.55           O  
ATOM     21  OE2 GLU C 428     -66.532  -7.198  18.575  1.00 45.44           O1-
ATOM     22  H   GLU C 428     -67.438  -9.621  15.240  1.00  0.00           H  
ATOM     23  HA  GLU C 428     -67.303  -6.939  13.965  1.00  0.00           H  
ATOM     24  HB3 GLU C 428     -64.897  -6.901  14.421  1.00  0.00           H  
ATOM     25  HB2 GLU C 428     -64.941  -8.474  15.117  1.00  0.00           H  
ATOM     26  HG3 GLU C 428     -66.634  -6.180  16.242  1.00  0.00           H  
ATOM     27  HG2 GLU C 428     -64.928  -6.239  16.576  1.00  0.00           H  
ATOM     28  N   GLU C 429     -65.545  -7.808  12.117  1.00 40.81           N  
ATOM     29  CA  GLU C 429     -65.032  -8.198  10.815  1.00 38.55           C  
ATOM     30  C   GLU C 429     -63.595  -7.684  10.836  1.00 37.28           C  
ATOM     31  O   GLU C 429     -63.355  -6.486  10.964  1.00 38.70           O  
ATOM     32  CB  GLU C 429     -65.908  -7.636   9.676  1.00 41.46           C  
ATOM     33  CG  GLU C 429     -65.358  -7.977   8.267  1.00 45.96           C  
ATOM     34  CD  GLU C 429     -66.327  -7.749   7.093  1.00 48.25           C  
ATOM     35  OE1 GLU C 429     -67.560  -7.773   7.307  1.00 50.65           O  
ATOM     36  OE2 GLU C 429     -65.810  -7.548   5.971  1.00 46.59           O1-
ATOM     37  H   GLU C 429     -65.176  -6.945  12.492  1.00  0.00           H  
ATOM     38  HA  GLU C 429     -65.053  -9.281  10.700  1.00  0.00           H  
ATOM     39  HB3 GLU C 429     -66.006  -6.554   9.778  1.00  0.00           H  
ATOM     40  HB2 GLU C 429     -66.913  -8.040   9.803  1.00  0.00           H  
ATOM     41  HG3 GLU C 429     -65.069  -9.028   8.238  1.00  0.00           H  
ATOM     42  HG2 GLU C 429     -64.444  -7.407   8.090  1.00  0.00           H  
ATOM     43  N   THR C 430     -62.637  -8.594  10.746  1.00 34.56           N  
ATOM     44  CA  THR C 430     -61.234  -8.218  10.788  1.00 31.51           C  
ATOM     45  C   THR C 430     -60.708  -7.877   9.404  1.00 31.02           C  
ATOM     46  O   THR C 430     -60.888  -8.636   8.463  1.00 31.82           O  
ATOM     47  CB  THR C 430     -60.373  -9.387  11.342  1.00 31.05           C  
ATOM     48  OG1 THR C 430     -60.862  -9.804  12.601  1.00 33.66           O  
ATOM     49  CG2 THR C 430     -58.879  -9.066  11.506  1.00 28.64           C  
ATOM     50  H   THR C 430     -62.876  -9.570  10.647  1.00  0.00           H  
ATOM     51  HA  THR C 430     -61.133  -7.337  11.421  1.00  0.00           H  
ATOM     52  HB  THR C 430     -60.463 -10.252  10.683  1.00  0.00           H  
ATOM     53  HG1 THR C 430     -60.417 -10.626  12.828  1.00  0.00           H  
ATOM     54 HG21 THR C 430     -58.373  -9.837  12.086  1.00  0.00           H  
ATOM     55 HG22 THR C 430     -58.372  -9.004  10.544  1.00  0.00           H  
ATOM     56 HG23 THR C 430     -58.734  -8.121  12.026  1.00  0.00           H  
ATOM     57  N   LEU C 431     -60.054  -6.729   9.283  1.00 29.54           N  
ATOM     58  CA  LEU C 431     -59.515  -6.297   8.008  1.00 26.50           C  
ATOM     59  C   LEU C 431     -58.022  -6.593   7.861  1.00 26.33           C  
ATOM     60  O   LEU C 431     -57.484  -6.548   6.763  1.00 27.82           O  
ATOM     61  CB  LEU C 431     -59.769  -4.775   7.850  1.00 27.93           C  
ATOM     62  CG  LEU C 431     -61.247  -4.323   7.953  1.00 27.60           C  
ATOM     63  CD1 LEU C 431     -61.357  -2.783   7.966  1.00 25.75           C  
ATOM     64  CD2 LEU C 431     -62.143  -4.955   6.872  1.00 29.48           C  
ATOM     65  H   LEU C 431     -59.923  -6.136  10.090  1.00  0.00           H  
ATOM     66  HA  LEU C 431     -60.042  -6.836   7.221  1.00  0.00           H  
ATOM     67  HB3 LEU C 431     -59.369  -4.436   6.894  1.00  0.00           H  
ATOM     68  HB2 LEU C 431     -59.192  -4.251   8.614  1.00  0.00           H  
ATOM     69  HG  LEU C 431     -61.639  -4.657   8.912  1.00  0.00           H  
ATOM     70 HD11 LEU C 431     -61.906  -2.389   7.110  1.00  0.00           H  
ATOM     71 HD12 LEU C 431     -61.871  -2.441   8.865  1.00  0.00           H  
ATOM     72 HD13 LEU C 431     -60.378  -2.305   7.953  1.00  0.00           H  
ATOM     73 HD21 LEU C 431     -62.900  -4.263   6.503  1.00  0.00           H  
ATOM     74 HD22 LEU C 431     -61.565  -5.289   6.014  1.00  0.00           H  
ATOM     75 HD23 LEU C 431     -62.674  -5.821   7.269  1.00  0.00           H  
ATOM     76  N   MET C 432     -57.348  -6.868   8.967  1.00 26.25           N  
ATOM     77  CA  MET C 432     -55.923  -7.194   8.939  1.00 27.44           C  
ATOM     78  C   MET C 432     -55.588  -7.677  10.310  1.00 29.37           C  
ATOM     79  O   MET C 432     -56.008  -7.077  11.297  1.00 29.38           O  
ATOM     80  CB  MET C 432     -55.092  -5.919   8.583  1.00 29.08           C  
ATOM     81  CG  MET C 432     -53.635  -6.149   8.135  1.00 28.61           C  
ATOM     82  SD  MET C 432     -52.388  -6.571   9.383  1.00 18.80           S  
ATOM     83  CE  MET C 432     -52.558  -5.191  10.544  1.00 23.41           C  
ATOM     84  H   MET C 432     -57.817  -6.857   9.862  1.00  0.00           H  
ATOM     85  HA  MET C 432     -55.740  -7.986   8.213  1.00  0.00           H  
ATOM     86  HB3 MET C 432     -55.110  -5.222   9.420  1.00  0.00           H  
ATOM     87  HB2 MET C 432     -55.565  -5.360   7.778  1.00  0.00           H  
ATOM     88  HG3 MET C 432     -53.276  -5.242   7.648  1.00  0.00           H  
ATOM     89  HG2 MET C 432     -53.612  -6.922   7.366  1.00  0.00           H  
ATOM     90  HE1 MET C 432     -51.742  -5.208  11.265  1.00  0.00           H  
ATOM     91  HE2 MET C 432     -52.535  -4.236  10.019  1.00  0.00           H  
ATOM     92  HE3 MET C 432     -53.494  -5.271  11.097  1.00  0.00           H  
ATOM     93  N   ASP C 433     -54.824  -8.757  10.382  1.00 32.48           N  
ATOM     94  CA  ASP C 433     -54.481  -9.326  11.670  1.00 34.60           C  
ATOM     95  C   ASP C 433     -52.992  -9.324  12.005  1.00 35.88           C  
ATOM     96  O   ASP C 433     -52.624  -9.034  13.134  1.00 40.30           O  
ATOM     97  CB  ASP C 433     -55.000 -10.789  11.927  1.00 36.18           C  
ATOM     98  CG  ASP C 433     -56.142 -11.402  11.082  1.00 36.92           C  
ATOM     99  OD1 ASP C 433     -56.893 -12.205  11.679  1.00 36.03           O  
ATOM    100  OD2 ASP C 433     -56.159 -11.230   9.842  1.00 41.32           O1-
ATOM    101  H   ASP C 433     -54.477  -9.187   9.536  1.00  0.00           H  
ATOM    102  HA  ASP C 433     -54.989  -8.737  12.434  1.00  0.00           H  
ATOM    103  HB3 ASP C 433     -55.311 -10.833  12.973  1.00  0.00           H  
ATOM    104  HB2 ASP C 433     -54.183 -11.510  11.847  1.00  0.00           H  
ATOM    105  N   SER C 434     -52.142  -9.662  11.046  1.00 34.55           N  
ATOM    106  CA  SER C 434     -50.687  -9.680  11.254  1.00 36.46           C  
ATOM    107  C   SER C 434     -50.168 -10.897  12.008  1.00 36.53           C  
ATOM    108  O   SER C 434     -49.059 -11.345  11.736  1.00 38.80           O  
ATOM    109  CB  SER C 434     -50.121  -8.336  11.827  1.00 35.22           C  
ATOM    110  OG  SER C 434     -49.790  -8.330  13.208  1.00 34.49           O  
ATOM    111  H   SER C 434     -52.487  -9.921  10.132  1.00  0.00           H  
ATOM    112  HA  SER C 434     -50.222  -9.692  10.267  1.00  0.00           H  
ATOM    113  HB3 SER C 434     -50.797  -7.505  11.636  1.00  0.00           H  
ATOM    114  HB2 SER C 434     -49.198  -8.092  11.302  1.00  0.00           H  
ATOM    115  HG  SER C 434     -49.013  -8.879  13.340  1.00  0.00           H  
ATOM    116  N   THR C 435     -50.943 -11.432  12.952  1.00 36.72           N  
ATOM    117  CA  THR C 435     -50.493 -12.613  13.690  1.00 38.07           C  
ATOM    118  C   THR C 435     -50.955 -13.814  12.890  1.00 36.65           C  
ATOM    119  O   THR C 435     -51.374 -14.815  13.443  1.00 38.56           O  
ATOM    120  CB  THR C 435     -51.114 -12.649  15.112  1.00 37.09           C  
ATOM    121  OG1 THR C 435     -52.532 -12.706  15.092  1.00 38.15           O  
ATOM    122  CG2 THR C 435     -50.687 -11.454  15.955  1.00 38.99           C  
ATOM    123  H   THR C 435     -51.842 -11.023  13.161  1.00  0.00           H  
ATOM    124  HA  THR C 435     -49.406 -12.612  13.774  1.00  0.00           H  
ATOM    125  HB  THR C 435     -50.768 -13.546  15.627  1.00  0.00           H  
ATOM    126  HG1 THR C 435     -52.792 -13.545  14.701  1.00  0.00           H  
ATOM    127 HG21 THR C 435     -51.098 -11.541  16.961  1.00  0.00           H  
ATOM    128 HG22 THR C 435     -49.601 -11.397  16.040  1.00  0.00           H  
ATOM    129 HG23 THR C 435     -51.036 -10.518  15.519  1.00  0.00           H  
ATOM    130  N   THR C 436     -50.846 -13.720  11.578  1.00 36.43           N  
ATOM    131  CA  THR C 436     -51.332 -14.784  10.736  1.00 37.42           C  
ATOM    132  C   THR C 436     -50.356 -15.083   9.582  1.00 38.18           C  
ATOM    133  O   THR C 436     -50.540 -16.034   8.823  1.00 38.84           O  
ATOM    134  CB  THR C 436     -52.745 -14.407  10.188  1.00 39.26           C  
ATOM    135  OG1 THR C 436     -53.324 -15.451   9.429  1.00 43.41           O  
ATOM    136  CG2 THR C 436     -52.784 -13.139   9.312  1.00 34.10           C  
ATOM    137  H   THR C 436     -50.422 -12.903  11.163  1.00  0.00           H  
ATOM    138  HA  THR C 436     -51.443 -15.683  11.341  1.00  0.00           H  
ATOM    139  HB  THR C 436     -53.408 -14.245  11.040  1.00  0.00           H  
ATOM    140  HG1 THR C 436     -54.150 -15.136   9.055  1.00  0.00           H  
ATOM    141 HG21 THR C 436     -53.804 -12.909   9.003  1.00  0.00           H  
ATOM    142 HG22 THR C 436     -52.414 -12.271   9.857  1.00  0.00           H  
ATOM    143 HG23 THR C 436     -52.183 -13.246   8.409  1.00  0.00           H  
ATOM    144  N   ALA C 437     -49.289 -14.294   9.509  1.00 38.36           N  
ATOM    145  CA  ALA C 437     -48.294 -14.371   8.442  1.00 38.84           C  
ATOM    146  C   ALA C 437     -47.428 -15.611   8.173  1.00 40.42           C  
ATOM    147  O   ALA C 437     -47.421 -16.123   7.045  1.00 43.24           O  
ATOM    148  CB  ALA C 437     -47.464 -13.091   8.504  1.00 36.64           C  
ATOM    149  H   ALA C 437     -49.131 -13.591  10.217  1.00  0.00           H  
ATOM    150  HA  ALA C 437     -48.859 -14.224   7.522  1.00  0.00           H  
ATOM    151  HB1 ALA C 437     -46.901 -12.952   7.586  1.00  0.00           H  
ATOM    152  HB2 ALA C 437     -48.116 -12.224   8.592  1.00  0.00           H  
ATOM    153  HB3 ALA C 437     -46.787 -13.086   9.352  1.00  0.00           H  
ATOM    154  N   THR C 438     -46.688 -16.067   9.180  1.00 39.67           N  
ATOM    155  CA  THR C 438     -45.755 -17.213   9.072  1.00 38.67           C  
ATOM    156  C   THR C 438     -44.521 -16.835   8.232  1.00 38.17           C  
ATOM    157  O   THR C 438     -43.614 -17.647   8.040  1.00 37.53           O  
ATOM    158  CB  THR C 438     -46.387 -18.554   8.561  1.00 36.77           C  
ATOM    159  OG1 THR C 438     -46.410 -18.725   7.155  1.00 39.82           O  
ATOM    160  CG2 THR C 438     -47.762 -18.887   9.164  1.00 35.89           C  
ATOM    161  H   THR C 438     -46.742 -15.627  10.088  1.00  0.00           H  
ATOM    162  HA  THR C 438     -45.413 -17.458  10.077  1.00  0.00           H  
ATOM    163  HB  THR C 438     -45.721 -19.346   8.907  1.00  0.00           H  
ATOM    164  HG1 THR C 438     -46.924 -18.003   6.779  1.00  0.00           H  
ATOM    165 HG21 THR C 438     -48.082 -19.889   8.876  1.00  0.00           H  
ATOM    166 HG22 THR C 438     -47.730 -18.853  10.253  1.00  0.00           H  
ATOM    167 HG23 THR C 438     -48.534 -18.193   8.832  1.00  0.00           H  
ATOM    168  N   ALA C 439     -44.489 -15.594   7.753  1.00 39.16           N  
ATOM    169  CA  ALA C 439     -43.382 -15.080   6.939  1.00 39.86           C  
ATOM    170  C   ALA C 439     -43.502 -13.566   6.800  1.00 39.45           C  
ATOM    171  O   ALA C 439     -44.565 -13.010   7.053  1.00 39.45           O  
ATOM    172  CB  ALA C 439     -43.401 -15.733   5.540  1.00 39.57           C  
ATOM    173  H   ALA C 439     -45.251 -14.960   7.945  1.00  0.00           H  
ATOM    174  HA  ALA C 439     -42.439 -15.317   7.432  1.00  0.00           H  
ATOM    175  HB1 ALA C 439     -42.618 -15.325   4.900  1.00  0.00           H  
ATOM    176  HB2 ALA C 439     -43.234 -16.809   5.589  1.00  0.00           H  
ATOM    177  HB3 ALA C 439     -44.356 -15.571   5.039  1.00  0.00           H  
ATOM    178  N   GLU C 440     -42.422 -12.907   6.386  1.00 39.50           N  
ATOM    179  CA  GLU C 440     -42.421 -11.450   6.219  1.00 40.96           C  
ATOM    180  C   GLU C 440     -43.786 -10.781   6.051  1.00 38.97           C  
ATOM    181  O   GLU C 440     -44.591 -11.171   5.201  1.00 39.07           O  
ATOM    182  CB  GLU C 440     -41.476 -11.066   5.052  1.00 42.55           C  
ATOM    183  CG  GLU C 440     -39.961 -11.217   5.354  1.00 51.48           C  
ATOM    184  CD  GLU C 440     -39.391 -12.647   5.435  1.00 55.43           C  
ATOM    185  OE1 GLU C 440     -39.925 -13.550   4.753  1.00 57.34           O  
ATOM    186  OE2 GLU C 440     -38.412 -12.818   6.194  1.00 58.21           O1-
ATOM    187  H   GLU C 440     -41.573 -13.411   6.177  1.00  0.00           H  
ATOM    188  HA  GLU C 440     -41.964 -11.024   7.113  1.00  0.00           H  
ATOM    189  HB3 GLU C 440     -41.653 -10.027   4.771  1.00  0.00           H  
ATOM    190  HB2 GLU C 440     -41.737 -11.643   4.164  1.00  0.00           H  
ATOM    191  HG3 GLU C 440     -39.728 -10.679   6.275  1.00  0.00           H  
ATOM    192  HG2 GLU C 440     -39.403 -10.705   4.569  1.00  0.00           H  
ATOM    193  N   LEU C 441     -44.030  -9.765   6.871  1.00 35.84           N  
ATOM    194  CA  LEU C 441     -45.261  -8.993   6.812  1.00 32.40           C  
ATOM    195  C   LEU C 441     -45.130  -7.923   5.727  1.00 31.49           C  
ATOM    196  O   LEU C 441     -46.126  -7.475   5.158  1.00 30.86           O  
ATOM    197  CB  LEU C 441     -45.510  -8.269   8.159  1.00 31.15           C  
ATOM    198  CG  LEU C 441     -46.107  -9.130   9.287  1.00 29.83           C  
ATOM    199  CD1 LEU C 441     -45.989  -8.419  10.648  1.00 30.65           C  
ATOM    200  CD2 LEU C 441     -47.577  -9.477   9.011  1.00 26.87           C  
ATOM    201  H   LEU C 441     -43.347  -9.503   7.568  1.00  0.00           H  
ATOM    202  HA  LEU C 441     -46.091  -9.656   6.567  1.00  0.00           H  
ATOM    203  HB3 LEU C 441     -46.177  -7.418   8.014  1.00  0.00           H  
ATOM    204  HB2 LEU C 441     -44.566  -7.837   8.492  1.00  0.00           H  
ATOM    205  HG  LEU C 441     -45.545 -10.062   9.339  1.00  0.00           H  
ATOM    206 HD11 LEU C 441     -46.726  -8.790  11.362  1.00  0.00           H  
ATOM    207 HD12 LEU C 441     -45.004  -8.573  11.088  1.00  0.00           H  
ATOM    208 HD13 LEU C 441     -46.145  -7.344  10.553  1.00  0.00           H  
ATOM    209 HD21 LEU C 441     -47.915 -10.248   9.698  1.00  0.00           H  
ATOM    210 HD22 LEU C 441     -48.218  -8.605   9.148  1.00  0.00           H  
ATOM    211 HD23 LEU C 441     -47.742  -9.846   8.000  1.00  0.00           H  
ATOM    212  N   GLY C 442     -43.892  -7.500   5.473  1.00 30.01           N  
ATOM    213  CA  GLY C 442     -43.623  -6.512   4.448  1.00 28.61           C  
ATOM    214  C   GLY C 442     -43.986  -5.077   4.773  1.00 31.35           C  
ATOM    215  O   GLY C 442     -44.248  -4.271   3.873  1.00 32.84           O  
ATOM    216  H   GLY C 442     -43.115  -7.869   6.001  1.00  0.00           H  
ATOM    217  HA3 GLY C 442     -44.122  -6.808   3.525  1.00  0.00           H  
ATOM    218  HA2 GLY C 442     -42.571  -6.560   4.168  1.00  0.00           H  
ATOM    219  N   TRP C 443     -44.023  -4.728   6.049  1.00 30.88           N  
ATOM    220  CA  TRP C 443     -44.346  -3.354   6.384  1.00 30.55           C  
ATOM    221  C   TRP C 443     -43.108  -2.514   6.048  1.00 30.56           C  
ATOM    222  O   TRP C 443     -41.977  -2.987   6.169  1.00 28.42           O  
ATOM    223  CB  TRP C 443     -44.799  -3.267   7.857  1.00 28.29           C  
ATOM    224  CG  TRP C 443     -46.068  -4.000   8.215  1.00 27.88           C  
ATOM    225  CD1 TRP C 443     -46.948  -4.555   7.345  1.00 30.32           C  
ATOM    226  CD2 TRP C 443     -46.643  -4.225   9.541  1.00 25.75           C  
ATOM    227  NE1 TRP C 443     -48.000  -5.119   8.031  1.00 25.64           N  
ATOM    228  CE2 TRP C 443     -47.866  -4.949   9.391  1.00 25.38           C  
ATOM    229  CE3 TRP C 443     -46.257  -3.899  10.861  1.00 20.62           C  
ATOM    230  CZ2 TRP C 443     -48.652  -5.336  10.489  1.00 24.46           C  
ATOM    231  CZ3 TRP C 443     -47.026  -4.298  11.972  1.00 22.93           C  
ATOM    232  CH2 TRP C 443     -48.222  -5.017  11.789  1.00 25.47           C  
ATOM    233  H   TRP C 443     -43.828  -5.411   6.766  1.00  0.00           H  
ATOM    234  HA  TRP C 443     -45.181  -3.023   5.769  1.00  0.00           H  
ATOM    235  HB3 TRP C 443     -44.945  -2.226   8.139  1.00  0.00           H  
ATOM    236  HB2 TRP C 443     -44.007  -3.626   8.510  1.00  0.00           H  
ATOM    237  HD1 TRP C 443     -46.833  -4.564   6.273  1.00  0.00           H  
ATOM    238  HE1 TRP C 443     -48.756  -5.607   7.571  1.00  0.00           H  
ATOM    239  HE3 TRP C 443     -45.343  -3.352  11.025  1.00  0.00           H  
ATOM    240  HZ2 TRP C 443     -49.569  -5.882  10.333  1.00  0.00           H  
ATOM    241  HZ3 TRP C 443     -46.689  -4.057  12.969  1.00  0.00           H  
ATOM    242  HH2 TRP C 443     -48.802  -5.328  12.644  1.00  0.00           H  
ATOM    243  N   MET C 444     -43.326  -1.288   5.591  1.00 32.11           N  
ATOM    244  CA  MET C 444     -42.222  -0.394   5.244  1.00 34.00           C  
ATOM    245  C   MET C 444     -41.712   0.241   6.516  1.00 34.78           C  
ATOM    246  O   MET C 444     -42.485   0.788   7.299  1.00 36.53           O  
ATOM    247  CB  MET C 444     -42.727   0.647   4.221  1.00 35.81           C  
ATOM    248  CG  MET C 444     -41.601   1.365   3.459  1.00 35.97           C  
ATOM    249  SD  MET C 444     -40.787   0.348   2.196  1.00 39.18           S  
ATOM    250  CE  MET C 444     -42.019   0.434   0.868  1.00 34.70           C  
ATOM    251  H   MET C 444     -44.271  -0.954   5.476  1.00  0.00           H  
ATOM    252  HA  MET C 444     -41.422  -0.966   4.775  1.00  0.00           H  
ATOM    253  HB3 MET C 444     -43.366   1.382   4.705  1.00  0.00           H  
ATOM    254  HB2 MET C 444     -43.370   0.149   3.495  1.00  0.00           H  
ATOM    255  HG3 MET C 444     -40.840   1.716   4.156  1.00  0.00           H  
ATOM    256  HG2 MET C 444     -41.995   2.257   2.973  1.00  0.00           H  
ATOM    257  HE1 MET C 444     -41.658  -0.103  -0.010  1.00  0.00           H  
ATOM    258  HE2 MET C 444     -42.960  -0.017   1.181  1.00  0.00           H  
ATOM    259  HE3 MET C 444     -42.204   1.470   0.584  1.00  0.00           H  
ATOM    260  N   VAL C 445     -40.411   0.151   6.736  1.00 36.85           N  
ATOM    261  CA  VAL C 445     -39.798   0.734   7.927  1.00 39.60           C  
ATOM    262  C   VAL C 445     -39.011   1.941   7.452  1.00 40.14           C  
ATOM    263  O   VAL C 445     -38.077   1.786   6.672  1.00 41.06           O  
ATOM    264  CB  VAL C 445     -38.789  -0.292   8.523  1.00 38.31           C  
ATOM    265  CG1 VAL C 445     -37.711   0.285   9.458  1.00 42.12           C  
ATOM    266  CG2 VAL C 445     -39.519  -1.459   9.204  1.00 38.67           C  
ATOM    267  H   VAL C 445     -39.819  -0.329   6.072  1.00  0.00           H  
ATOM    268  HA  VAL C 445     -40.565   1.036   8.641  1.00  0.00           H  
ATOM    269  HB  VAL C 445     -38.240  -0.726   7.685  1.00  0.00           H  
ATOM    270 HG11 VAL C 445     -36.905  -0.435   9.557  1.00  0.00           H  
ATOM    271 HG12 VAL C 445     -37.218   1.166   9.067  1.00  0.00           H  
ATOM    272 HG13 VAL C 445     -38.106   0.538  10.441  1.00  0.00           H  
ATOM    273 HG21 VAL C 445     -38.814  -2.186   9.608  1.00  0.00           H  
ATOM    274 HG22 VAL C 445     -40.132  -1.100  10.027  1.00  0.00           H  
ATOM    275 HG23 VAL C 445     -40.173  -1.985   8.508  1.00  0.00           H  
ATOM    276  N   HIS C 446     -39.355   3.139   7.916  1.00 41.27           N  
ATOM    277  CA  HIS C 446     -38.630   4.307   7.436  1.00 42.65           C  
ATOM    278  C   HIS C 446     -37.127   4.239   7.707  1.00 42.61           C  
ATOM    279  O   HIS C 446     -36.390   3.692   6.885  1.00 46.85           O  
ATOM    280  CB  HIS C 446     -39.364   5.577   7.872  1.00 44.85           C  
ATOM    281  CG  HIS C 446     -38.741   6.915   7.529  1.00 46.66           C  
ATOM    282  ND1 HIS C 446     -38.054   7.158   6.351  1.00 44.13           N  
ATOM    283  CD2 HIS C 446     -38.689   8.099   8.233  1.00 47.06           C  
ATOM    284  CE1 HIS C 446     -37.635   8.425   6.391  1.00 45.29           C  
ATOM    285  NE2 HIS C 446     -37.986   9.058   7.503  1.00 46.76           N  
ATOM    286  H   HIS C 446     -40.107   3.224   8.586  1.00  0.00           H  
ATOM    287  HA  HIS C 446     -38.753   4.333   6.353  1.00  0.00           H  
ATOM    288  HB3 HIS C 446     -39.594   5.514   8.928  1.00  0.00           H  
ATOM    289  HB2 HIS C 446     -40.330   5.560   7.394  1.00  0.00           H  
ATOM    290  HD1 HIS C 446     -37.902   6.506   5.596  1.00  0.00           H  
ATOM    291  HD2 HIS C 446     -39.100   8.334   9.204  1.00  0.00           H  
ATOM    292  HE1 HIS C 446     -37.071   8.891   5.596  1.00  0.00           H  
ATOM    293  N   PRO C 447     -36.628   4.802   8.822  1.00 40.87           N  
ATOM    294  CA  PRO C 447     -35.174   4.617   8.901  1.00 39.01           C  
ATOM    295  C   PRO C 447     -34.949   3.119   9.038  1.00 38.54           C  
ATOM    296  O   PRO C 447     -35.421   2.515   9.996  1.00 40.83           O  
ATOM    297  CB  PRO C 447     -34.768   5.383  10.181  1.00 37.48           C  
ATOM    298  CG  PRO C 447     -35.962   6.249  10.531  1.00 40.31           C  
ATOM    299  CD  PRO C 447     -37.143   5.427  10.043  1.00 40.16           C  
ATOM    300  HA  PRO C 447     -34.663   5.026   8.028  1.00  0.00           H  
ATOM    301  HB3 PRO C 447     -33.867   5.980  10.036  1.00  0.00           H  
ATOM    302  HB2 PRO C 447     -34.565   4.710  11.017  1.00  0.00           H  
ATOM    303  HG3 PRO C 447     -35.913   7.177   9.959  1.00  0.00           H  
ATOM    304  HG2 PRO C 447     -36.012   6.517  11.585  1.00  0.00           H  
ATOM    305  HD2 PRO C 447     -37.402   4.644  10.757  1.00  0.00           H  
ATOM    306  HD3 PRO C 447     -37.977   6.107   9.962  1.00  0.00           H  
ATOM    307  N   PRO C 448     -34.250   2.487   8.074  1.00 37.82           N  
ATOM    308  CA  PRO C 448     -34.032   1.044   8.202  1.00 35.63           C  
ATOM    309  C   PRO C 448     -33.380   0.729   9.541  1.00 34.92           C  
ATOM    310  O   PRO C 448     -33.464  -0.387  10.039  1.00 36.52           O  
ATOM    311  CB  PRO C 448     -33.108   0.688   7.021  1.00 32.97           C  
ATOM    312  CG  PRO C 448     -33.259   1.839   6.040  1.00 33.65           C  
ATOM    313  CD  PRO C 448     -33.481   3.036   6.952  1.00 36.64           C  
ATOM    314  HA  PRO C 448     -34.976   0.506   8.105  1.00  0.00           H  
ATOM    315  HB3 PRO C 448     -33.360  -0.272   6.568  1.00  0.00           H  
ATOM    316  HB2 PRO C 448     -32.066   0.630   7.341  1.00  0.00           H  
ATOM    317  HG3 PRO C 448     -34.150   1.680   5.431  1.00  0.00           H  
ATOM    318  HG2 PRO C 448     -32.406   1.954   5.370  1.00  0.00           H  
ATOM    319  HD2 PRO C 448     -32.531   3.412   7.334  1.00  0.00           H  
ATOM    320  HD3 PRO C 448     -33.961   3.841   6.398  1.00  0.00           H  
ATOM    321  N   SER C 449     -32.744   1.737  10.122  1.00 35.17           N  
ATOM    322  CA  SER C 449     -32.067   1.593  11.398  1.00 34.98           C  
ATOM    323  C   SER C 449     -33.034   1.691  12.575  1.00 35.11           C  
ATOM    324  O   SER C 449     -32.634   1.520  13.727  1.00 36.88           O  
ATOM    325  CB  SER C 449     -30.956   2.665  11.470  1.00 32.18           C  
ATOM    326  OG  SER C 449     -31.476   3.980  11.555  1.00 34.44           O  
ATOM    327  H   SER C 449     -32.720   2.643   9.676  1.00  0.00           H  
ATOM    328  HA  SER C 449     -31.579   0.619  11.427  1.00  0.00           H  
ATOM    329  HB3 SER C 449     -30.302   2.598  10.600  1.00  0.00           H  
ATOM    330  HB2 SER C 449     -30.326   2.492  12.343  1.00  0.00           H  
ATOM    331  HG  SER C 449     -31.821   4.116  12.442  1.00  0.00           H  
ATOM    332  N   GLY C 450     -34.301   1.972  12.280  1.00 34.48           N  
ATOM    333  CA  GLY C 450     -35.307   2.100  13.322  1.00 33.88           C  
ATOM    334  C   GLY C 450     -35.943   0.771  13.671  1.00 33.42           C  
ATOM    335  O   GLY C 450     -35.317  -0.057  14.323  1.00 32.93           O  
ATOM    336  H   GLY C 450     -34.577   2.100  11.317  1.00  0.00           H  
ATOM    337  HA3 GLY C 450     -36.079   2.796  12.995  1.00  0.00           H  
ATOM    338  HA2 GLY C 450     -34.853   2.531  14.214  1.00  0.00           H  
ATOM    339  N   TRP C 451     -37.188   0.567  13.248  1.00 32.35           N  
ATOM    340  CA  TRP C 451     -37.881  -0.685  13.521  1.00 32.21           C  
ATOM    341  C   TRP C 451     -37.306  -1.804  12.665  1.00 33.41           C  
ATOM    342  O   TRP C 451     -36.729  -1.559  11.597  1.00 32.84           O  
ATOM    343  CB  TRP C 451     -39.386  -0.548  13.171  1.00 30.86           C  
ATOM    344  CG  TRP C 451     -40.218   0.513  13.833  1.00 30.68           C  
ATOM    345  CD1 TRP C 451     -40.191   1.832  13.538  1.00 31.25           C  
ATOM    346  CD2 TRP C 451     -41.238   0.360  14.870  1.00 30.70           C  
ATOM    347  NE1 TRP C 451     -41.131   2.498  14.297  1.00 31.31           N  
ATOM    348  CE2 TRP C 451     -41.817   1.640  15.130  1.00 31.10           C  
ATOM    349  CE3 TRP C 451     -41.750  -0.733  15.609  1.00 27.85           C  
ATOM    350  CZ2 TRP C 451     -42.858   1.823  16.057  1.00 31.67           C  
ATOM    351  CZ3 TRP C 451     -42.791  -0.564  16.546  1.00 29.84           C  
ATOM    352  CH2 TRP C 451     -43.349   0.711  16.766  1.00 29.40           C  
ATOM    353  H   TRP C 451     -37.667   1.286  12.728  1.00  0.00           H  
ATOM    354  HA  TRP C 451     -37.767  -0.939  14.575  1.00  0.00           H  
ATOM    355  HB3 TRP C 451     -39.883  -1.499  13.370  1.00  0.00           H  
ATOM    356  HB2 TRP C 451     -39.495  -0.387  12.099  1.00  0.00           H  
ATOM    357  HD1 TRP C 451     -39.550   2.278  12.792  1.00  0.00           H  
ATOM    358  HE1 TRP C 451     -41.290   3.495  14.221  1.00  0.00           H  
ATOM    359  HE3 TRP C 451     -41.326  -1.713  15.463  1.00  0.00           H  
ATOM    360  HZ2 TRP C 451     -43.276   2.805  16.223  1.00  0.00           H  
ATOM    361  HZ3 TRP C 451     -43.158  -1.416  17.098  1.00  0.00           H  
ATOM    362  HH2 TRP C 451     -44.147   0.837  17.483  1.00  0.00           H  
ATOM    363  N   GLU C 452     -37.478  -3.035  13.133  1.00 32.88           N  
ATOM    364  CA  GLU C 452     -37.052  -4.198  12.376  1.00 32.42           C  
ATOM    365  C   GLU C 452     -38.018  -5.360  12.651  1.00 32.73           C  
ATOM    366  O   GLU C 452     -38.623  -5.446  13.730  1.00 32.59           O  
ATOM    367  CB  GLU C 452     -35.601  -4.575  12.761  1.00 30.92           C  
ATOM    368  CG  GLU C 452     -35.393  -4.910  14.263  1.00 33.98           C  
ATOM    369  CD  GLU C 452     -34.047  -5.562  14.608  1.00 35.58           C  
ATOM    370  OE1 GLU C 452     -33.068  -5.379  13.850  1.00 32.70           O  
ATOM    371  OE2 GLU C 452     -34.020  -6.249  15.653  1.00 31.47           O1-
ATOM    372  H   GLU C 452     -37.914  -3.176  14.034  1.00  0.00           H  
ATOM    373  HA  GLU C 452     -37.113  -3.952  11.315  1.00  0.00           H  
ATOM    374  HB3 GLU C 452     -34.933  -3.760  12.476  1.00  0.00           H  
ATOM    375  HB2 GLU C 452     -35.294  -5.428  12.153  1.00  0.00           H  
ATOM    376  HG3 GLU C 452     -36.177  -5.576  14.621  1.00  0.00           H  
ATOM    377  HG2 GLU C 452     -35.484  -3.998  14.855  1.00  0.00           H  
ATOM    378  N   GLU C 453     -38.209  -6.219  11.650  1.00 32.11           N  
ATOM    379  CA  GLU C 453     -39.113  -7.353  11.784  1.00 30.79           C  
ATOM    380  C   GLU C 453     -38.372  -8.485  12.467  1.00 29.40           C  
ATOM    381  O   GLU C 453     -37.255  -8.806  12.081  1.00 30.13           O  
ATOM    382  CB  GLU C 453     -39.639  -7.760  10.406  1.00 29.44           C  
ATOM    383  CG  GLU C 453     -40.830  -8.722  10.545  1.00 33.87           C  
ATOM    384  CD  GLU C 453     -41.564  -9.048   9.248  1.00 38.90           C  
ATOM    385  OE1 GLU C 453     -41.114  -8.657   8.148  1.00 41.35           O  
ATOM    386  OE2 GLU C 453     -42.590  -9.738   9.393  1.00 40.56           O1-
ATOM    387  H   GLU C 453     -37.722  -6.090  10.774  1.00  0.00           H  
ATOM    388  HA  GLU C 453     -39.956  -7.058  12.411  1.00  0.00           H  
ATOM    389  HB3 GLU C 453     -38.848  -8.239   9.826  1.00  0.00           H  
ATOM    390  HB2 GLU C 453     -39.924  -6.874   9.841  1.00  0.00           H  
ATOM    391  HG3 GLU C 453     -41.557  -8.293  11.236  1.00  0.00           H  
ATOM    392  HG2 GLU C 453     -40.501  -9.662  10.991  1.00  0.00           H  
ATOM    393  N   VAL C 454     -38.996  -9.060  13.498  1.00 29.20           N  
ATOM    394  CA  VAL C 454     -38.417 -10.147  14.293  1.00 30.19           C  
ATOM    395  C   VAL C 454     -39.511 -11.117  14.733  1.00 30.43           C  
ATOM    396  O   VAL C 454     -40.643 -10.701  15.000  1.00 27.44           O  
ATOM    397  CB  VAL C 454     -37.699  -9.564  15.563  1.00 30.26           C  
ATOM    398  CG1 VAL C 454     -37.427 -10.548  16.726  1.00 26.90           C  
ATOM    399  CG2 VAL C 454     -36.379  -8.865  15.187  1.00 32.29           C  
ATOM    400  H   VAL C 454     -39.919  -8.751  13.767  1.00  0.00           H  
ATOM    401  HA  VAL C 454     -37.679 -10.681  13.694  1.00  0.00           H  
ATOM    402  HB  VAL C 454     -38.346  -8.790  15.981  1.00  0.00           H  
ATOM    403 HG11 VAL C 454     -36.848 -10.072  17.517  1.00  0.00           H  
ATOM    404 HG12 VAL C 454     -38.348 -10.894  17.196  1.00  0.00           H  
ATOM    405 HG13 VAL C 454     -36.867 -11.420  16.388  1.00  0.00           H  
ATOM    406 HG21 VAL C 454     -35.826  -8.545  16.068  1.00  0.00           H  
ATOM    407 HG22 VAL C 454     -35.726  -9.527  14.619  1.00  0.00           H  
ATOM    408 HG23 VAL C 454     -36.553  -7.972  14.589  1.00  0.00           H  
ATOM    409  N   SER C 455     -39.166 -12.398  14.835  1.00 30.23           N  
ATOM    410  CA  SER C 455     -40.131 -13.412  15.263  1.00 31.00           C  
ATOM    411  C   SER C 455     -40.225 -13.526  16.782  1.00 31.77           C  
ATOM    412  O   SER C 455     -39.215 -13.562  17.483  1.00 32.64           O  
ATOM    413  CB  SER C 455     -39.754 -14.767  14.632  1.00 31.54           C  
ATOM    414  OG  SER C 455     -40.200 -14.820  13.292  1.00 33.20           O  
ATOM    415  H   SER C 455     -38.223 -12.686  14.615  1.00  0.00           H  
ATOM    416  HA  SER C 455     -41.112 -13.130  14.882  1.00  0.00           H  
ATOM    417  HB3 SER C 455     -40.233 -15.590  15.164  1.00  0.00           H  
ATOM    418  HB2 SER C 455     -38.679 -14.946  14.677  1.00  0.00           H  
ATOM    419  HG  SER C 455     -39.695 -14.184  12.779  1.00  0.00           H  
ATOM    420  N   GLY C 456     -41.455 -13.591  17.284  1.00 32.45           N  
ATOM    421  CA  GLY C 456     -41.691 -13.720  18.712  1.00 30.31           C  
ATOM    422  C   GLY C 456     -42.801 -14.722  18.983  1.00 29.43           C  
ATOM    423  O   GLY C 456     -43.021 -15.618  18.170  1.00 26.37           O  
ATOM    424  H   GLY C 456     -42.254 -13.550  16.668  1.00  0.00           H  
ATOM    425  HA3 GLY C 456     -41.970 -12.750  19.124  1.00  0.00           H  
ATOM    426  HA2 GLY C 456     -40.776 -14.050  19.202  1.00  0.00           H  
ATOM    427  N   TYR C 457     -43.508 -14.584  20.107  1.00 29.22           N  
ATOM    428  CA  TYR C 457     -44.576 -15.530  20.416  1.00 31.65           C  
ATOM    429  C   TYR C 457     -45.855 -14.871  20.895  1.00 33.09           C  
ATOM    430  O   TYR C 457     -45.923 -13.659  21.003  1.00 35.14           O  
ATOM    431  CB  TYR C 457     -44.057 -16.542  21.473  1.00 28.96           C  
ATOM    432  CG  TYR C 457     -42.876 -17.394  21.044  1.00 23.09           C  
ATOM    433  CD1 TYR C 457     -41.568 -17.050  21.445  1.00 22.98           C  
ATOM    434  CD2 TYR C 457     -43.082 -18.535  20.242  1.00 21.59           C  
ATOM    435  CE1 TYR C 457     -40.475 -17.846  21.050  1.00 23.55           C  
ATOM    436  CE2 TYR C 457     -41.991 -19.331  19.846  1.00 23.73           C  
ATOM    437  CZ  TYR C 457     -40.686 -18.987  20.251  1.00 24.00           C  
ATOM    438  OH  TYR C 457     -39.626 -19.757  19.871  1.00 29.59           O  
ATOM    439  H   TYR C 457     -43.304 -13.826  20.743  1.00  0.00           H  
ATOM    440  HA  TYR C 457     -44.805 -16.088  19.507  1.00  0.00           H  
ATOM    441  HB3 TYR C 457     -44.849 -17.237  21.754  1.00  0.00           H  
ATOM    442  HB2 TYR C 457     -43.791 -16.023  22.393  1.00  0.00           H  
ATOM    443  HD1 TYR C 457     -41.401 -16.172  22.051  1.00  0.00           H  
ATOM    444  HD2 TYR C 457     -44.079 -18.804  19.929  1.00  0.00           H  
ATOM    445  HE1 TYR C 457     -39.476 -17.578  21.361  1.00  0.00           H  
ATOM    446  HE2 TYR C 457     -42.162 -20.204  19.233  1.00  0.00           H  
ATOM    447  HH  TYR C 457     -39.880 -20.514  19.339  1.00  0.00           H  
ATOM    448  N   ASP C 458     -46.865 -15.692  21.168  1.00 35.67           N  
ATOM    449  CA  ASP C 458     -48.147 -15.226  21.690  1.00 40.34           C  
ATOM    450  C   ASP C 458     -48.412 -15.970  23.009  1.00 43.64           C  
ATOM    451  O   ASP C 458     -47.541 -16.694  23.501  1.00 42.94           O  
ATOM    452  CB  ASP C 458     -49.312 -15.309  20.654  1.00 40.02           C  
ATOM    453  CG  ASP C 458     -49.820 -16.676  20.154  1.00 39.93           C  
ATOM    454  OD1 ASP C 458     -50.678 -16.649  19.245  1.00 35.86           O  
ATOM    455  OD2 ASP C 458     -49.424 -17.724  20.704  1.00 41.01           O1-
ATOM    456  H   ASP C 458     -46.764 -16.685  21.015  1.00  0.00           H  
ATOM    457  HA  ASP C 458     -48.079 -14.157  21.893  1.00  0.00           H  
ATOM    458  HB3 ASP C 458     -48.987 -14.771  19.762  1.00  0.00           H  
ATOM    459  HB2 ASP C 458     -50.165 -14.739  21.027  1.00  0.00           H  
ATOM    460  N   GLU C 459     -49.594 -15.793  23.592  1.00 47.09           N  
ATOM    461  CA  GLU C 459     -49.894 -16.462  24.853  1.00 50.46           C  
ATOM    462  C   GLU C 459     -49.697 -17.967  24.795  1.00 51.07           C  
ATOM    463  O   GLU C 459     -49.163 -18.562  25.737  1.00 53.22           O  
ATOM    464  CB  GLU C 459     -51.330 -16.089  25.288  1.00 54.36           C  
ATOM    465  CG  GLU C 459     -51.567 -14.559  25.400  1.00 60.67           C  
ATOM    466  CD  GLU C 459     -52.997 -14.121  25.764  1.00 63.56           C  
ATOM    467  OE1 GLU C 459     -53.814 -14.981  26.161  1.00 64.39           O  
ATOM    468  OE2 GLU C 459     -53.256 -12.904  25.626  1.00 63.46           O1-
ATOM    469  H   GLU C 459     -50.285 -15.196  23.162  1.00  0.00           H  
ATOM    470  HA  GLU C 459     -49.220 -16.064  25.611  1.00  0.00           H  
ATOM    471  HB3 GLU C 459     -51.543 -16.560  26.249  1.00  0.00           H  
ATOM    472  HB2 GLU C 459     -52.045 -16.513  24.580  1.00  0.00           H  
ATOM    473  HG3 GLU C 459     -51.313 -14.072  24.458  1.00  0.00           H  
ATOM    474  HG2 GLU C 459     -50.888 -14.145  26.147  1.00  0.00           H  
ATOM    475  N   ASN C 460     -50.131 -18.572  23.691  1.00 50.09           N  
ATOM    476  CA  ASN C 460     -50.037 -20.015  23.489  1.00 48.31           C  
ATOM    477  C   ASN C 460     -48.719 -20.511  22.926  1.00 45.27           C  
ATOM    478  O   ASN C 460     -48.611 -21.678  22.566  1.00 47.76           O  
ATOM    479  CB  ASN C 460     -51.203 -20.450  22.562  1.00 52.10           C  
ATOM    480  CG  ASN C 460     -52.591 -20.091  23.104  1.00 57.85           C  
ATOM    481  OD1 ASN C 460     -53.006 -20.598  24.143  1.00 59.33           O  
ATOM    482  ND2 ASN C 460     -53.314 -19.219  22.398  1.00 59.24           N  
ATOM    483  H   ASN C 460     -50.548 -18.029  22.949  1.00  0.00           H  
ATOM    484  HA  ASN C 460     -50.182 -20.492  24.459  1.00  0.00           H  
ATOM    485  HB3 ASN C 460     -51.192 -21.531  22.414  1.00  0.00           H  
ATOM    486  HB2 ASN C 460     -51.074 -20.007  21.574  1.00  0.00           H  
ATOM    487 HD22 ASN C 460     -54.233 -18.951  22.719  1.00  0.00           H  
ATOM    488 HD21 ASN C 460     -52.946 -18.813  21.550  1.00  0.00           H  
ATOM    489  N   MET C 461     -47.721 -19.645  22.836  1.00 41.01           N  
ATOM    490  CA  MET C 461     -46.428 -20.057  22.305  1.00 36.21           C  
ATOM    491  C   MET C 461     -46.400 -20.355  20.815  1.00 33.70           C  
ATOM    492  O   MET C 461     -45.671 -21.233  20.371  1.00 32.02           O  
ATOM    493  CB  MET C 461     -45.723 -21.143  23.178  1.00 38.22           C  
ATOM    494  CG  MET C 461     -45.389 -20.684  24.612  1.00 34.61           C  
ATOM    495  SD  MET C 461     -44.278 -19.248  24.765  1.00 37.16           S  
ATOM    496  CE  MET C 461     -42.800 -19.838  23.894  1.00 30.01           C  
ATOM    497  H   MET C 461     -47.852 -18.690  23.137  1.00  0.00           H  
ATOM    498  HA  MET C 461     -45.733 -19.235  22.479  1.00  0.00           H  
ATOM    499  HB3 MET C 461     -44.787 -21.446  22.710  1.00  0.00           H  
ATOM    500  HB2 MET C 461     -46.299 -22.066  23.226  1.00  0.00           H  
ATOM    501  HG3 MET C 461     -44.935 -21.513  25.155  1.00  0.00           H  
ATOM    502  HG2 MET C 461     -46.311 -20.447  25.144  1.00  0.00           H  
ATOM    503  HE1 MET C 461     -42.012 -19.086  23.936  1.00  0.00           H  
ATOM    504  HE2 MET C 461     -42.428 -20.756  24.350  1.00  0.00           H  
ATOM    505  HE3 MET C 461     -43.017 -20.029  22.844  1.00  0.00           H  
ATOM    506  N   ASN C 462     -47.204 -19.636  20.045  1.00 33.56           N  
ATOM    507  CA  ASN C 462     -47.202 -19.785  18.593  1.00 33.62           C  
ATOM    508  C   ASN C 462     -46.262 -18.709  18.057  1.00 34.53           C  
ATOM    509  O   ASN C 462     -46.221 -17.601  18.597  1.00 34.32           O  
ATOM    510  CB  ASN C 462     -48.610 -19.597  17.984  1.00 34.18           C  
ATOM    511  CG  ASN C 462     -49.658 -20.588  18.501  1.00 36.06           C  
ATOM    512  OD1 ASN C 462     -49.400 -21.785  18.598  1.00 34.64           O  
ATOM    513  ND2 ASN C 462     -50.857 -20.091  18.808  1.00 32.90           N  
ATOM    514  H   ASN C 462     -47.837 -18.968  20.461  1.00  0.00           H  
ATOM    515  HA  ASN C 462     -46.836 -20.773  18.317  1.00  0.00           H  
ATOM    516  HB3 ASN C 462     -48.555 -19.723  16.902  1.00  0.00           H  
ATOM    517  HB2 ASN C 462     -48.958 -18.577  18.139  1.00  0.00           H  
ATOM    518 HD22 ASN C 462     -51.590 -20.701  19.137  1.00  0.00           H  
ATOM    519 HD21 ASN C 462     -51.022 -19.094  18.750  1.00  0.00           H  
ATOM    520  N   THR C 463     -45.499 -19.023  17.012  1.00 33.95           N  
ATOM    521  CA  THR C 463     -44.582 -18.040  16.453  1.00 33.97           C  
ATOM    522  C   THR C 463     -45.342 -16.956  15.691  1.00 33.82           C  
ATOM    523  O   THR C 463     -46.287 -17.255  14.959  1.00 34.45           O  
ATOM    524  CB  THR C 463     -43.557 -18.703  15.494  1.00 33.00           C  
ATOM    525  OG1 THR C 463     -42.813 -19.661  16.222  1.00 33.46           O  
ATOM    526  CG2 THR C 463     -42.548 -17.737  14.842  1.00 36.02           C  
ATOM    527  H   THR C 463     -45.555 -19.945  16.606  1.00  0.00           H  
ATOM    528  HA  THR C 463     -44.037 -17.569  17.271  1.00  0.00           H  
ATOM    529  HB  THR C 463     -44.088 -19.239  14.705  1.00  0.00           H  
ATOM    530  HG1 THR C 463     -42.254 -19.199  16.851  1.00  0.00           H  
ATOM    531 HG21 THR C 463     -41.786 -18.282  14.285  1.00  0.00           H  
ATOM    532 HG22 THR C 463     -43.028 -17.057  14.137  1.00  0.00           H  
ATOM    533 HG23 THR C 463     -42.041 -17.132  15.594  1.00  0.00           H  
ATOM    534  N   ILE C 464     -44.931 -15.703  15.876  1.00 31.10           N  
ATOM    535  CA  ILE C 464     -45.579 -14.585  15.220  1.00 28.78           C  
ATOM    536  C   ILE C 464     -44.614 -13.499  14.777  1.00 28.48           C  
ATOM    537  O   ILE C 464     -43.557 -13.302  15.368  1.00 29.40           O  
ATOM    538  CB  ILE C 464     -46.677 -13.926  16.110  1.00 28.44           C  
ATOM    539  CG1 ILE C 464     -46.173 -13.498  17.502  1.00 25.57           C  
ATOM    540  CG2 ILE C 464     -47.945 -14.794  16.231  1.00 28.75           C  
ATOM    541  CD1 ILE C 464     -47.087 -12.480  18.190  1.00 21.66           C  
ATOM    542  H   ILE C 464     -44.149 -15.513  16.486  1.00  0.00           H  
ATOM    543  HA  ILE C 464     -46.086 -14.965  14.333  1.00  0.00           H  
ATOM    544  HB  ILE C 464     -47.000 -13.016  15.599  1.00  0.00           H  
ATOM    545 HG13 ILE C 464     -45.174 -13.067  17.445  1.00  0.00           H  
ATOM    546 HG12 ILE C 464     -46.072 -14.384  18.127  1.00  0.00           H  
ATOM    547 HG21 ILE C 464     -48.741 -14.264  16.755  1.00  0.00           H  
ATOM    548 HG22 ILE C 464     -48.332 -15.071  15.251  1.00  0.00           H  
ATOM    549 HG23 ILE C 464     -47.754 -15.711  16.788  1.00  0.00           H  
ATOM    550 HD11 ILE C 464     -46.497 -11.626  18.514  1.00  0.00           H  
ATOM    551 HD12 ILE C 464     -47.867 -12.102  17.531  1.00  0.00           H  
ATOM    552 HD13 ILE C 464     -47.576 -12.906  19.065  1.00  0.00           H  
ATOM    553  N   ARG C 465     -45.009 -12.787  13.728  1.00 28.48           N  
ATOM    554  CA  ARG C 465     -44.214 -11.701  13.168  1.00 24.49           C  
ATOM    555  C   ARG C 465     -44.446 -10.444  14.011  1.00 22.61           C  
ATOM    556  O   ARG C 465     -45.584 -10.038  14.239  1.00 21.77           O  
ATOM    557  CB  ARG C 465     -44.601 -11.515  11.694  1.00 22.54           C  
ATOM    558  CG  ARG C 465     -44.468 -12.778  10.807  1.00 19.01           C  
ATOM    559  CD  ARG C 465     -43.120 -13.531  10.818  1.00 22.77           C  
ATOM    560  NE  ARG C 465     -42.042 -12.756  10.179  1.00 24.02           N  
ATOM    561  CZ  ARG C 465     -40.877 -13.210   9.680  1.00 22.43           C  
ATOM    562  NH1 ARG C 465     -40.529 -14.505   9.727  1.00 21.97           N  
ATOM    563  NH2 ARG C 465     -40.040 -12.336   9.110  1.00 22.43           N1+
ATOM    564  H   ARG C 465     -45.893 -12.991  13.285  1.00  0.00           H  
ATOM    565  HA  ARG C 465     -43.158 -11.968  13.194  1.00  0.00           H  
ATOM    566  HB3 ARG C 465     -43.989 -10.717  11.286  1.00  0.00           H  
ATOM    567  HB2 ARG C 465     -45.632 -11.164  11.628  1.00  0.00           H  
ATOM    568  HG3 ARG C 465     -44.644 -12.437   9.786  1.00  0.00           H  
ATOM    569  HG2 ARG C 465     -45.270 -13.487  11.013  1.00  0.00           H  
ATOM    570  HD3 ARG C 465     -43.239 -14.522  10.381  1.00  0.00           H  
ATOM    571  HD2 ARG C 465     -42.792 -13.696  11.844  1.00  0.00           H  
ATOM    572  HE  ARG C 465     -42.239 -11.766  10.069  1.00  0.00           H  
ATOM    573 HH12 ARG C 465     -39.658 -14.816   9.321  1.00  0.00           H  
ATOM    574 HH11 ARG C 465     -41.142 -15.177  10.164  1.00  0.00           H  
ATOM    575 HH22 ARG C 465     -39.190 -12.650   8.657  1.00  0.00           H  
ATOM    576 HH21 ARG C 465     -40.290 -11.359   9.048  1.00  0.00           H  
ATOM    577  N   THR C 466     -43.363  -9.837  14.480  1.00 23.11           N  
ATOM    578  CA  THR C 466     -43.466  -8.626  15.294  1.00 24.23           C  
ATOM    579  C   THR C 466     -42.455  -7.584  14.818  1.00 22.87           C  
ATOM    580  O   THR C 466     -41.512  -7.907  14.109  1.00 19.14           O  
ATOM    581  CB  THR C 466     -43.160  -8.949  16.799  1.00 24.70           C  
ATOM    582  OG1 THR C 466     -41.782  -9.067  17.112  1.00 24.25           O  
ATOM    583  CG2 THR C 466     -43.895 -10.177  17.360  1.00 23.83           C  
ATOM    584  H   THR C 466     -42.447 -10.210  14.277  1.00  0.00           H  
ATOM    585  HA  THR C 466     -44.473  -8.219  15.202  1.00  0.00           H  
ATOM    586  HB  THR C 466     -43.498  -8.097  17.387  1.00  0.00           H  
ATOM    587  HG1 THR C 466     -41.407  -9.774  16.576  1.00  0.00           H  
ATOM    588 HG21 THR C 466     -43.772 -10.250  18.441  1.00  0.00           H  
ATOM    589 HG22 THR C 466     -44.963 -10.124  17.152  1.00  0.00           H  
ATOM    590 HG23 THR C 466     -43.518 -11.103  16.928  1.00  0.00           H  
ATOM    591  N   TYR C 467     -42.675  -6.333  15.206  1.00 24.97           N  
ATOM    592  CA  TYR C 467     -41.743  -5.250  14.891  1.00 27.75           C  
ATOM    593  C   TYR C 467     -41.359  -4.635  16.214  1.00 28.29           C  
ATOM    594  O   TYR C 467     -42.210  -4.500  17.105  1.00 27.19           O  
ATOM    595  CB  TYR C 467     -42.405  -4.239  13.947  1.00 28.66           C  
ATOM    596  CG  TYR C 467     -42.351  -4.636  12.484  1.00 29.33           C  
ATOM    597  CD1 TYR C 467     -43.373  -5.425  11.919  1.00 28.86           C  
ATOM    598  CD2 TYR C 467     -41.275  -4.205  11.680  1.00 29.23           C  
ATOM    599  CE1 TYR C 467     -43.327  -5.761  10.553  1.00 28.51           C  
ATOM    600  CE2 TYR C 467     -41.232  -4.541  10.314  1.00 29.44           C  
ATOM    601  CZ  TYR C 467     -42.261  -5.318   9.749  1.00 27.78           C  
ATOM    602  OH  TYR C 467     -42.230  -5.639   8.423  1.00 30.55           O  
ATOM    603  H   TYR C 467     -43.505  -6.106  15.735  1.00  0.00           H  
ATOM    604  HA  TYR C 467     -40.858  -5.656  14.402  1.00  0.00           H  
ATOM    605  HB3 TYR C 467     -41.887  -3.283  14.014  1.00  0.00           H  
ATOM    606  HB2 TYR C 467     -43.433  -4.047  14.257  1.00  0.00           H  
ATOM    607  HD1 TYR C 467     -44.199  -5.764  12.527  1.00  0.00           H  
ATOM    608  HD2 TYR C 467     -40.484  -3.606  12.105  1.00  0.00           H  
ATOM    609  HE1 TYR C 467     -44.117  -6.351  10.120  1.00  0.00           H  
ATOM    610  HE2 TYR C 467     -40.407  -4.204   9.705  1.00  0.00           H  
ATOM    611  HH  TYR C 467     -41.435  -5.333   7.979  1.00  0.00           H  
ATOM    612  N   GLN C 468     -40.085  -4.261  16.336  1.00 29.00           N  
ATOM    613  CA  GLN C 468     -39.565  -3.680  17.567  1.00 29.44           C  
ATOM    614  C   GLN C 468     -38.516  -2.617  17.287  1.00 31.71           C  
ATOM    615  O   GLN C 468     -37.813  -2.692  16.285  1.00 33.61           O  
ATOM    616  CB  GLN C 468     -38.954  -4.840  18.395  1.00 26.06           C  
ATOM    617  CG  GLN C 468     -37.790  -5.601  17.707  1.00 21.14           C  
ATOM    618  CD  GLN C 468     -37.266  -6.777  18.530  1.00 22.40           C  
ATOM    619  OE1 GLN C 468     -38.002  -7.398  19.294  1.00 20.51           O  
ATOM    620  NE2 GLN C 468     -35.988  -7.112  18.344  1.00 22.13           N  
ATOM    621  H   GLN C 468     -39.447  -4.378  15.560  1.00  0.00           H  
ATOM    622  HA  GLN C 468     -40.388  -3.231  18.125  1.00  0.00           H  
ATOM    623  HB3 GLN C 468     -39.749  -5.545  18.635  1.00  0.00           H  
ATOM    624  HB2 GLN C 468     -38.599  -4.459  19.353  1.00  0.00           H  
ATOM    625  HG3 GLN C 468     -36.958  -4.925  17.508  1.00  0.00           H  
ATOM    626  HG2 GLN C 468     -38.107  -5.996  16.741  1.00  0.00           H  
ATOM    627 HE22 GLN C 468     -35.595  -7.899  18.837  1.00  0.00           H  
ATOM    628 HE21 GLN C 468     -35.416  -6.607  17.679  1.00  0.00           H  
ATOM    629  N   VAL C 469     -38.428  -1.614  18.159  1.00 36.31           N  
ATOM    630  CA  VAL C 469     -37.417  -0.544  18.049  1.00 38.93           C  
ATOM    631  C   VAL C 469     -36.817  -0.304  19.417  1.00 39.75           C  
ATOM    632  O   VAL C 469     -37.543  -0.213  20.407  1.00 38.69           O  
ATOM    633  CB  VAL C 469     -38.105   0.845  17.754  1.00 37.07           C  
ATOM    634  CG1 VAL C 469     -37.828   1.409  16.375  1.00 39.17           C  
ATOM    635  CG2 VAL C 469     -39.616   0.874  18.076  1.00 37.91           C  
ATOM    636  H   VAL C 469     -39.071  -1.564  18.937  1.00  0.00           H  
ATOM    637  HA  VAL C 469     -36.629  -0.869  17.368  1.00  0.00           H  
ATOM    638  HB  VAL C 469     -37.683   1.632  18.386  1.00  0.00           H  
ATOM    639 HG11 VAL C 469     -38.214   2.422  16.273  1.00  0.00           H  
ATOM    640 HG12 VAL C 469     -36.757   1.444  16.184  1.00  0.00           H  
ATOM    641 HG13 VAL C 469     -38.325   0.806  15.633  1.00  0.00           H  
ATOM    642 HG21 VAL C 469     -40.082   1.774  17.697  1.00  0.00           H  
ATOM    643 HG22 VAL C 469     -40.166   0.062  17.611  1.00  0.00           H  
ATOM    644 HG23 VAL C 469     -39.792   0.830  19.150  1.00  0.00           H  
ATOM    645  N   CYS C 470     -35.495  -0.188  19.473  1.00 42.70           N  
ATOM    646  CA  CYS C 470     -34.838   0.042  20.751  1.00 46.89           C  
ATOM    647  C   CYS C 470     -33.592   0.918  20.625  1.00 48.27           C  
ATOM    648  O   CYS C 470     -32.553   0.594  21.189  1.00 49.67           O  
ATOM    649  CB  CYS C 470     -34.564  -1.340  21.404  1.00 47.05           C  
ATOM    650  SG  CYS C 470     -33.999  -1.361  23.132  1.00 47.04           S  
ATOM    651  H   CYS C 470     -34.944  -0.260  18.628  1.00  0.00           H  
ATOM    652  HA  CYS C 470     -35.544   0.543  21.415  1.00  0.00           H  
ATOM    653  HB3 CYS C 470     -33.830  -1.881  20.809  1.00  0.00           H  
ATOM    654  HB2 CYS C 470     -35.463  -1.957  21.370  1.00  0.00           H  
ATOM    655  N   ASN C 471     -33.695   2.016  19.884  1.00 50.17           N  
ATOM    656  CA  ASN C 471     -32.574   2.937  19.716  1.00 51.97           C  
ATOM    657  C   ASN C 471     -32.476   3.841  20.934  1.00 53.39           C  
ATOM    658  O   ASN C 471     -32.459   5.061  20.821  1.00 52.41           O  
ATOM    659  CB  ASN C 471     -32.768   3.729  18.400  1.00 51.63           C  
ATOM    660  CG  ASN C 471     -32.921   2.860  17.144  1.00 51.73           C  
ATOM    661  OD1 ASN C 471     -33.980   2.278  16.914  1.00 52.53           O  
ATOM    662  ND2 ASN C 471     -31.882   2.790  16.312  1.00 49.58           N  
ATOM    663  H   ASN C 471     -34.565   2.230  19.420  1.00  0.00           H  
ATOM    664  HA  ASN C 471     -31.652   2.365  19.619  1.00  0.00           H  
ATOM    665  HB3 ASN C 471     -31.933   4.416  18.257  1.00  0.00           H  
ATOM    666  HB2 ASN C 471     -33.669   4.338  18.475  1.00  0.00           H  
ATOM    667 HD22 ASN C 471     -31.958   2.243  15.463  1.00  0.00           H  
ATOM    668 HD21 ASN C 471     -31.025   3.298  16.499  1.00  0.00           H  
ATOM    669  N   VAL C 472     -32.413   3.224  22.104  1.00 56.67           N  
ATOM    670  CA  VAL C 472     -32.325   3.964  23.347  1.00 61.94           C  
ATOM    671  C   VAL C 472     -30.906   4.485  23.586  1.00 64.51           C  
ATOM    672  O   VAL C 472     -30.704   5.482  24.287  1.00 64.27           O  
ATOM    673  CB  VAL C 472     -32.737   3.035  24.520  1.00 62.15           C  
ATOM    674  CG1 VAL C 472     -32.208   3.424  25.909  1.00 66.19           C  
ATOM    675  CG2 VAL C 472     -34.258   2.895  24.545  1.00 63.59           C  
ATOM    676  H   VAL C 472     -32.425   2.215  22.144  1.00  0.00           H  
ATOM    677  HA  VAL C 472     -33.005   4.814  23.296  1.00  0.00           H  
ATOM    678  HB  VAL C 472     -32.344   2.035  24.324  1.00  0.00           H  
ATOM    679 HG11 VAL C 472     -32.712   2.871  26.701  1.00  0.00           H  
ATOM    680 HG12 VAL C 472     -31.142   3.215  25.978  1.00  0.00           H  
ATOM    681 HG13 VAL C 472     -32.330   4.487  26.100  1.00  0.00           H  
ATOM    682 HG21 VAL C 472     -34.581   2.299  25.396  1.00  0.00           H  
ATOM    683 HG22 VAL C 472     -34.732   3.865  24.627  1.00  0.00           H  
ATOM    684 HG23 VAL C 472     -34.625   2.436  23.628  1.00  0.00           H  
ATOM    685  N   PHE C 473     -29.930   3.806  22.990  1.00 66.69           N  
ATOM    686  CA  PHE C 473     -28.533   4.181  23.144  1.00 68.04           C  
ATOM    687  C   PHE C 473     -28.047   5.115  22.041  1.00 68.40           C  
ATOM    688  O   PHE C 473     -26.852   5.150  21.736  1.00 69.21           O  
ATOM    689  CB  PHE C 473     -27.715   2.862  23.213  1.00 71.27           C  
ATOM    690  CG  PHE C 473     -27.638   2.039  21.930  1.00 76.80           C  
ATOM    691  CD1 PHE C 473     -26.516   2.144  21.077  1.00 77.65           C  
ATOM    692  CD2 PHE C 473     -28.749   1.280  21.500  1.00 78.55           C  
ATOM    693  CE1 PHE C 473     -26.502   1.484  19.857  1.00 77.93           C  
ATOM    694  CE2 PHE C 473     -28.718   0.637  20.271  1.00 79.38           C  
ATOM    695  CZ  PHE C 473     -27.598   0.732  19.456  1.00 79.64           C  
ATOM    696  H   PHE C 473     -30.149   3.007  22.412  1.00  0.00           H  
ATOM    697  HA  PHE C 473     -28.431   4.705  24.095  1.00  0.00           H  
ATOM    698  HB3 PHE C 473     -28.137   2.221  23.987  1.00  0.00           H  
ATOM    699  HB2 PHE C 473     -26.699   3.080  23.546  1.00  0.00           H  
ATOM    700  HD1 PHE C 473     -25.668   2.748  21.365  1.00  0.00           H  
ATOM    701  HD2 PHE C 473     -29.634   1.204  22.115  1.00  0.00           H  
ATOM    702  HE1 PHE C 473     -25.643   1.569  19.208  1.00  0.00           H  
ATOM    703  HE2 PHE C 473     -29.573   0.069  19.940  1.00  0.00           H  
ATOM    704  HZ  PHE C 473     -27.588   0.234  18.497  1.00  0.00           H  
ATOM    705  N   GLU C 474     -28.974   5.865  21.442  1.00 68.07           N  
ATOM    706  CA  GLU C 474     -28.646   6.823  20.377  1.00 66.38           C  
ATOM    707  C   GLU C 474     -29.394   8.131  20.647  1.00 65.06           C  
ATOM    708  O   GLU C 474     -29.681   8.455  21.805  1.00 65.46           O  
ATOM    709  CB  GLU C 474     -29.037   6.198  19.009  1.00 69.02           C  
ATOM    710  CG  GLU C 474     -28.441   4.803  18.698  1.00 72.45           C  
ATOM    711  CD  GLU C 474     -28.807   4.229  17.317  1.00 76.31           C  
ATOM    712  OE1 GLU C 474     -28.385   3.081  17.061  1.00 77.99           O  
ATOM    713  OE2 GLU C 474     -29.509   4.910  16.535  1.00 76.40           O1-
ATOM    714  H   GLU C 474     -29.943   5.785  21.717  1.00  0.00           H  
ATOM    715  HA  GLU C 474     -27.573   7.015  20.382  1.00  0.00           H  
ATOM    716  HB3 GLU C 474     -28.732   6.877  18.212  1.00  0.00           H  
ATOM    717  HB2 GLU C 474     -30.124   6.124  18.959  1.00  0.00           H  
ATOM    718  HG3 GLU C 474     -28.778   4.081  19.443  1.00  0.00           H  
ATOM    719  HG2 GLU C 474     -27.354   4.846  18.778  1.00  0.00           H  
ATOM    720  N   SER C 475     -29.723   8.871  19.588  1.00 62.83           N  
ATOM    721  CA  SER C 475     -30.434  10.138  19.751  1.00 61.10           C  
ATOM    722  C   SER C 475     -31.067  10.716  18.486  1.00 60.31           C  
ATOM    723  O   SER C 475     -30.679  10.369  17.365  1.00 60.39           O  
ATOM    724  CB  SER C 475     -29.442  11.181  20.359  1.00 60.51           C  
ATOM    725  OG  SER C 475     -30.051  12.410  20.711  1.00 60.27           O  
ATOM    726  H   SER C 475     -29.482   8.559  18.658  1.00  0.00           H  
ATOM    727  HA  SER C 475     -31.237   9.972  20.471  1.00  0.00           H  
ATOM    728  HB3 SER C 475     -28.636  11.388  19.653  1.00  0.00           H  
ATOM    729  HB2 SER C 475     -28.961  10.812  21.263  1.00  0.00           H  
ATOM    730  HG  SER C 475     -29.388  12.974  21.118  1.00  0.00           H  
ATOM    731  N   SER C 476     -32.029  11.616  18.693  1.00 58.45           N  
ATOM    732  CA  SER C 476     -32.760  12.281  17.610  1.00 57.37           C  
ATOM    733  C   SER C 476     -33.687  11.287  16.906  1.00 55.51           C  
ATOM    734  O   SER C 476     -33.965  11.410  15.715  1.00 56.11           O  
ATOM    735  CB  SER C 476     -31.827  13.047  16.630  1.00 58.22           C  
ATOM    736  OG  SER C 476     -31.150  14.084  17.311  1.00 60.07           O  
ATOM    737  H   SER C 476     -32.289  11.872  19.635  1.00  0.00           H  
ATOM    738  HA  SER C 476     -33.361  13.085  18.034  1.00  0.00           H  
ATOM    739  HB3 SER C 476     -32.419  13.522  15.846  1.00  0.00           H  
ATOM    740  HB2 SER C 476     -31.109  12.412  16.113  1.00  0.00           H  
ATOM    741  HG  SER C 476     -30.545  13.687  17.942  1.00  0.00           H  
ATOM    742  N   GLN C 477     -34.176  10.312  17.660  1.00 53.03           N  
ATOM    743  CA  GLN C 477     -35.036   9.276  17.112  1.00 49.14           C  
ATOM    744  C   GLN C 477     -36.424   9.683  16.632  1.00 46.15           C  
ATOM    745  O   GLN C 477     -37.186  10.332  17.340  1.00 44.13           O  
ATOM    746  CB  GLN C 477     -35.137   8.136  18.151  1.00 50.32           C  
ATOM    747  CG  GLN C 477     -33.792   7.456  18.490  1.00 53.57           C  
ATOM    748  CD  GLN C 477     -33.049   6.922  17.260  1.00 56.06           C  
ATOM    749  OE1 GLN C 477     -33.626   6.204  16.447  1.00 57.38           O  
ATOM    750  NE2 GLN C 477     -31.766   7.254  17.126  1.00 57.02           N  
ATOM    751  H   GLN C 477     -33.954  10.274  18.645  1.00  0.00           H  
ATOM    752  HA  GLN C 477     -34.515   8.865  16.246  1.00  0.00           H  
ATOM    753  HB3 GLN C 477     -35.834   7.374  17.795  1.00  0.00           H  
ATOM    754  HB2 GLN C 477     -35.572   8.523  19.074  1.00  0.00           H  
ATOM    755  HG3 GLN C 477     -33.973   6.626  19.172  1.00  0.00           H  
ATOM    756  HG2 GLN C 477     -33.148   8.152  19.030  1.00  0.00           H  
ATOM    757 HE22 GLN C 477     -31.224   6.877  16.360  1.00  0.00           H  
ATOM    758 HE21 GLN C 477     -31.319   7.859  17.798  1.00  0.00           H  
ATOM    759  N   ASN C 478     -36.725   9.280  15.402  1.00 44.65           N  
ATOM    760  CA  ASN C 478     -38.013   9.516  14.750  1.00 42.58           C  
ATOM    761  C   ASN C 478     -38.157   8.346  13.762  1.00 41.80           C  
ATOM    762  O   ASN C 478     -37.900   8.487  12.562  1.00 43.19           O  
ATOM    763  CB  ASN C 478     -37.980  10.917  14.079  1.00 39.90           C  
ATOM    764  CG  ASN C 478     -39.254  11.303  13.314  1.00 40.43           C  
ATOM    765  OD1 ASN C 478     -40.333  10.773  13.562  1.00 46.81           O  
ATOM    766  ND2 ASN C 478     -39.130  12.247  12.379  1.00 40.45           N  
ATOM    767  H   ASN C 478     -36.043   8.774  14.854  1.00  0.00           H  
ATOM    768  HA  ASN C 478     -38.821   9.499  15.482  1.00  0.00           H  
ATOM    769  HB3 ASN C 478     -37.127  10.983  13.401  1.00  0.00           H  
ATOM    770  HB2 ASN C 478     -37.821  11.680  14.842  1.00  0.00           H  
ATOM    771 HD22 ASN C 478     -39.934  12.543  11.844  1.00  0.00           H  
ATOM    772 HD21 ASN C 478     -38.231  12.667  12.194  1.00  0.00           H  
ATOM    773  N   ASN C 479     -38.566   7.192  14.282  1.00 39.30           N  
ATOM    774  CA  ASN C 479     -38.702   5.979  13.486  1.00 36.06           C  
ATOM    775  C   ASN C 479     -40.139   5.631  13.100  1.00 35.66           C  
ATOM    776  O   ASN C 479     -41.030   5.562  13.955  1.00 36.58           O  
ATOM    777  CB  ASN C 479     -38.080   4.805  14.285  1.00 35.28           C  
ATOM    778  CG  ASN C 479     -36.624   5.033  14.716  1.00 36.55           C  
ATOM    779  OD1 ASN C 479     -35.777   5.378  13.895  1.00 38.86           O  
ATOM    780  ND2 ASN C 479     -36.319   4.828  15.998  1.00 34.67           N  
ATOM    781  H   ASN C 479     -38.795   7.133  15.264  1.00  0.00           H  
ATOM    782  HA  ASN C 479     -38.123   6.105  12.571  1.00  0.00           H  
ATOM    783  HB3 ASN C 479     -38.108   3.893  13.690  1.00  0.00           H  
ATOM    784  HB2 ASN C 479     -38.675   4.610  15.175  1.00  0.00           H  
ATOM    785 HD22 ASN C 479     -35.367   4.969  16.311  1.00  0.00           H  
ATOM    786 HD21 ASN C 479     -37.025   4.553  16.672  1.00  0.00           H  
ATOM    787  N   TRP C 480     -40.361   5.399  11.810  1.00 34.12           N  
ATOM    788  CA  TRP C 480     -41.691   5.045  11.320  1.00 30.78           C  
ATOM    789  C   TRP C 480     -41.832   3.610  10.831  1.00 28.65           C  
ATOM    790  O   TRP C 480     -40.890   3.008  10.320  1.00 29.86           O  
ATOM    791  CB  TRP C 480     -42.188   6.042  10.248  1.00 30.84           C  
ATOM    792  CG  TRP C 480     -42.447   7.456  10.678  1.00 28.88           C  
ATOM    793  CD1 TRP C 480     -41.523   8.341  11.116  1.00 28.21           C  
ATOM    794  CD2 TRP C 480     -43.723   8.166  10.707  1.00 25.54           C  
ATOM    795  NE1 TRP C 480     -42.143   9.526  11.452  1.00 25.79           N  
ATOM    796  CE2 TRP C 480     -43.506   9.468  11.246  1.00 23.13           C  
ATOM    797  CE3 TRP C 480     -45.050   7.840  10.341  1.00 28.96           C  
ATOM    798  CZ2 TRP C 480     -44.559  10.374  11.465  1.00 26.00           C  
ATOM    799  CZ3 TRP C 480     -46.110   8.751  10.521  1.00 30.50           C  
ATOM    800  CH2 TRP C 480     -45.867  10.015  11.093  1.00 26.59           C  
ATOM    801  H   TRP C 480     -39.602   5.466  11.146  1.00  0.00           H  
ATOM    802  HA  TRP C 480     -42.393   5.184  12.143  1.00  0.00           H  
ATOM    803  HB3 TRP C 480     -43.130   5.673   9.840  1.00  0.00           H  
ATOM    804  HB2 TRP C 480     -41.517   6.087   9.402  1.00  0.00           H  
ATOM    805  HD1 TRP C 480     -40.467   8.136  11.207  1.00  0.00           H  
ATOM    806  HE1 TRP C 480     -41.631  10.312  11.830  1.00  0.00           H  
ATOM    807  HE3 TRP C 480     -45.247   6.874   9.907  1.00  0.00           H  
ATOM    808  HZ2 TRP C 480     -44.364  11.338  11.909  1.00  0.00           H  
ATOM    809  HZ3 TRP C 480     -47.114   8.477  10.231  1.00  0.00           H  
ATOM    810  HH2 TRP C 480     -46.683  10.706  11.244  1.00  0.00           H  
ATOM    811  N   LEU C 481     -43.031   3.074  10.997  1.00 26.52           N  
ATOM    812  CA  LEU C 481     -43.338   1.728  10.566  1.00 27.19           C  
ATOM    813  C   LEU C 481     -44.677   1.823   9.875  1.00 27.13           C  
ATOM    814  O   LEU C 481     -45.694   2.083  10.514  1.00 29.28           O  
ATOM    815  CB  LEU C 481     -43.421   0.802  11.802  1.00 26.35           C  
ATOM    816  CG  LEU C 481     -43.997  -0.610  11.546  1.00 27.86           C  
ATOM    817  CD1 LEU C 481     -43.036  -1.441  10.684  1.00 27.96           C  
ATOM    818  CD2 LEU C 481     -44.354  -1.313  12.866  1.00 28.56           C  
ATOM    819  H   LEU C 481     -43.767   3.608  11.436  1.00  0.00           H  
ATOM    820  HA  LEU C 481     -42.579   1.375   9.867  1.00  0.00           H  
ATOM    821  HB3 LEU C 481     -44.037   1.290  12.558  1.00  0.00           H  
ATOM    822  HB2 LEU C 481     -42.432   0.711  12.245  1.00  0.00           H  
ATOM    823  HG  LEU C 481     -44.937  -0.542  10.997  1.00  0.00           H  
ATOM    824 HD11 LEU C 481     -43.367  -2.473  10.591  1.00  0.00           H  
ATOM    825 HD12 LEU C 481     -42.952  -1.039   9.674  1.00  0.00           H  
ATOM    826 HD13 LEU C 481     -42.042  -1.456  11.128  1.00  0.00           H  
ATOM    827 HD21 LEU C 481     -45.433  -1.442  12.960  1.00  0.00           H  
ATOM    828 HD22 LEU C 481     -43.913  -2.302  12.918  1.00  0.00           H  
ATOM    829 HD23 LEU C 481     -44.017  -0.756  13.739  1.00  0.00           H  
ATOM    830  N   ARG C 482     -44.682   1.633   8.563  1.00 27.45           N  
ATOM    831  CA  ARG C 482     -45.924   1.747   7.806  1.00 27.25           C  
ATOM    832  C   ARG C 482     -46.483   0.430   7.330  1.00 25.58           C  
ATOM    833  O   ARG C 482     -45.791  -0.347   6.684  1.00 25.82           O  
ATOM    834  CB  ARG C 482     -45.700   2.688   6.607  1.00 30.26           C  
ATOM    835  CG  ARG C 482     -46.991   3.102   5.886  1.00 30.83           C  
ATOM    836  CD  ARG C 482     -46.826   3.565   4.430  1.00 32.24           C  
ATOM    837  NE  ARG C 482     -45.889   4.690   4.259  1.00 32.54           N  
ATOM    838  CZ  ARG C 482     -44.920   4.810   3.334  1.00 30.44           C  
ATOM    839  NH1 ARG C 482     -44.595   3.809   2.504  1.00 26.79           N  
ATOM    840  NH2 ARG C 482     -44.268   5.973   3.227  1.00 30.13           N1+
ATOM    841  H   ARG C 482     -43.824   1.407   8.081  1.00  0.00           H  
ATOM    842  HA  ARG C 482     -46.668   2.205   8.458  1.00  0.00           H  
ATOM    843  HB3 ARG C 482     -45.003   2.236   5.903  1.00  0.00           H  
ATOM    844  HB2 ARG C 482     -45.237   3.603   6.962  1.00  0.00           H  
ATOM    845  HG3 ARG C 482     -47.544   3.805   6.499  1.00  0.00           H  
ATOM    846  HG2 ARG C 482     -47.638   2.232   5.821  1.00  0.00           H  
ATOM    847  HD3 ARG C 482     -47.781   3.983   4.112  1.00  0.00           H  
ATOM    848  HD2 ARG C 482     -46.653   2.716   3.770  1.00  0.00           H  
ATOM    849  HE  ARG C 482     -46.034   5.468   4.886  1.00  0.00           H  
ATOM    850 HH12 ARG C 482     -43.906   3.953   1.776  1.00  0.00           H  
ATOM    851 HH11 ARG C 482     -45.071   2.921   2.572  1.00  0.00           H  
ATOM    852 HH22 ARG C 482     -43.535   6.084   2.540  1.00  0.00           H  
ATOM    853 HH21 ARG C 482     -44.503   6.760   3.818  1.00  0.00           H  
ATOM    854  N   THR C 483     -47.752   0.208   7.652  1.00 25.76           N  
ATOM    855  CA  THR C 483     -48.505  -0.992   7.273  1.00 26.45           C  
ATOM    856  C   THR C 483     -48.678  -1.148   5.761  1.00 26.43           C  
ATOM    857  O   THR C 483     -48.425  -0.230   4.985  1.00 26.61           O  
ATOM    858  CB  THR C 483     -49.888  -0.992   7.993  1.00 25.88           C  
ATOM    859  OG1 THR C 483     -49.664  -0.837   9.382  1.00 31.72           O  
ATOM    860  CG2 THR C 483     -50.752  -2.262   7.859  1.00 26.41           C  
ATOM    861  H   THR C 483     -48.263   0.891   8.194  1.00  0.00           H  
ATOM    862  HA  THR C 483     -47.979  -1.867   7.654  1.00  0.00           H  
ATOM    863  HB  THR C 483     -50.474  -0.138   7.655  1.00  0.00           H  
ATOM    864  HG1 THR C 483     -49.223  -1.623   9.712  1.00  0.00           H  
ATOM    865 HG21 THR C 483     -51.567  -2.255   8.583  1.00  0.00           H  
ATOM    866 HG22 THR C 483     -51.214  -2.347   6.877  1.00  0.00           H  
ATOM    867 HG23 THR C 483     -50.168  -3.165   8.041  1.00  0.00           H  
ATOM    868  N   LYS C 484     -49.099  -2.326   5.339  1.00 27.49           N  
ATOM    869  CA  LYS C 484     -49.370  -2.544   3.928  1.00 27.26           C  
ATOM    870  C   LYS C 484     -50.640  -1.752   3.670  1.00 27.55           C  
ATOM    871  O   LYS C 484     -51.121  -1.038   4.535  1.00 27.59           O  
ATOM    872  CB  LYS C 484     -49.582  -4.068   3.724  1.00 27.17           C  
ATOM    873  CG  LYS C 484     -48.288  -4.869   3.487  1.00 26.53           C  
ATOM    874  CD  LYS C 484     -47.884  -4.907   1.998  1.00 32.17           C  
ATOM    875  CE  LYS C 484     -46.636  -5.751   1.677  1.00 33.94           C  
ATOM    876  NZ  LYS C 484     -46.806  -7.182   1.995  1.00 39.45           N1+
ATOM    877  H   LYS C 484     -49.234  -3.079   5.997  1.00  0.00           H  
ATOM    878  HA  LYS C 484     -48.548  -2.184   3.308  1.00  0.00           H  
ATOM    879  HB3 LYS C 484     -50.239  -4.266   2.877  1.00  0.00           H  
ATOM    880  HB2 LYS C 484     -50.118  -4.477   4.583  1.00  0.00           H  
ATOM    881  HG3 LYS C 484     -48.438  -5.882   3.861  1.00  0.00           H  
ATOM    882  HG2 LYS C 484     -47.472  -4.448   4.075  1.00  0.00           H  
ATOM    883  HD3 LYS C 484     -47.705  -3.887   1.658  1.00  0.00           H  
ATOM    884  HD2 LYS C 484     -48.723  -5.268   1.401  1.00  0.00           H  
ATOM    885  HE3 LYS C 484     -45.772  -5.371   2.213  1.00  0.00           H  
ATOM    886  HE2 LYS C 484     -46.406  -5.666   0.614  1.00  0.00           H  
ATOM    887  HZ1 LYS C 484     -45.973  -7.688   1.730  1.00  0.00           H  
ATOM    888  HZ2 LYS C 484     -46.954  -7.290   2.990  1.00  0.00           H  
ATOM    889  HZ3 LYS C 484     -47.599  -7.553   1.492  1.00  0.00           H  
ATOM    890  N   PHE C 485     -51.190  -1.891   2.478  1.00 29.01           N  
ATOM    891  CA  PHE C 485     -52.425  -1.212   2.138  1.00 28.94           C  
ATOM    892  C   PHE C 485     -53.592  -2.084   2.606  1.00 28.85           C  
ATOM    893  O   PHE C 485     -53.707  -3.228   2.184  1.00 29.49           O  
ATOM    894  CB  PHE C 485     -52.491  -1.051   0.603  1.00 28.87           C  
ATOM    895  CG  PHE C 485     -53.746  -0.408   0.031  1.00 31.15           C  
ATOM    896  CD1 PHE C 485     -54.254   0.787   0.580  1.00 28.54           C  
ATOM    897  CD2 PHE C 485     -54.326  -0.913  -1.152  1.00 29.52           C  
ATOM    898  CE1 PHE C 485     -55.317   1.432  -0.027  1.00 33.23           C  
ATOM    899  CE2 PHE C 485     -55.411  -0.267  -1.730  1.00 30.42           C  
ATOM    900  CZ  PHE C 485     -55.906   0.902  -1.167  1.00 30.75           C  
ATOM    901  H   PHE C 485     -50.751  -2.478   1.783  1.00  0.00           H  
ATOM    902  HA  PHE C 485     -52.465  -0.240   2.630  1.00  0.00           H  
ATOM    903  HB3 PHE C 485     -52.392  -2.038   0.150  1.00  0.00           H  
ATOM    904  HB2 PHE C 485     -51.633  -0.491   0.245  1.00  0.00           H  
ATOM    905  HD1 PHE C 485     -53.819   1.215   1.469  1.00  0.00           H  
ATOM    906  HD2 PHE C 485     -53.926  -1.801  -1.619  1.00  0.00           H  
ATOM    907  HE1 PHE C 485     -55.682   2.352   0.399  1.00  0.00           H  
ATOM    908  HE2 PHE C 485     -55.857  -0.661  -2.631  1.00  0.00           H  
ATOM    909  HZ  PHE C 485     -56.742   1.409  -1.625  1.00  0.00           H  
ATOM    910  N   ILE C 486     -54.453  -1.548   3.468  1.00 28.65           N  
ATOM    911  CA  ILE C 486     -55.598  -2.301   3.967  1.00 29.22           C  
ATOM    912  C   ILE C 486     -56.883  -1.841   3.290  1.00 31.40           C  
ATOM    913  O   ILE C 486     -57.178  -0.649   3.242  1.00 34.18           O  
ATOM    914  CB  ILE C 486     -55.757  -2.114   5.508  1.00 29.67           C  
ATOM    915  CG1 ILE C 486     -54.492  -2.581   6.268  1.00 28.55           C  
ATOM    916  CG2 ILE C 486     -57.009  -2.799   6.108  1.00 25.04           C  
ATOM    917  CD1 ILE C 486     -54.321  -1.915   7.639  1.00 25.40           C  
ATOM    918  H   ILE C 486     -54.321  -0.600   3.790  1.00  0.00           H  
ATOM    919  HA  ILE C 486     -55.446  -3.359   3.757  1.00  0.00           H  
ATOM    920  HB  ILE C 486     -55.866  -1.044   5.696  1.00  0.00           H  
ATOM    921 HG13 ILE C 486     -53.588  -2.361   5.700  1.00  0.00           H  
ATOM    922 HG12 ILE C 486     -54.504  -3.665   6.371  1.00  0.00           H  
ATOM    923 HG21 ILE C 486     -57.032  -2.713   7.194  1.00  0.00           H  
ATOM    924 HG22 ILE C 486     -57.938  -2.358   5.747  1.00  0.00           H  
ATOM    925 HG23 ILE C 486     -57.027  -3.862   5.868  1.00  0.00           H  
ATOM    926 HD11 ILE C 486     -53.545  -1.150   7.605  1.00  0.00           H  
ATOM    927 HD12 ILE C 486     -55.235  -1.426   7.973  1.00  0.00           H  
ATOM    928 HD13 ILE C 486     -54.035  -2.648   8.393  1.00  0.00           H  
ATOM    929  N   ARG C 487     -57.656  -2.782   2.776  1.00 32.66           N  
ATOM    930  CA  ARG C 487     -58.912  -2.442   2.123  1.00 34.48           C  
ATOM    931  C   ARG C 487     -60.023  -2.195   3.135  1.00 33.37           C  
ATOM    932  O   ARG C 487     -60.281  -3.011   4.007  1.00 35.82           O  
ATOM    933  CB  ARG C 487     -59.266  -3.564   1.127  1.00 37.31           C  
ATOM    934  CG  ARG C 487     -58.369  -3.533  -0.133  1.00 40.88           C  
ATOM    935  CD  ARG C 487     -58.022  -4.913  -0.723  1.00 46.77           C  
ATOM    936  NE  ARG C 487     -57.037  -5.642   0.099  1.00 55.30           N  
ATOM    937  CZ  ARG C 487     -55.702  -5.452   0.124  1.00 57.72           C  
ATOM    938  NH1 ARG C 487     -55.087  -4.557  -0.665  1.00 57.57           N  
ATOM    939  NH2 ARG C 487     -54.959  -6.178   0.969  1.00 58.15           N1+
ATOM    940  H   ARG C 487     -57.379  -3.751   2.833  1.00  0.00           H  
ATOM    941  HA  ARG C 487     -58.762  -1.529   1.547  1.00  0.00           H  
ATOM    942  HB3 ARG C 487     -60.300  -3.456   0.796  1.00  0.00           H  
ATOM    943  HB2 ARG C 487     -59.217  -4.531   1.629  1.00  0.00           H  
ATOM    944  HG3 ARG C 487     -57.429  -3.060   0.153  1.00  0.00           H  
ATOM    945  HG2 ARG C 487     -58.775  -2.874  -0.901  1.00  0.00           H  
ATOM    946  HD3 ARG C 487     -57.752  -4.858  -1.778  1.00  0.00           H  
ATOM    947  HD2 ARG C 487     -58.917  -5.534  -0.677  1.00  0.00           H  
ATOM    948  HE  ARG C 487     -57.429  -6.323   0.732  1.00  0.00           H  
ATOM    949 HH12 ARG C 487     -54.088  -4.418  -0.610  1.00  0.00           H  
ATOM    950 HH11 ARG C 487     -55.625  -3.999  -1.312  1.00  0.00           H  
ATOM    951 HH22 ARG C 487     -53.962  -6.025   1.025  1.00  0.00           H  
ATOM    952 HH21 ARG C 487     -55.383  -6.874   1.564  1.00  0.00           H  
ATOM    953  N   ARG C 488     -60.685  -1.059   3.003  1.00 34.98           N  
ATOM    954  CA  ARG C 488     -61.782  -0.678   3.891  1.00 36.99           C  
ATOM    955  C   ARG C 488     -62.962  -1.650   3.860  1.00 39.20           C  
ATOM    956  O   ARG C 488     -63.749  -1.712   4.799  1.00 39.70           O  
ATOM    957  CB  ARG C 488     -62.248   0.736   3.461  1.00 37.87           C  
ATOM    958  CG  ARG C 488     -63.505   1.311   4.136  1.00 38.76           C  
ATOM    959  CD  ARG C 488     -63.954   2.665   3.571  1.00 41.67           C  
ATOM    960  NE  ARG C 488     -64.464   2.598   2.188  1.00 41.85           N  
ATOM    961  CZ  ARG C 488     -65.740   2.698   1.769  1.00 43.57           C  
ATOM    962  NH1 ARG C 488     -66.767   2.858   2.620  1.00 44.47           N  
ATOM    963  NH2 ARG C 488     -65.989   2.641   0.455  1.00 43.37           N1+
ATOM    964  H   ARG C 488     -60.439  -0.415   2.264  1.00  0.00           H  
ATOM    965  HA  ARG C 488     -61.399  -0.642   4.911  1.00  0.00           H  
ATOM    966  HB3 ARG C 488     -62.497   0.689   2.404  1.00  0.00           H  
ATOM    967  HB2 ARG C 488     -61.423   1.443   3.560  1.00  0.00           H  
ATOM    968  HG3 ARG C 488     -63.396   1.355   5.219  1.00  0.00           H  
ATOM    969  HG2 ARG C 488     -64.329   0.630   3.943  1.00  0.00           H  
ATOM    970  HD3 ARG C 488     -63.094   3.334   3.543  1.00  0.00           H  
ATOM    971  HD2 ARG C 488     -64.669   3.127   4.234  1.00  0.00           H  
ATOM    972  HE  ARG C 488     -63.741   2.540   1.484  1.00  0.00           H  
ATOM    973 HH12 ARG C 488     -67.714   2.944   2.281  1.00  0.00           H  
ATOM    974 HH11 ARG C 488     -66.584   2.939   3.611  1.00  0.00           H  
ATOM    975 HH22 ARG C 488     -66.933   2.725   0.108  1.00  0.00           H  
ATOM    976 HH21 ARG C 488     -65.229   2.562  -0.205  1.00  0.00           H  
ATOM    977  N   ARG C 489     -63.080  -2.401   2.770  1.00 41.84           N  
ATOM    978  CA  ARG C 489     -64.159  -3.369   2.598  1.00 44.31           C  
ATOM    979  C   ARG C 489     -65.510  -2.875   3.104  1.00 45.18           C  
ATOM    980  O   ARG C 489     -66.258  -3.604   3.755  1.00 45.93           O  
ATOM    981  CB  ARG C 489     -63.769  -4.727   3.239  1.00 45.45           C  
ATOM    982  CG  ARG C 489     -62.520  -5.390   2.630  1.00 52.26           C  
ATOM    983  CD  ARG C 489     -62.239  -6.763   3.262  1.00 57.03           C  
ATOM    984  NE  ARG C 489     -60.968  -7.362   2.814  1.00 64.49           N  
ATOM    985  CZ  ARG C 489     -59.736  -7.142   3.314  1.00 65.07           C  
ATOM    986  NH1 ARG C 489     -59.500  -6.224   4.262  1.00 64.30           N  
ATOM    987  NH2 ARG C 489     -58.710  -7.871   2.856  1.00 64.29           N1+
ATOM    988  H   ARG C 489     -62.408  -2.314   2.021  1.00  0.00           H  
ATOM    989  HA  ARG C 489     -64.258  -3.565   1.530  1.00  0.00           H  
ATOM    990  HB3 ARG C 489     -64.594  -5.433   3.129  1.00  0.00           H  
ATOM    991  HB2 ARG C 489     -63.628  -4.600   4.312  1.00  0.00           H  
ATOM    992  HG3 ARG C 489     -61.640  -4.750   2.642  1.00  0.00           H  
ATOM    993  HG2 ARG C 489     -62.757  -5.550   1.577  1.00  0.00           H  
ATOM    994  HD3 ARG C 489     -62.989  -7.456   2.878  1.00  0.00           H  
ATOM    995  HD2 ARG C 489     -62.367  -6.772   4.344  1.00  0.00           H  
ATOM    996  HE  ARG C 489     -61.060  -8.036   2.067  1.00  0.00           H  
ATOM    997 HH12 ARG C 489     -58.585  -6.129   4.681  1.00  0.00           H  
ATOM    998 HH11 ARG C 489     -60.254  -5.635   4.588  1.00  0.00           H  
ATOM    999 HH22 ARG C 489     -57.794  -7.768   3.267  1.00  0.00           H  
ATOM   1000 HH21 ARG C 489     -58.866  -8.595   2.169  1.00  0.00           H  
ATOM   1001  N   GLY C 490     -65.823  -1.625   2.795  1.00 46.44           N  
ATOM   1002  CA  GLY C 490     -67.090  -1.058   3.217  1.00 47.94           C  
ATOM   1003  C   GLY C 490     -67.242  -0.942   4.722  1.00 48.89           C  
ATOM   1004  O   GLY C 490     -68.085  -1.620   5.319  1.00 50.55           O  
ATOM   1005  H   GLY C 490     -65.177  -1.060   2.261  1.00  0.00           H  
ATOM   1006  HA3 GLY C 490     -67.906  -1.660   2.817  1.00  0.00           H  
ATOM   1007  HA2 GLY C 490     -67.213  -0.075   2.764  1.00  0.00           H  
ATOM   1008  N   ALA C 491     -66.420  -0.094   5.337  1.00 47.35           N  
ATOM   1009  CA  ALA C 491     -66.467   0.123   6.778  1.00 44.84           C  
ATOM   1010  C   ALA C 491     -66.413   1.620   6.994  1.00 44.97           C  
ATOM   1011  O   ALA C 491     -65.720   2.329   6.271  1.00 44.90           O  
ATOM   1012  CB  ALA C 491     -65.242  -0.539   7.419  1.00 43.57           C  
ATOM   1013  H   ALA C 491     -65.735   0.423   4.803  1.00  0.00           H  
ATOM   1014  HA  ALA C 491     -67.398  -0.275   7.182  1.00  0.00           H  
ATOM   1015  HB1 ALA C 491     -65.247  -0.408   8.500  1.00  0.00           H  
ATOM   1016  HB2 ALA C 491     -65.221  -1.605   7.202  1.00  0.00           H  
ATOM   1017  HB3 ALA C 491     -64.309  -0.117   7.043  1.00  0.00           H  
ATOM   1018  N   HIS C 492     -67.144   2.112   7.985  1.00 46.17           N  
ATOM   1019  CA  HIS C 492     -67.152   3.547   8.222  1.00 47.77           C  
ATOM   1020  C   HIS C 492     -66.217   3.962   9.351  1.00 46.71           C  
ATOM   1021  O   HIS C 492     -65.484   4.956   9.225  1.00 46.00           O  
ATOM   1022  CB  HIS C 492     -68.593   4.035   8.478  1.00 52.35           C  
ATOM   1023  CG  HIS C 492     -69.540   3.893   7.307  1.00 59.52           C  
ATOM   1024  ND1 HIS C 492     -70.906   4.077   7.430  1.00 59.50           N  
ATOM   1025  CD2 HIS C 492     -69.331   3.589   5.977  1.00 60.56           C  
ATOM   1026  CE1 HIS C 492     -71.444   3.881   6.223  1.00 60.49           C  
ATOM   1027  NE2 HIS C 492     -70.547   3.580   5.292  1.00 62.16           N  
ATOM   1028  H   HIS C 492     -67.688   1.492   8.569  1.00  0.00           H  
ATOM   1029  HA  HIS C 492     -66.802   4.032   7.311  1.00  0.00           H  
ATOM   1030  HB3 HIS C 492     -68.579   5.091   8.752  1.00  0.00           H  
ATOM   1031  HB2 HIS C 492     -69.021   3.505   9.330  1.00  0.00           H  
ATOM   1032  HD1 HIS C 492     -71.407   4.317   8.274  1.00  0.00           H  
ATOM   1033  HD2 HIS C 492     -68.406   3.378   5.461  1.00  0.00           H  
ATOM   1034  HE1 HIS C 492     -72.503   3.960   6.023  1.00  0.00           H  
ATOM   1035  N   ARG C 493     -66.230   3.210  10.449  1.00 43.77           N  
ATOM   1036  CA  ARG C 493     -65.342   3.529  11.553  1.00 41.29           C  
ATOM   1037  C   ARG C 493     -64.376   2.380  11.719  1.00 40.61           C  
ATOM   1038  O   ARG C 493     -64.790   1.234  11.835  1.00 41.51           O  
ATOM   1039  CB  ARG C 493     -66.143   3.841  12.833  1.00 39.29           C  
ATOM   1040  CG  ARG C 493     -65.243   4.394  13.952  1.00 37.66           C  
ATOM   1041  CD  ARG C 493     -66.017   4.960  15.152  1.00 33.85           C  
ATOM   1042  NE  ARG C 493     -65.127   5.739  16.030  1.00 36.75           N  
ATOM   1043  CZ  ARG C 493     -64.801   7.041  15.913  1.00 37.33           C  
ATOM   1044  NH1 ARG C 493     -65.340   7.835  14.975  1.00 38.66           N  
ATOM   1045  NH2 ARG C 493     -63.900   7.557  16.759  1.00 37.75           N1+
ATOM   1046  H   ARG C 493     -66.855   2.420  10.513  1.00  0.00           H  
ATOM   1047  HA  ARG C 493     -64.784   4.435  11.314  1.00  0.00           H  
ATOM   1048  HB3 ARG C 493     -66.686   2.960  13.180  1.00  0.00           H  
ATOM   1049  HB2 ARG C 493     -66.897   4.592  12.593  1.00  0.00           H  
ATOM   1050  HG3 ARG C 493     -64.522   5.119  13.573  1.00  0.00           H  
ATOM   1051  HG2 ARG C 493     -64.654   3.548  14.310  1.00  0.00           H  
ATOM   1052  HD3 ARG C 493     -66.327   4.121  15.775  1.00  0.00           H  
ATOM   1053  HD2 ARG C 493     -66.932   5.481  14.870  1.00  0.00           H  
ATOM   1054  HE  ARG C 493     -64.639   5.202  16.737  1.00  0.00           H  
ATOM   1055 HH12 ARG C 493     -65.084   8.809  14.915  1.00  0.00           H  
ATOM   1056 HH11 ARG C 493     -66.015   7.457  14.326  1.00  0.00           H  
ATOM   1057 HH22 ARG C 493     -63.635   8.529  16.705  1.00  0.00           H  
ATOM   1058 HH21 ARG C 493     -63.456   6.962  17.446  1.00  0.00           H  
ATOM   1059  N   ILE C 494     -63.082   2.691  11.725  1.00 39.90           N  
ATOM   1060  CA  ILE C 494     -62.056   1.664  11.862  1.00 36.92           C  
ATOM   1061  C   ILE C 494     -61.531   1.501  13.285  1.00 35.78           C  
ATOM   1062  O   ILE C 494     -61.346   2.477  14.004  1.00 35.03           O  
ATOM   1063  CB  ILE C 494     -60.853   1.989  10.931  1.00 35.16           C  
ATOM   1064  CG1 ILE C 494     -61.287   2.164   9.456  1.00 34.91           C  
ATOM   1065  CG2 ILE C 494     -59.693   0.976  11.024  1.00 34.86           C  
ATOM   1066  CD1 ILE C 494     -62.055   0.973   8.855  1.00 40.04           C  
ATOM   1067  H   ILE C 494     -62.793   3.654  11.634  1.00  0.00           H  
ATOM   1068  HA  ILE C 494     -62.474   0.711  11.537  1.00  0.00           H  
ATOM   1069  HB  ILE C 494     -60.456   2.954  11.247  1.00  0.00           H  
ATOM   1070 HG13 ILE C 494     -60.417   2.388   8.839  1.00  0.00           H  
ATOM   1071 HG12 ILE C 494     -61.915   3.051   9.378  1.00  0.00           H  
ATOM   1072 HG21 ILE C 494     -58.934   1.173  10.271  1.00  0.00           H  
ATOM   1073 HG22 ILE C 494     -59.183   1.014  11.986  1.00  0.00           H  
ATOM   1074 HG23 ILE C 494     -60.055  -0.041  10.876  1.00  0.00           H  
ATOM   1075 HD11 ILE C 494     -62.040   1.005   7.766  1.00  0.00           H  
ATOM   1076 HD12 ILE C 494     -61.629   0.017   9.158  1.00  0.00           H  
ATOM   1077 HD13 ILE C 494     -63.101   0.985   9.163  1.00  0.00           H  
ATOM   1078  N   HIS C 495     -61.293   0.255  13.673  1.00 35.05           N  
ATOM   1079  CA  HIS C 495     -60.738  -0.064  14.985  1.00 33.88           C  
ATOM   1080  C   HIS C 495     -59.370  -0.703  14.801  1.00 31.75           C  
ATOM   1081  O   HIS C 495     -59.144  -1.446  13.848  1.00 32.50           O  
ATOM   1082  CB  HIS C 495     -61.706  -0.972  15.763  1.00 33.84           C  
ATOM   1083  CG  HIS C 495     -63.061  -0.356  16.025  1.00 30.66           C  
ATOM   1084  ND1 HIS C 495     -64.031  -0.214  15.045  1.00 34.19           N  
ATOM   1085  CD2 HIS C 495     -63.614   0.178  17.167  1.00 33.13           C  
ATOM   1086  CE1 HIS C 495     -65.076   0.398  15.606  1.00 32.50           C  
ATOM   1087  NE2 HIS C 495     -64.897   0.662  16.895  1.00 32.66           N  
ATOM   1088  H   HIS C 495     -61.497  -0.515  13.052  1.00  0.00           H  
ATOM   1089  HA  HIS C 495     -60.622   0.860  15.552  1.00  0.00           H  
ATOM   1090  HB3 HIS C 495     -61.267  -1.232  16.727  1.00  0.00           H  
ATOM   1091  HB2 HIS C 495     -61.850  -1.909  15.228  1.00  0.00           H  
ATOM   1092  HD1 HIS C 495     -63.942  -0.482  14.075  1.00  0.00           H  
ATOM   1093  HD2 HIS C 495     -63.182   0.268  18.153  1.00  0.00           H  
ATOM   1094  HE1 HIS C 495     -65.976   0.654  15.065  1.00  0.00           H  
ATOM   1095  N   VAL C 496     -58.462  -0.413  15.720  1.00 29.31           N  
ATOM   1096  CA  VAL C 496     -57.120  -0.952  15.645  1.00 28.85           C  
ATOM   1097  C   VAL C 496     -56.764  -1.518  17.010  1.00 29.72           C  
ATOM   1098  O   VAL C 496     -56.733  -0.780  17.996  1.00 31.12           O  
ATOM   1099  CB  VAL C 496     -56.057   0.128  15.278  1.00 27.79           C  
ATOM   1100  CG1 VAL C 496     -54.665  -0.488  15.028  1.00 27.47           C  
ATOM   1101  CG2 VAL C 496     -56.467   0.961  14.053  1.00 24.15           C  
ATOM   1102  H   VAL C 496     -58.701   0.193  16.492  1.00  0.00           H  
ATOM   1103  HA  VAL C 496     -57.077  -1.739  14.893  1.00  0.00           H  
ATOM   1104  HB  VAL C 496     -55.955   0.831  16.106  1.00  0.00           H  
ATOM   1105 HG11 VAL C 496     -53.925   0.282  14.808  1.00  0.00           H  
ATOM   1106 HG12 VAL C 496     -54.300  -1.047  15.886  1.00  0.00           H  
ATOM   1107 HG13 VAL C 496     -54.687  -1.176  14.183  1.00  0.00           H  
ATOM   1108 HG21 VAL C 496     -55.664   1.638  13.759  1.00  0.00           H  
ATOM   1109 HG22 VAL C 496     -56.704   0.325  13.199  1.00  0.00           H  
ATOM   1110 HG23 VAL C 496     -57.343   1.574  14.262  1.00  0.00           H  
ATOM   1111  N   GLU C 497     -56.493  -2.817  17.085  1.00 30.53           N  
ATOM   1112  CA  GLU C 497     -56.154  -3.409  18.380  1.00 31.29           C  
ATOM   1113  C   GLU C 497     -54.663  -3.643  18.436  1.00 29.47           C  
ATOM   1114  O   GLU C 497     -54.135  -4.451  17.677  1.00 28.85           O  
ATOM   1115  CB  GLU C 497     -56.992  -4.686  18.612  1.00 34.78           C  
ATOM   1116  CG  GLU C 497     -56.523  -5.592  19.782  1.00 37.95           C  
ATOM   1117  CD  GLU C 497     -57.460  -6.761  20.127  1.00 43.20           C  
ATOM   1118  OE1 GLU C 497     -57.187  -7.401  21.166  1.00 47.60           O  
ATOM   1119  OE2 GLU C 497     -58.423  -7.016  19.369  1.00 47.51           O1-
ATOM   1120  H   GLU C 497     -56.522  -3.388  16.253  1.00  0.00           H  
ATOM   1121  HA  GLU C 497     -56.437  -2.719  19.175  1.00  0.00           H  
ATOM   1122  HB3 GLU C 497     -57.047  -5.265  17.690  1.00  0.00           H  
ATOM   1123  HB2 GLU C 497     -58.012  -4.364  18.823  1.00  0.00           H  
ATOM   1124  HG3 GLU C 497     -56.380  -4.987  20.678  1.00  0.00           H  
ATOM   1125  HG2 GLU C 497     -55.549  -6.024  19.549  1.00  0.00           H  
ATOM   1126  N   MET C 498     -53.987  -2.951  19.346  1.00 29.08           N  
ATOM   1127  CA  MET C 498     -52.537  -3.073  19.462  1.00 29.29           C  
ATOM   1128  C   MET C 498     -52.096  -3.751  20.750  1.00 30.54           C  
ATOM   1129  O   MET C 498     -52.479  -3.343  21.856  1.00 33.15           O  
ATOM   1130  CB  MET C 498     -51.896  -1.668  19.424  1.00 26.72           C  
ATOM   1131  CG  MET C 498     -52.166  -0.863  18.145  1.00 20.92           C  
ATOM   1132  SD  MET C 498     -52.112   0.930  18.391  1.00 19.59           S  
ATOM   1133  CE  MET C 498     -53.713   1.169  19.214  1.00 14.22           C  
ATOM   1134  H   MET C 498     -54.476  -2.329  19.973  1.00  0.00           H  
ATOM   1135  HA  MET C 498     -52.179  -3.671  18.623  1.00  0.00           H  
ATOM   1136  HB3 MET C 498     -50.815  -1.766  19.532  1.00  0.00           H  
ATOM   1137  HB2 MET C 498     -52.220  -1.095  20.294  1.00  0.00           H  
ATOM   1138  HG3 MET C 498     -53.143  -1.101  17.735  1.00  0.00           H  
ATOM   1139  HG2 MET C 498     -51.439  -1.136  17.380  1.00  0.00           H  
ATOM   1140  HE1 MET C 498     -53.890   2.228  19.387  1.00  0.00           H  
ATOM   1141  HE2 MET C 498     -54.522   0.787  18.592  1.00  0.00           H  
ATOM   1142  HE3 MET C 498     -53.740   0.658  20.175  1.00  0.00           H  
ATOM   1143  N   LYS C 499     -51.298  -4.802  20.589  1.00 29.78           N  
ATOM   1144  CA  LYS C 499     -50.737  -5.547  21.707  1.00 29.45           C  
ATOM   1145  C   LYS C 499     -49.239  -5.357  21.590  1.00 29.37           C  
ATOM   1146  O   LYS C 499     -48.643  -5.652  20.555  1.00 29.86           O  
ATOM   1147  CB  LYS C 499     -51.117  -7.036  21.657  1.00 29.43           C  
ATOM   1148  CG  LYS C 499     -52.621  -7.299  21.830  1.00 29.93           C  
ATOM   1149  CD  LYS C 499     -52.902  -8.714  22.360  1.00 29.27           C  
ATOM   1150  CE  LYS C 499     -54.399  -8.988  22.568  1.00 33.10           C  
ATOM   1151  NZ  LYS C 499     -54.632 -10.301  23.199  1.00 37.11           N1+
ATOM   1152  H   LYS C 499     -51.056  -5.115  19.660  1.00  0.00           H  
ATOM   1153  HA  LYS C 499     -51.096  -5.138  22.651  1.00  0.00           H  
ATOM   1154  HB3 LYS C 499     -50.594  -7.527  22.477  1.00  0.00           H  
ATOM   1155  HB2 LYS C 499     -50.748  -7.506  20.747  1.00  0.00           H  
ATOM   1156  HG3 LYS C 499     -53.130  -7.150  20.877  1.00  0.00           H  
ATOM   1157  HG2 LYS C 499     -53.046  -6.565  22.515  1.00  0.00           H  
ATOM   1158  HD3 LYS C 499     -52.371  -8.849  23.304  1.00  0.00           H  
ATOM   1159  HD2 LYS C 499     -52.484  -9.446  21.666  1.00  0.00           H  
ATOM   1160  HE3 LYS C 499     -54.920  -8.958  21.612  1.00  0.00           H  
ATOM   1161  HE2 LYS C 499     -54.840  -8.218  23.202  1.00  0.00           H  
ATOM   1162  HZ1 LYS C 499     -55.625 -10.443  23.320  1.00  0.00           H  
ATOM   1163  HZ2 LYS C 499     -54.258 -11.033  22.612  1.00  0.00           H  
ATOM   1164  HZ3 LYS C 499     -54.178 -10.334  24.101  1.00  0.00           H  
ATOM   1165  N   PHE C 500     -48.616  -4.869  22.650  1.00 29.53           N  
ATOM   1166  CA  PHE C 500     -47.180  -4.620  22.592  1.00 30.03           C  
ATOM   1167  C   PHE C 500     -46.504  -4.707  23.961  1.00 31.90           C  
ATOM   1168  O   PHE C 500     -47.175  -4.821  24.990  1.00 32.91           O  
ATOM   1169  CB  PHE C 500     -47.030  -3.183  21.993  1.00 24.71           C  
ATOM   1170  CG  PHE C 500     -47.684  -2.033  22.752  1.00 16.18           C  
ATOM   1171  CD1 PHE C 500     -46.956  -1.319  23.727  1.00 19.15           C  
ATOM   1172  CD2 PHE C 500     -49.060  -1.755  22.591  1.00 17.87           C  
ATOM   1173  CE1 PHE C 500     -47.582  -0.333  24.477  1.00 14.37           C  
ATOM   1174  CE2 PHE C 500     -49.671  -0.775  23.361  1.00 20.16           C  
ATOM   1175  CZ  PHE C 500     -48.935  -0.067  24.303  1.00 18.10           C  
ATOM   1176  H   PHE C 500     -49.135  -4.670  23.495  1.00  0.00           H  
ATOM   1177  HA  PHE C 500     -46.725  -5.356  21.929  1.00  0.00           H  
ATOM   1178  HB3 PHE C 500     -47.428  -3.171  20.980  1.00  0.00           H  
ATOM   1179  HB2 PHE C 500     -45.982  -2.914  21.892  1.00  0.00           H  
ATOM   1180  HD1 PHE C 500     -45.911  -1.537  23.894  1.00  0.00           H  
ATOM   1181  HD2 PHE C 500     -49.646  -2.310  21.873  1.00  0.00           H  
ATOM   1182  HE1 PHE C 500     -47.014   0.217  25.211  1.00  0.00           H  
ATOM   1183  HE2 PHE C 500     -50.724  -0.571  23.235  1.00  0.00           H  
ATOM   1184  HZ  PHE C 500     -49.415   0.689  24.908  1.00  0.00           H  
ATOM   1185  N   SER C 501     -45.175  -4.651  23.971  1.00 33.72           N  
ATOM   1186  CA  SER C 501     -44.432  -4.700  25.225  1.00 34.40           C  
ATOM   1187  C   SER C 501     -43.360  -3.624  25.210  1.00 36.43           C  
ATOM   1188  O   SER C 501     -42.777  -3.319  24.159  1.00 37.88           O  
ATOM   1189  CB  SER C 501     -43.890  -6.133  25.439  1.00 31.34           C  
ATOM   1190  OG  SER C 501     -42.837  -6.474  24.557  1.00 30.07           O  
ATOM   1191  H   SER C 501     -44.666  -4.574  23.102  1.00  0.00           H  
ATOM   1192  HA  SER C 501     -45.118  -4.499  26.048  1.00  0.00           H  
ATOM   1193  HB3 SER C 501     -44.692  -6.864  25.328  1.00  0.00           H  
ATOM   1194  HB2 SER C 501     -43.525  -6.238  26.461  1.00  0.00           H  
ATOM   1195  HG  SER C 501     -42.574  -7.381  24.730  1.00  0.00           H  
ATOM   1196  N   VAL C 502     -43.110  -3.050  26.381  1.00 37.18           N  
ATOM   1197  CA  VAL C 502     -42.128  -1.988  26.521  1.00 36.36           C  
ATOM   1198  C   VAL C 502     -41.052  -2.363  27.527  1.00 38.45           C  
ATOM   1199  O   VAL C 502     -41.329  -2.567  28.709  1.00 37.94           O  
ATOM   1200  CB  VAL C 502     -42.788  -0.631  26.874  1.00 33.85           C  
ATOM   1201  CG1 VAL C 502     -41.776   0.524  27.040  1.00 34.21           C  
ATOM   1202  CG2 VAL C 502     -43.834  -0.274  25.796  1.00 29.27           C  
ATOM   1203  H   VAL C 502     -43.609  -3.350  27.208  1.00  0.00           H  
ATOM   1204  HA  VAL C 502     -41.655  -1.822  25.552  1.00  0.00           H  
ATOM   1205  HB  VAL C 502     -43.314  -0.731  27.825  1.00  0.00           H  
ATOM   1206 HG11 VAL C 502     -42.282   1.476  27.192  1.00  0.00           H  
ATOM   1207 HG12 VAL C 502     -41.126   0.377  27.903  1.00  0.00           H  
ATOM   1208 HG13 VAL C 502     -41.144   0.625  26.157  1.00  0.00           H  
ATOM   1209 HG21 VAL C 502     -44.078   0.783  25.767  1.00  0.00           H  
ATOM   1210 HG22 VAL C 502     -43.480  -0.525  24.799  1.00  0.00           H  
ATOM   1211 HG23 VAL C 502     -44.763  -0.822  25.958  1.00  0.00           H  
ATOM   1212  N   ARG C 503     -39.821  -2.468  27.037  1.00 41.91           N  
ATOM   1213  CA  ARG C 503     -38.680  -2.801  27.876  1.00 45.51           C  
ATOM   1214  C   ARG C 503     -38.370  -1.621  28.785  1.00 49.16           C  
ATOM   1215  O   ARG C 503     -38.521  -0.464  28.389  1.00 50.13           O  
ATOM   1216  CB  ARG C 503     -37.477  -3.184  26.990  1.00 43.67           C  
ATOM   1217  CG  ARG C 503     -36.197  -3.626  27.741  1.00 46.51           C  
ATOM   1218  CD  ARG C 503     -36.258  -5.018  28.407  1.00 45.32           C  
ATOM   1219  NE  ARG C 503     -36.210  -6.104  27.413  1.00 46.35           N  
ATOM   1220  CZ  ARG C 503     -35.965  -7.413  27.609  1.00 46.27           C  
ATOM   1221  NH1 ARG C 503     -35.749  -7.929  28.827  1.00 47.32           N  
ATOM   1222  NH2 ARG C 503     -35.921  -8.227  26.547  1.00 44.78           N1+
ATOM   1223  H   ARG C 503     -39.654  -2.314  26.052  1.00  0.00           H  
ATOM   1224  HA  ARG C 503     -38.922  -3.672  28.485  1.00  0.00           H  
ATOM   1225  HB3 ARG C 503     -37.229  -2.315  26.388  1.00  0.00           H  
ATOM   1226  HB2 ARG C 503     -37.773  -3.961  26.284  1.00  0.00           H  
ATOM   1227  HG3 ARG C 503     -35.833  -2.876  28.442  1.00  0.00           H  
ATOM   1228  HG2 ARG C 503     -35.423  -3.664  26.972  1.00  0.00           H  
ATOM   1229  HD3 ARG C 503     -37.227  -5.141  28.892  1.00  0.00           H  
ATOM   1230  HD2 ARG C 503     -35.510  -5.117  29.193  1.00  0.00           H  
ATOM   1231  HE  ARG C 503     -36.271  -5.795  26.449  1.00  0.00           H  
ATOM   1232 HH12 ARG C 503     -35.539  -8.908  28.940  1.00  0.00           H  
ATOM   1233 HH11 ARG C 503     -35.751  -7.327  29.639  1.00  0.00           H  
ATOM   1234 HH22 ARG C 503     -35.712  -9.209  26.650  1.00  0.00           H  
ATOM   1235 HH21 ARG C 503     -35.987  -7.838  25.614  1.00  0.00           H  
ATOM   1236  N   ASP C 504     -37.952  -1.914  30.012  1.00 53.29           N  
ATOM   1237  CA  ASP C 504     -37.618  -0.863  30.960  1.00 56.12           C  
ATOM   1238  C   ASP C 504     -36.157  -0.463  30.768  1.00 56.89           C  
ATOM   1239  O   ASP C 504     -35.281  -1.315  30.641  1.00 56.19           O  
ATOM   1240  CB  ASP C 504     -38.047  -1.209  32.423  1.00 59.88           C  
ATOM   1241  CG  ASP C 504     -37.087  -0.894  33.574  1.00 62.35           C  
ATOM   1242  OD1 ASP C 504     -36.395  -1.843  33.999  1.00 61.20           O  
ATOM   1243  OD2 ASP C 504     -36.954   0.304  33.911  1.00 65.47           O1-
ATOM   1244  H   ASP C 504     -37.862  -2.879  30.297  1.00  0.00           H  
ATOM   1245  HA  ASP C 504     -38.251   0.002  30.770  1.00  0.00           H  
ATOM   1246  HB3 ASP C 504     -38.331  -2.248  32.519  1.00  0.00           H  
ATOM   1247  HB2 ASP C 504     -38.958  -0.655  32.653  1.00  0.00           H  
ATOM   1248  N   CYS C 505     -35.914   0.841  30.738  1.00 59.04           N  
ATOM   1249  CA  CYS C 505     -34.576   1.410  30.559  1.00 61.86           C  
ATOM   1250  C   CYS C 505     -33.546   0.820  31.523  1.00 62.09           C  
ATOM   1251  O   CYS C 505     -32.370   0.672  31.180  1.00 62.11           O  
ATOM   1252  CB  CYS C 505     -34.704   2.937  30.734  1.00 64.82           C  
ATOM   1253  SG  CYS C 505     -36.140   3.653  29.872  1.00 70.50           S  
ATOM   1254  H   CYS C 505     -36.673   1.498  30.841  1.00  0.00           H  
ATOM   1255  HA  CYS C 505     -34.247   1.227  29.535  1.00  0.00           H  
ATOM   1256  HB3 CYS C 505     -33.799   3.439  30.391  1.00  0.00           H  
ATOM   1257  HB2 CYS C 505     -34.816   3.184  31.791  1.00  0.00           H  
ATOM   1258  N   SER C 506     -33.992   0.504  32.736  1.00 62.21           N  
ATOM   1259  CA  SER C 506     -33.114  -0.056  33.752  1.00 62.13           C  
ATOM   1260  C   SER C 506     -32.956  -1.552  33.571  1.00 62.74           C  
ATOM   1261  O   SER C 506     -33.024  -2.306  34.538  1.00 64.33           O  
ATOM   1262  CB  SER C 506     -33.545   0.445  35.160  1.00 61.07           C  
ATOM   1263  OG  SER C 506     -34.598  -0.255  35.787  1.00 60.36           O  
ATOM   1264  H   SER C 506     -34.963   0.652  32.972  1.00  0.00           H  
ATOM   1265  HA  SER C 506     -32.134   0.414  33.665  1.00  0.00           H  
ATOM   1266  HB3 SER C 506     -33.807   1.503  35.122  1.00  0.00           H  
ATOM   1267  HB2 SER C 506     -32.691   0.375  35.834  1.00  0.00           H  
ATOM   1268  HG  SER C 506     -35.365  -0.259  35.201  1.00  0.00           H  
ATOM   1269  N   SER C 507     -32.757  -1.977  32.329  1.00 63.34           N  
ATOM   1270  CA  SER C 507     -32.569  -3.385  32.012  1.00 64.89           C  
ATOM   1271  C   SER C 507     -31.536  -3.430  30.900  1.00 67.46           C  
ATOM   1272  O   SER C 507     -30.901  -4.457  30.656  1.00 68.32           O  
ATOM   1273  CB  SER C 507     -33.870  -4.035  31.509  1.00 63.69           C  
ATOM   1274  OG  SER C 507     -34.848  -4.035  32.518  1.00 63.34           O  
ATOM   1275  H   SER C 507     -32.733  -1.316  31.566  1.00  0.00           H  
ATOM   1276  HA  SER C 507     -32.201  -3.919  32.887  1.00  0.00           H  
ATOM   1277  HB3 SER C 507     -33.687  -5.075  31.236  1.00  0.00           H  
ATOM   1278  HB2 SER C 507     -34.252  -3.548  30.614  1.00  0.00           H  
ATOM   1279  HG  SER C 507     -35.077  -3.126  32.740  1.00  0.00           H  
ATOM   1280  N   ILE C 508     -31.376  -2.290  30.236  1.00 69.20           N  
ATOM   1281  CA  ILE C 508     -30.432  -2.144  29.138  1.00 71.34           C  
ATOM   1282  C   ILE C 508     -29.155  -1.519  29.695  1.00 72.72           C  
ATOM   1283  O   ILE C 508     -29.189  -0.429  30.261  1.00 72.22           O  
ATOM   1284  CB  ILE C 508     -31.076  -1.270  28.021  1.00 71.88           C  
ATOM   1285  CG1 ILE C 508     -32.366  -1.896  27.435  1.00 71.14           C  
ATOM   1286  CG2 ILE C 508     -30.110  -0.865  26.888  1.00 71.93           C  
ATOM   1287  CD1 ILE C 508     -32.196  -3.268  26.766  1.00 72.40           C  
ATOM   1288  H   ILE C 508     -31.922  -1.479  30.488  1.00  0.00           H  
ATOM   1289  HA  ILE C 508     -30.208  -3.122  28.712  1.00  0.00           H  
ATOM   1290  HB  ILE C 508     -31.424  -0.359  28.494  1.00  0.00           H  
ATOM   1291 HG13 ILE C 508     -32.810  -1.203  26.718  1.00  0.00           H  
ATOM   1292 HG12 ILE C 508     -33.113  -1.990  28.225  1.00  0.00           H  
ATOM   1293 HG21 ILE C 508     -30.629  -0.299  26.113  1.00  0.00           H  
ATOM   1294 HG22 ILE C 508     -29.310  -0.227  27.251  1.00  0.00           H  
ATOM   1295 HG23 ILE C 508     -29.651  -1.732  26.415  1.00  0.00           H  
ATOM   1296 HD11 ILE C 508     -32.779  -3.319  25.846  1.00  0.00           H  
ATOM   1297 HD12 ILE C 508     -31.161  -3.487  26.508  1.00  0.00           H  
ATOM   1298 HD13 ILE C 508     -32.548  -4.066  27.422  1.00  0.00           H  
ATOM   1299  N   PRO C 509     -28.012  -2.209  29.552  1.00 74.86           N  
ATOM   1300  CA  PRO C 509     -26.706  -1.748  30.033  1.00 76.32           C  
ATOM   1301  C   PRO C 509     -26.237  -0.406  29.475  1.00 77.79           C  
ATOM   1302  O   PRO C 509     -25.257   0.158  29.961  1.00 78.01           O  
ATOM   1303  CB  PRO C 509     -25.709  -2.849  29.631  1.00 76.30           C  
ATOM   1304  CG  PRO C 509     -26.544  -4.102  29.578  1.00 76.32           C  
ATOM   1305  CD  PRO C 509     -27.871  -3.587  29.044  1.00 76.09           C  
ATOM   1306  HA  PRO C 509     -26.736  -1.685  31.121  1.00  0.00           H  
ATOM   1307  HB3 PRO C 509     -24.875  -2.937  30.328  1.00  0.00           H  
ATOM   1308  HB2 PRO C 509     -25.292  -2.656  28.641  1.00  0.00           H  
ATOM   1309  HG3 PRO C 509     -26.682  -4.489  30.588  1.00  0.00           H  
ATOM   1310  HG2 PRO C 509     -26.108  -4.894  28.968  1.00  0.00           H  
ATOM   1311  HD2 PRO C 509     -27.870  -3.564  27.954  1.00  0.00           H  
ATOM   1312  HD3 PRO C 509     -28.643  -4.277  29.380  1.00  0.00           H  
ATOM   1313  N   SER C 510     -26.926   0.103  28.457  1.00 79.43           N  
ATOM   1314  CA  SER C 510     -26.560   1.387  27.855  1.00 81.26           C  
ATOM   1315  C   SER C 510     -27.774   2.289  27.620  1.00 81.93           C  
ATOM   1316  O   SER C 510     -28.409   2.231  26.562  1.00 82.52           O  
ATOM   1317  CB  SER C 510     -25.798   1.126  26.534  1.00 82.50           C  
ATOM   1318  OG  SER C 510     -24.451   0.778  26.784  1.00 84.68           O  
ATOM   1319  H   SER C 510     -27.720  -0.397  28.084  1.00  0.00           H  
ATOM   1320  HA  SER C 510     -25.883   1.901  28.537  1.00  0.00           H  
ATOM   1321  HB3 SER C 510     -25.779   2.023  25.913  1.00  0.00           H  
ATOM   1322  HB2 SER C 510     -26.279   0.345  25.943  1.00  0.00           H  
ATOM   1323  HG  SER C 510     -24.017   0.608  25.944  1.00  0.00           H  
ATOM   1324  N   VAL C 511     -28.077   3.134  28.606  1.00 81.55           N  
ATOM   1325  CA  VAL C 511     -29.222   4.031  28.516  1.00 81.22           C  
ATOM   1326  C   VAL C 511     -28.974   5.435  29.061  1.00 80.99           C  
ATOM   1327  O   VAL C 511     -28.680   5.611  30.245  1.00 79.28           O  
ATOM   1328  CB  VAL C 511     -30.503   3.502  29.252  1.00 81.45           C  
ATOM   1329  CG1 VAL C 511     -30.935   2.133  28.747  1.00 80.90           C  
ATOM   1330  CG2 VAL C 511     -30.500   3.483  30.800  1.00 81.65           C  
ATOM   1331  H   VAL C 511     -27.509   3.163  29.439  1.00  0.00           H  
ATOM   1332  HA  VAL C 511     -29.489   4.124  27.464  1.00  0.00           H  
ATOM   1333  HB  VAL C 511     -31.314   4.172  28.958  1.00  0.00           H  
ATOM   1334 HG11 VAL C 511     -31.989   1.950  28.950  1.00  0.00           H  
ATOM   1335 HG12 VAL C 511     -30.773   1.990  27.685  1.00  0.00           H  
ATOM   1336 HG13 VAL C 511     -30.352   1.376  29.252  1.00  0.00           H  
ATOM   1337 HG21 VAL C 511     -31.366   2.953  31.187  1.00  0.00           H  
ATOM   1338 HG22 VAL C 511     -29.610   2.992  31.193  1.00  0.00           H  
ATOM   1339 HG23 VAL C 511     -30.572   4.478  31.236  1.00  0.00           H  
ATOM   1340  N   PRO C 512     -29.094   6.453  28.189  1.00 81.40           N  
ATOM   1341  CA  PRO C 512     -28.911   7.876  28.484  1.00 81.14           C  
ATOM   1342  C   PRO C 512     -30.143   8.429  29.208  1.00 81.71           C  
ATOM   1343  O   PRO C 512     -30.745   7.754  30.051  1.00 82.39           O  
ATOM   1344  CB  PRO C 512     -28.619   8.499  27.104  1.00 80.40           C  
ATOM   1345  CG  PRO C 512     -29.545   7.747  26.184  1.00 81.69           C  
ATOM   1346  CD  PRO C 512     -29.494   6.345  26.778  1.00 82.70           C  
ATOM   1347  HA  PRO C 512     -28.008   8.040  29.072  1.00  0.00           H  
ATOM   1348  HB3 PRO C 512     -27.585   8.286  26.827  1.00  0.00           H  
ATOM   1349  HB2 PRO C 512     -28.739   9.580  27.039  1.00  0.00           H  
ATOM   1350  HG3 PRO C 512     -29.247   7.785  25.136  1.00  0.00           H  
ATOM   1351  HG2 PRO C 512     -30.556   8.147  26.262  1.00  0.00           H  
ATOM   1352  HD2 PRO C 512     -30.474   5.877  26.699  1.00  0.00           H  
ATOM   1353  HD3 PRO C 512     -28.754   5.754  26.235  1.00  0.00           H  
ATOM   1354  N   GLY C 513     -30.527   9.651  28.849  1.00 81.73           N  
ATOM   1355  CA  GLY C 513     -31.678  10.285  29.471  1.00 81.01           C  
ATOM   1356  C   GLY C 513     -33.027   9.994  28.828  1.00 80.11           C  
ATOM   1357  O   GLY C 513     -34.051  10.002  29.516  1.00 80.35           O  
ATOM   1358  H   GLY C 513     -30.016  10.152  28.136  1.00  0.00           H  
ATOM   1359  HA3 GLY C 513     -31.520  11.362  29.504  1.00  0.00           H  
ATOM   1360  HA2 GLY C 513     -31.717  10.009  30.525  1.00  0.00           H  
ATOM   1361  N   SER C 514     -33.037   9.740  27.520  1.00 78.83           N  
ATOM   1362  CA  SER C 514     -34.283   9.455  26.799  1.00 77.40           C  
ATOM   1363  C   SER C 514     -34.920   8.131  27.242  1.00 74.72           C  
ATOM   1364  O   SER C 514     -35.094   7.883  28.443  1.00 72.65           O  
ATOM   1365  CB  SER C 514     -33.973   9.585  25.284  1.00 79.28           C  
ATOM   1366  OG  SER C 514     -32.992   8.664  24.835  1.00 81.07           O  
ATOM   1367  H   SER C 514     -32.172   9.739  26.997  1.00  0.00           H  
ATOM   1368  HA  SER C 514     -34.988  10.257  27.014  1.00  0.00           H  
ATOM   1369  HB3 SER C 514     -33.614  10.591  25.065  1.00  0.00           H  
ATOM   1370  HB2 SER C 514     -34.878   9.456  24.689  1.00  0.00           H  
ATOM   1371  HG  SER C 514     -33.312   7.766  24.951  1.00  0.00           H  
ATOM   1372  N   CYS C 515     -35.273   7.295  26.261  1.00 72.96           N  
ATOM   1373  CA  CYS C 515     -35.891   5.985  26.502  1.00 68.44           C  
ATOM   1374  C   CYS C 515     -37.379   6.153  26.875  1.00 64.52           C  
ATOM   1375  O   CYS C 515     -37.807   5.811  27.983  1.00 61.17           O  
ATOM   1376  CB  CYS C 515     -35.074   5.105  27.497  1.00 69.61           C  
ATOM   1377  SG  CYS C 515     -35.711   3.454  27.888  1.00 71.01           S  
ATOM   1378  H   CYS C 515     -35.117   7.555  25.297  1.00  0.00           H  
ATOM   1379  HA  CYS C 515     -35.826   5.398  25.585  1.00  0.00           H  
ATOM   1380  HB3 CYS C 515     -34.941   5.574  28.466  1.00  0.00           H  
ATOM   1381  HB2 CYS C 515     -34.070   4.989  27.116  1.00  0.00           H  
ATOM   1382  N   LYS C 516     -38.147   6.688  25.919  1.00 60.37           N  
ATOM   1383  CA  LYS C 516     -39.582   6.952  26.080  1.00 56.27           C  
ATOM   1384  C   LYS C 516     -40.461   5.725  26.253  1.00 53.51           C  
ATOM   1385  O   LYS C 516     -40.034   4.594  26.031  1.00 53.59           O  
ATOM   1386  CB  LYS C 516     -40.045   7.790  24.858  1.00 57.82           C  
ATOM   1387  CG  LYS C 516     -39.737   9.300  24.934  1.00 59.66           C  
ATOM   1388  CD  LYS C 516     -38.243   9.665  25.048  1.00 62.61           C  
ATOM   1389  CE  LYS C 516     -37.937  11.163  24.868  1.00 63.77           C  
ATOM   1390  NZ  LYS C 516     -38.168  11.626  23.486  1.00 64.60           N1+
ATOM   1391  H   LYS C 516     -37.745   6.936  25.026  1.00  0.00           H  
ATOM   1392  HA  LYS C 516     -39.704   7.570  26.970  1.00  0.00           H  
ATOM   1393  HB3 LYS C 516     -41.129   7.723  24.748  1.00  0.00           H  
ATOM   1394  HB2 LYS C 516     -39.645   7.368  23.935  1.00  0.00           H  
ATOM   1395  HG3 LYS C 516     -40.274   9.730  25.780  1.00  0.00           H  
ATOM   1396  HG2 LYS C 516     -40.166   9.766  24.047  1.00  0.00           H  
ATOM   1397  HD3 LYS C 516     -37.656   9.075  24.346  1.00  0.00           H  
ATOM   1398  HD2 LYS C 516     -37.889   9.379  26.039  1.00  0.00           H  
ATOM   1399  HE3 LYS C 516     -36.891  11.351  25.113  1.00  0.00           H  
ATOM   1400  HE2 LYS C 516     -38.537  11.760  25.555  1.00  0.00           H  
ATOM   1401  HZ1 LYS C 516     -37.924  12.603  23.407  1.00  0.00           H  
ATOM   1402  HZ2 LYS C 516     -37.606  11.083  22.845  1.00  0.00           H  
ATOM   1403  HZ3 LYS C 516     -39.143  11.503  23.250  1.00  0.00           H  
ATOM   1404  N   GLU C 517     -41.710   5.965  26.642  1.00 50.30           N  
ATOM   1405  CA  GLU C 517     -42.667   4.887  26.841  1.00 46.72           C  
ATOM   1406  C   GLU C 517     -44.026   5.141  26.213  1.00 43.17           C  
ATOM   1407  O   GLU C 517     -45.055   4.757  26.762  1.00 42.98           O  
ATOM   1408  CB  GLU C 517     -42.773   4.570  28.371  1.00 46.46           C  
ATOM   1409  CG  GLU C 517     -41.540   4.813  29.287  1.00 49.19           C  
ATOM   1410  CD  GLU C 517     -41.322   6.253  29.799  1.00 49.80           C  
ATOM   1411  OE1 GLU C 517     -42.169   7.136  29.529  1.00 53.96           O  
ATOM   1412  OE2 GLU C 517     -40.285   6.451  30.468  1.00 47.04           O1-
ATOM   1413  H   GLU C 517     -42.014   6.914  26.806  1.00  0.00           H  
ATOM   1414  HA  GLU C 517     -42.253   3.998  26.366  1.00  0.00           H  
ATOM   1415  HB3 GLU C 517     -42.941   3.500  28.439  1.00  0.00           H  
ATOM   1416  HB2 GLU C 517     -43.655   5.027  28.824  1.00  0.00           H  
ATOM   1417  HG3 GLU C 517     -40.631   4.452  28.805  1.00  0.00           H  
ATOM   1418  HG2 GLU C 517     -41.658   4.190  30.174  1.00  0.00           H  
ATOM   1419  N   THR C 518     -44.026   5.804  25.063  1.00 40.54           N  
ATOM   1420  CA  THR C 518     -45.264   6.059  24.329  1.00 37.53           C  
ATOM   1421  C   THR C 518     -44.958   5.986  22.844  1.00 34.65           C  
ATOM   1422  O   THR C 518     -43.804   5.815  22.456  1.00 36.12           O  
ATOM   1423  CB  THR C 518     -45.787   7.507  24.646  1.00 36.08           C  
ATOM   1424  OG1 THR C 518     -44.983   8.537  24.091  1.00 36.50           O  
ATOM   1425  CG2 THR C 518     -45.972   7.826  26.138  1.00 36.61           C  
ATOM   1426  H   THR C 518     -43.157   6.145  24.676  1.00  0.00           H  
ATOM   1427  HA  THR C 518     -45.997   5.293  24.583  1.00  0.00           H  
ATOM   1428  HB  THR C 518     -46.767   7.626  24.186  1.00  0.00           H  
ATOM   1429  HG1 THR C 518     -45.064   8.518  23.132  1.00  0.00           H  
ATOM   1430 HG21 THR C 518     -46.475   8.784  26.273  1.00  0.00           H  
ATOM   1431 HG22 THR C 518     -46.572   7.067  26.634  1.00  0.00           H  
ATOM   1432 HG23 THR C 518     -45.016   7.885  26.661  1.00  0.00           H  
ATOM   1433  N   PHE C 519     -45.986   6.087  22.012  1.00 31.38           N  
ATOM   1434  CA  PHE C 519     -45.781   6.064  20.568  1.00 28.31           C  
ATOM   1435  C   PHE C 519     -47.040   6.499  19.839  1.00 25.60           C  
ATOM   1436  O   PHE C 519     -48.146   6.323  20.335  1.00 23.55           O  
ATOM   1437  CB  PHE C 519     -45.337   4.655  20.064  1.00 26.77           C  
ATOM   1438  CG  PHE C 519     -46.356   3.525  20.142  1.00 28.50           C  
ATOM   1439  CD1 PHE C 519     -47.205   3.238  19.050  1.00 29.11           C  
ATOM   1440  CD2 PHE C 519     -46.544   2.832  21.355  1.00 25.22           C  
ATOM   1441  CE1 PHE C 519     -48.162   2.237  19.160  1.00 29.30           C  
ATOM   1442  CE2 PHE C 519     -47.498   1.828  21.437  1.00 23.82           C  
ATOM   1443  CZ  PHE C 519     -48.298   1.525  20.344  1.00 29.72           C  
ATOM   1444  H   PHE C 519     -46.923   6.181  22.377  1.00  0.00           H  
ATOM   1445  HA  PHE C 519     -44.994   6.780  20.330  1.00  0.00           H  
ATOM   1446  HB3 PHE C 519     -44.430   4.323  20.567  1.00  0.00           H  
ATOM   1447  HB2 PHE C 519     -45.043   4.736  19.018  1.00  0.00           H  
ATOM   1448  HD1 PHE C 519     -47.112   3.790  18.126  1.00  0.00           H  
ATOM   1449  HD2 PHE C 519     -45.936   3.065  22.217  1.00  0.00           H  
ATOM   1450  HE1 PHE C 519     -48.811   2.011  18.329  1.00  0.00           H  
ATOM   1451  HE2 PHE C 519     -47.622   1.290  22.360  1.00  0.00           H  
ATOM   1452  HZ  PHE C 519     -49.043   0.746  20.423  1.00  0.00           H  
ATOM   1453  N   ASN C 520     -46.867   7.100  18.672  1.00 25.09           N  
ATOM   1454  CA  ASN C 520     -48.019   7.569  17.926  1.00 25.61           C  
ATOM   1455  C   ASN C 520     -48.513   6.616  16.840  1.00 25.31           C  
ATOM   1456  O   ASN C 520     -47.730   5.936  16.170  1.00 23.92           O  
ATOM   1457  CB  ASN C 520     -47.705   8.955  17.316  1.00 26.69           C  
ATOM   1458  CG  ASN C 520     -47.457  10.083  18.324  1.00 27.57           C  
ATOM   1459  OD1 ASN C 520     -47.711   9.946  19.517  1.00 26.47           O  
ATOM   1460  ND2 ASN C 520     -46.951  11.218  17.840  1.00 28.37           N  
ATOM   1461  H   ASN C 520     -45.936   7.231  18.303  1.00  0.00           H  
ATOM   1462  HA  ASN C 520     -48.835   7.711  18.635  1.00  0.00           H  
ATOM   1463  HB3 ASN C 520     -48.537   9.278  16.689  1.00  0.00           H  
ATOM   1464  HB2 ASN C 520     -46.832   8.877  16.673  1.00  0.00           H  
ATOM   1465 HD22 ASN C 520     -46.749  11.991  18.457  1.00  0.00           H  
ATOM   1466 HD21 ASN C 520     -46.736  11.301  16.853  1.00  0.00           H  
ATOM   1467  N   LEU C 521     -49.835   6.594  16.689  1.00 25.14           N  
ATOM   1468  CA  LEU C 521     -50.515   5.791  15.685  1.00 24.97           C  
ATOM   1469  C   LEU C 521     -51.202   6.727  14.686  1.00 26.57           C  
ATOM   1470  O   LEU C 521     -52.014   7.581  15.081  1.00 25.71           O  
ATOM   1471  CB  LEU C 521     -51.544   4.865  16.396  1.00 22.92           C  
ATOM   1472  CG  LEU C 521     -52.645   4.207  15.513  1.00 23.84           C  
ATOM   1473  CD1 LEU C 521     -52.084   3.347  14.361  1.00 23.74           C  
ATOM   1474  CD2 LEU C 521     -53.683   3.453  16.369  1.00 27.28           C  
ATOM   1475  H   LEU C 521     -50.422   7.155  17.290  1.00  0.00           H  
ATOM   1476  HA  LEU C 521     -49.792   5.164  15.163  1.00  0.00           H  
ATOM   1477  HB3 LEU C 521     -52.052   5.451  17.164  1.00  0.00           H  
ATOM   1478  HB2 LEU C 521     -51.002   4.086  16.935  1.00  0.00           H  
ATOM   1479  HG  LEU C 521     -53.209   5.009  15.042  1.00  0.00           H  
ATOM   1480 HD11 LEU C 521     -52.405   2.308  14.412  1.00  0.00           H  
ATOM   1481 HD12 LEU C 521     -52.427   3.730  13.400  1.00  0.00           H  
ATOM   1482 HD13 LEU C 521     -50.995   3.348  14.335  1.00  0.00           H  
ATOM   1483 HD21 LEU C 521     -54.694   3.789  16.138  1.00  0.00           H  
ATOM   1484 HD22 LEU C 521     -53.661   2.375  16.211  1.00  0.00           H  
ATOM   1485 HD23 LEU C 521     -53.529   3.623  17.435  1.00  0.00           H  
ATOM   1486  N   TYR C 522     -50.874   6.589  13.401  1.00 27.19           N  
ATOM   1487  CA  TYR C 522     -51.507   7.430  12.373  1.00 29.27           C  
ATOM   1488  C   TYR C 522     -52.121   6.524  11.349  1.00 29.93           C  
ATOM   1489  O   TYR C 522     -51.914   5.314  11.381  1.00 31.79           O  
ATOM   1490  CB  TYR C 522     -50.414   8.257  11.672  1.00 25.76           C  
ATOM   1491  CG  TYR C 522     -49.579   9.192  12.520  1.00 25.68           C  
ATOM   1492  CD1 TYR C 522     -48.452   8.721  13.225  1.00 22.73           C  
ATOM   1493  CD2 TYR C 522     -49.905  10.559  12.565  1.00 24.07           C  
ATOM   1494  CE1 TYR C 522     -47.679   9.617  13.987  1.00 24.26           C  
ATOM   1495  CE2 TYR C 522     -49.162  11.434  13.368  1.00 23.75           C  
ATOM   1496  CZ  TYR C 522     -48.044  10.973  14.079  1.00 22.97           C  
ATOM   1497  OH  TYR C 522     -47.322  11.844  14.842  1.00 27.59           O  
ATOM   1498  H   TYR C 522     -50.185   5.904  13.126  1.00  0.00           H  
ATOM   1499  HA  TYR C 522     -52.278   8.052  12.828  1.00  0.00           H  
ATOM   1500  HB3 TYR C 522     -50.927   8.860  10.933  1.00  0.00           H  
ATOM   1501  HB2 TYR C 522     -49.727   7.607  11.128  1.00  0.00           H  
ATOM   1502  HD1 TYR C 522     -48.172   7.679  13.175  1.00  0.00           H  
ATOM   1503  HD2 TYR C 522     -50.735  10.943  11.997  1.00  0.00           H  
ATOM   1504  HE1 TYR C 522     -46.808   9.261  14.504  1.00  0.00           H  
ATOM   1505  HE2 TYR C 522     -49.456  12.464  13.433  1.00  0.00           H  
ATOM   1506  HH  TYR C 522     -47.665  12.744  14.814  1.00  0.00           H  
ATOM   1507  N   TYR C 523     -52.865   7.116  10.424  1.00 32.65           N  
ATOM   1508  CA  TYR C 523     -53.459   6.355   9.335  1.00 35.57           C  
ATOM   1509  C   TYR C 523     -53.446   7.263   8.097  1.00 37.00           C  
ATOM   1510  O   TYR C 523     -53.128   8.455   8.188  1.00 36.83           O  
ATOM   1511  CB  TYR C 523     -54.885   5.888   9.711  1.00 34.77           C  
ATOM   1512  CG  TYR C 523     -55.987   6.939   9.671  1.00 33.97           C  
ATOM   1513  CD1 TYR C 523     -56.865   7.020   8.568  1.00 32.56           C  
ATOM   1514  CD2 TYR C 523     -56.150   7.824  10.753  1.00 34.04           C  
ATOM   1515  CE1 TYR C 523     -57.915   7.959   8.570  1.00 31.82           C  
ATOM   1516  CE2 TYR C 523     -57.213   8.745  10.767  1.00 35.37           C  
ATOM   1517  CZ  TYR C 523     -58.097   8.815   9.673  1.00 31.93           C  
ATOM   1518  OH  TYR C 523     -59.130   9.706   9.683  1.00 35.49           O  
ATOM   1519  H   TYR C 523     -53.028   8.111  10.469  1.00  0.00           H  
ATOM   1520  HA  TYR C 523     -52.839   5.482   9.136  1.00  0.00           H  
ATOM   1521  HB3 TYR C 523     -54.881   5.416  10.695  1.00  0.00           H  
ATOM   1522  HB2 TYR C 523     -55.175   5.096   9.020  1.00  0.00           H  
ATOM   1523  HD1 TYR C 523     -56.749   6.353   7.726  1.00  0.00           H  
ATOM   1524  HD2 TYR C 523     -55.460   7.792  11.579  1.00  0.00           H  
ATOM   1525  HE1 TYR C 523     -58.593   8.008   7.733  1.00  0.00           H  
ATOM   1526  HE2 TYR C 523     -57.342   9.397  11.617  1.00  0.00           H  
ATOM   1527  HH  TYR C 523     -59.148  10.257  10.469  1.00  0.00           H  
ATOM   1528  N   TYR C 524     -53.778   6.702   6.943  1.00 39.30           N  
ATOM   1529  CA  TYR C 524     -53.757   7.454   5.691  1.00 39.92           C  
ATOM   1530  C   TYR C 524     -54.677   6.748   4.721  1.00 40.81           C  
ATOM   1531  O   TYR C 524     -54.450   5.580   4.418  1.00 42.13           O  
ATOM   1532  CB  TYR C 524     -52.289   7.510   5.188  1.00 41.00           C  
ATOM   1533  CG  TYR C 524     -52.051   7.961   3.758  1.00 42.19           C  
ATOM   1534  CD1 TYR C 524     -52.004   9.335   3.447  1.00 44.19           C  
ATOM   1535  CD2 TYR C 524     -51.849   7.004   2.739  1.00 42.01           C  
ATOM   1536  CE1 TYR C 524     -51.761   9.750   2.123  1.00 43.40           C  
ATOM   1537  CE2 TYR C 524     -51.610   7.419   1.416  1.00 40.59           C  
ATOM   1538  CZ  TYR C 524     -51.567   8.792   1.107  1.00 42.38           C  
ATOM   1539  OH  TYR C 524     -51.338   9.195  -0.175  1.00 42.32           O  
ATOM   1540  H   TYR C 524     -54.054   5.731   6.915  1.00  0.00           H  
ATOM   1541  HA  TYR C 524     -54.088   8.478   5.857  1.00  0.00           H  
ATOM   1542  HB3 TYR C 524     -51.850   6.516   5.279  1.00  0.00           H  
ATOM   1543  HB2 TYR C 524     -51.699   8.150   5.844  1.00  0.00           H  
ATOM   1544  HD1 TYR C 524     -52.149  10.074   4.222  1.00  0.00           H  
ATOM   1545  HD2 TYR C 524     -51.880   5.949   2.969  1.00  0.00           H  
ATOM   1546  HE1 TYR C 524     -51.726  10.804   1.888  1.00  0.00           H  
ATOM   1547  HE2 TYR C 524     -51.461   6.680   0.642  1.00  0.00           H  
ATOM   1548  HH  TYR C 524     -51.260   8.460  -0.788  1.00  0.00           H  
ATOM   1549  N   GLU C 525     -55.718   7.426   4.244  1.00 42.24           N  
ATOM   1550  CA  GLU C 525     -56.631   6.792   3.288  1.00 40.92           C  
ATOM   1551  C   GLU C 525     -56.079   6.918   1.872  1.00 40.51           C  
ATOM   1552  O   GLU C 525     -55.222   7.765   1.599  1.00 39.40           O  
ATOM   1553  CB  GLU C 525     -58.021   7.465   3.398  1.00 38.95           C  
ATOM   1554  CG  GLU C 525     -58.518   7.833   4.816  1.00 37.98           C  
ATOM   1555  CD  GLU C 525     -59.921   8.472   4.856  1.00 41.80           C  
ATOM   1556  OE1 GLU C 525     -60.714   8.272   3.908  1.00 43.64           O  
ATOM   1557  OE2 GLU C 525     -60.193   9.161   5.863  1.00 40.33           O1-
ATOM   1558  H   GLU C 525     -55.878   8.378   4.540  1.00  0.00           H  
ATOM   1559  HA  GLU C 525     -56.718   5.734   3.536  1.00  0.00           H  
ATOM   1560  HB3 GLU C 525     -58.736   6.749   3.007  1.00  0.00           H  
ATOM   1561  HB2 GLU C 525     -58.069   8.348   2.757  1.00  0.00           H  
ATOM   1562  HG3 GLU C 525     -57.821   8.526   5.289  1.00  0.00           H  
ATOM   1563  HG2 GLU C 525     -58.535   6.937   5.438  1.00  0.00           H  
ATOM   1564  N   ALA C 526     -56.577   6.071   0.976  1.00 41.63           N  
ATOM   1565  CA  ALA C 526     -56.144   6.068  -0.418  1.00 41.85           C  
ATOM   1566  C   ALA C 526     -56.947   5.031  -1.178  1.00 41.15           C  
ATOM   1567  O   ALA C 526     -57.250   3.972  -0.628  1.00 41.65           O  
ATOM   1568  CB  ALA C 526     -54.644   5.709  -0.553  1.00 44.75           C  
ATOM   1569  H   ALA C 526     -57.279   5.399   1.253  1.00  0.00           H  
ATOM   1570  HA  ALA C 526     -56.318   7.052  -0.854  1.00  0.00           H  
ATOM   1571  HB1 ALA C 526     -54.362   5.583  -1.599  1.00  0.00           H  
ATOM   1572  HB2 ALA C 526     -53.991   6.486  -0.159  1.00  0.00           H  
ATOM   1573  HB3 ALA C 526     -54.404   4.780  -0.034  1.00  0.00           H  
ATOM   1574  N   ASP C 527     -57.277   5.326  -2.437  1.00 40.74           N  
ATOM   1575  CA  ASP C 527     -58.055   4.401  -3.270  1.00 38.56           C  
ATOM   1576  C   ASP C 527     -57.230   3.273  -3.887  1.00 36.59           C  
ATOM   1577  O   ASP C 527     -57.785   2.263  -4.312  1.00 37.17           O  
ATOM   1578  CB  ASP C 527     -58.829   5.151  -4.383  1.00 40.85           C  
ATOM   1579  CG  ASP C 527     -59.700   6.298  -3.850  1.00 42.04           C  
ATOM   1580  OD1 ASP C 527     -60.767   5.980  -3.280  1.00 42.00           O  
ATOM   1581  OD2 ASP C 527     -59.201   7.446  -3.848  1.00 44.75           O1-
ATOM   1582  H   ASP C 527     -56.990   6.207  -2.841  1.00  0.00           H  
ATOM   1583  HA  ASP C 527     -58.819   3.947  -2.638  1.00  0.00           H  
ATOM   1584  HB3 ASP C 527     -59.472   4.463  -4.932  1.00  0.00           H  
ATOM   1585  HB2 ASP C 527     -58.128   5.560  -5.113  1.00  0.00           H  
ATOM   1586  N   PHE C 528     -55.914   3.456  -3.954  1.00 35.23           N  
ATOM   1587  CA  PHE C 528     -55.016   2.444  -4.505  1.00 33.97           C  
ATOM   1588  C   PHE C 528     -53.728   2.469  -3.675  1.00 34.02           C  
ATOM   1589  O   PHE C 528     -53.476   3.434  -2.960  1.00 34.23           O  
ATOM   1590  CB  PHE C 528     -54.695   2.765  -5.985  1.00 34.36           C  
ATOM   1591  CG  PHE C 528     -55.877   2.717  -6.938  1.00 33.52           C  
ATOM   1592  CD1 PHE C 528     -56.593   3.894  -7.247  1.00 33.85           C  
ATOM   1593  CD2 PHE C 528     -56.374   1.475  -7.387  1.00 32.99           C  
ATOM   1594  CE1 PHE C 528     -57.740   3.825  -8.027  1.00 33.75           C  
ATOM   1595  CE2 PHE C 528     -57.522   1.428  -8.168  1.00 34.55           C  
ATOM   1596  CZ  PHE C 528     -58.199   2.598  -8.490  1.00 35.84           C  
ATOM   1597  H   PHE C 528     -55.505   4.317  -3.617  1.00  0.00           H  
ATOM   1598  HA  PHE C 528     -55.482   1.460  -4.438  1.00  0.00           H  
ATOM   1599  HB3 PHE C 528     -53.960   2.048  -6.355  1.00  0.00           H  
ATOM   1600  HB2 PHE C 528     -54.217   3.744  -6.064  1.00  0.00           H  
ATOM   1601  HD1 PHE C 528     -56.258   4.849  -6.871  1.00  0.00           H  
ATOM   1602  HD2 PHE C 528     -55.868   0.559  -7.121  1.00  0.00           H  
ATOM   1603  HE1 PHE C 528     -58.283   4.728  -8.266  1.00  0.00           H  
ATOM   1604  HE2 PHE C 528     -57.895   0.477  -8.519  1.00  0.00           H  
ATOM   1605  HZ  PHE C 528     -59.093   2.553  -9.093  1.00  0.00           H  
ATOM   1606  N   ASP C 529     -52.909   1.427  -3.759  1.00 36.36           N  
ATOM   1607  CA  ASP C 529     -51.645   1.421  -3.011  1.00 39.74           C  
ATOM   1608  C   ASP C 529     -50.900   2.745  -3.158  1.00 41.04           C  
ATOM   1609  O   ASP C 529     -50.985   3.625  -2.298  1.00 42.08           O  
ATOM   1610  CB  ASP C 529     -50.733   0.222  -3.419  1.00 39.82           C  
ATOM   1611  CG  ASP C 529     -51.350  -1.175  -3.237  1.00 40.87           C  
ATOM   1612  OD1 ASP C 529     -52.259  -1.524  -4.024  1.00 43.87           O  
ATOM   1613  OD2 ASP C 529     -50.970  -1.837  -2.246  1.00 37.70           O1-
ATOM   1614  H   ASP C 529     -53.155   0.637  -4.339  1.00  0.00           H  
ATOM   1615  HA  ASP C 529     -51.869   1.263  -1.955  1.00  0.00           H  
ATOM   1616  HB3 ASP C 529     -49.782   0.269  -2.885  1.00  0.00           H  
ATOM   1617  HB2 ASP C 529     -50.485   0.291  -4.480  1.00  0.00           H  
ATOM   1618  N   LEU C 530     -50.145   2.868  -4.241  1.00 40.25           N  
ATOM   1619  CA  LEU C 530     -49.400   4.086  -4.519  1.00 42.96           C  
ATOM   1620  C   LEU C 530     -48.349   4.472  -3.484  1.00 44.42           C  
ATOM   1621  O   LEU C 530     -47.474   5.293  -3.779  1.00 47.43           O  
ATOM   1622  CB  LEU C 530     -50.315   5.261  -5.014  1.00 40.13           C  
ATOM   1623  CG  LEU C 530     -51.230   6.082  -4.062  1.00 40.57           C  
ATOM   1624  CD1 LEU C 530     -50.482   6.828  -2.941  1.00 40.45           C  
ATOM   1625  CD2 LEU C 530     -52.111   7.056  -4.876  1.00 40.18           C  
ATOM   1626  H   LEU C 530     -50.077   2.104  -4.898  1.00  0.00           H  
ATOM   1627  HA  LEU C 530     -48.873   3.927  -5.460  1.00  0.00           H  
ATOM   1628  HB3 LEU C 530     -50.943   4.852  -5.807  1.00  0.00           H  
ATOM   1629  HB2 LEU C 530     -49.669   5.981  -5.520  1.00  0.00           H  
ATOM   1630  HG  LEU C 530     -51.942   5.408  -3.597  1.00  0.00           H  
ATOM   1631 HD11 LEU C 530     -50.979   7.758  -2.667  1.00  0.00           H  
ATOM   1632 HD12 LEU C 530     -50.426   6.227  -2.034  1.00  0.00           H  
ATOM   1633 HD13 LEU C 530     -49.466   7.082  -3.240  1.00  0.00           H  
ATOM   1634 HD21 LEU C 530     -53.164   6.930  -4.622  1.00  0.00           H  
ATOM   1635 HD22 LEU C 530     -51.856   8.101  -4.696  1.00  0.00           H  
ATOM   1636 HD23 LEU C 530     -52.022   6.895  -5.950  1.00  0.00           H  
ATOM   1637  N   ALA C 531     -48.416   3.917  -2.277  1.00 43.11           N  
ATOM   1638  CA  ALA C 531     -47.405   4.275  -1.290  1.00 41.39           C  
ATOM   1639  C   ALA C 531     -46.065   3.791  -1.833  1.00 39.55           C  
ATOM   1640  O   ALA C 531     -46.000   2.736  -2.447  1.00 38.06           O  
ATOM   1641  CB  ALA C 531     -47.709   3.664   0.076  1.00 40.95           C  
ATOM   1642  H   ALA C 531     -49.156   3.263  -2.062  1.00  0.00           H  
ATOM   1643  HA  ALA C 531     -47.378   5.358  -1.171  1.00  0.00           H  
ATOM   1644  HB1 ALA C 531     -47.013   4.032   0.830  1.00  0.00           H  
ATOM   1645  HB2 ALA C 531     -48.711   3.939   0.405  1.00  0.00           H  
ATOM   1646  HB3 ALA C 531     -47.625   2.579   0.054  1.00  0.00           H  
ATOM   1647  N   THR C 532     -45.012   4.582  -1.636  1.00 39.52           N  
ATOM   1648  CA  THR C 532     -43.670   4.209  -2.090  1.00 39.65           C  
ATOM   1649  C   THR C 532     -42.665   4.383  -0.949  1.00 36.88           C  
ATOM   1650  O   THR C 532     -43.039   4.770   0.148  1.00 34.69           O  
ATOM   1651  CB  THR C 532     -43.208   5.038  -3.334  1.00 40.77           C  
ATOM   1652  OG1 THR C 532     -42.674   6.314  -3.028  1.00 44.27           O  
ATOM   1653  CG2 THR C 532     -44.248   5.188  -4.452  1.00 40.40           C  
ATOM   1654  H   THR C 532     -45.126   5.466  -1.163  1.00  0.00           H  
ATOM   1655  HA  THR C 532     -43.684   3.159  -2.380  1.00  0.00           H  
ATOM   1656  HB  THR C 532     -42.380   4.485  -3.780  1.00  0.00           H  
ATOM   1657  HG1 THR C 532     -42.522   6.788  -3.850  1.00  0.00           H  
ATOM   1658 HG21 THR C 532     -43.795   5.588  -5.359  1.00  0.00           H  
ATOM   1659 HG22 THR C 532     -44.701   4.229  -4.704  1.00  0.00           H  
ATOM   1660 HG23 THR C 532     -45.041   5.874  -4.159  1.00  0.00           H  
ATOM   1661  N   LYS C 533     -41.395   4.090  -1.210  1.00 37.81           N  
ATOM   1662  CA  LYS C 533     -40.353   4.220  -0.192  1.00 39.90           C  
ATOM   1663  C   LYS C 533     -40.256   5.662   0.285  1.00 40.11           C  
ATOM   1664  O   LYS C 533     -39.579   5.959   1.272  1.00 39.79           O  
ATOM   1665  CB  LYS C 533     -38.998   3.730  -0.767  1.00 39.97           C  
ATOM   1666  CG  LYS C 533     -38.653   2.275  -0.391  1.00 42.54           C  
ATOM   1667  CD  LYS C 533     -37.736   2.104   0.842  1.00 42.69           C  
ATOM   1668  CE  LYS C 533     -38.147   2.882   2.110  1.00 45.82           C  
ATOM   1669  NZ  LYS C 533     -37.351   2.482   3.287  1.00 46.44           N1+
ATOM   1670  H   LYS C 533     -41.129   3.768  -2.130  1.00  0.00           H  
ATOM   1671  HA  LYS C 533     -40.612   3.587   0.657  1.00  0.00           H  
ATOM   1672  HB3 LYS C 533     -38.172   4.361  -0.435  1.00  0.00           H  
ATOM   1673  HB2 LYS C 533     -39.000   3.844  -1.852  1.00  0.00           H  
ATOM   1674  HG3 LYS C 533     -38.161   1.806  -1.244  1.00  0.00           H  
ATOM   1675  HG2 LYS C 533     -39.570   1.704  -0.248  1.00  0.00           H  
ATOM   1676  HD3 LYS C 533     -36.720   2.384   0.561  1.00  0.00           H  
ATOM   1677  HD2 LYS C 533     -37.692   1.038   1.073  1.00  0.00           H  
ATOM   1678  HE3 LYS C 533     -39.198   2.724   2.341  1.00  0.00           H  
ATOM   1679  HE2 LYS C 533     -38.013   3.952   1.958  1.00  0.00           H  
ATOM   1680  HZ1 LYS C 533     -37.645   3.007   4.099  1.00  0.00           H  
ATOM   1681  HZ2 LYS C 533     -37.484   1.497   3.468  1.00  0.00           H  
ATOM   1682  HZ3 LYS C 533     -36.373   2.661   3.113  1.00  0.00           H  
ATOM   1683  N   THR C 534     -40.944   6.559  -0.411  1.00 41.76           N  
ATOM   1684  CA  THR C 534     -40.892   7.965  -0.046  1.00 42.15           C  
ATOM   1685  C   THR C 534     -42.156   8.800  -0.209  1.00 43.30           C  
ATOM   1686  O   THR C 534     -42.159   9.945   0.243  1.00 44.06           O  
ATOM   1687  CB  THR C 534     -39.785   8.704  -0.878  1.00 42.61           C  
ATOM   1688  OG1 THR C 534     -40.152   8.879  -2.238  1.00 42.25           O  
ATOM   1689  CG2 THR C 534     -38.375   8.089  -0.835  1.00 41.09           C  
ATOM   1690  H   THR C 534     -41.506   6.265  -1.197  1.00  0.00           H  
ATOM   1691  HA  THR C 534     -40.602   8.018   1.003  1.00  0.00           H  
ATOM   1692  HB  THR C 534     -39.674   9.710  -0.469  1.00  0.00           H  
ATOM   1693  HG1 THR C 534     -39.406   9.257  -2.710  1.00  0.00           H  
ATOM   1694 HG21 THR C 534     -37.655   8.726  -1.350  1.00  0.00           H  
ATOM   1695 HG22 THR C 534     -38.029   7.975   0.193  1.00  0.00           H  
ATOM   1696 HG23 THR C 534     -38.342   7.110  -1.314  1.00  0.00           H  
ATOM   1697  N   PHE C 535     -43.220   8.273  -0.822  1.00 43.99           N  
ATOM   1698  CA  PHE C 535     -44.396   9.119  -1.025  1.00 44.96           C  
ATOM   1699  C   PHE C 535     -45.177   9.631   0.170  1.00 48.04           C  
ATOM   1700  O   PHE C 535     -45.031  10.802   0.525  1.00 54.43           O  
ATOM   1701  CB  PHE C 535     -45.219   8.591  -2.233  1.00 43.32           C  
ATOM   1702  CG  PHE C 535     -46.402   9.454  -2.652  1.00 36.80           C  
ATOM   1703  CD1 PHE C 535     -46.165  10.675  -3.322  1.00 34.11           C  
ATOM   1704  CD2 PHE C 535     -47.720   9.143  -2.255  1.00 36.29           C  
ATOM   1705  CE1 PHE C 535     -47.220  11.523  -3.627  1.00 34.53           C  
ATOM   1706  CE2 PHE C 535     -48.762  10.007  -2.567  1.00 34.21           C  
ATOM   1707  CZ  PHE C 535     -48.514  11.189  -3.254  1.00 33.38           C  
ATOM   1708  H   PHE C 535     -43.199   7.312  -1.134  1.00  0.00           H  
ATOM   1709  HA  PHE C 535     -44.012  10.016  -1.513  1.00  0.00           H  
ATOM   1710  HB3 PHE C 535     -45.498   7.545  -2.138  1.00  0.00           H  
ATOM   1711  HB2 PHE C 535     -44.554   8.596  -3.099  1.00  0.00           H  
ATOM   1712  HD1 PHE C 535     -45.159  10.956  -3.599  1.00  0.00           H  
ATOM   1713  HD2 PHE C 535     -47.935   8.235  -1.714  1.00  0.00           H  
ATOM   1714  HE1 PHE C 535     -47.032  12.451  -4.148  1.00  0.00           H  
ATOM   1715  HE2 PHE C 535     -49.771   9.766  -2.272  1.00  0.00           H  
ATOM   1716  HZ  PHE C 535     -49.332  11.854  -3.490  1.00  0.00           H  
ATOM   1717  N   PRO C 536     -46.047   8.810   0.794  1.00 46.00           N  
ATOM   1718  CA  PRO C 536     -46.710   9.479   1.918  1.00 44.59           C  
ATOM   1719  C   PRO C 536     -45.612   9.933   2.879  1.00 46.77           C  
ATOM   1720  O   PRO C 536     -44.998   9.109   3.569  1.00 48.18           O  
ATOM   1721  CB  PRO C 536     -47.621   8.366   2.483  1.00 43.05           C  
ATOM   1722  CG  PRO C 536     -47.764   7.339   1.363  1.00 43.09           C  
ATOM   1723  CD  PRO C 536     -46.434   7.422   0.622  1.00 42.51           C  
ATOM   1724  HA  PRO C 536     -47.300  10.326   1.573  1.00  0.00           H  
ATOM   1725  HB3 PRO C 536     -48.587   8.746   2.818  1.00  0.00           H  
ATOM   1726  HB2 PRO C 536     -47.155   7.877   3.335  1.00  0.00           H  
ATOM   1727  HG3 PRO C 536     -48.566   7.653   0.694  1.00  0.00           H  
ATOM   1728  HG2 PRO C 536     -48.002   6.337   1.721  1.00  0.00           H  
ATOM   1729  HD2 PRO C 536     -45.681   6.777   1.066  1.00  0.00           H  
ATOM   1730  HD3 PRO C 536     -46.554   7.133  -0.410  1.00  0.00           H  
ATOM   1731  N   ASN C 537     -45.346  11.239   2.888  1.00 46.37           N  
ATOM   1732  CA  ASN C 537     -44.300  11.812   3.730  1.00 45.59           C  
ATOM   1733  C   ASN C 537     -44.350  11.248   5.124  1.00 44.91           C  
ATOM   1734  O   ASN C 537     -45.415  11.143   5.734  1.00 42.91           O  
ATOM   1735  CB  ASN C 537     -44.362  13.358   3.779  1.00 47.79           C  
ATOM   1736  CG  ASN C 537     -44.403  14.022   2.400  1.00 49.46           C  
ATOM   1737  OD1 ASN C 537     -45.473  14.175   1.816  1.00 53.38           O  
ATOM   1738  ND2 ASN C 537     -43.242  14.423   1.878  1.00 48.71           N  
ATOM   1739  H   ASN C 537     -45.875  11.866   2.299  1.00  0.00           H  
ATOM   1740  HA  ASN C 537     -43.332  11.572   3.291  1.00  0.00           H  
ATOM   1741  HB3 ASN C 537     -43.498  13.741   4.326  1.00  0.00           H  
ATOM   1742  HB2 ASN C 537     -45.227  13.697   4.344  1.00  0.00           H  
ATOM   1743 HD22 ASN C 537     -43.227  14.863   0.969  1.00  0.00           H  
ATOM   1744 HD21 ASN C 537     -42.376  14.287   2.377  1.00  0.00           H  
ATOM   1745  N   TRP C 538     -43.180  10.899   5.628  1.00 44.16           N  
ATOM   1746  CA  TRP C 538     -43.079  10.335   6.952  1.00 44.94           C  
ATOM   1747  C   TRP C 538     -43.237  11.387   8.041  1.00 44.92           C  
ATOM   1748  O   TRP C 538     -42.305  11.656   8.797  1.00 46.47           O  
ATOM   1749  CB  TRP C 538     -41.734   9.587   7.030  1.00 45.94           C  
ATOM   1750  CG  TRP C 538     -41.489   8.527   5.992  1.00 45.67           C  
ATOM   1751  CD1 TRP C 538     -40.797   8.681   4.838  1.00 43.72           C  
ATOM   1752  CD2 TRP C 538     -41.932   7.140   6.003  1.00 46.61           C  
ATOM   1753  NE1 TRP C 538     -40.697   7.465   4.191  1.00 42.47           N  
ATOM   1754  CE2 TRP C 538     -41.340   6.465   4.891  1.00 46.76           C  
ATOM   1755  CE3 TRP C 538     -42.725   6.366   6.879  1.00 44.98           C  
ATOM   1756  CZ2 TRP C 538     -41.467   5.076   4.702  1.00 46.44           C  
ATOM   1757  CZ3 TRP C 538     -42.833   4.970   6.718  1.00 45.86           C  
ATOM   1758  CH2 TRP C 538     -42.205   4.324   5.636  1.00 46.27           C  
ATOM   1759  H   TRP C 538     -42.338  11.025   5.084  1.00  0.00           H  
ATOM   1760  HA  TRP C 538     -43.875   9.601   7.071  1.00  0.00           H  
ATOM   1761  HB3 TRP C 538     -41.641   9.110   8.007  1.00  0.00           H  
ATOM   1762  HB2 TRP C 538     -40.907  10.297   6.968  1.00  0.00           H  
ATOM   1763  HD1 TRP C 538     -40.347   9.609   4.515  1.00  0.00           H  
ATOM   1764  HE1 TRP C 538     -40.180   7.344   3.330  1.00  0.00           H  
ATOM   1765  HE3 TRP C 538     -43.195   6.845   7.725  1.00  0.00           H  
ATOM   1766  HZ2 TRP C 538     -40.992   4.592   3.861  1.00  0.00           H  
ATOM   1767  HZ3 TRP C 538     -43.364   4.394   7.458  1.00  0.00           H  
ATOM   1768  HH2 TRP C 538     -42.286   3.254   5.533  1.00  0.00           H  
ATOM   1769  N   MET C 539     -44.428  11.972   8.119  1.00 43.10           N  
ATOM   1770  CA  MET C 539     -44.707  12.980   9.125  1.00 43.95           C  
ATOM   1771  C   MET C 539     -46.215  13.184   9.285  1.00 44.82           C  
ATOM   1772  O   MET C 539     -46.999  12.872   8.382  1.00 43.58           O  
ATOM   1773  CB  MET C 539     -43.994  14.322   8.782  1.00 46.56           C  
ATOM   1774  CG  MET C 539     -43.884  14.668   7.284  1.00 48.98           C  
ATOM   1775  SD  MET C 539     -43.372  16.367   6.912  1.00 48.07           S  
ATOM   1776  CE  MET C 539     -41.655  16.325   7.491  1.00 41.29           C  
ATOM   1777  H   MET C 539     -45.159  11.717   7.471  1.00  0.00           H  
ATOM   1778  HA  MET C 539     -44.299  12.646  10.078  1.00  0.00           H  
ATOM   1779  HB3 MET C 539     -42.982  14.273   9.185  1.00  0.00           H  
ATOM   1780  HB2 MET C 539     -44.461  15.153   9.314  1.00  0.00           H  
ATOM   1781  HG3 MET C 539     -44.838  14.493   6.794  1.00  0.00           H  
ATOM   1782  HG2 MET C 539     -43.171  14.004   6.796  1.00  0.00           H  
ATOM   1783  HE1 MET C 539     -41.165  17.275   7.278  1.00  0.00           H  
ATOM   1784  HE2 MET C 539     -41.615  16.152   8.566  1.00  0.00           H  
ATOM   1785  HE3 MET C 539     -41.102  15.531   6.989  1.00  0.00           H  
ATOM   1786  N   GLU C 540     -46.617  13.697  10.443  1.00 44.62           N  
ATOM   1787  CA  GLU C 540     -48.023  13.943  10.714  1.00 45.59           C  
ATOM   1788  C   GLU C 540     -48.594  14.903   9.691  1.00 47.59           C  
ATOM   1789  O   GLU C 540     -49.796  15.156   9.673  1.00 49.48           O  
ATOM   1790  CB  GLU C 540     -48.086  14.499  12.160  1.00 44.69           C  
ATOM   1791  CG  GLU C 540     -49.468  14.981  12.676  1.00 42.32           C  
ATOM   1792  CD  GLU C 540     -49.578  15.186  14.200  1.00 44.81           C  
ATOM   1793  OE1 GLU C 540     -48.624  14.851  14.941  1.00 47.01           O  
ATOM   1794  OE2 GLU C 540     -50.655  15.661  14.619  1.00 45.25           O1-
ATOM   1795  H   GLU C 540     -45.940  13.924  11.157  1.00  0.00           H  
ATOM   1796  HA  GLU C 540     -48.562  12.999  10.644  1.00  0.00           H  
ATOM   1797  HB3 GLU C 540     -47.390  15.334  12.251  1.00  0.00           H  
ATOM   1798  HB2 GLU C 540     -47.681  13.727  12.813  1.00  0.00           H  
ATOM   1799  HG3 GLU C 540     -50.242  14.275  12.370  1.00  0.00           H  
ATOM   1800  HG2 GLU C 540     -49.719  15.928  12.198  1.00  0.00           H  
ATOM   1801  N   ASN C 541     -47.733  15.453   8.840  1.00 50.02           N  
ATOM   1802  CA  ASN C 541     -48.225  16.349   7.805  1.00 50.69           C  
ATOM   1803  C   ASN C 541     -49.331  15.628   7.039  1.00 46.56           C  
ATOM   1804  O   ASN C 541     -50.498  15.884   7.297  1.00 49.08           O  
ATOM   1805  CB  ASN C 541     -47.017  16.959   7.045  1.00 55.95           C  
ATOM   1806  CG  ASN C 541     -47.371  17.903   5.887  1.00 62.81           C  
ATOM   1807  OD1 ASN C 541     -48.457  18.474   5.835  1.00 67.38           O  
ATOM   1808  ND2 ASN C 541     -46.432  18.084   4.956  1.00 64.19           N  
ATOM   1809  H   ASN C 541     -46.747  15.248   8.916  1.00  0.00           H  
ATOM   1810  HA  ASN C 541     -48.650  17.232   8.282  1.00  0.00           H  
ATOM   1811  HB3 ASN C 541     -46.333  16.197   6.690  1.00  0.00           H  
ATOM   1812  HB2 ASN C 541     -46.427  17.544   7.752  1.00  0.00           H  
ATOM   1813 HD22 ASN C 541     -46.610  18.701   4.176  1.00  0.00           H  
ATOM   1814 HD21 ASN C 541     -45.540  17.617   5.026  1.00  0.00           H  
ATOM   1815  N   PRO C 542     -48.993  14.717   6.101  1.00 42.12           N  
ATOM   1816  CA  PRO C 542     -50.059  14.023   5.371  1.00 39.88           C  
ATOM   1817  C   PRO C 542     -50.853  13.023   6.213  1.00 38.55           C  
ATOM   1818  O   PRO C 542     -52.046  12.849   5.996  1.00 39.24           O  
ATOM   1819  CB  PRO C 542     -49.384  13.374   4.157  1.00 39.29           C  
ATOM   1820  CG  PRO C 542     -47.947  13.196   4.573  1.00 40.88           C  
ATOM   1821  CD  PRO C 542     -47.694  14.372   5.514  1.00 42.00           C  
ATOM   1822  HA  PRO C 542     -50.742  14.758   4.949  1.00  0.00           H  
ATOM   1823  HB3 PRO C 542     -49.432  14.060   3.310  1.00  0.00           H  
ATOM   1824  HB2 PRO C 542     -49.844  12.437   3.840  1.00  0.00           H  
ATOM   1825  HG3 PRO C 542     -47.279  13.162   3.716  1.00  0.00           H  
ATOM   1826  HG2 PRO C 542     -47.846  12.256   5.104  1.00  0.00           H  
ATOM   1827  HD2 PRO C 542     -46.944  14.117   6.254  1.00  0.00           H  
ATOM   1828  HD3 PRO C 542     -47.338  15.212   4.920  1.00  0.00           H  
ATOM   1829  N   TRP C 543     -50.186  12.363   7.164  1.00 38.63           N  
ATOM   1830  CA  TRP C 543     -50.839  11.370   8.030  1.00 35.97           C  
ATOM   1831  C   TRP C 543     -51.698  11.988   9.107  1.00 36.22           C  
ATOM   1832  O   TRP C 543     -51.297  12.954   9.756  1.00 39.35           O  
ATOM   1833  CB  TRP C 543     -49.703  10.560   8.675  1.00 33.83           C  
ATOM   1834  CG  TRP C 543     -48.948   9.703   7.722  1.00 30.45           C  
ATOM   1835  CD1 TRP C 543     -47.998  10.115   6.861  1.00 30.97           C  
ATOM   1836  CD2 TRP C 543     -49.162   8.303   7.431  1.00 32.02           C  
ATOM   1837  NE1 TRP C 543     -47.664   9.092   6.003  1.00 33.82           N  
ATOM   1838  CE2 TRP C 543     -48.379   7.952   6.292  1.00 31.52           C  
ATOM   1839  CE3 TRP C 543     -49.962   7.297   8.008  1.00 29.12           C  
ATOM   1840  CZ2 TRP C 543     -48.451   6.683   5.706  1.00 29.04           C  
ATOM   1841  CZ3 TRP C 543     -49.994   6.007   7.463  1.00 29.65           C  
ATOM   1842  CH2 TRP C 543     -49.273   5.714   6.294  1.00 27.91           C  
ATOM   1843  H   TRP C 543     -49.202  12.539   7.304  1.00  0.00           H  
ATOM   1844  HA  TRP C 543     -51.469  10.732   7.410  1.00  0.00           H  
ATOM   1845  HB3 TRP C 543     -50.109   9.898   9.422  1.00  0.00           H  
ATOM   1846  HB2 TRP C 543     -49.003  11.211   9.200  1.00  0.00           H  
ATOM   1847  HD1 TRP C 543     -47.614  11.116   6.840  1.00  0.00           H  
ATOM   1848  HE1 TRP C 543     -46.983   9.207   5.265  1.00  0.00           H  
ATOM   1849  HE3 TRP C 543     -50.548   7.519   8.884  1.00  0.00           H  
ATOM   1850  HZ2 TRP C 543     -47.888   6.452   4.819  1.00  0.00           H  
ATOM   1851  HZ3 TRP C 543     -50.567   5.247   7.958  1.00  0.00           H  
ATOM   1852  HH2 TRP C 543     -49.326   4.736   5.859  1.00  0.00           H  
ATOM   1853  N   VAL C 544     -52.866  11.403   9.328  1.00 35.19           N  
ATOM   1854  CA  VAL C 544     -53.784  11.882  10.353  1.00 32.53           C  
ATOM   1855  C   VAL C 544     -53.445  11.148  11.653  1.00 36.14           C  
ATOM   1856  O   VAL C 544     -53.320   9.913  11.670  1.00 38.55           O  
ATOM   1857  CB  VAL C 544     -55.263  11.604   9.970  1.00 29.88           C  
ATOM   1858  CG1 VAL C 544     -56.272  12.022  11.062  1.00 26.73           C  
ATOM   1859  CG2 VAL C 544     -55.640  12.286   8.643  1.00 26.71           C  
ATOM   1860  H   VAL C 544     -53.141  10.602   8.777  1.00  0.00           H  
ATOM   1861  HA  VAL C 544     -53.653  12.955  10.492  1.00  0.00           H  
ATOM   1862  HB  VAL C 544     -55.374  10.531   9.808  1.00  0.00           H  
ATOM   1863 HG11 VAL C 544     -57.298  11.880  10.723  1.00  0.00           H  
ATOM   1864 HG12 VAL C 544     -56.158  11.439  11.975  1.00  0.00           H  
ATOM   1865 HG13 VAL C 544     -56.155  13.074  11.323  1.00  0.00           H  
ATOM   1866 HG21 VAL C 544     -56.678  12.086   8.378  1.00  0.00           H  
ATOM   1867 HG22 VAL C 544     -55.514  13.368   8.705  1.00  0.00           H  
ATOM   1868 HG23 VAL C 544     -55.026  11.928   7.816  1.00  0.00           H  
ATOM   1869  N   LYS C 545     -53.264  11.894  12.739  1.00 35.83           N  
ATOM   1870  CA  LYS C 545     -52.957  11.250  14.000  1.00 35.27           C  
ATOM   1871  C   LYS C 545     -54.212  10.652  14.611  1.00 35.17           C  
ATOM   1872  O   LYS C 545     -55.269  11.284  14.619  1.00 35.36           O  
ATOM   1873  CB  LYS C 545     -52.273  12.243  14.959  1.00 36.11           C  
ATOM   1874  CG  LYS C 545     -51.698  11.570  16.226  1.00 36.37           C  
ATOM   1875  CD  LYS C 545     -50.640  12.416  16.949  1.00 37.80           C  
ATOM   1876  CE  LYS C 545     -51.190  13.721  17.548  1.00 39.32           C  
ATOM   1877  NZ  LYS C 545     -50.106  14.589  18.038  1.00 39.98           N1+
ATOM   1878  H   LYS C 545     -53.340  12.899  12.679  1.00  0.00           H  
ATOM   1879  HA  LYS C 545     -52.248  10.444  13.811  1.00  0.00           H  
ATOM   1880  HB3 LYS C 545     -52.958  13.048  15.228  1.00  0.00           H  
ATOM   1881  HB2 LYS C 545     -51.455  12.721  14.422  1.00  0.00           H  
ATOM   1882  HG3 LYS C 545     -51.242  10.616  15.954  1.00  0.00           H  
ATOM   1883  HG2 LYS C 545     -52.506  11.329  16.918  1.00  0.00           H  
ATOM   1884  HD3 LYS C 545     -49.829  12.630  16.251  1.00  0.00           H  
ATOM   1885  HD2 LYS C 545     -50.194  11.812  17.742  1.00  0.00           H  
ATOM   1886  HE3 LYS C 545     -51.876  13.501  18.367  1.00  0.00           H  
ATOM   1887  HE2 LYS C 545     -51.751  14.284  16.804  1.00  0.00           H  
ATOM   1888  HZ1 LYS C 545     -50.499  15.436  18.424  1.00  0.00           H  
ATOM   1889  HZ2 LYS C 545     -49.572  14.106  18.746  1.00  0.00           H  
ATOM   1890  HZ3 LYS C 545     -49.505  14.827  17.259  1.00  0.00           H  
ATOM   1891  N   VAL C 546     -54.111   9.421  15.100  1.00 33.82           N  
ATOM   1892  CA  VAL C 546     -55.266   8.798  15.729  1.00 32.72           C  
ATOM   1893  C   VAL C 546     -55.217   9.103  17.221  1.00 32.16           C  
ATOM   1894  O   VAL C 546     -56.195   9.590  17.808  1.00 30.68           O  
ATOM   1895  CB  VAL C 546     -55.290   7.245  15.563  1.00 31.52           C  
ATOM   1896  CG1 VAL C 546     -56.434   6.543  16.328  1.00 30.65           C  
ATOM   1897  CG2 VAL C 546     -55.332   6.835  14.086  1.00 30.86           C  
ATOM   1898  H   VAL C 546     -53.235   8.923  15.034  1.00  0.00           H  
ATOM   1899  HA  VAL C 546     -56.178   9.217  15.305  1.00  0.00           H  
ATOM   1900  HB  VAL C 546     -54.362   6.839  15.967  1.00  0.00           H  
ATOM   1901 HG11 VAL C 546     -56.499   5.487  16.067  1.00  0.00           H  
ATOM   1902 HG12 VAL C 546     -56.291   6.588  17.408  1.00  0.00           H  
ATOM   1903 HG13 VAL C 546     -57.399   6.997  16.105  1.00  0.00           H  
ATOM   1904 HG21 VAL C 546     -55.334   5.751  13.971  1.00  0.00           H  
ATOM   1905 HG22 VAL C 546     -56.229   7.224  13.606  1.00  0.00           H  
ATOM   1906 HG23 VAL C 546     -54.464   7.211  13.546  1.00  0.00           H  
ATOM   1907  N   ASP C 547     -54.065   8.830  17.823  1.00 30.58           N  
ATOM   1908  CA  ASP C 547     -53.906   9.060  19.252  1.00 33.18           C  
ATOM   1909  C   ASP C 547     -52.495   8.672  19.695  1.00 31.95           C  
ATOM   1910  O   ASP C 547     -51.802   7.939  18.993  1.00 31.82           O  
ATOM   1911  CB  ASP C 547     -54.902   8.223  20.141  1.00 35.60           C  
ATOM   1912  CG  ASP C 547     -56.075   8.988  20.790  1.00 35.88           C  
ATOM   1913  OD1 ASP C 547     -55.894  10.172  21.152  1.00 37.44           O  
ATOM   1914  OD2 ASP C 547     -57.086   8.313  21.083  1.00 37.41           O1-
ATOM   1915  H   ASP C 547     -53.291   8.460  17.289  1.00  0.00           H  
ATOM   1916  HA  ASP C 547     -54.065  10.117  19.462  1.00  0.00           H  
ATOM   1917  HB3 ASP C 547     -54.389   7.718  20.962  1.00  0.00           H  
ATOM   1918  HB2 ASP C 547     -55.309   7.402  19.547  1.00  0.00           H  
ATOM   1919  N   THR C 548     -52.057   9.179  20.841  1.00 30.40           N  
ATOM   1920  CA  THR C 548     -50.727   8.844  21.332  1.00 31.47           C  
ATOM   1921  C   THR C 548     -50.911   7.692  22.323  1.00 30.17           C  
ATOM   1922  O   THR C 548     -51.571   7.846  23.349  1.00 29.49           O  
ATOM   1923  CB  THR C 548     -50.060  10.037  22.067  1.00 33.16           C  
ATOM   1924  OG1 THR C 548     -49.810  11.064  21.127  1.00 35.43           O  
ATOM   1925  CG2 THR C 548     -48.729   9.703  22.773  1.00 31.25           C  
ATOM   1926  H   THR C 548     -52.645   9.800  21.377  1.00  0.00           H  
ATOM   1927  HA  THR C 548     -50.101   8.517  20.501  1.00  0.00           H  
ATOM   1928  HB  THR C 548     -50.750  10.449  22.805  1.00  0.00           H  
ATOM   1929  HG1 THR C 548     -49.096  10.771  20.550  1.00  0.00           H  
ATOM   1930 HG21 THR C 548     -48.235  10.607  23.132  1.00  0.00           H  
ATOM   1931 HG22 THR C 548     -48.880   9.060  23.640  1.00  0.00           H  
ATOM   1932 HG23 THR C 548     -48.038   9.191  22.103  1.00  0.00           H  
ATOM   1933  N   ILE C 549     -50.358   6.531  21.994  1.00 29.68           N  
ATOM   1934  CA  ILE C 549     -50.481   5.343  22.839  1.00 31.91           C  
ATOM   1935  C   ILE C 549     -49.343   5.308  23.855  1.00 34.12           C  
ATOM   1936  O   ILE C 549     -48.215   5.666  23.537  1.00 34.68           O  
ATOM   1937  CB  ILE C 549     -50.393   4.055  21.963  1.00 32.59           C  
ATOM   1938  CG1 ILE C 549     -51.220   4.131  20.655  1.00 31.29           C  
ATOM   1939  CG2 ILE C 549     -50.752   2.773  22.741  1.00 30.13           C  
ATOM   1940  CD1 ILE C 549     -52.714   4.433  20.839  1.00 28.39           C  
ATOM   1941  H   ILE C 549     -49.832   6.448  21.135  1.00  0.00           H  
ATOM   1942  HA  ILE C 549     -51.432   5.378  23.371  1.00  0.00           H  
ATOM   1943  HB  ILE C 549     -49.357   3.945  21.641  1.00  0.00           H  
ATOM   1944 HG13 ILE C 549     -51.112   3.195  20.108  1.00  0.00           H  
ATOM   1945 HG12 ILE C 549     -50.794   4.885  19.991  1.00  0.00           H  
ATOM   1946 HG21 ILE C 549     -50.693   1.893  22.101  1.00  0.00           H  
ATOM   1947 HG22 ILE C 549     -50.082   2.600  23.581  1.00  0.00           H  
ATOM   1948 HG23 ILE C 549     -51.768   2.825  23.131  1.00  0.00           H  
ATOM   1949 HD11 ILE C 549     -53.191   4.538  19.865  1.00  0.00           H  
ATOM   1950 HD12 ILE C 549     -53.224   3.634  21.377  1.00  0.00           H  
ATOM   1951 HD13 ILE C 549     -52.882   5.365  21.379  1.00  0.00           H  
ATOM   1952  N   ALA C 550     -49.624   4.857  25.074  1.00 38.70           N  
ATOM   1953  CA  ALA C 550     -48.591   4.830  26.113  1.00 41.07           C  
ATOM   1954  C   ALA C 550     -48.331   3.484  26.774  1.00 42.11           C  
ATOM   1955  O   ALA C 550     -49.247   2.688  26.979  1.00 42.75           O  
ATOM   1956  CB  ALA C 550     -48.978   5.860  27.187  1.00 40.35           C  
ATOM   1957  H   ALA C 550     -50.556   4.530  25.291  1.00  0.00           H  
ATOM   1958  HA  ALA C 550     -47.657   5.145  25.645  1.00  0.00           H  
ATOM   1959  HB1 ALA C 550     -48.236   5.904  27.986  1.00  0.00           H  
ATOM   1960  HB2 ALA C 550     -49.058   6.860  26.759  1.00  0.00           H  
ATOM   1961  HB3 ALA C 550     -49.939   5.618  27.643  1.00  0.00           H  
ATOM   1962  N   ALA C 551     -47.065   3.244  27.115  1.00 44.44           N  
ATOM   1963  CA  ALA C 551     -46.668   2.007  27.791  1.00 46.21           C  
ATOM   1964  C   ALA C 551     -47.395   2.013  29.125  1.00 47.12           C  
ATOM   1965  O   ALA C 551     -47.050   2.778  30.027  1.00 50.23           O  
ATOM   1966  CB  ALA C 551     -45.157   1.970  28.032  1.00 44.03           C  
ATOM   1967  H   ALA C 551     -46.347   3.924  26.908  1.00  0.00           H  
ATOM   1968  HA  ALA C 551     -46.971   1.142  27.201  1.00  0.00           H  
ATOM   1969  HB1 ALA C 551     -44.836   0.968  28.314  1.00  0.00           H  
ATOM   1970  HB2 ALA C 551     -44.605   2.272  27.147  1.00  0.00           H  
ATOM   1971  HB3 ALA C 551     -44.860   2.639  28.837  1.00  0.00           H  
ATOM   1972  N   ASP C 552     -48.407   1.172  29.254  1.00 46.39           N  
ATOM   1973  CA  ASP C 552     -49.169   1.133  30.490  1.00 47.04           C  
ATOM   1974  C   ASP C 552     -48.534   0.187  31.494  1.00 45.85           C  
ATOM   1975  O   ASP C 552     -48.906   0.172  32.662  1.00 45.71           O  
ATOM   1976  CB  ASP C 552     -50.688   0.824  30.303  1.00 51.58           C  
ATOM   1977  CG  ASP C 552     -51.082  -0.213  29.239  1.00 50.95           C  
ATOM   1978  OD1 ASP C 552     -51.125   0.165  28.048  1.00 51.28           O  
ATOM   1979  OD2 ASP C 552     -51.190  -1.402  29.614  1.00 52.86           O1-
ATOM   1980  H   ASP C 552     -48.651   0.555  28.492  1.00  0.00           H  
ATOM   1981  HA  ASP C 552     -49.189   2.135  30.919  1.00  0.00           H  
ATOM   1982  HB3 ASP C 552     -51.195   1.756  30.050  1.00  0.00           H  
ATOM   1983  HB2 ASP C 552     -51.135   0.526  31.254  1.00  0.00           H  
ATOM   1984  N   GLU C 553     -47.564  -0.592  31.031  1.00 46.25           N  
ATOM   1985  CA  GLU C 553     -46.885  -1.568  31.874  1.00 46.38           C  
ATOM   1986  C   GLU C 553     -45.460  -1.698  31.317  1.00 47.48           C  
ATOM   1987  O   GLU C 553     -45.165  -1.171  30.246  1.00 49.45           O  
ATOM   1988  CB  GLU C 553     -47.676  -2.899  31.928  1.00 46.62           C  
ATOM   1989  CG  GLU C 553     -47.186  -3.913  32.986  1.00 50.08           C  
ATOM   1990  CD  GLU C 553     -47.104  -3.379  34.423  1.00 51.81           C  
ATOM   1991  OE1 GLU C 553     -48.174  -3.244  35.054  1.00 52.77           O  
ATOM   1992  OE2 GLU C 553     -45.963  -3.136  34.875  1.00 54.75           O1-
ATOM   1993  H   GLU C 553     -47.274  -0.519  30.066  1.00  0.00           H  
ATOM   1994  HA  GLU C 553     -46.860  -1.226  32.909  1.00  0.00           H  
ATOM   1995  HB3 GLU C 553     -47.628  -3.392  30.958  1.00  0.00           H  
ATOM   1996  HB2 GLU C 553     -48.734  -2.695  32.100  1.00  0.00           H  
ATOM   1997  HG3 GLU C 553     -46.228  -4.332  32.684  1.00  0.00           H  
ATOM   1998  HG2 GLU C 553     -47.874  -4.749  33.009  1.00  0.00           H  
ATOM   1999  N   SER C 554     -44.582  -2.401  32.026  1.00 46.97           N  
ATOM   2000  CA  SER C 554     -43.200  -2.565  31.573  1.00 44.83           C  
ATOM   2001  C   SER C 554     -42.582  -3.822  32.145  1.00 44.75           C  
ATOM   2002  O   SER C 554     -43.031  -4.317  33.177  1.00 46.73           O  
ATOM   2003  CB  SER C 554     -42.403  -1.293  31.953  1.00 43.47           C  
ATOM   2004  OG  SER C 554     -41.110  -1.297  31.387  1.00 48.68           O  
ATOM   2005  H   SER C 554     -44.865  -2.833  32.895  1.00  0.00           H  
ATOM   2006  HA  SER C 554     -43.186  -2.624  30.484  1.00  0.00           H  
ATOM   2007  HB3 SER C 554     -42.314  -1.199  33.036  1.00  0.00           H  
ATOM   2008  HB2 SER C 554     -42.907  -0.392  31.601  1.00  0.00           H  
ATOM   2009  HG  SER C 554     -41.192  -1.276  30.428  1.00  0.00           H  
ATOM   2010  N   PHE C 555     -41.546  -4.332  31.484  1.00 43.96           N  
ATOM   2011  CA  PHE C 555     -40.882  -5.530  31.973  1.00 43.01           C  
ATOM   2012  C   PHE C 555     -39.371  -5.338  32.014  1.00 42.48           C  
ATOM   2013  O   PHE C 555     -38.855  -4.305  31.583  1.00 40.83           O  
ATOM   2014  CB  PHE C 555     -41.339  -6.733  31.108  1.00 42.51           C  
ATOM   2015  CG  PHE C 555     -40.807  -6.824  29.685  1.00 40.01           C  
ATOM   2016  CD1 PHE C 555     -39.763  -7.720  29.373  1.00 40.01           C  
ATOM   2017  CD2 PHE C 555     -41.289  -5.960  28.678  1.00 42.20           C  
ATOM   2018  CE1 PHE C 555     -39.268  -7.786  28.079  1.00 38.93           C  
ATOM   2019  CE2 PHE C 555     -40.759  -6.022  27.396  1.00 40.37           C  
ATOM   2020  CZ  PHE C 555     -39.759  -6.937  27.095  1.00 38.02           C  
ATOM   2021  H   PHE C 555     -41.217  -3.889  30.638  1.00  0.00           H  
ATOM   2022  HA  PHE C 555     -41.225  -5.713  32.992  1.00  0.00           H  
ATOM   2023  HB3 PHE C 555     -42.428  -6.740  31.057  1.00  0.00           H  
ATOM   2024  HB2 PHE C 555     -41.079  -7.658  31.625  1.00  0.00           H  
ATOM   2025  HD1 PHE C 555     -39.356  -8.368  30.133  1.00  0.00           H  
ATOM   2026  HD2 PHE C 555     -42.071  -5.248  28.897  1.00  0.00           H  
ATOM   2027  HE1 PHE C 555     -38.492  -8.496  27.839  1.00  0.00           H  
ATOM   2028  HE2 PHE C 555     -41.126  -5.359  26.627  1.00  0.00           H  
ATOM   2029  HZ  PHE C 555     -39.357  -6.984  26.094  1.00  0.00           H  
ATOM   2030  N   SER C 556     -38.672  -6.330  32.557  1.00 43.32           N  
ATOM   2031  CA  SER C 556     -37.220  -6.272  32.669  1.00 44.42           C  
ATOM   2032  C   SER C 556     -36.578  -7.621  32.371  1.00 44.23           C  
ATOM   2033  O   SER C 556     -35.411  -7.692  31.995  1.00 44.49           O  
ATOM   2034  CB  SER C 556     -36.873  -5.739  34.080  1.00 47.82           C  
ATOM   2035  OG  SER C 556     -37.423  -6.534  35.111  1.00 51.14           O  
ATOM   2036  H   SER C 556     -39.147  -7.151  32.905  1.00  0.00           H  
ATOM   2037  HA  SER C 556     -36.846  -5.546  31.946  1.00  0.00           H  
ATOM   2038  HB3 SER C 556     -37.228  -4.714  34.198  1.00  0.00           H  
ATOM   2039  HB2 SER C 556     -35.793  -5.717  34.226  1.00  0.00           H  
ATOM   2040  HG  SER C 556     -37.211  -6.123  35.953  1.00  0.00           H  
ATOM   2041  N   GLN C 557     -37.336  -8.692  32.567  1.00 44.25           N  
ATOM   2042  CA  GLN C 557     -36.843 -10.028  32.278  1.00 43.66           C  
ATOM   2043  C   GLN C 557     -37.790 -10.640  31.267  1.00 43.31           C  
ATOM   2044  O   GLN C 557     -39.000 -10.581  31.439  1.00 44.70           O  
ATOM   2045  CB  GLN C 557     -36.799 -10.923  33.539  1.00 45.91           C  
ATOM   2046  CG  GLN C 557     -35.787 -10.493  34.622  1.00 48.84           C  
ATOM   2047  CD  GLN C 557     -36.367  -9.602  35.724  1.00 51.21           C  
ATOM   2048  OE1 GLN C 557     -37.564  -9.631  36.009  1.00 46.52           O  
ATOM   2049  NE2 GLN C 557     -35.502  -8.827  36.381  1.00 50.43           N  
ATOM   2050  H   GLN C 557     -38.276  -8.589  32.923  1.00  0.00           H  
ATOM   2051  HA  GLN C 557     -35.839  -9.969  31.856  1.00  0.00           H  
ATOM   2052  HB3 GLN C 557     -36.502 -11.922  33.215  1.00  0.00           H  
ATOM   2053  HB2 GLN C 557     -37.799 -11.059  33.953  1.00  0.00           H  
ATOM   2054  HG3 GLN C 557     -34.919 -10.017  34.163  1.00  0.00           H  
ATOM   2055  HG2 GLN C 557     -35.412 -11.387  35.122  1.00  0.00           H  
ATOM   2056 HE22 GLN C 557     -35.827  -8.228  37.126  1.00  0.00           H  
ATOM   2057 HE21 GLN C 557     -34.523  -8.826  36.134  1.00  0.00           H  
ATOM   2058  N   VAL C 558     -37.244 -11.211  30.202  1.00 44.00           N  
ATOM   2059  CA  VAL C 558     -38.075 -11.859  29.198  1.00 45.34           C  
ATOM   2060  C   VAL C 558     -38.750 -13.034  29.904  1.00 44.77           C  
ATOM   2061  O   VAL C 558     -38.126 -13.711  30.711  1.00 46.31           O  
ATOM   2062  CB  VAL C 558     -37.221 -12.351  27.991  1.00 46.65           C  
ATOM   2063  CG1 VAL C 558     -36.095 -13.347  28.341  1.00 48.56           C  
ATOM   2064  CG2 VAL C 558     -38.094 -12.934  26.869  1.00 49.48           C  
ATOM   2065  H   VAL C 558     -36.241 -11.199  30.080  1.00  0.00           H  
ATOM   2066  HA  VAL C 558     -38.829 -11.162  28.834  1.00  0.00           H  
ATOM   2067  HB  VAL C 558     -36.740 -11.464  27.578  1.00  0.00           H  
ATOM   2068 HG11 VAL C 558     -35.477 -13.552  27.466  1.00  0.00           H  
ATOM   2069 HG12 VAL C 558     -35.435 -12.954  29.115  1.00  0.00           H  
ATOM   2070 HG13 VAL C 558     -36.485 -14.304  28.688  1.00  0.00           H  
ATOM   2071 HG21 VAL C 558     -37.519 -13.088  25.955  1.00  0.00           H  
ATOM   2072 HG22 VAL C 558     -38.537 -13.892  27.146  1.00  0.00           H  
ATOM   2073 HG23 VAL C 558     -38.905 -12.249  26.641  1.00  0.00           H  
ATOM   2074  N   ASP C 559     -40.019 -13.280  29.609  1.00 45.08           N  
ATOM   2075  CA  ASP C 559     -40.732 -14.370  30.254  1.00 44.90           C  
ATOM   2076  C   ASP C 559     -41.667 -15.104  29.297  1.00 44.41           C  
ATOM   2077  O   ASP C 559     -42.874 -14.888  29.315  1.00 45.37           O  
ATOM   2078  CB  ASP C 559     -41.415 -13.945  31.594  1.00 48.08           C  
ATOM   2079  CG  ASP C 559     -41.733 -15.093  32.590  1.00 50.44           C  
ATOM   2080  OD1 ASP C 559     -41.897 -14.770  33.787  1.00 53.99           O  
ATOM   2081  OD2 ASP C 559     -41.905 -16.259  32.169  1.00 50.23           O1-
ATOM   2082  H   ASP C 559     -40.498 -12.708  28.930  1.00  0.00           H  
ATOM   2083  HA  ASP C 559     -40.001 -15.082  30.635  1.00  0.00           H  
ATOM   2084  HB3 ASP C 559     -42.335 -13.396  31.389  1.00  0.00           H  
ATOM   2085  HB2 ASP C 559     -40.774 -13.222  32.102  1.00  0.00           H  
ATOM   2086  N   LEU C 560     -41.111 -15.982  28.470  1.00 44.14           N  
ATOM   2087  CA  LEU C 560     -41.909 -16.737  27.501  1.00 44.23           C  
ATOM   2088  C   LEU C 560     -43.114 -17.458  28.113  1.00 46.23           C  
ATOM   2089  O   LEU C 560     -42.977 -18.212  29.087  1.00 47.32           O  
ATOM   2090  CB  LEU C 560     -40.992 -17.742  26.768  1.00 39.33           C  
ATOM   2091  CG  LEU C 560     -39.877 -17.100  25.908  1.00 39.52           C  
ATOM   2092  CD1 LEU C 560     -38.982 -18.184  25.272  1.00 38.72           C  
ATOM   2093  CD2 LEU C 560     -40.424 -16.117  24.851  1.00 37.40           C  
ATOM   2094  H   LEU C 560     -40.115 -16.142  28.499  1.00  0.00           H  
ATOM   2095  HA  LEU C 560     -42.283 -16.034  26.757  1.00  0.00           H  
ATOM   2096  HB3 LEU C 560     -41.601 -18.377  26.126  1.00  0.00           H  
ATOM   2097  HB2 LEU C 560     -40.541 -18.412  27.502  1.00  0.00           H  
ATOM   2098  HG  LEU C 560     -39.234 -16.525  26.576  1.00  0.00           H  
ATOM   2099 HD11 LEU C 560     -37.931 -17.998  25.493  1.00  0.00           H  
ATOM   2100 HD12 LEU C 560     -39.217 -19.180  25.648  1.00  0.00           H  
ATOM   2101 HD13 LEU C 560     -39.085 -18.227  24.187  1.00  0.00           H  
ATOM   2102 HD21 LEU C 560     -39.845 -16.137  23.928  1.00  0.00           H  
ATOM   2103 HD22 LEU C 560     -41.460 -16.334  24.589  1.00  0.00           H  
ATOM   2104 HD23 LEU C 560     -40.386 -15.093  25.224  1.00  0.00           H  
ATOM   2105  N   GLY C 561     -44.289 -17.215  27.528  1.00 46.96           N  
ATOM   2106  CA  GLY C 561     -45.520 -17.841  27.983  1.00 46.61           C  
ATOM   2107  C   GLY C 561     -46.054 -17.355  29.318  1.00 48.29           C  
ATOM   2108  O   GLY C 561     -47.097 -17.831  29.773  1.00 48.04           O  
ATOM   2109  H   GLY C 561     -44.340 -16.581  26.744  1.00  0.00           H  
ATOM   2110  HA3 GLY C 561     -45.382 -18.921  28.024  1.00  0.00           H  
ATOM   2111  HA2 GLY C 561     -46.290 -17.718  27.222  1.00  0.00           H  
ATOM   2112  N   GLY C 562     -45.347 -16.408  29.938  1.00 49.20           N  
ATOM   2113  CA  GLY C 562     -45.756 -15.875  31.232  1.00 50.38           C  
ATOM   2114  C   GLY C 562     -45.881 -14.361  31.307  1.00 52.25           C  
ATOM   2115  O   GLY C 562     -45.438 -13.640  30.411  1.00 53.23           O  
ATOM   2116  H   GLY C 562     -44.507 -16.044  29.511  1.00  0.00           H  
ATOM   2117  HA3 GLY C 562     -45.061 -16.217  31.998  1.00  0.00           H  
ATOM   2118  HA2 GLY C 562     -46.702 -16.330  31.526  1.00  0.00           H  
ATOM   2119  N   ARG C 563     -46.480 -13.873  32.390  1.00 53.61           N  
ATOM   2120  CA  ARG C 563     -46.678 -12.440  32.575  1.00 54.29           C  
ATOM   2121  C   ARG C 563     -47.527 -11.808  31.484  1.00 53.18           C  
ATOM   2122  O   ARG C 563     -47.178 -10.757  30.954  1.00 54.26           O  
ATOM   2123  CB  ARG C 563     -45.330 -11.686  32.740  1.00 57.21           C  
ATOM   2124  CG  ARG C 563     -44.346 -12.209  33.793  1.00 59.51           C  
ATOM   2125  CD  ARG C 563     -43.158 -11.238  33.958  1.00 62.27           C  
ATOM   2126  NE  ARG C 563     -42.058 -11.809  34.749  1.00 66.22           N  
ATOM   2127  CZ  ARG C 563     -40.922 -11.202  35.143  1.00 65.92           C  
ATOM   2128  NH1 ARG C 563     -40.664  -9.911  34.877  1.00 64.25           N  
ATOM   2129  NH2 ARG C 563     -40.013 -11.915  35.818  1.00 68.00           N1+
ATOM   2130  H   ARG C 563     -46.811 -14.500  33.111  1.00  0.00           H  
ATOM   2131  HA  ARG C 563     -47.192 -12.294  33.526  1.00  0.00           H  
ATOM   2132  HB3 ARG C 563     -45.572 -10.671  33.015  1.00  0.00           H  
ATOM   2133  HB2 ARG C 563     -44.804 -11.615  31.787  1.00  0.00           H  
ATOM   2134  HG3 ARG C 563     -44.031 -13.231  33.591  1.00  0.00           H  
ATOM   2135  HG2 ARG C 563     -44.896 -12.240  34.735  1.00  0.00           H  
ATOM   2136  HD3 ARG C 563     -43.506 -10.398  34.560  1.00  0.00           H  
ATOM   2137  HD2 ARG C 563     -42.821 -10.824  33.006  1.00  0.00           H  
ATOM   2138  HE  ARG C 563     -42.127 -12.809  34.898  1.00  0.00           H  
ATOM   2139 HH12 ARG C 563     -39.799  -9.492  35.191  1.00  0.00           H  
ATOM   2140 HH11 ARG C 563     -41.328  -9.363  34.351  1.00  0.00           H  
ATOM   2141 HH22 ARG C 563     -39.149 -11.484  36.120  1.00  0.00           H  
ATOM   2142 HH21 ARG C 563     -40.172 -12.894  36.006  1.00  0.00           H  
ATOM   2143  N   VAL C 564     -48.643 -12.441  31.152  1.00 52.54           N  
ATOM   2144  CA  VAL C 564     -49.534 -11.899  30.135  1.00 51.57           C  
ATOM   2145  C   VAL C 564     -49.969 -10.475  30.525  1.00 51.29           C  
ATOM   2146  O   VAL C 564     -50.475  -9.722  29.693  1.00 53.09           O  
ATOM   2147  CB  VAL C 564     -50.783 -12.822  29.972  1.00 50.02           C  
ATOM   2148  CG1 VAL C 564     -51.915 -12.270  29.076  1.00 49.94           C  
ATOM   2149  CG2 VAL C 564     -50.374 -14.213  29.449  1.00 49.52           C  
ATOM   2150  H   VAL C 564     -48.885 -13.311  31.605  1.00  0.00           H  
ATOM   2151  HA  VAL C 564     -49.004 -11.860  29.183  1.00  0.00           H  
ATOM   2152  HB  VAL C 564     -51.218 -12.975  30.961  1.00  0.00           H  
ATOM   2153 HG11 VAL C 564     -52.679 -13.027  28.894  1.00  0.00           H  
ATOM   2154 HG12 VAL C 564     -52.426 -11.423  29.534  1.00  0.00           H  
ATOM   2155 HG13 VAL C 564     -51.532 -11.953  28.105  1.00  0.00           H  
ATOM   2156 HG21 VAL C 564     -51.235 -14.877  29.374  1.00  0.00           H  
ATOM   2157 HG22 VAL C 564     -49.929 -14.143  28.457  1.00  0.00           H  
ATOM   2158 HG23 VAL C 564     -49.651 -14.700  30.103  1.00  0.00           H  
ATOM   2159  N   MET C 565     -49.762 -10.099  31.781  1.00 47.21           N  
ATOM   2160  CA  MET C 565     -50.175  -8.781  32.217  1.00 46.58           C  
ATOM   2161  C   MET C 565     -49.087  -7.744  31.979  1.00 44.17           C  
ATOM   2162  O   MET C 565     -49.252  -6.562  32.297  1.00 43.58           O  
ATOM   2163  CB  MET C 565     -50.576  -8.832  33.710  1.00 51.30           C  
ATOM   2164  CG  MET C 565     -51.615  -9.912  34.073  1.00 59.57           C  
ATOM   2165  SD  MET C 565     -53.146  -9.932  33.093  1.00 64.92           S  
ATOM   2166  CE  MET C 565     -53.834  -8.311  33.521  1.00 62.57           C  
ATOM   2167  H   MET C 565     -49.317 -10.731  32.431  1.00  0.00           H  
ATOM   2168  HA  MET C 565     -51.050  -8.493  31.636  1.00  0.00           H  
ATOM   2169  HB3 MET C 565     -50.953  -7.858  34.023  1.00  0.00           H  
ATOM   2170  HB2 MET C 565     -49.684  -9.005  34.314  1.00  0.00           H  
ATOM   2171  HG3 MET C 565     -51.891  -9.804  35.122  1.00  0.00           H  
ATOM   2172  HG2 MET C 565     -51.161 -10.900  33.988  1.00  0.00           H  
ATOM   2173  HE1 MET C 565     -54.815  -8.189  33.061  1.00  0.00           H  
ATOM   2174  HE2 MET C 565     -53.945  -8.216  34.601  1.00  0.00           H  
ATOM   2175  HE3 MET C 565     -53.187  -7.511  33.162  1.00  0.00           H  
ATOM   2176  N   LYS C 566     -47.971  -8.184  31.414  1.00 40.95           N  
ATOM   2177  CA  LYS C 566     -46.871  -7.278  31.118  1.00 39.87           C  
ATOM   2178  C   LYS C 566     -46.956  -6.837  29.667  1.00 37.55           C  
ATOM   2179  O   LYS C 566     -46.239  -5.944  29.213  1.00 35.13           O  
ATOM   2180  CB  LYS C 566     -45.519  -7.931  31.455  1.00 41.97           C  
ATOM   2181  CG  LYS C 566     -45.275  -8.108  32.967  1.00 45.57           C  
ATOM   2182  CD  LYS C 566     -45.168  -6.802  33.758  1.00 48.83           C  
ATOM   2183  CE  LYS C 566     -44.446  -6.978  35.104  1.00 50.40           C  
ATOM   2184  NZ  LYS C 566     -44.275  -5.693  35.803  1.00 55.24           N1+
ATOM   2185  H   LYS C 566     -47.875  -9.163  31.184  1.00  0.00           H  
ATOM   2186  HA  LYS C 566     -46.951  -6.401  31.761  1.00  0.00           H  
ATOM   2187  HB3 LYS C 566     -44.712  -7.313  31.060  1.00  0.00           H  
ATOM   2188  HB2 LYS C 566     -45.424  -8.889  30.945  1.00  0.00           H  
ATOM   2189  HG3 LYS C 566     -44.360  -8.685  33.097  1.00  0.00           H  
ATOM   2190  HG2 LYS C 566     -46.089  -8.682  33.408  1.00  0.00           H  
ATOM   2191  HD3 LYS C 566     -46.174  -6.428  33.951  1.00  0.00           H  
ATOM   2192  HD2 LYS C 566     -44.678  -6.060  33.136  1.00  0.00           H  
ATOM   2193  HE3 LYS C 566     -43.459  -7.414  34.949  1.00  0.00           H  
ATOM   2194  HE2 LYS C 566     -45.005  -7.661  35.745  1.00  0.00           H  
ATOM   2195  HZ1 LYS C 566     -43.808  -5.834  36.687  1.00  0.00           H  
ATOM   2196  HZ2 LYS C 566     -43.727  -5.070  35.224  1.00  0.00           H  
ATOM   2197  HZ3 LYS C 566     -45.177  -5.264  35.960  1.00  0.00           H  
ATOM   2198  N   ILE C 567     -47.850  -7.482  28.939  1.00 35.33           N  
ATOM   2199  CA  ILE C 567     -48.047  -7.174  27.543  1.00 34.39           C  
ATOM   2200  C   ILE C 567     -49.180  -6.145  27.591  1.00 33.46           C  
ATOM   2201  O   ILE C 567     -50.112  -6.299  28.378  1.00 34.34           O  
ATOM   2202  CB  ILE C 567     -48.468  -8.471  26.757  1.00 34.10           C  
ATOM   2203  CG1 ILE C 567     -47.678  -8.641  25.442  1.00 39.12           C  
ATOM   2204  CG2 ILE C 567     -49.978  -8.737  26.517  1.00 35.68           C  
ATOM   2205  CD1 ILE C 567     -48.213  -7.817  24.264  1.00 39.57           C  
ATOM   2206  H   ILE C 567     -48.414  -8.209  29.359  1.00  0.00           H  
ATOM   2207  HA  ILE C 567     -47.145  -6.737  27.111  1.00  0.00           H  
ATOM   2208  HB  ILE C 567     -48.143  -9.312  27.373  1.00  0.00           H  
ATOM   2209 HG13 ILE C 567     -47.699  -9.694  25.158  1.00  0.00           H  
ATOM   2210 HG12 ILE C 567     -46.625  -8.412  25.604  1.00  0.00           H  
ATOM   2211 HG21 ILE C 567     -50.129  -9.716  26.060  1.00  0.00           H  
ATOM   2212 HG22 ILE C 567     -50.546  -8.731  27.443  1.00  0.00           H  
ATOM   2213 HG23 ILE C 567     -50.440  -8.001  25.860  1.00  0.00           H  
ATOM   2214 HD11 ILE C 567     -47.398  -7.360  23.713  1.00  0.00           H  
ATOM   2215 HD12 ILE C 567     -48.766  -8.449  23.569  1.00  0.00           H  
ATOM   2216 HD13 ILE C 567     -48.869  -7.008  24.581  1.00  0.00           H  
ATOM   2217  N   ASN C 568     -49.093  -5.078  26.799  1.00 31.10           N  
ATOM   2218  CA  ASN C 568     -50.160  -4.081  26.817  1.00 29.43           C  
ATOM   2219  C   ASN C 568     -51.190  -4.376  25.761  1.00 28.12           C  
ATOM   2220  O   ASN C 568     -50.960  -5.170  24.859  1.00 28.77           O  
ATOM   2221  CB  ASN C 568     -49.502  -2.706  26.522  1.00 29.70           C  
ATOM   2222  CG  ASN C 568     -48.267  -2.403  27.383  1.00 30.15           C  
ATOM   2223  OD1 ASN C 568     -47.147  -2.320  26.884  1.00 34.59           O  
ATOM   2224  ND2 ASN C 568     -48.460  -2.281  28.690  1.00 29.12           N  
ATOM   2225  H   ASN C 568     -48.294  -4.961  26.191  1.00  0.00           H  
ATOM   2226  HA  ASN C 568     -50.645  -4.105  27.794  1.00  0.00           H  
ATOM   2227  HB3 ASN C 568     -50.226  -1.899  26.618  1.00  0.00           H  
ATOM   2228  HB2 ASN C 568     -49.169  -2.690  25.484  1.00  0.00           H  
ATOM   2229 HD22 ASN C 568     -47.676  -2.146  29.310  1.00  0.00           H  
ATOM   2230 HD21 ASN C 568     -49.399  -2.304  29.073  1.00  0.00           H  
ATOM   2231  N   THR C 569     -52.338  -3.728  25.880  1.00 27.31           N  
ATOM   2232  CA  THR C 569     -53.399  -3.908  24.909  1.00 26.56           C  
ATOM   2233  C   THR C 569     -54.242  -2.662  24.938  1.00 25.04           C  
ATOM   2234  O   THR C 569     -54.973  -2.423  25.893  1.00 24.43           O  
ATOM   2235  CB  THR C 569     -54.324  -5.134  25.211  1.00 28.04           C  
ATOM   2236  OG1 THR C 569     -53.608  -6.350  25.120  1.00 29.54           O  
ATOM   2237  CG2 THR C 569     -55.535  -5.280  24.264  1.00 28.80           C  
ATOM   2238  H   THR C 569     -52.484  -3.098  26.656  1.00  0.00           H  
ATOM   2239  HA  THR C 569     -52.966  -4.033  23.915  1.00  0.00           H  
ATOM   2240  HB  THR C 569     -54.691  -5.070  26.237  1.00  0.00           H  
ATOM   2241  HG1 THR C 569     -52.841  -6.292  25.697  1.00  0.00           H  
ATOM   2242 HG21 THR C 569     -56.078  -6.205  24.460  1.00  0.00           H  
ATOM   2243 HG22 THR C 569     -56.251  -4.466  24.379  1.00  0.00           H  
ATOM   2244 HG23 THR C 569     -55.219  -5.299  23.220  1.00  0.00           H  
ATOM   2245  N   GLU C 570     -54.093  -1.851  23.902  1.00 24.32           N  
ATOM   2246  CA  GLU C 570     -54.851  -0.625  23.765  1.00 24.64           C  
ATOM   2247  C   GLU C 570     -55.632  -0.763  22.463  1.00 23.37           C  
ATOM   2248  O   GLU C 570     -55.180  -1.429  21.532  1.00 22.82           O  
ATOM   2249  CB  GLU C 570     -53.857   0.558  23.685  1.00 24.64           C  
ATOM   2250  CG  GLU C 570     -53.067   0.838  24.989  1.00 33.19           C  
ATOM   2251  CD  GLU C 570     -53.548   2.097  25.721  1.00 38.50           C  
ATOM   2252  OE1 GLU C 570     -52.775   3.080  25.763  1.00 40.99           O  
ATOM   2253  OE2 GLU C 570     -54.708   2.079  26.191  1.00 38.82           O1-
ATOM   2254  H   GLU C 570     -53.432  -2.078  23.172  1.00  0.00           H  
ATOM   2255  HA  GLU C 570     -55.541  -0.522  24.603  1.00  0.00           H  
ATOM   2256  HB3 GLU C 570     -54.373   1.456  23.347  1.00  0.00           H  
ATOM   2257  HB2 GLU C 570     -53.132   0.355  22.894  1.00  0.00           H  
ATOM   2258  HG3 GLU C 570     -52.006   0.940  24.756  1.00  0.00           H  
ATOM   2259  HG2 GLU C 570     -53.126  -0.005  25.679  1.00  0.00           H  
ATOM   2260  N   VAL C 571     -56.803  -0.142  22.395  1.00 23.05           N  
ATOM   2261  CA  VAL C 571     -57.642  -0.241  21.202  1.00 24.42           C  
ATOM   2262  C   VAL C 571     -58.261   1.098  20.814  1.00 24.00           C  
ATOM   2263  O   VAL C 571     -59.062   1.665  21.549  1.00 22.98           O  
ATOM   2264  CB  VAL C 571     -58.807  -1.274  21.375  1.00 25.16           C  
ATOM   2265  CG1 VAL C 571     -59.682  -1.441  20.110  1.00 21.27           C  
ATOM   2266  CG2 VAL C 571     -58.317  -2.663  21.827  1.00 20.35           C  
ATOM   2267  H   VAL C 571     -57.128   0.411  23.175  1.00  0.00           H  
ATOM   2268  HA  VAL C 571     -57.016  -0.576  20.375  1.00  0.00           H  
ATOM   2269  HB  VAL C 571     -59.466  -0.916  22.168  1.00  0.00           H  
ATOM   2270 HG11 VAL C 571     -60.443  -2.209  20.256  1.00  0.00           H  
ATOM   2271 HG12 VAL C 571     -60.212  -0.527  19.842  1.00  0.00           H  
ATOM   2272 HG13 VAL C 571     -59.079  -1.741  19.252  1.00  0.00           H  
ATOM   2273 HG21 VAL C 571     -59.137  -3.380  21.877  1.00  0.00           H  
ATOM   2274 HG22 VAL C 571     -57.574  -3.060  21.141  1.00  0.00           H  
ATOM   2275 HG23 VAL C 571     -57.867  -2.630  22.820  1.00  0.00           H  
ATOM   2276  N   ARG C 572     -57.893   1.596  19.640  1.00 26.72           N  
ATOM   2277  CA  ARG C 572     -58.402   2.881  19.172  1.00 26.43           C  
ATOM   2278  C   ARG C 572     -59.286   2.787  17.945  1.00 26.79           C  
ATOM   2279  O   ARG C 572     -59.383   1.749  17.297  1.00 24.51           O  
ATOM   2280  CB  ARG C 572     -57.194   3.801  18.864  1.00 26.83           C  
ATOM   2281  CG  ARG C 572     -56.302   4.159  20.065  1.00 28.51           C  
ATOM   2282  CD  ARG C 572     -57.054   4.854  21.213  1.00 31.62           C  
ATOM   2283  NE  ARG C 572     -56.122   5.334  22.250  1.00 34.41           N  
ATOM   2284  CZ  ARG C 572     -55.721   4.705  23.371  1.00 33.88           C  
ATOM   2285  NH1 ARG C 572     -56.225   3.522  23.748  1.00 32.56           N  
ATOM   2286  NH2 ARG C 572     -54.783   5.280  24.134  1.00 34.57           N1+
ATOM   2287  H   ARG C 572     -57.249   1.085  19.053  1.00  0.00           H  
ATOM   2288  HA  ARG C 572     -58.989   3.322  19.978  1.00  0.00           H  
ATOM   2289  HB3 ARG C 572     -57.548   4.743  18.444  1.00  0.00           H  
ATOM   2290  HB2 ARG C 572     -56.576   3.348  18.087  1.00  0.00           H  
ATOM   2291  HG3 ARG C 572     -55.469   4.778  19.729  1.00  0.00           H  
ATOM   2292  HG2 ARG C 572     -55.856   3.239  20.444  1.00  0.00           H  
ATOM   2293  HD3 ARG C 572     -57.748   4.157  21.679  1.00  0.00           H  
ATOM   2294  HD2 ARG C 572     -57.671   5.668  20.835  1.00  0.00           H  
ATOM   2295  HE  ARG C 572     -55.741   6.252  22.066  1.00  0.00           H  
ATOM   2296 HH12 ARG C 572     -55.886   3.069  24.591  1.00  0.00           H  
ATOM   2297 HH11 ARG C 572     -56.949   3.082  23.200  1.00  0.00           H  
ATOM   2298 HH22 ARG C 572     -54.424   4.795  24.948  1.00  0.00           H  
ATOM   2299 HH21 ARG C 572     -54.389   6.176  23.883  1.00  0.00           H  
ATOM   2300  N   SER C 573     -59.945   3.889  17.639  1.00 26.87           N  
ATOM   2301  CA  SER C 573     -60.797   3.931  16.475  1.00 29.58           C  
ATOM   2302  C   SER C 573     -60.602   5.283  15.836  1.00 31.33           C  
ATOM   2303  O   SER C 573     -60.227   6.241  16.517  1.00 32.25           O  
ATOM   2304  CB  SER C 573     -62.252   3.636  16.906  1.00 29.85           C  
ATOM   2305  OG  SER C 573     -62.775   4.614  17.786  1.00 28.88           O  
ATOM   2306  H   SER C 573     -59.856   4.709  18.221  1.00  0.00           H  
ATOM   2307  HA  SER C 573     -60.492   3.154  15.774  1.00  0.00           H  
ATOM   2308  HB3 SER C 573     -62.309   2.664  17.393  1.00  0.00           H  
ATOM   2309  HB2 SER C 573     -62.897   3.578  16.029  1.00  0.00           H  
ATOM   2310  HG  SER C 573     -62.332   4.522  18.634  1.00  0.00           H  
ATOM   2311  N   PHE C 574     -60.814   5.363  14.528  1.00 31.60           N  
ATOM   2312  CA  PHE C 574     -60.677   6.645  13.876  1.00 33.91           C  
ATOM   2313  C   PHE C 574     -61.793   6.992  12.905  1.00 36.47           C  
ATOM   2314  O   PHE C 574     -62.435   6.107  12.319  1.00 36.01           O  
ATOM   2315  CB  PHE C 574     -59.268   6.829  13.276  1.00 31.94           C  
ATOM   2316  CG  PHE C 574     -58.764   5.758  12.328  1.00 29.40           C  
ATOM   2317  CD1 PHE C 574     -59.177   5.733  10.980  1.00 28.84           C  
ATOM   2318  CD2 PHE C 574     -57.937   4.724  12.813  1.00 29.84           C  
ATOM   2319  CE1 PHE C 574     -58.679   4.758  10.127  1.00 29.06           C  
ATOM   2320  CE2 PHE C 574     -57.454   3.762  11.941  1.00 25.91           C  
ATOM   2321  CZ  PHE C 574     -57.808   3.789  10.599  1.00 23.87           C  
ATOM   2322  H   PHE C 574     -61.066   4.535  14.006  1.00  0.00           H  
ATOM   2323  HA  PHE C 574     -60.735   7.388  14.672  1.00  0.00           H  
ATOM   2324  HB3 PHE C 574     -58.549   6.942  14.087  1.00  0.00           H  
ATOM   2325  HB2 PHE C 574     -59.228   7.776  12.736  1.00  0.00           H  
ATOM   2326  HD1 PHE C 574     -59.846   6.490  10.597  1.00  0.00           H  
ATOM   2327  HD2 PHE C 574     -57.650   4.697  13.855  1.00  0.00           H  
ATOM   2328  HE1 PHE C 574     -58.952   4.759   9.085  1.00  0.00           H  
ATOM   2329  HE2 PHE C 574     -56.793   2.995  12.305  1.00  0.00           H  
ATOM   2330  HZ  PHE C 574     -57.421   3.044   9.921  1.00  0.00           H  
ATOM   2331  N   GLY C 575     -62.024   8.307  12.817  1.00 39.53           N  
ATOM   2332  CA  GLY C 575     -63.046   8.941  11.991  1.00 38.22           C  
ATOM   2333  C   GLY C 575     -63.560   8.211  10.777  1.00 37.38           C  
ATOM   2334  O   GLY C 575     -63.010   7.188  10.396  1.00 39.84           O  
ATOM   2335  H   GLY C 575     -61.464   8.955  13.353  1.00  0.00           H  
ATOM   2336  HA3 GLY C 575     -62.698   9.929  11.692  1.00  0.00           H  
ATOM   2337  HA2 GLY C 575     -63.891   9.219  12.623  1.00  0.00           H  
ATOM   2338  N   PRO C 576     -64.621   8.725  10.132  1.00 36.75           N  
ATOM   2339  CA  PRO C 576     -65.181   8.074   8.949  1.00 35.11           C  
ATOM   2340  C   PRO C 576     -64.138   7.988   7.846  1.00 35.10           C  
ATOM   2341  O   PRO C 576     -63.423   8.958   7.599  1.00 33.44           O  
ATOM   2342  CB  PRO C 576     -66.376   8.968   8.570  1.00 34.35           C  
ATOM   2343  CG  PRO C 576     -66.063  10.329   9.172  1.00 36.24           C  
ATOM   2344  CD  PRO C 576     -65.318   9.972  10.452  1.00 34.95           C  
ATOM   2345  HA  PRO C 576     -65.548   7.079   9.202  1.00  0.00           H  
ATOM   2346  HB3 PRO C 576     -67.280   8.566   9.031  1.00  0.00           H  
ATOM   2347  HB2 PRO C 576     -66.560   9.023   7.496  1.00  0.00           H  
ATOM   2348  HG3 PRO C 576     -66.947  10.945   9.342  1.00  0.00           H  
ATOM   2349  HG2 PRO C 576     -65.396  10.875   8.504  1.00  0.00           H  
ATOM   2350  HD2 PRO C 576     -64.651  10.782  10.749  1.00  0.00           H  
ATOM   2351  HD3 PRO C 576     -66.018   9.784  11.267  1.00  0.00           H  
ATOM   2352  N   VAL C 577     -64.052   6.816   7.212  1.00 35.29           N  
ATOM   2353  CA  VAL C 577     -63.108   6.551   6.118  1.00 36.18           C  
ATOM   2354  C   VAL C 577     -63.899   6.326   4.826  1.00 38.88           C  
ATOM   2355  O   VAL C 577     -64.762   5.441   4.761  1.00 41.55           O  
ATOM   2356  CB  VAL C 577     -62.171   5.340   6.389  1.00 33.50           C  
ATOM   2357  CG1 VAL C 577     -61.078   5.690   7.405  1.00 27.70           C  
ATOM   2358  CG2 VAL C 577     -62.865   4.036   6.816  1.00 33.12           C  
ATOM   2359  H   VAL C 577     -64.657   6.052   7.480  1.00  0.00           H  
ATOM   2360  HA  VAL C 577     -62.454   7.415   5.992  1.00  0.00           H  
ATOM   2361  HB  VAL C 577     -61.651   5.122   5.453  1.00  0.00           H  
ATOM   2362 HG11 VAL C 577     -60.369   4.867   7.482  1.00  0.00           H  
ATOM   2363 HG12 VAL C 577     -60.517   6.575   7.108  1.00  0.00           H  
ATOM   2364 HG13 VAL C 577     -61.493   5.876   8.396  1.00  0.00           H  
ATOM   2365 HG21 VAL C 577     -62.137   3.231   6.906  1.00  0.00           H  
ATOM   2366 HG22 VAL C 577     -63.365   4.143   7.778  1.00  0.00           H  
ATOM   2367 HG23 VAL C 577     -63.601   3.706   6.098  1.00  0.00           H  
ATOM   2368  N   SER C 578     -63.614   7.124   3.802  1.00 38.93           N  
ATOM   2369  CA  SER C 578     -64.338   7.010   2.535  1.00 38.12           C  
ATOM   2370  C   SER C 578     -63.541   6.395   1.375  1.00 37.17           C  
ATOM   2371  O   SER C 578     -64.099   5.719   0.516  1.00 35.53           O  
ATOM   2372  CB  SER C 578     -64.896   8.403   2.168  1.00 39.81           C  
ATOM   2373  OG  SER C 578     -63.881   9.325   1.809  1.00 39.68           O  
ATOM   2374  H   SER C 578     -62.888   7.821   3.891  1.00  0.00           H  
ATOM   2375  HA  SER C 578     -65.203   6.369   2.711  1.00  0.00           H  
ATOM   2376  HB3 SER C 578     -65.472   8.815   2.997  1.00  0.00           H  
ATOM   2377  HB2 SER C 578     -65.585   8.318   1.326  1.00  0.00           H  
ATOM   2378  HG  SER C 578     -63.389   9.563   2.600  1.00  0.00           H  
ATOM   2379  N   ARG C 579     -62.240   6.638   1.345  1.00 36.11           N  
ATOM   2380  CA  ARG C 579     -61.411   6.100   0.292  1.00 36.04           C  
ATOM   2381  C   ARG C 579     -61.477   4.581   0.387  1.00 36.68           C  
ATOM   2382  O   ARG C 579     -61.888   4.064   1.417  1.00 40.03           O  
ATOM   2383  CB  ARG C 579     -59.963   6.616   0.333  1.00 37.08           C  
ATOM   2384  CG  ARG C 579     -59.790   8.147   0.364  1.00 37.52           C  
ATOM   2385  CD  ARG C 579     -60.667   8.924  -0.635  1.00 44.37           C  
ATOM   2386  NE  ARG C 579     -60.331  10.358  -0.654  1.00 45.29           N  
ATOM   2387  CZ  ARG C 579     -59.476  10.992  -1.479  1.00 46.88           C  
ATOM   2388  NH1 ARG C 579     -58.822  10.359  -2.465  1.00 45.10           N  
ATOM   2389  NH2 ARG C 579     -59.270  12.304  -1.308  1.00 43.49           N1+
ATOM   2390  H   ARG C 579     -61.816   7.207   2.065  1.00  0.00           H  
ATOM   2391  HA  ARG C 579     -61.800   6.419  -0.675  1.00  0.00           H  
ATOM   2392  HB3 ARG C 579     -59.454   6.250  -0.557  1.00  0.00           H  
ATOM   2393  HB2 ARG C 579     -59.440   6.154   1.164  1.00  0.00           H  
ATOM   2394  HG3 ARG C 579     -58.740   8.437   0.297  1.00  0.00           H  
ATOM   2395  HG2 ARG C 579     -60.109   8.452   1.358  1.00  0.00           H  
ATOM   2396  HD3 ARG C 579     -61.691   8.919  -0.261  1.00  0.00           H  
ATOM   2397  HD2 ARG C 579     -60.710   8.459  -1.619  1.00  0.00           H  
ATOM   2398  HE  ARG C 579     -60.772  10.901   0.074  1.00  0.00           H  
ATOM   2399 HH12 ARG C 579     -58.183  10.858  -3.066  1.00  0.00           H  
ATOM   2400 HH11 ARG C 579     -58.997   9.376  -2.644  1.00  0.00           H  
ATOM   2401 HH22 ARG C 579     -58.635  12.806  -1.912  1.00  0.00           H  
ATOM   2402 HH21 ARG C 579     -59.750  12.805  -0.574  1.00  0.00           H  
ATOM   2403  N   ASN C 580     -61.088   3.868  -0.674  1.00 35.91           N  
ATOM   2404  CA  ASN C 580     -61.142   2.406  -0.681  1.00 36.54           C  
ATOM   2405  C   ASN C 580     -60.329   1.687   0.384  1.00 36.98           C  
ATOM   2406  O   ASN C 580     -60.715   0.610   0.839  1.00 36.64           O  
ATOM   2407  CB  ASN C 580     -60.744   1.831  -2.065  1.00 39.24           C  
ATOM   2408  CG  ASN C 580     -61.590   2.325  -3.244  1.00 42.93           C  
ATOM   2409  OD1 ASN C 580     -62.753   2.692  -3.084  1.00 45.50           O  
ATOM   2410  ND2 ASN C 580     -61.014   2.301  -4.447  1.00 44.40           N  
ATOM   2411  H   ASN C 580     -60.746   4.337  -1.500  1.00  0.00           H  
ATOM   2412  HA  ASN C 580     -62.184   2.119  -0.538  1.00  0.00           H  
ATOM   2413  HB3 ASN C 580     -60.855   0.746  -2.049  1.00  0.00           H  
ATOM   2414  HB2 ASN C 580     -59.689   2.010  -2.263  1.00  0.00           H  
ATOM   2415 HD22 ASN C 580     -61.529   2.611  -5.258  1.00  0.00           H  
ATOM   2416 HD21 ASN C 580     -60.054   2.002  -4.553  1.00  0.00           H  
ATOM   2417  N   GLY C 581     -59.189   2.254   0.754  1.00 36.35           N  
ATOM   2418  CA  GLY C 581     -58.362   1.616   1.753  1.00 34.74           C  
ATOM   2419  C   GLY C 581     -57.550   2.615   2.543  1.00 34.13           C  
ATOM   2420  O   GLY C 581     -57.791   3.828   2.466  1.00 33.32           O  
ATOM   2421  H   GLY C 581     -58.900   3.129   0.338  1.00  0.00           H  
ATOM   2422  HA3 GLY C 581     -57.692   0.906   1.268  1.00  0.00           H  
ATOM   2423  HA2 GLY C 581     -58.993   1.042   2.433  1.00  0.00           H  
ATOM   2424  N   PHE C 582     -56.570   2.110   3.285  1.00 32.69           N  
ATOM   2425  CA  PHE C 582     -55.741   2.964   4.122  1.00 30.98           C  
ATOM   2426  C   PHE C 582     -54.530   2.235   4.687  1.00 31.45           C  
ATOM   2427  O   PHE C 582     -54.482   0.994   4.726  1.00 29.38           O  
ATOM   2428  CB  PHE C 582     -56.599   3.512   5.313  1.00 29.10           C  
ATOM   2429  CG  PHE C 582     -57.312   2.479   6.173  1.00 27.68           C  
ATOM   2430  CD1 PHE C 582     -56.635   1.827   7.225  1.00 29.89           C  
ATOM   2431  CD2 PHE C 582     -58.611   2.049   5.824  1.00 21.63           C  
ATOM   2432  CE1 PHE C 582     -57.265   0.813   7.931  1.00 30.52           C  
ATOM   2433  CE2 PHE C 582     -59.219   1.028   6.536  1.00 25.50           C  
ATOM   2434  CZ  PHE C 582     -58.551   0.416   7.586  1.00 28.89           C  
ATOM   2435  H   PHE C 582     -56.389   1.117   3.274  1.00  0.00           H  
ATOM   2436  HA  PHE C 582     -55.399   3.815   3.532  1.00  0.00           H  
ATOM   2437  HB3 PHE C 582     -57.355   4.212   4.962  1.00  0.00           H  
ATOM   2438  HB2 PHE C 582     -55.971   4.103   5.981  1.00  0.00           H  
ATOM   2439  HD1 PHE C 582     -55.625   2.111   7.480  1.00  0.00           H  
ATOM   2440  HD2 PHE C 582     -59.136   2.511   5.001  1.00  0.00           H  
ATOM   2441  HE1 PHE C 582     -56.747   0.333   8.747  1.00  0.00           H  
ATOM   2442  HE2 PHE C 582     -60.217   0.712   6.274  1.00  0.00           H  
ATOM   2443  HZ  PHE C 582     -59.044  -0.368   8.138  1.00  0.00           H  
ATOM   2444  N   TYR C 583     -53.555   3.025   5.129  1.00 31.91           N  
ATOM   2445  CA  TYR C 583     -52.344   2.499   5.746  1.00 31.28           C  
ATOM   2446  C   TYR C 583     -52.271   3.060   7.168  1.00 30.32           C  
ATOM   2447  O   TYR C 583     -52.608   4.226   7.405  1.00 28.10           O  
ATOM   2448  CB  TYR C 583     -51.142   3.059   4.956  1.00 33.76           C  
ATOM   2449  CG  TYR C 583     -50.887   2.590   3.532  1.00 37.05           C  
ATOM   2450  CD1 TYR C 583     -51.755   2.891   2.459  1.00 38.07           C  
ATOM   2451  CD2 TYR C 583     -49.685   1.915   3.263  1.00 40.11           C  
ATOM   2452  CE1 TYR C 583     -51.428   2.475   1.150  1.00 37.08           C  
ATOM   2453  CE2 TYR C 583     -49.378   1.453   1.977  1.00 38.20           C  
ATOM   2454  CZ  TYR C 583     -50.251   1.735   0.916  1.00 37.65           C  
ATOM   2455  OH  TYR C 583     -49.926   1.315  -0.337  1.00 39.41           O  
ATOM   2456  H   TYR C 583     -53.638   4.027   5.043  1.00  0.00           H  
ATOM   2457  HA  TYR C 583     -52.381   1.410   5.773  1.00  0.00           H  
ATOM   2458  HB3 TYR C 583     -50.245   2.827   5.532  1.00  0.00           H  
ATOM   2459  HB2 TYR C 583     -51.214   4.146   4.914  1.00  0.00           H  
ATOM   2460  HD1 TYR C 583     -52.660   3.457   2.624  1.00  0.00           H  
ATOM   2461  HD2 TYR C 583     -48.976   1.777   4.053  1.00  0.00           H  
ATOM   2462  HE1 TYR C 583     -52.086   2.715   0.327  1.00  0.00           H  
ATOM   2463  HE2 TYR C 583     -48.456   0.917   1.805  1.00  0.00           H  
ATOM   2464  HH  TYR C 583     -49.131   0.777  -0.366  1.00  0.00           H  
ATOM   2465  N   LEU C 584     -51.836   2.233   8.115  1.00 28.48           N  
ATOM   2466  CA  LEU C 584     -51.666   2.709   9.479  1.00 23.70           C  
ATOM   2467  C   LEU C 584     -50.171   2.865   9.559  1.00 22.11           C  
ATOM   2468  O   LEU C 584     -49.459   2.210   8.809  1.00 24.34           O  
ATOM   2469  CB  LEU C 584     -52.075   1.658  10.526  1.00 21.12           C  
ATOM   2470  CG  LEU C 584     -53.508   1.130  10.435  1.00 19.65           C  
ATOM   2471  CD1 LEU C 584     -53.719   0.104  11.558  1.00 21.18           C  
ATOM   2472  CD2 LEU C 584     -54.548   2.258  10.488  1.00 20.54           C  
ATOM   2473  H   LEU C 584     -51.622   1.273   7.887  1.00  0.00           H  
ATOM   2474  HA  LEU C 584     -52.170   3.663   9.630  1.00  0.00           H  
ATOM   2475  HB3 LEU C 584     -51.918   2.091  11.516  1.00  0.00           H  
ATOM   2476  HB2 LEU C 584     -51.404   0.799  10.475  1.00  0.00           H  
ATOM   2477  HG  LEU C 584     -53.637   0.610   9.485  1.00  0.00           H  
ATOM   2478 HD11 LEU C 584     -54.732   0.134  11.950  1.00  0.00           H  
ATOM   2479 HD12 LEU C 584     -53.521  -0.903  11.194  1.00  0.00           H  
ATOM   2480 HD13 LEU C 584     -53.048   0.269  12.401  1.00  0.00           H  
ATOM   2481 HD21 LEU C 584     -55.527   1.876  10.773  1.00  0.00           H  
ATOM   2482 HD22 LEU C 584     -54.266   3.033  11.200  1.00  0.00           H  
ATOM   2483 HD23 LEU C 584     -54.660   2.729   9.512  1.00  0.00           H  
ATOM   2484  N   ALA C 585     -49.681   3.745  10.420  1.00 21.19           N  
ATOM   2485  CA  ALA C 585     -48.238   3.917  10.581  1.00 18.41           C  
ATOM   2486  C   ALA C 585     -48.015   4.101  12.070  1.00 18.44           C  
ATOM   2487  O   ALA C 585     -48.787   4.794  12.736  1.00 17.36           O  
ATOM   2488  CB  ALA C 585     -47.717   5.111   9.777  1.00 17.21           C  
ATOM   2489  H   ALA C 585     -50.307   4.309  10.977  1.00  0.00           H  
ATOM   2490  HA  ALA C 585     -47.715   3.028  10.230  1.00  0.00           H  
ATOM   2491  HB1 ALA C 585     -46.652   5.238   9.954  1.00  0.00           H  
ATOM   2492  HB2 ALA C 585     -47.839   4.942   8.709  1.00  0.00           H  
ATOM   2493  HB3 ALA C 585     -48.222   6.040  10.044  1.00  0.00           H  
ATOM   2494  N   PHE C 586     -46.985   3.462  12.601  1.00 19.41           N  
ATOM   2495  CA  PHE C 586     -46.682   3.591  14.018  1.00 21.83           C  
ATOM   2496  C   PHE C 586     -45.348   4.310  14.126  1.00 24.38           C  
ATOM   2497  O   PHE C 586     -44.342   3.852  13.589  1.00 25.40           O  
ATOM   2498  CB  PHE C 586     -46.591   2.186  14.658  1.00 22.94           C  
ATOM   2499  CG  PHE C 586     -47.818   1.311  14.468  1.00 25.13           C  
ATOM   2500  CD1 PHE C 586     -47.921   0.459  13.346  1.00 27.89           C  
ATOM   2501  CD2 PHE C 586     -48.937   1.468  15.312  1.00 27.12           C  
ATOM   2502  CE1 PHE C 586     -49.088  -0.259  13.123  1.00 25.94           C  
ATOM   2503  CE2 PHE C 586     -50.088   0.728  15.080  1.00 28.42           C  
ATOM   2504  CZ  PHE C 586     -50.165  -0.128  13.991  1.00 25.21           C  
ATOM   2505  H   PHE C 586     -46.399   2.879  12.021  1.00  0.00           H  
ATOM   2506  HA  PHE C 586     -47.456   4.186  14.503  1.00  0.00           H  
ATOM   2507  HB3 PHE C 586     -46.420   2.295  15.730  1.00  0.00           H  
ATOM   2508  HB2 PHE C 586     -45.727   1.642  14.273  1.00  0.00           H  
ATOM   2509  HD1 PHE C 586     -47.096   0.369  12.654  1.00  0.00           H  
ATOM   2510  HD2 PHE C 586     -48.902   2.167  16.133  1.00  0.00           H  
ATOM   2511  HE1 PHE C 586     -49.162  -0.915  12.268  1.00  0.00           H  
ATOM   2512  HE2 PHE C 586     -50.939   0.841  15.734  1.00  0.00           H  
ATOM   2513  HZ  PHE C 586     -51.075  -0.679  13.811  1.00  0.00           H  
ATOM   2514  N   GLN C 587     -45.344   5.436  14.825  1.00 26.31           N  
ATOM   2515  CA  GLN C 587     -44.141   6.244  14.984  1.00 29.30           C  
ATOM   2516  C   GLN C 587     -43.473   6.176  16.353  1.00 31.46           C  
ATOM   2517  O   GLN C 587     -44.091   6.479  17.374  1.00 30.07           O  
ATOM   2518  CB  GLN C 587     -44.493   7.716  14.672  1.00 28.75           C  
ATOM   2519  CG  GLN C 587     -43.326   8.738  14.783  1.00 33.54           C  
ATOM   2520  CD  GLN C 587     -43.788  10.174  15.048  1.00 36.75           C  
ATOM   2521  OE1 GLN C 587     -44.776  10.407  15.739  1.00 34.11           O  
ATOM   2522  NE2 GLN C 587     -43.036  11.159  14.557  1.00 35.43           N  
ATOM   2523  H   GLN C 587     -46.193   5.758  15.268  1.00  0.00           H  
ATOM   2524  HA  GLN C 587     -43.415   5.904  14.244  1.00  0.00           H  
ATOM   2525  HB3 GLN C 587     -45.287   7.985  15.364  1.00  0.00           H  
ATOM   2526  HB2 GLN C 587     -44.928   7.789  13.674  1.00  0.00           H  
ATOM   2527  HG3 GLN C 587     -42.710   8.686  13.888  1.00  0.00           H  
ATOM   2528  HG2 GLN C 587     -42.646   8.509  15.599  1.00  0.00           H  
ATOM   2529 HE22 GLN C 587     -43.290  12.120  14.729  1.00  0.00           H  
ATOM   2530 HE21 GLN C 587     -42.183  10.950  14.053  1.00  0.00           H  
ATOM   2531  N   ASP C 588     -42.198   5.793  16.347  1.00 33.54           N  
ATOM   2532  CA  ASP C 588     -41.386   5.700  17.556  1.00 35.92           C  
ATOM   2533  C   ASP C 588     -40.462   6.910  17.665  1.00 37.94           C  
ATOM   2534  O   ASP C 588     -40.053   7.488  16.656  1.00 37.79           O  
ATOM   2535  CB  ASP C 588     -40.621   4.353  17.622  1.00 36.04           C  
ATOM   2536  CG  ASP C 588     -39.537   4.229  18.717  1.00 39.86           C  
ATOM   2537  OD1 ASP C 588     -38.350   4.437  18.377  1.00 43.17           O  
ATOM   2538  OD2 ASP C 588     -39.931   4.107  19.898  1.00 38.05           O1-
ATOM   2539  H   ASP C 588     -41.747   5.550  15.475  1.00  0.00           H  
ATOM   2540  HA  ASP C 588     -42.037   5.658  18.430  1.00  0.00           H  
ATOM   2541  HB3 ASP C 588     -40.200   4.105  16.649  1.00  0.00           H  
ATOM   2542  HB2 ASP C 588     -41.363   3.576  17.805  1.00  0.00           H  
ATOM   2543  N   TYR C 589     -40.103   7.269  18.892  1.00 40.04           N  
ATOM   2544  CA  TYR C 589     -39.216   8.404  19.118  1.00 40.96           C  
ATOM   2545  C   TYR C 589     -38.453   8.357  20.438  1.00 39.89           C  
ATOM   2546  O   TYR C 589     -38.540   9.285  21.244  1.00 40.71           O  
ATOM   2547  CB  TYR C 589     -40.044   9.722  18.948  1.00 41.77           C  
ATOM   2548  CG  TYR C 589     -41.448   9.729  19.558  1.00 42.96           C  
ATOM   2549  CD1 TYR C 589     -41.649   9.971  20.935  1.00 44.72           C  
ATOM   2550  CD2 TYR C 589     -42.567   9.466  18.739  1.00 45.81           C  
ATOM   2551  CE1 TYR C 589     -42.944   9.916  21.487  1.00 44.67           C  
ATOM   2552  CE2 TYR C 589     -43.863   9.415  19.287  1.00 46.65           C  
ATOM   2553  CZ  TYR C 589     -44.052   9.633  20.665  1.00 45.24           C  
ATOM   2554  OH  TYR C 589     -45.304   9.574  21.207  1.00 42.76           O  
ATOM   2555  H   TYR C 589     -40.445   6.752  19.690  1.00  0.00           H  
ATOM   2556  HA  TYR C 589     -38.476   8.402  18.317  1.00  0.00           H  
ATOM   2557  HB3 TYR C 589     -40.167   9.906  17.879  1.00  0.00           H  
ATOM   2558  HB2 TYR C 589     -39.488  10.593  19.297  1.00  0.00           H  
ATOM   2559  HD1 TYR C 589     -40.815  10.192  21.582  1.00  0.00           H  
ATOM   2560  HD2 TYR C 589     -42.433   9.281  17.686  1.00  0.00           H  
ATOM   2561  HE1 TYR C 589     -43.084  10.090  22.544  1.00  0.00           H  
ATOM   2562  HE2 TYR C 589     -44.702   9.196  18.644  1.00  0.00           H  
ATOM   2563  HH  TYR C 589     -46.003   9.495  20.551  1.00  0.00           H  
ATOM   2564  N   GLY C 590     -37.715   7.271  20.657  1.00 38.52           N  
ATOM   2565  CA  GLY C 590     -36.927   7.163  21.869  1.00 38.68           C  
ATOM   2566  C   GLY C 590     -37.085   5.979  22.799  1.00 39.10           C  
ATOM   2567  O   GLY C 590     -36.212   5.755  23.631  1.00 41.36           O  
ATOM   2568  H   GLY C 590     -37.704   6.523  19.979  1.00  0.00           H  
ATOM   2569  HA3 GLY C 590     -37.039   8.081  22.446  1.00  0.00           H  
ATOM   2570  HA2 GLY C 590     -35.872   7.274  21.613  1.00  0.00           H  
ATOM   2571  N   GLY C 591     -38.160   5.210  22.679  1.00 39.19           N  
ATOM   2572  CA  GLY C 591     -38.342   4.092  23.592  1.00 37.56           C  
ATOM   2573  C   GLY C 591     -37.786   2.758  23.139  1.00 36.86           C  
ATOM   2574  O   GLY C 591     -37.157   2.653  22.085  1.00 36.18           O  
ATOM   2575  H   GLY C 591     -38.842   5.403  21.960  1.00  0.00           H  
ATOM   2576  HA3 GLY C 591     -39.403   3.980  23.818  1.00  0.00           H  
ATOM   2577  HA2 GLY C 591     -37.918   4.348  24.563  1.00  0.00           H  
ATOM   2578  N   CYS C 592     -38.009   1.733  23.953  1.00 35.98           N  
ATOM   2579  CA  CYS C 592     -37.546   0.397  23.617  1.00 38.67           C  
ATOM   2580  C   CYS C 592     -38.763  -0.531  23.710  1.00 38.74           C  
ATOM   2581  O   CYS C 592     -38.973  -1.182  24.733  1.00 39.75           O  
ATOM   2582  CB  CYS C 592     -36.406  -0.049  24.557  1.00 38.86           C  
ATOM   2583  SG  CYS C 592     -35.680  -1.685  24.234  1.00 46.41           S  
ATOM   2584  H   CYS C 592     -38.507   1.875  24.821  1.00  0.00           H  
ATOM   2585  HA  CYS C 592     -37.150   0.388  22.601  1.00  0.00           H  
ATOM   2586  HB3 CYS C 592     -36.740  -0.025  25.595  1.00  0.00           H  
ATOM   2587  HB2 CYS C 592     -35.586   0.650  24.492  1.00  0.00           H  
ATOM   2588  N   MET C 593     -39.559  -0.587  22.639  1.00 37.95           N  
ATOM   2589  CA  MET C 593     -40.766  -1.416  22.608  1.00 36.60           C  
ATOM   2590  C   MET C 593     -40.780  -2.511  21.542  1.00 37.25           C  
ATOM   2591  O   MET C 593     -39.807  -2.728  20.815  1.00 39.14           O  
ATOM   2592  CB  MET C 593     -41.963  -0.447  22.414  1.00 35.72           C  
ATOM   2593  CG  MET C 593     -41.989   0.306  21.066  1.00 33.67           C  
ATOM   2594  SD  MET C 593     -43.567   1.092  20.652  1.00 35.36           S  
ATOM   2595  CE  MET C 593     -44.575  -0.369  20.271  1.00 30.26           C  
ATOM   2596  H   MET C 593     -39.336  -0.047  21.815  1.00  0.00           H  
ATOM   2597  HA  MET C 593     -40.870  -1.894  23.582  1.00  0.00           H  
ATOM   2598  HB3 MET C 593     -41.943   0.293  23.215  1.00  0.00           H  
ATOM   2599  HB2 MET C 593     -42.900  -0.984  22.556  1.00  0.00           H  
ATOM   2600  HG3 MET C 593     -41.735  -0.349  20.233  1.00  0.00           H  
ATOM   2601  HG2 MET C 593     -41.228   1.088  21.078  1.00  0.00           H  
ATOM   2602  HE1 MET C 593     -45.547  -0.062  19.885  1.00  0.00           H  
ATOM   2603  HE2 MET C 593     -44.085  -0.987  19.519  1.00  0.00           H  
ATOM   2604  HE3 MET C 593     -44.738  -0.970  21.163  1.00  0.00           H  
ATOM   2605  N   SER C 594     -41.914  -3.198  21.459  1.00 35.95           N  
ATOM   2606  CA  SER C 594     -42.118  -4.267  20.490  1.00 33.51           C  
ATOM   2607  C   SER C 594     -43.591  -4.383  20.227  1.00 33.45           C  
ATOM   2608  O   SER C 594     -44.377  -4.541  21.173  1.00 34.51           O  
ATOM   2609  CB  SER C 594     -41.525  -5.586  21.044  1.00 32.96           C  
ATOM   2610  OG  SER C 594     -41.717  -6.676  20.161  1.00 28.59           O  
ATOM   2611  H   SER C 594     -42.679  -2.988  22.084  1.00  0.00           H  
ATOM   2612  HA  SER C 594     -41.591  -4.035  19.564  1.00  0.00           H  
ATOM   2613  HB3 SER C 594     -41.976  -5.839  22.004  1.00  0.00           H  
ATOM   2614  HB2 SER C 594     -40.454  -5.481  21.221  1.00  0.00           H  
ATOM   2615  HG  SER C 594     -41.088  -6.607  19.439  1.00  0.00           H  
ATOM   2616  N   LEU C 595     -43.975  -4.310  18.956  1.00 31.58           N  
ATOM   2617  CA  LEU C 595     -45.389  -4.405  18.612  1.00 30.48           C  
ATOM   2618  C   LEU C 595     -45.676  -5.894  18.330  1.00 30.09           C  
ATOM   2619  O   LEU C 595     -45.367  -6.418  17.261  1.00 28.81           O  
ATOM   2620  CB  LEU C 595     -45.617  -3.450  17.420  1.00 29.27           C  
ATOM   2621  CG  LEU C 595     -47.057  -3.337  16.884  1.00 28.66           C  
ATOM   2622  CD1 LEU C 595     -48.072  -2.957  17.983  1.00 25.22           C  
ATOM   2623  CD2 LEU C 595     -47.089  -2.341  15.702  1.00 27.58           C  
ATOM   2624  H   LEU C 595     -43.287  -4.188  18.225  1.00  0.00           H  
ATOM   2625  HA  LEU C 595     -45.989  -4.077  19.461  1.00  0.00           H  
ATOM   2626  HB3 LEU C 595     -44.960  -3.740  16.598  1.00  0.00           H  
ATOM   2627  HB2 LEU C 595     -45.290  -2.453  17.720  1.00  0.00           H  
ATOM   2628  HG  LEU C 595     -47.344  -4.315  16.496  1.00  0.00           H  
ATOM   2629 HD11 LEU C 595     -48.870  -2.312  17.616  1.00  0.00           H  
ATOM   2630 HD12 LEU C 595     -48.550  -3.848  18.392  1.00  0.00           H  
ATOM   2631 HD13 LEU C 595     -47.594  -2.428  18.807  1.00  0.00           H  
ATOM   2632 HD21 LEU C 595     -47.822  -1.546  15.837  1.00  0.00           H  
ATOM   2633 HD22 LEU C 595     -46.127  -1.853  15.545  1.00  0.00           H  
ATOM   2634 HD23 LEU C 595     -47.334  -2.850  14.772  1.00  0.00           H  
ATOM   2635  N   ILE C 596     -46.232  -6.570  19.337  1.00 29.37           N  
ATOM   2636  CA  ILE C 596     -46.530  -7.999  19.270  1.00 27.44           C  
ATOM   2637  C   ILE C 596     -47.598  -8.370  18.256  1.00 24.91           C  
ATOM   2638  O   ILE C 596     -47.480  -9.368  17.551  1.00 22.89           O  
ATOM   2639  CB  ILE C 596     -46.891  -8.552  20.691  1.00 28.28           C  
ATOM   2640  CG1 ILE C 596     -45.753  -8.310  21.718  1.00 27.68           C  
ATOM   2641  CG2 ILE C 596     -47.322 -10.033  20.756  1.00 25.11           C  
ATOM   2642  CD1 ILE C 596     -44.363  -8.821  21.328  1.00 30.96           C  
ATOM   2643  H   ILE C 596     -46.467  -6.094  20.197  1.00  0.00           H  
ATOM   2644  HA  ILE C 596     -45.613  -8.517  18.991  1.00  0.00           H  
ATOM   2645  HB  ILE C 596     -47.750  -7.987  21.051  1.00  0.00           H  
ATOM   2646 HG13 ILE C 596     -46.019  -8.763  22.673  1.00  0.00           H  
ATOM   2647 HG12 ILE C 596     -45.658  -7.246  21.921  1.00  0.00           H  
ATOM   2648 HG21 ILE C 596     -47.621 -10.301  21.770  1.00  0.00           H  
ATOM   2649 HG22 ILE C 596     -48.174 -10.258  20.115  1.00  0.00           H  
ATOM   2650 HG23 ILE C 596     -46.502 -10.695  20.486  1.00  0.00           H  
ATOM   2651 HD11 ILE C 596     -43.677  -8.675  22.161  1.00  0.00           H  
ATOM   2652 HD12 ILE C 596     -44.373  -9.882  21.079  1.00  0.00           H  
ATOM   2653 HD13 ILE C 596     -43.950  -8.273  20.481  1.00  0.00           H  
ATOM   2654  N   ALA C 597     -48.650  -7.573  18.196  1.00 26.10           N  
ATOM   2655  CA  ALA C 597     -49.743  -7.856  17.277  1.00 27.64           C  
ATOM   2656  C   ALA C 597     -50.579  -6.622  16.983  1.00 26.78           C  
ATOM   2657  O   ALA C 597     -50.703  -5.726  17.819  1.00 26.08           O  
ATOM   2658  CB  ALA C 597     -50.662  -8.913  17.920  1.00 28.47           C  
ATOM   2659  H   ALA C 597     -48.701  -6.759  18.792  1.00  0.00           H  
ATOM   2660  HA  ALA C 597     -49.319  -8.215  16.339  1.00  0.00           H  
ATOM   2661  HB1 ALA C 597     -51.505  -9.153  17.273  1.00  0.00           H  
ATOM   2662  HB2 ALA C 597     -50.124  -9.834  18.141  1.00  0.00           H  
ATOM   2663  HB3 ALA C 597     -51.086  -8.559  18.858  1.00  0.00           H  
ATOM   2664  N   VAL C 598     -51.133  -6.574  15.780  1.00 26.39           N  
ATOM   2665  CA  VAL C 598     -51.973  -5.456  15.377  1.00 25.42           C  
ATOM   2666  C   VAL C 598     -53.186  -6.045  14.655  1.00 26.90           C  
ATOM   2667  O   VAL C 598     -53.053  -6.950  13.839  1.00 25.95           O  
ATOM   2668  CB  VAL C 598     -51.268  -4.500  14.366  1.00 21.34           C  
ATOM   2669  CG1 VAL C 598     -52.176  -3.404  13.760  1.00 18.50           C  
ATOM   2670  CG2 VAL C 598     -50.039  -3.830  14.988  1.00 21.04           C  
ATOM   2671  H   VAL C 598     -50.976  -7.323  15.121  1.00  0.00           H  
ATOM   2672  HA  VAL C 598     -52.301  -4.904  16.258  1.00  0.00           H  
ATOM   2673  HB  VAL C 598     -50.908  -5.105  13.533  1.00  0.00           H  
ATOM   2674 HG11 VAL C 598     -51.612  -2.769  13.077  1.00  0.00           H  
ATOM   2675 HG12 VAL C 598     -53.003  -3.808  13.176  1.00  0.00           H  
ATOM   2676 HG13 VAL C 598     -52.596  -2.767  14.539  1.00  0.00           H  
ATOM   2677 HG21 VAL C 598     -49.573  -3.143  14.282  1.00  0.00           H  
ATOM   2678 HG22 VAL C 598     -50.306  -3.264  15.880  1.00  0.00           H  
ATOM   2679 HG23 VAL C 598     -49.287  -4.567  15.265  1.00  0.00           H  
ATOM   2680  N   ARG C 599     -54.374  -5.540  14.955  1.00 27.76           N  
ATOM   2681  CA  ARG C 599     -55.552  -6.058  14.305  1.00 25.94           C  
ATOM   2682  C   ARG C 599     -56.578  -4.986  13.983  1.00 25.36           C  
ATOM   2683  O   ARG C 599     -57.281  -4.468  14.847  1.00 27.72           O  
ATOM   2684  CB  ARG C 599     -56.160  -7.177  15.196  1.00 27.85           C  
ATOM   2685  CG  ARG C 599     -57.517  -7.749  14.725  1.00 28.28           C  
ATOM   2686  CD  ARG C 599     -58.202  -8.637  15.778  1.00 28.49           C  
ATOM   2687  NE  ARG C 599     -59.609  -8.901  15.418  1.00 32.95           N  
ATOM   2688  CZ  ARG C 599     -60.725  -8.605  16.114  1.00 32.86           C  
ATOM   2689  NH1 ARG C 599     -60.698  -8.040  17.330  1.00 31.04           N  
ATOM   2690  NH2 ARG C 599     -61.915  -8.884  15.567  1.00 39.29           N1+
ATOM   2691  H   ARG C 599     -54.450  -4.796  15.634  1.00  0.00           H  
ATOM   2692  HA  ARG C 599     -55.240  -6.512  13.364  1.00  0.00           H  
ATOM   2693  HB3 ARG C 599     -56.295  -6.778  16.201  1.00  0.00           H  
ATOM   2694  HB2 ARG C 599     -55.444  -7.993  15.302  1.00  0.00           H  
ATOM   2695  HG3 ARG C 599     -57.270  -8.373  13.866  1.00  0.00           H  
ATOM   2696  HG2 ARG C 599     -58.216  -7.000  14.354  1.00  0.00           H  
ATOM   2697  HD3 ARG C 599     -58.045  -8.281  16.796  1.00  0.00           H  
ATOM   2698  HD2 ARG C 599     -57.738  -9.623  15.732  1.00  0.00           H  
ATOM   2699  HE  ARG C 599     -59.738  -9.312  14.503  1.00  0.00           H  
ATOM   2700 HH12 ARG C 599     -61.555  -7.830  17.820  1.00  0.00           H  
ATOM   2701 HH11 ARG C 599     -59.815  -7.817  17.776  1.00  0.00           H  
ATOM   2702 HH22 ARG C 599     -62.770  -8.697  16.072  1.00  0.00           H  
ATOM   2703 HH21 ARG C 599     -61.964  -9.290  14.642  1.00  0.00           H  
ATOM   2704  N   VAL C 600     -56.636  -4.640  12.713  1.00 23.26           N  
ATOM   2705  CA  VAL C 600     -57.576  -3.654  12.259  1.00 24.12           C  
ATOM   2706  C   VAL C 600     -58.906  -4.384  12.047  1.00 25.10           C  
ATOM   2707  O   VAL C 600     -58.920  -5.543  11.641  1.00 24.78           O  
ATOM   2708  CB  VAL C 600     -57.107  -3.088  10.897  1.00 23.86           C  
ATOM   2709  CG1 VAL C 600     -58.032  -2.014  10.314  1.00 23.94           C  
ATOM   2710  CG2 VAL C 600     -55.692  -2.516  11.032  1.00 22.94           C  
ATOM   2711  H   VAL C 600     -56.015  -5.069  12.042  1.00  0.00           H  
ATOM   2712  HA  VAL C 600     -57.693  -2.872  13.010  1.00  0.00           H  
ATOM   2713  HB  VAL C 600     -57.065  -3.898  10.166  1.00  0.00           H  
ATOM   2714 HG11 VAL C 600     -57.664  -1.698   9.341  1.00  0.00           H  
ATOM   2715 HG12 VAL C 600     -59.055  -2.357  10.169  1.00  0.00           H  
ATOM   2716 HG13 VAL C 600     -58.048  -1.145  10.969  1.00  0.00           H  
ATOM   2717 HG21 VAL C 600     -55.430  -1.887  10.186  1.00  0.00           H  
ATOM   2718 HG22 VAL C 600     -55.621  -1.911  11.935  1.00  0.00           H  
ATOM   2719 HG23 VAL C 600     -54.940  -3.302  11.104  1.00  0.00           H  
ATOM   2720  N   PHE C 601     -60.016  -3.721  12.337  1.00 25.40           N  
ATOM   2721  CA  PHE C 601     -61.320  -4.334  12.135  1.00 29.60           C  
ATOM   2722  C   PHE C 601     -62.420  -3.304  12.269  1.00 32.70           C  
ATOM   2723  O   PHE C 601     -62.166  -2.152  12.615  1.00 33.01           O  
ATOM   2724  CB  PHE C 601     -61.530  -5.422  13.259  1.00 28.43           C  
ATOM   2725  CG  PHE C 601     -61.674  -4.969  14.709  1.00 26.05           C  
ATOM   2726  CD1 PHE C 601     -62.931  -4.611  15.246  1.00 22.53           C  
ATOM   2727  CD2 PHE C 601     -60.527  -4.804  15.508  1.00 28.90           C  
ATOM   2728  CE1 PHE C 601     -63.026  -4.156  16.554  1.00 26.71           C  
ATOM   2729  CE2 PHE C 601     -60.639  -4.345  16.813  1.00 26.36           C  
ATOM   2730  CZ  PHE C 601     -61.885  -4.032  17.337  1.00 19.36           C  
ATOM   2731  H   PHE C 601     -59.962  -2.781  12.703  1.00  0.00           H  
ATOM   2732  HA  PHE C 601     -61.355  -4.755  11.129  1.00  0.00           H  
ATOM   2733  HB3 PHE C 601     -60.731  -6.162  13.246  1.00  0.00           H  
ATOM   2734  HB2 PHE C 601     -62.430  -5.998  13.073  1.00  0.00           H  
ATOM   2735  HD1 PHE C 601     -63.825  -4.698  14.648  1.00  0.00           H  
ATOM   2736  HD2 PHE C 601     -59.564  -5.063  15.108  1.00  0.00           H  
ATOM   2737  HE1 PHE C 601     -63.990  -3.892  16.961  1.00  0.00           H  
ATOM   2738  HE2 PHE C 601     -59.754  -4.234  17.419  1.00  0.00           H  
ATOM   2739  HZ  PHE C 601     -61.963  -3.676  18.353  1.00  0.00           H  
ATOM   2740  N   TYR C 602     -63.644  -3.712  11.970  1.00 35.49           N  
ATOM   2741  CA  TYR C 602     -64.765  -2.810  12.124  1.00 40.47           C  
ATOM   2742  C   TYR C 602     -65.890  -3.582  12.780  1.00 42.40           C  
ATOM   2743  O   TYR C 602     -65.909  -4.811  12.755  1.00 42.83           O  
ATOM   2744  CB  TYR C 602     -65.116  -2.116  10.794  1.00 39.62           C  
ATOM   2745  CG  TYR C 602     -65.859  -2.901   9.731  1.00 39.91           C  
ATOM   2746  CD1 TYR C 602     -67.230  -2.653   9.505  1.00 41.70           C  
ATOM   2747  CD2 TYR C 602     -65.158  -3.788   8.888  1.00 43.46           C  
ATOM   2748  CE1 TYR C 602     -67.885  -3.258   8.417  1.00 42.82           C  
ATOM   2749  CE2 TYR C 602     -65.816  -4.389   7.798  1.00 46.68           C  
ATOM   2750  CZ  TYR C 602     -67.180  -4.123   7.560  1.00 44.62           C  
ATOM   2751  OH  TYR C 602     -67.818  -4.697   6.500  1.00 43.52           O  
ATOM   2752  H   TYR C 602     -63.796  -4.653  11.634  1.00  0.00           H  
ATOM   2753  HA  TYR C 602     -64.469  -1.998  12.788  1.00  0.00           H  
ATOM   2754  HB3 TYR C 602     -64.211  -1.699  10.350  1.00  0.00           H  
ATOM   2755  HB2 TYR C 602     -65.731  -1.247  11.029  1.00  0.00           H  
ATOM   2756  HD1 TYR C 602     -67.773  -1.968  10.139  1.00  0.00           H  
ATOM   2757  HD2 TYR C 602     -64.106  -3.973   9.047  1.00  0.00           H  
ATOM   2758  HE1 TYR C 602     -68.925  -3.038   8.229  1.00  0.00           H  
ATOM   2759  HE2 TYR C 602     -65.264  -5.039   7.137  1.00  0.00           H  
ATOM   2760  HH  TYR C 602     -67.251  -5.292   6.001  1.00  0.00           H  
ATOM   2761  N   ARG C 603     -66.809  -2.863  13.408  1.00 45.49           N  
ATOM   2762  CA  ARG C 603     -67.906  -3.520  14.089  1.00 49.51           C  
ATOM   2763  C   ARG C 603     -69.196  -3.449  13.297  1.00 50.62           C  
ATOM   2764  O   ARG C 603     -69.772  -2.378  13.112  1.00 50.32           O  
ATOM   2765  CB  ARG C 603     -68.097  -2.914  15.499  1.00 49.29           C  
ATOM   2766  CG  ARG C 603     -66.831  -2.889  16.377  1.00 53.81           C  
ATOM   2767  CD  ARG C 603     -67.129  -2.387  17.800  1.00 56.19           C  
ATOM   2768  NE  ARG C 603     -65.903  -2.104  18.569  1.00 60.43           N  
ATOM   2769  CZ  ARG C 603     -65.180  -2.925  19.357  1.00 61.33           C  
ATOM   2770  NH1 ARG C 603     -65.488  -4.217  19.541  1.00 62.55           N  
ATOM   2771  NH2 ARG C 603     -64.106  -2.427  19.983  1.00 60.95           N1+
ATOM   2772  H   ARG C 603     -66.744  -1.855  13.412  1.00  0.00           H  
ATOM   2773  HA  ARG C 603     -67.645  -4.571  14.209  1.00  0.00           H  
ATOM   2774  HB3 ARG C 603     -68.879  -3.470  16.020  1.00  0.00           H  
ATOM   2775  HB2 ARG C 603     -68.465  -1.891  15.410  1.00  0.00           H  
ATOM   2776  HG3 ARG C 603     -66.013  -2.330  15.921  1.00  0.00           H  
ATOM   2777  HG2 ARG C 603     -66.481  -3.918  16.448  1.00  0.00           H  
ATOM   2778  HD3 ARG C 603     -67.663  -3.171  18.338  1.00  0.00           H  
ATOM   2779  HD2 ARG C 603     -67.802  -1.529  17.792  1.00  0.00           H  
ATOM   2780  HE  ARG C 603     -65.552  -1.164  18.441  1.00  0.00           H  
ATOM   2781 HH12 ARG C 603     -64.924  -4.804  20.138  1.00  0.00           H  
ATOM   2782 HH11 ARG C 603     -66.278  -4.631  19.066  1.00  0.00           H  
ATOM   2783 HH22 ARG C 603     -63.548  -3.015  20.586  1.00  0.00           H  
ATOM   2784 HH21 ARG C 603     -63.855  -1.455  19.875  1.00  0.00           H  
ATOM   2785  N   LYS C 604     -69.627  -4.599  12.801  1.00 52.45           N  
ATOM   2786  CA  LYS C 604     -70.884  -4.678  12.075  1.00 55.31           C  
ATOM   2787  C   LYS C 604     -71.891  -4.642  13.225  1.00 55.75           C  
ATOM   2788  O   LYS C 604     -71.625  -5.214  14.291  1.00 58.05           O  
ATOM   2789  CB  LYS C 604     -70.916  -6.026  11.320  1.00 57.14           C  
ATOM   2790  CG  LYS C 604     -72.101  -6.216  10.352  1.00 62.54           C  
ATOM   2791  CD  LYS C 604     -72.101  -5.280   9.123  1.00 62.31           C  
ATOM   2792  CE  LYS C 604     -70.842  -5.341   8.232  1.00 62.55           C  
ATOM   2793  NZ  LYS C 604     -70.635  -6.661   7.607  1.00 59.10           N1+
ATOM   2794  H   LYS C 604     -69.080  -5.439  12.924  1.00  0.00           H  
ATOM   2795  HA  LYS C 604     -71.011  -3.829  11.404  1.00  0.00           H  
ATOM   2796  HB3 LYS C 604     -70.928  -6.843  12.045  1.00  0.00           H  
ATOM   2797  HB2 LYS C 604     -69.983  -6.159  10.773  1.00  0.00           H  
ATOM   2798  HG3 LYS C 604     -73.036  -6.084  10.897  1.00  0.00           H  
ATOM   2799  HG2 LYS C 604     -72.115  -7.253  10.016  1.00  0.00           H  
ATOM   2800  HD3 LYS C 604     -72.244  -4.252   9.458  1.00  0.00           H  
ATOM   2801  HD2 LYS C 604     -72.981  -5.501   8.516  1.00  0.00           H  
ATOM   2802  HE3 LYS C 604     -69.954  -5.089   8.809  1.00  0.00           H  
ATOM   2803  HE2 LYS C 604     -70.915  -4.598   7.437  1.00  0.00           H  
ATOM   2804  HZ1 LYS C 604     -69.775  -6.648   7.073  1.00  0.00           H  
ATOM   2805  HZ2 LYS C 604     -70.555  -7.367   8.324  1.00  0.00           H  
ATOM   2806  HZ3 LYS C 604     -71.409  -6.881   6.997  1.00  0.00           H  
ATOM   2807  N   CYS C 605     -73.010  -3.947  13.033  1.00 54.29           N  
ATOM   2808  CA  CYS C 605     -74.055  -3.824  14.062  1.00 52.99           C  
ATOM   2809  C   CYS C 605     -73.762  -2.708  15.062  1.00 54.42           C  
ATOM   2810  O   CYS C 605     -73.010  -2.908  16.011  1.00 54.03           O  
ATOM   2811  CB  CYS C 605     -74.460  -5.127  14.813  1.00 50.80           C  
ATOM   2812  SG  CYS C 605     -75.034  -6.396  13.646  1.00 45.03           S  
ATOM   2813  H   CYS C 605     -73.167  -3.478  12.152  1.00  0.00           H  
ATOM   2814  HA  CYS C 605     -75.002  -3.608  13.569  1.00  0.00           H  
ATOM   2815  HB3 CYS C 605     -75.290  -4.914  15.489  1.00  0.00           H  
ATOM   2816  HB2 CYS C 605     -73.679  -5.540  15.449  1.00  0.00           H  
ATOM   2817  HG  CYS C 605     -75.301  -7.326  14.568  1.00  0.00           H  
ATOM   2818  N   PRO C 606     -74.343  -1.515  14.858  1.00 56.76           N  
ATOM   2819  CA  PRO C 606     -74.148  -0.369  15.752  1.00 58.70           C  
ATOM   2820  C   PRO C 606     -74.902  -0.591  17.065  1.00 60.83           C  
ATOM   2821  O   PRO C 606     -75.501   0.340  17.611  1.00 61.68           O  
ATOM   2822  CB  PRO C 606     -74.658   0.825  14.924  1.00 58.69           C  
ATOM   2823  CG  PRO C 606     -75.762   0.244  14.067  1.00 56.57           C  
ATOM   2824  CD  PRO C 606     -75.242  -1.152  13.749  1.00 58.03           C  
ATOM   2825  HA  PRO C 606     -73.088  -0.196  15.936  1.00  0.00           H  
ATOM   2826  HB3 PRO C 606     -73.852   1.182  14.280  1.00  0.00           H  
ATOM   2827  HB2 PRO C 606     -74.991   1.679  15.514  1.00  0.00           H  
ATOM   2828  HG3 PRO C 606     -75.983   0.837  13.179  1.00  0.00           H  
ATOM   2829  HG2 PRO C 606     -76.676   0.170  14.658  1.00  0.00           H  
ATOM   2830  HD2 PRO C 606     -76.093  -1.824  13.637  1.00  0.00           H  
ATOM   2831  HD3 PRO C 606     -74.673  -1.148  12.818  1.00  0.00           H  
ATOM   2832  N   ARG C 607     -74.854  -1.827  17.551  1.00 62.57           N  
ATOM   2833  CA  ARG C 607     -75.539  -2.271  18.767  1.00 65.70           C  
ATOM   2834  C   ARG C 607     -76.732  -3.158  18.399  1.00 67.12           C  
ATOM   2835  O   ARG C 607     -76.503  -4.368  18.155  1.00 67.85           O  
ATOM   2836  CB  ARG C 607     -75.995  -1.227  19.844  1.00 66.62           C  
ATOM   2837  CG  ARG C 607     -74.846  -0.490  20.564  1.00 67.34           C  
ATOM   2838  CD  ARG C 607     -75.360   0.602  21.515  1.00 67.72           C  
ATOM   2839  NE  ARG C 607     -74.275   1.185  22.324  1.00 69.84           N  
ATOM   2840  CZ  ARG C 607     -74.385   2.155  23.254  1.00 70.07           C  
ATOM   2841  NH1 ARG C 607     -75.562   2.725  23.557  1.00 68.82           N  
ATOM   2842  NH2 ARG C 607     -73.284   2.563  23.897  1.00 69.95           N1+
ATOM   2843  H   ARG C 607     -74.317  -2.536  17.073  1.00  0.00           H  
ATOM   2844  HA  ARG C 607     -74.841  -2.862  19.359  1.00  0.00           H  
ATOM   2845  HXT ARG C 607     -77.717  -2.692  18.345  1.00  0.00           H  
ATOM   2846  HB3 ARG C 607     -76.552  -1.752  20.623  1.00  0.00           H  
ATOM   2847  HB2 ARG C 607     -76.736  -0.529  19.454  1.00  0.00           H  
ATOM   2848  HG3 ARG C 607     -74.235  -0.005  19.803  1.00  0.00           H  
ATOM   2849  HG2 ARG C 607     -74.177  -1.184  21.074  1.00  0.00           H  
ATOM   2850  HD3 ARG C 607     -76.196   0.254  22.122  1.00  0.00           H  
ATOM   2851  HD2 ARG C 607     -75.735   1.427  20.907  1.00  0.00           H  
ATOM   2852  HE  ARG C 607     -73.356   0.806  22.146  1.00  0.00           H  
ATOM   2853 HH12 ARG C 607     -75.621   3.449  24.258  1.00  0.00           H  
ATOM   2854 HH11 ARG C 607     -76.401   2.429  23.080  1.00  0.00           H  
ATOM   2855 HH22 ARG C 607     -73.340   3.287  24.598  1.00  0.00           H  
ATOM   2856 HH21 ARG C 607     -72.386   2.150  23.689  1.00  0.00           H  
TER    2857      ARG C 607
HETATM 2858  N1  UPR   900     -34.800  -7.831  21.710  1.00  0.00           N  
HETATM 2859  C1  UPR   900     -33.691  -7.265  22.479  1.00  0.00           C  
HETATM 2860  C2  UPR   900     -34.070  -5.884  23.070  1.00  0.00           C  
HETATM 2861  C3  UPR   900     -32.371  -7.228  21.670  1.00  0.00           C  
HETATM 2862  C4  UPR   900     -32.427  -6.455  20.380  1.00  0.00           C  
HETATM 2863  C5  UPR   900     -32.827  -6.947  19.164  1.00  0.00           C  
HETATM 2864  C6  UPR   900     -32.040  -5.086  20.152  1.00  0.00           C  
HETATM 2865  C7  UPR   900     -32.292  -4.776  18.781  1.00  0.00           C  
HETATM 2866  C8  UPR   900     -32.032  -3.503  18.243  1.00  0.00           C  
HETATM 2867  C9  UPR   900     -31.478  -2.504  19.066  1.00  0.00           C  
HETATM 2868  C10 UPR   900     -31.202  -2.785  20.420  1.00  0.00           C  
HETATM 2869  C11 UPR   900     -31.496  -4.056  20.957  1.00  0.00           C  
HETATM 2870  N2  UPR   900     -32.792  -5.934  18.222  1.00  0.00           N  
HETATM 2871  O1  UPR   900     -47.499 -14.539  27.540  1.00  0.00           O  
HETATM 2872  O2  UPR   900     -34.335 -10.026  22.018  1.00  0.00           O  
HETATM 2873  C12 UPR   900     -40.675 -11.526  22.904  1.00  0.00           C  
HETATM 2874  C13 UPR   900     -40.827 -11.378  24.430  1.00  0.00           C  
HETATM 2875  C14 UPR   900     -42.279 -11.458  24.950  1.00  0.00           C  
HETATM 2876  C15 UPR   900     -42.925 -12.800  24.507  1.00  0.00           C  
HETATM 2877  C16 UPR   900     -39.137 -11.324  22.765  1.00  0.00           C  
HETATM 2878  C17 UPR   900     -41.211 -12.934  22.554  1.00  0.00           C  
HETATM 2879  C18 UPR   900     -44.425 -12.930  24.964  1.00  0.00           C  
HETATM 2880  C19 UPR   900     -39.990 -10.152  24.791  1.00  0.00           C  
HETATM 2881  C20 UPR   900     -42.680 -13.106  23.000  1.00  0.00           C  
HETATM 2882  C21 UPR   900     -38.822 -10.202  23.792  1.00  0.00           C  
HETATM 2883  C22 UPR   900     -42.311 -11.340  26.487  1.00  0.00           C  
HETATM 2884  C23 UPR   900     -38.524 -11.043  21.358  1.00  0.00           C  
HETATM 2885  C24 UPR   900     -41.447 -10.439  22.111  1.00  0.00           C  
HETATM 2886  C25 UPR   900     -44.591 -12.447  26.420  1.00  0.00           C  
HETATM 2887  C26 UPR   900     -44.843 -14.428  24.876  1.00  0.00           C  
HETATM 2888  C27 UPR   900     -43.639 -11.760  27.080  1.00  0.00           C  
HETATM 2889  C28 UPR   900     -45.355 -12.080  24.061  1.00  0.00           C  
HETATM 2890  C29 UPR   900     -45.907 -12.796  27.105  1.00  0.00           C  
HETATM 2891  C30 UPR   900     -46.192 -14.753  25.538  1.00  0.00           C  
HETATM 2892  C31 UPR   900     -36.983 -10.887  21.448  1.00  0.00           C  
HETATM 2893  C32 UPR   900     -46.219 -14.292  26.999  1.00  0.00           C  
HETATM 2894  C33 UPR   900     -38.875 -12.109  20.305  1.00  0.00           C  
HETATM 2895  C34 UPR   900     -36.479  -9.479  21.060  1.00  0.00           C  
HETATM 2896  C35 UPR   900     -35.099  -9.138  21.632  1.00  0.00           C  
HETATM 2897  C36 UPR   900     -35.142  -5.925  24.175  1.00  0.00           C  
HETATM 2898  O3  UPR   900     -35.980  -6.855  24.222  1.00  0.00           O  
HETATM 2899  O4  UPR   900     -35.097  -5.015  25.022  1.00  0.00           O1-
HETATM 2900  H1  UPR   900     -35.486  -7.171  21.368  1.00  0.00           H  
HETATM 2901  H2  UPR   900     -33.505  -7.921  23.333  1.00  0.00           H  
HETATM 2902  H3  UPR   900     -31.576  -6.830  22.301  1.00  0.00           H  
HETATM 2903  H4  UPR   900     -32.069  -8.254  21.457  1.00  0.00           H  
HETATM 2904  H5  UPR   900     -32.244  -3.302  17.202  1.00  0.00           H  
HETATM 2905  H6  UPR   900     -31.265  -1.522  18.664  1.00  0.00           H  
HETATM 2906  H7  UPR   900     -30.790  -2.010  21.052  1.00  0.00           H  
HETATM 2907  H8  UPR   900     -31.296  -4.250  22.001  1.00  0.00           H  
HETATM 2908  H9  UPR   900     -33.097  -6.052  17.252  1.00  0.00           H  
HETATM 2909  H10 UPR   900     -33.177  -7.935  18.900  1.00  0.00           H  
HETATM 2910  H11 UPR   900     -40.309 -12.226  24.884  1.00  0.00           H  
HETATM 2911  H12 UPR   900     -42.854 -10.628  24.541  1.00  0.00           H  
HETATM 2912  H13 UPR   900     -42.370 -13.570  25.047  1.00  0.00           H  
HETATM 2913  H14 UPR   900     -38.667 -12.237  23.139  1.00  0.00           H  
HETATM 2914  H15 UPR   900     -41.147 -13.131  21.486  1.00  0.00           H  
HETATM 2915  H16 UPR   900     -40.601 -13.700  23.036  1.00  0.00           H  
HETATM 2916  H17 UPR   900     -39.650 -10.180  25.827  1.00  0.00           H  
HETATM 2917  H18 UPR   900     -40.567  -9.235  24.659  1.00  0.00           H  
HETATM 2918  H19 UPR   900     -42.977 -14.126  22.783  1.00  0.00           H  
HETATM 2919  H20 UPR   900     -43.308 -12.483  22.369  1.00  0.00           H  
HETATM 2920  H21 UPR   900     -37.879 -10.397  24.304  1.00  0.00           H  
HETATM 2921  H22 UPR   900     -38.726  -9.234  23.299  1.00  0.00           H  
HETATM 2922  H23 UPR   900     -41.537 -11.960  26.941  1.00  0.00           H  
HETATM 2923  H24 UPR   900     -42.107 -10.312  26.787  1.00  0.00           H  
HETATM 2924  H25 UPR   900     -38.939 -10.105  20.990  1.00  0.00           H  
HETATM 2925  H26 UPR   900     -42.511 -10.453  22.331  1.00  0.00           H  
HETATM 2926  H27 UPR   900     -41.352 -10.580  21.036  1.00  0.00           H  
HETATM 2927  H28 UPR   900     -41.090  -9.433  22.331  1.00  0.00           H  
HETATM 2928  H29 UPR   900     -44.890 -14.746  23.836  1.00  0.00           H  
HETATM 2929  H30 UPR   900     -44.080 -15.049  25.346  1.00  0.00           H  
HETATM 2930  H31 UPR   900     -43.806 -11.475  28.108  1.00  0.00           H  
HETATM 2931  H32 UPR   900     -46.385 -12.085  24.411  1.00  0.00           H  
HETATM 2932  H33 UPR   900     -45.391 -12.448  23.036  1.00  0.00           H  
HETATM 2933  H34 UPR   900     -45.041 -11.037  24.026  1.00  0.00           H  
HETATM 2934  H35 UPR   900     -45.877 -12.506  28.158  1.00  0.00           H  
HETATM 2935  H36 UPR   900     -46.707 -12.210  26.652  1.00  0.00           H  
HETATM 2936  H37 UPR   900     -46.382 -15.827  25.476  1.00  0.00           H  
HETATM 2937  H38 UPR   900     -47.001 -14.277  24.982  1.00  0.00           H  
HETATM 2938  H39 UPR   900     -36.643 -11.142  22.456  1.00  0.00           H  
HETATM 2939  H40 UPR   900     -36.483 -11.616  20.806  1.00  0.00           H  
HETATM 2940  H41 UPR   900     -45.488 -14.851  27.584  1.00  0.00           H  
HETATM 2941  H42 UPR   900     -39.922 -12.059  20.014  1.00  0.00           H  
HETATM 2942  H43 UPR   900     -38.664 -13.118  20.663  1.00  0.00           H  
HETATM 2943  H44 UPR   900     -38.306 -11.959  19.388  1.00  0.00           H  
HETATM 2944  H45 UPR   900     -36.455  -9.374  19.975  1.00  0.00           H  
HETATM 2945  H46 UPR   900     -37.174  -8.724  21.433  1.00  0.00           H  
HETATM 2946  H47 UPR   900     -47.646 -15.472  27.566  1.00  0.00           H  
HETATM 2947  H48 UPR   900     -33.181  -5.419  23.499  1.00  0.00           H  
HETATM 2948  H49 UPR   900     -34.413  -5.214  22.279  1.00  0.00           H  
CONECT  650 2583
CONECT 1253 1377
CONECT 1377 1253
CONECT 2583  650
CONECT 2834 2845
CONECT 2845 2834
CONECT 2858 2900 2859 2896
CONECT 2900 2858
CONECT 2859 2858 2901 2860 2861
CONECT 2901 2859
CONECT 2860 2859 2947 2948 2897
CONECT 2861 2859 2902 2903 2862
CONECT 2902 2861
CONECT 2903 2861
CONECT 2862 2861 2863 2864
CONECT 2862 2863
CONECT 2863 2862 2870 2909
CONECT 2863 2862
CONECT 2864 2862 2865 2869
CONECT 2864 2865
CONECT 2865 2864 2866 2870
CONECT 2865 2864
CONECT 2866 2865 2867 2904
CONECT 2866 2867
CONECT 2867 2866 2868 2905
CONECT 2867 2866
CONECT 2868 2867 2869 2906
CONECT 2868 2869
CONECT 2869 2864 2868 2907
CONECT 2869 2868
CONECT 2904 2866
CONECT 2905 2867
CONECT 2906 2868
CONECT 2907 2869
CONECT 2870 2863 2865 2908
CONECT 2908 2870
CONECT 2909 2863
CONECT 2871 2893 2946
CONECT 2872 2896
CONECT 2872 2896
CONECT 2873 2874 2877 2878 2885
CONECT 2874 2873 2875 2880 2910
CONECT 2875 2874 2876 2883 2911
CONECT 2876 2875 2879 2881 2912
CONECT 2877 2873 2882 2884 2913
CONECT 2878 2873 2881 2914 2915
CONECT 2879 2876 2886 2887 2889
CONECT 2880 2874 2882 2916 2917
CONECT 2881 2876 2878 2918 2919
CONECT 2882 2877 2880 2920 2921
CONECT 2883 2875 2888 2922 2923
CONECT 2884 2877 2892 2894 2924
CONECT 2885 2873 2925 2926 2927
CONECT 2886 2879 2888 2890
CONECT 2886 2888
CONECT 2887 2879 2891 2928 2929
CONECT 2888 2883 2886 2930
CONECT 2888 2886
CONECT 2889 2879 2931 2932 2933
CONECT 2890 2886 2893 2934 2935
CONECT 2891 2887 2893 2936 2937
CONECT 2892 2884 2895 2938 2939
CONECT 2893 2871 2890 2891 2940
CONECT 2894 2884 2941 2942 2943
CONECT 2895 2892 2896 2944 2945
CONECT 2896 2858 2872 2895
CONECT 2896 2872
CONECT 2910 2874
CONECT 2911 2875
CONECT 2912 2876
CONECT 2913 2877
CONECT 2914 2878
CONECT 2915 2878
CONECT 2916 2880
CONECT 2917 2880
CONECT 2918 2881
CONECT 2919 2881
CONECT 2920 2882
CONECT 2921 2882
CONECT 2922 2883
CONECT 2923 2883
CONECT 2924 2884
CONECT 2925 2885
CONECT 2926 2885
CONECT 2927 2885
CONECT 2928 2887
CONECT 2929 2887
CONECT 2930 2888
CONECT 2931 2889
CONECT 2932 2889
CONECT 2933 2889
CONECT 2934 2890
CONECT 2935 2890
CONECT 2936 2891
CONECT 2937 2891
CONECT 2938 2892
CONECT 2939 2892
CONECT 2940 2893
CONECT 2941 2894
CONECT 2942 2894
CONECT 2943 2894
CONECT 2944 2895
CONECT 2945 2895
CONECT 2946 2871
CONECT 2947 2860
CONECT 2948 2860
CONECT 2897 2860 2898 2899
CONECT 2897 2898
CONECT 2898 2897
CONECT 2898 2897
CONECT 2899 2897
END   
